# Supplementary material for: Evidence for a shape-based recognition of odorants in vivo in the human nose from an analysis of the molecular mechanism of lily-of-the-valley odorants detection in the Lilial and Bourgeonal family using the C/Si/Ge/Sn switch strategy
Source: PLoS One. 2017 Aug 1;12(8):e0182147. doi: 10.1371/journal.pone.0182147 (PMC5538716; doi:10.1371/journal.pone.0182147)
Supplement: S1 File — Contains: Pymol PSE file with Docking structures, and *.log files with the respective free energies of binding. Naming: “Lil” = compounds (S)-1a – 1d; “Lilinv” = compounds (R)-1a – 1d. (ZIP) [file pone.0182147.s001.zip]

Archive with 9 entries (9 files):
- hOR174_LilC_ext80.log
- hOR174_LilGe_ext80.log
- hOR174_LilinvC_ext80.log
- hOR174_LilinvGe_ext80.log
- hOR174_LilinvSi_ext80.log
- hOR174_LilinvSn_ext80.log
- hOR174_LilSi_ext80.log
- hOR174_LilSn_ext80.log
- Lil.pse
