# Supplementary material for: Evidence for a shape-based recognition of odorants in vivo in the human nose from an analysis of the molecular mechanism of lily-of-the-valley odorants detection in the Lilial and Bourgeonal family using the C/Si/Ge/Sn switch strategy
Source: PLoS One. 2017 Aug 1;12(8):e0182147. doi: 10.1371/journal.pone.0182147 (PMC5538716; doi:10.1371/journal.pone.0182147)
Supplement: S1 File — Contains: Pymol PSE file with Docking structures, and *.log files with the respective free energies of binding. Naming: “Lil” = compounds (S)-1a – 1d; “Lilinv” = compounds (R)-1a – 1d. (ZIP) [file pone.0182147.s001.zip › hOR174_LilC_ext80.log]

#################################################################
# If you used AutoDock Vina in your work, please cite:          #
#                                                               #
# O. Trott, A. J. Olson,                                        #
# AutoDock Vina: improving the speed and accuracy of docking    #
# with a new scoring function, efficient optimization and       #
# multithreading, Journal of Computational Chemistry 31 (2010)  #
# 455-461                                                       #
#                                                               #
# DOI 10.1002/jcc.21334                                         #
#                                                               #
# Please see http://vina.scripps.edu for more information.      #
#################################################################

WARNING: The search space volume > 27000 Angstrom^3 (See FAQ)
Reading input ... done.
Setting up the scoring function ... done.
Analyzing the binding site ... done.
Using random seed: 1664461568
Performing search ... done.
Refining results ... done.

mode |   affinity | dist from best mode
     | (kcal/mol) | rmsd l.b.| rmsd u.b.
-----+------------+----------+----------
   1         -6.0      0.000      0.000
   2         -5.7      5.267      8.262
   3         -5.7      5.683      8.057
   4         -5.7     10.921     12.415
   5         -5.6      1.043      1.239
   6         -5.6      4.193      7.068
   7         -5.6     11.228     12.722
   8         -5.6     15.197     16.336
   9         -5.5      9.680     12.676
  10         -5.4      1.611      2.411
  11         -5.4      4.594      9.336
  12         -5.4      9.108     11.782
  13         -5.3     15.530     16.677
  14         -5.3     15.687     16.957
  15         -5.1     16.088     17.665
  16         -5.1     15.068     16.155
  17         -5.1     15.956     17.418
  18         -5.1     11.828     13.309
  19         -5.0     12.154     13.672
  20         -5.0     28.520     29.902
Writing output ... done.
