# Supplementary material for: Evidence for a shape-based recognition of odorants in vivo in the human nose from an analysis of the molecular mechanism of lily-of-the-valley odorants detection in the Lilial and Bourgeonal family using the C/Si/Ge/Sn switch strategy
Source: PLoS One. 2017 Aug 1;12(8):e0182147. doi: 10.1371/journal.pone.0182147 (PMC5538716; doi:10.1371/journal.pone.0182147)
Supplement: S1 File — Contains: Pymol PSE file with Docking structures, and *.log files with the respective free energies of binding. Naming: “Lil” = compounds (S)-1a – 1d; “Lilinv” = compounds (R)-1a – 1d. (ZIP) [file pone.0182147.s001.zip › hOR174_LilGe_ext80.log]

#################################################################
# If you used AutoDock Vina in your work, please cite:          #
#                                                               #
# O. Trott, A. J. Olson,                                        #
# AutoDock Vina: improving the speed and accuracy of docking    #
# with a new scoring function, efficient optimization and       #
# multithreading, Journal of Computational Chemistry 31 (2010)  #
# 455-461                                                       #
#                                                               #
# DOI 10.1002/jcc.21334                                         #
#                                                               #
# Please see http://vina.scripps.edu for more information.      #
#################################################################

Reading input ... done.
Setting up the scoring function ... done.
Analyzing the binding site ... done.
Using random seed: -76551272
Performing search ... done.
Refining results ... done.

mode |   affinity | dist from best mode
     | (kcal/mol) | rmsd l.b.| rmsd u.b.
-----+------------+----------+----------
   1         -6.1      0.000      0.000
   2         -6.0      0.043      1.238
   3         -6.0      0.022      1.447
   4         -6.0      0.054      1.895
   5         -6.0      0.048      1.908
   6         -5.5      3.545      7.398
   7         -5.1      4.738      7.693
   8         -5.1      4.750      7.726
   9         -5.1      4.764      7.724
  10         -4.1      2.996      6.775
  11         -4.0      2.980      6.763
  12         -4.0      3.208      6.701
  13         -4.0      3.172      6.702
  14         -4.0      3.026      6.768
  15         -3.7     14.446     15.852
  16         -3.6      3.675      7.116
  17         -3.6      3.685      7.243
  18         -3.6      1.479      2.377
  19         -0.9      3.513      7.512
  20          1.9      3.477      5.965
Writing output ... done.
