# Supplementary material for: Evidence for a shape-based recognition of odorants in vivo in the human nose from an analysis of the molecular mechanism of lily-of-the-valley odorants detection in the Lilial and Bourgeonal family using the C/Si/Ge/Sn switch strategy
Source: PLoS One. 2017 Aug 1;12(8):e0182147. doi: 10.1371/journal.pone.0182147 (PMC5538716; doi:10.1371/journal.pone.0182147)
Supplement: S1 File — Contains: Pymol PSE file with Docking structures, and *.log files with the respective free energies of binding. Naming: “Lil” = compounds (S)-1a – 1d; “Lilinv” = compounds (R)-1a – 1d. (ZIP) [file pone.0182147.s001.zip › hOR174_LilinvC_ext80.log]

#################################################################
# If you used AutoDock Vina in your work, please cite:          #
#                                                               #
# O. Trott, A. J. Olson,                                        #
# AutoDock Vina: improving the speed and accuracy of docking    #
# with a new scoring function, efficient optimization and       #
# multithreading, Journal of Computational Chemistry 31 (2010)  #
# 455-461                                                       #
#                                                               #
# DOI 10.1002/jcc.21334                                         #
#                                                               #
# Please see http://vina.scripps.edu for more information.      #
#################################################################

WARNING: The search space volume > 27000 Angstrom^3 (See FAQ)
Reading input ... done.
Setting up the scoring function ... done.
Analyzing the binding site ... done.
Using random seed: 1421021016
Performing search ... done.
Refining results ... done.

mode |   affinity | dist from best mode
     | (kcal/mol) | rmsd l.b.| rmsd u.b.
-----+------------+----------+----------
   1         -5.7      0.000      0.000
   2         -5.7      1.548      2.290
   3         -5.7      3.835      7.436
   4         -5.6      4.027      7.923
   5         -5.6      4.517      7.153
   6         -5.5     15.092     16.470
   7         -5.5      4.904      7.390
   8         -5.5      4.477      7.944
   9         -5.5     15.639     17.347
  10         -5.3     15.358     16.553
  11         -5.3     10.966     12.166
  12         -5.3     10.098     12.418
  13         -5.3     11.190     12.378
  14         -5.3      3.985      8.848
  15         -5.3      5.682      7.375
  16         -5.2      9.063     11.548
  17         -5.2     29.313     30.706
  18         -5.1     10.631     12.729
  19         -5.1     16.095     18.023
  20         -5.0     15.706     17.115
Writing output ... done.
