# Supplementary material for: Evidence for a shape-based recognition of odorants in vivo in the human nose from an analysis of the molecular mechanism of lily-of-the-valley odorants detection in the Lilial and Bourgeonal family using the C/Si/Ge/Sn switch strategy
Source: PLoS One. 2017 Aug 1;12(8):e0182147. doi: 10.1371/journal.pone.0182147 (PMC5538716; doi:10.1371/journal.pone.0182147)
Supplement: S1 File — Contains: Pymol PSE file with Docking structures, and *.log files with the respective free energies of binding. Naming: “Lil” = compounds (S)-1a – 1d; “Lilinv” = compounds (R)-1a – 1d. (ZIP) [file pone.0182147.s001.zip › hOR174_LilSn_ext80.log]

#################################################################
# If you used AutoDock Vina in your work, please cite:          #
#                                                               #
# O. Trott, A. J. Olson,                                        #
# AutoDock Vina: improving the speed and accuracy of docking    #
# with a new scoring function, efficient optimization and       #
# multithreading, Journal of Computational Chemistry 31 (2010)  #
# 455-461                                                       #
#                                                               #
# DOI 10.1002/jcc.21334                                         #
#                                                               #
# Please see http://vina.scripps.edu for more information.      #
#################################################################

Reading input ... done.
Setting up the scoring function ... done.
Analyzing the binding site ... done.
Using random seed: 297067007
Performing search ... done.
Refining results ... done.

mode |   affinity | dist from best mode
     | (kcal/mol) | rmsd l.b.| rmsd u.b.
-----+------------+----------+----------
   1         -6.1      0.000      0.000
   2         -6.0      0.042      1.572
   3         -6.0      0.052      1.568
   4         -5.9      1.206      1.483
   5         -5.5      3.574      7.483
   6         -5.5      3.561      7.436
   7         -5.4      3.597      7.452
   8         -4.6      4.774      7.873
   9         -4.5      4.785      7.839
  10         -4.5      4.777      7.900
  11         -3.9      4.629      7.622
  12         -3.8      4.650      7.602
  13         -3.7      3.469      5.886
  14         -3.6      3.483      5.927
  15         -3.5      3.131      6.910
  16         -3.5      3.066      6.870
  17         -3.5      1.454      1.855
  18         -3.4      1.458      2.729
  19         -3.4      1.442      2.435
Writing output ... done.
