# Supplementary material for: Evidence for a shape-based recognition of odorants in vivo in the human nose from an analysis of the molecular mechanism of lily-of-the-valley odorants detection in the Lilial and Bourgeonal family using the C/Si/Ge/Sn switch strategy
Source: PLoS One. 2017 Aug 1;12(8):e0182147. doi: 10.1371/journal.pone.0182147 (PMC5538716; doi:10.1371/journal.pone.0182147)
Supplement: S2 File — Contains: Pymol PSE file with Docking structures, and *.log files with the respective free energies of binding. (ZIP) [file pone.0182147.s002.zip]

Archive with 5 entries (5 files):
- Bourg.pse
- hOR174_BourgC_ext80.log
- hOR174_BourgGe_ext80.log
- hOR174_BourgSi_ext80.log
- hOR174_BourgSn_ext80.log
