# Supplementary material for: Evidence for a shape-based recognition of odorants in vivo in the human nose from an analysis of the molecular mechanism of lily-of-the-valley odorants detection in the Lilial and Bourgeonal family using the C/Si/Ge/Sn switch strategy
Source: PLoS One. 2017 Aug 1;12(8):e0182147. doi: 10.1371/journal.pone.0182147 (PMC5538716; doi:10.1371/journal.pone.0182147)
Supplement: S2 File — Contains: Pymol PSE file with Docking structures, and *.log files with the respective free energies of binding. (ZIP) [file pone.0182147.s002.zip › hOR174_BourgC_ext80.log]

#################################################################
# If you used AutoDock Vina in your work, please cite:          #
#                                                               #
# O. Trott, A. J. Olson,                                        #
# AutoDock Vina: improving the speed and accuracy of docking    #
# with a new scoring function, efficient optimization and       #
# multithreading, Journal of Computational Chemistry 31 (2010)  #
# 455-461                                                       #
#                                                               #
# DOI 10.1002/jcc.21334                                         #
#                                                               #
# Please see http://vina.scripps.edu for more information.      #
#################################################################

WARNING: The search space volume > 27000 Angstrom^3 (See FAQ)
Reading input ... done.
Setting up the scoring function ... done.
Analyzing the binding site ... done.
Using random seed: -459190744
Performing search ... done.
Refining results ... done.

mode |   affinity | dist from best mode
     | (kcal/mol) | rmsd l.b.| rmsd u.b.
-----+------------+----------+----------
   1         -6.2      0.000      0.000
   2         -6.0      0.094      1.725
   3         -6.0     11.128     13.520
   4         -5.9     11.320     13.576
   5         -5.8      8.033     10.124
   6         -5.8      7.991     10.141
   7         -5.8      8.259     10.404
   8         -5.7     11.402     13.636
   9         -5.7      8.466     10.423
  10         -5.6      8.433     10.468
  11         -5.6      3.994      6.407
  12         -5.6      3.686      6.187
  13         -5.5     16.409     18.596
  14         -5.5      9.868     12.181
  15         -5.5     17.177     18.557
  16         -5.4     17.220     18.661
  17         -5.4      4.519      6.649
  18         -5.4     16.901     18.528
  19         -5.4      9.421     10.986
  20         -5.2      9.011     11.707
Writing output ... done.
