# Supplementary material for: Evidence for a shape-based recognition of odorants in vivo in the human nose from an analysis of the molecular mechanism of lily-of-the-valley odorants detection in the Lilial and Bourgeonal family using the C/Si/Ge/Sn switch strategy
Source: PLoS One. 2017 Aug 1;12(8):e0182147. doi: 10.1371/journal.pone.0182147 (PMC5538716; doi:10.1371/journal.pone.0182147)
Supplement: S2 File — Contains: Pymol PSE file with Docking structures, and *.log files with the respective free energies of binding. (ZIP) [file pone.0182147.s002.zip › hOR174_BourgGe_ext80.log]

#################################################################
# If you used AutoDock Vina in your work, please cite:          #
#                                                               #
# O. Trott, A. J. Olson,                                        #
# AutoDock Vina: improving the speed and accuracy of docking    #
# with a new scoring function, efficient optimization and       #
# multithreading, Journal of Computational Chemistry 31 (2010)  #
# 455-461                                                       #
#                                                               #
# DOI 10.1002/jcc.21334                                         #
#                                                               #
# Please see http://vina.scripps.edu for more information.      #
#################################################################

Reading input ... done.
Setting up the scoring function ... done.
Analyzing the binding site ... done.
Using random seed: 539305407
Performing search ... done.
Refining results ... done.

mode |   affinity | dist from best mode
     | (kcal/mol) | rmsd l.b.| rmsd u.b.
-----+------------+----------+----------
   1         -5.8      0.000      0.000
   2         -5.8      0.052      1.510
   3         -5.8      0.030      1.488
   4         -5.8      0.116      1.963
   5         -5.6      4.673      8.266
   6         -5.6      4.680      8.226
   7         -5.6      4.748      8.171
   8         -5.4      2.255      2.964
   9         -5.3      8.012     10.525
  10         -5.3      2.092      2.779
  11         -5.3      8.013     10.510
  12         -5.3     15.919     17.485
  13         -5.2     15.966     17.518
  14         -5.1     21.129     22.962
  15         -5.0      2.405      2.925
  16         -4.9      5.388      7.209
  17         -4.9     15.819     17.176
  18         -4.7     17.100     18.362
  19         -4.7     16.734     18.032
  20         -3.3     21.137     22.903
Writing output ... done.
