# Supplementary material for: Evidence for a shape-based recognition of odorants in vivo in the human nose from an analysis of the molecular mechanism of lily-of-the-valley odorants detection in the Lilial and Bourgeonal family using the C/Si/Ge/Sn switch strategy
Source: PLoS One. 2017 Aug 1;12(8):e0182147. doi: 10.1371/journal.pone.0182147 (PMC5538716; doi:10.1371/journal.pone.0182147)
Supplement: S2 File — Contains: Pymol PSE file with Docking structures, and *.log files with the respective free energies of binding. (ZIP) [file pone.0182147.s002.zip › hOR174_BourgSi_ext80.log]

#################################################################
# If you used AutoDock Vina in your work, please cite:          #
#                                                               #
# O. Trott, A. J. Olson,                                        #
# AutoDock Vina: improving the speed and accuracy of docking    #
# with a new scoring function, efficient optimization and       #
# multithreading, Journal of Computational Chemistry 31 (2010)  #
# 455-461                                                       #
#                                                               #
# DOI 10.1002/jcc.21334                                         #
#                                                               #
# Please see http://vina.scripps.edu for more information.      #
#################################################################

WARNING: The search space volume > 27000 Angstrom^3 (See FAQ)
Reading input ... done.
Setting up the scoring function ... done.
Analyzing the binding site ... done.
Using random seed: -956946048
Performing search ... done.
Refining results ... done.

mode |   affinity | dist from best mode
     | (kcal/mol) | rmsd l.b.| rmsd u.b.
-----+------------+----------+----------
   1         -6.0      0.000      0.000
   2         -6.0      0.060      1.432
   3         -5.9     12.445     15.179
   4         -5.9      0.120      1.915
   5         -5.9     12.452     15.190
   6         -5.8      0.489      1.951
   7         -5.6      7.790     10.202
   8         -5.6      4.369      8.008
   9         -5.6      4.383      8.053
  10         -5.6      1.398      2.136
  11         -5.5      1.252      1.529
  12         -5.5      4.368      8.014
  13         -5.3     32.063     33.747
  14         -5.3     16.543     18.179
  15         -5.3     16.101     17.664
  16         -5.3     16.085     17.643
  17         -5.2     20.948     22.573
  18         -5.2      2.361      3.416
  19         -5.2     20.928     22.576
  20         -5.2     14.012     15.274
Writing output ... done.
