# Supplementary material for: Evidence for a shape-based recognition of odorants in vivo in the human nose from an analysis of the molecular mechanism of lily-of-the-valley odorants detection in the Lilial and Bourgeonal family using the C/Si/Ge/Sn switch strategy
Source: PLoS One. 2017 Aug 1;12(8):e0182147. doi: 10.1371/journal.pone.0182147 (PMC5538716; doi:10.1371/journal.pone.0182147)
Supplement: S2 File — Contains: Pymol PSE file with Docking structures, and *.log files with the respective free energies of binding. (ZIP) [file pone.0182147.s002.zip › hOR174_BourgSn_ext80.log]

#################################################################
# If you used AutoDock Vina in your work, please cite:          #
#                                                               #
# O. Trott, A. J. Olson,                                        #
# AutoDock Vina: improving the speed and accuracy of docking    #
# with a new scoring function, efficient optimization and       #
# multithreading, Journal of Computational Chemistry 31 (2010)  #
# 455-461                                                       #
#                                                               #
# DOI 10.1002/jcc.21334                                         #
#                                                               #
# Please see http://vina.scripps.edu for more information.      #
#################################################################

Reading input ... done.
Setting up the scoring function ... done.
Analyzing the binding site ... done.
Using random seed: -330338363
Performing search ... done.
Refining results ... done.

mode |   affinity | dist from best mode
     | (kcal/mol) | rmsd l.b.| rmsd u.b.
-----+------------+----------+----------
   1         -5.6      0.000      0.000
   2         -5.6      0.060      1.623
   3         -5.6      0.049      1.641
   4         -5.3      4.183      7.586
   5         -5.3      4.208      7.680
   6         -4.9      4.507      7.402
   7         -4.8      4.490      7.416
   8         -4.8      4.538      7.352
   9         -4.8      4.519      7.415
  10         -4.5      3.837      7.204
  11         -4.4      3.847      7.204
  12         -4.4      3.829      7.092
  13         -3.9      1.583      1.951
  14         -3.8      1.593      2.538
  15         -3.8      4.063      7.236
  16         -3.8      1.642      2.868
  17         -3.5      3.620      5.842
  18         -3.4      3.601      5.623
  19         -3.2      4.279      6.602
Writing output ... done.
