# Supplementary material for: Evidence for a shape-based recognition of odorants in vivo in the human nose from an analysis of the molecular mechanism of lily-of-the-valley odorants detection in the Lilial and Bourgeonal family using the C/Si/Ge/Sn switch strategy
Source: PLoS One. 2017 Aug 1;12(8):e0182147. doi: 10.1371/journal.pone.0182147 (PMC5538716; doi:10.1371/journal.pone.0182147)
Supplement: S3 File — Contains: Gaussian output files. File naming: “C”: compound 2a; “Si”: 2b; “Ge”: 2c; “Sn”: 2d. “fix” for calculation of fixed ligand, “ligfree” for free minimization of a ligand in the binding pocket. (ZIP) [file pone.0182147.s003.zip]

Archive with 8 entries (8 files):
- FileF10_Sn_ligfree.log
- FileF3_C_fix.log
- FileF4_C_ligfree.log
- FileF5_Si_fix.log
- FileF6_Si_ligfree.log
- FileF7_Ge_fix.log
- FileF8_Ge_ligfree.log
- FileF9_Sn_fix.log
