# Supplementary material for: Evidence for a shape-based recognition of odorants in vivo in the human nose from an analysis of the molecular mechanism of lily-of-the-valley odorants detection in the Lilial and Bourgeonal family using the C/Si/Ge/Sn switch strategy
Source: PLoS One. 2017 Aug 1;12(8):e0182147. doi: 10.1371/journal.pone.0182147 (PMC5538716; doi:10.1371/journal.pone.0182147)
Supplement: S3 File — Contains: Gaussian output files. File naming: “C”: compound 2a; “Si”: 2b; “Ge”: 2c; “Sn”: 2d. “fix” for calculation of fixed ligand, “ligfree” for free minimization of a ligand in the binding pocket. (ZIP) [file pone.0182147.s003.zip › FileF10_Sn_ligfree.log]

 Entering Gaussian System, Link 0=g09
 Input=BP2_Sn_cent_DFTmin_ligfree_freq.com
 Output=BP2_Sn_cent_DFTmin_ligfree_freq.log
 Initial command:
 /cm/shared/apps/gaussian/g09/l1.exe /bph/theodata1/swolf/work/gscratch/Gau-23209.inp -scrdir=/bph/theodata1/swolf/work/gscratch/
 Entering Link 1 = /cm/shared/apps/gaussian/g09/l1.exe PID=     23210.
  
 Copyright (c) 1988,1990,1992,1993,1995,1998,2003,2009, Gaussian, Inc.
                  All Rights Reserved.
  
 This is part of the Gaussian(R) 09 program.  It is based on
 the Gaussian(R) 03 system (copyright 2003, Gaussian, Inc.),
 the Gaussian(R) 98 system (copyright 1998, Gaussian, Inc.),
 the Gaussian(R) 94 system (copyright 1995, Gaussian, Inc.),
 the Gaussian 92(TM) system (copyright 1992, Gaussian, Inc.),
 the Gaussian 90(TM) system (copyright 1990, Gaussian, Inc.),
 the Gaussian 88(TM) system (copyright 1988, Gaussian, Inc.),
 the Gaussian 86(TM) system (copyright 1986, Carnegie Mellon
 University), and the Gaussian 82(TM) system (copyright 1983,
 Carnegie Mellon University). Gaussian is a federally registered
 trademark of Gaussian, Inc.
  
 This software contains proprietary and confidential information,
 including trade secrets, belonging to Gaussian, Inc.
  
 This software is provided under written license and may be
 used, copied, transmitted, or stored only in accord with that
 written license.
  
 The following legend is applicable only to US Government
 contracts under FAR:
  
                    RESTRICTED RIGHTS LEGEND
  
 Use, reproduction and disclosure by the US Government is
 subject to restrictions as set forth in subparagraphs (a)
 and (c) of the Commercial Computer Software - Restricted
 Rights clause in FAR 52.227-19.
  
 Gaussian, Inc.
 340 Quinnipiac St., Bldg. 40, Wallingford CT 06492
  
  
 ---------------------------------------------------------------
 Warning -- This program may not be used in any manner that
 competes with the business of Gaussian, Inc. or will provide
 assistance to any competitor of Gaussian, Inc.  The licensee
 of this program is prohibited from giving any competitor of
 Gaussian, Inc. access to this program.  By using this program,
 the user acknowledges that Gaussian, Inc. is engaged in the
 business of creating and licensing software in the field of
 computational chemistry and represents and warrants to the
 licensee that it is not a competitor of Gaussian, Inc. and that
 it will not use this program in any manner prohibited above.
 ---------------------------------------------------------------
  

 Cite this work as:
 Gaussian 09, Revision A.02,
 M. J. Frisch, G. W. Trucks, H. B. Schlegel, G. E. Scuseria, 
 M. A. Robb, J. R. Cheeseman, G. Scalmani, V. Barone, B. Mennucci, 
 G. A. Petersson, H. Nakatsuji, M. Caricato, X. Li, H. P. Hratchian, 
 A. F. Izmaylov, J. Bloino, G. Zheng, J. L. Sonnenberg, M. Hada, 
 M. Ehara, K. Toyota, R. Fukuda, J. Hasegawa, M. Ishida, T. Nakajima, 
 Y. Honda, O. Kitao, H. Nakai, T. Vreven, J. A. Montgomery, Jr., 
 J. E. Peralta, F. Ogliaro, M. Bearpark, J. J. Heyd, E. Brothers, 
 K. N. Kudin, V. N. Staroverov, R. Kobayashi, J. Normand, 
 K. Raghavachari, A. Rendell, J. C. Burant, S. S. Iyengar, J. Tomasi, 
 M. Cossi, N. Rega, J. M. Millam, M. Klene, J. E. Knox, J. B. Cross, 
 V. Bakken, C. Adamo, J. Jaramillo, R. Gomperts, R. E. Stratmann, 
 O. Yazyev, A. J. Austin, R. Cammi, C. Pomelli, J. W. Ochterski, 
 R. L. Martin, K. Morokuma, V. G. Zakrzewski, G. A. Voth, 
 P. Salvador, J. J. Dannenberg, S. Dapprich, A. D. Daniels, 
 O. Farkas, J. B. Foresman, J. V. Ortiz, J. Cioslowski, 
 and D. J. Fox, Gaussian, Inc., Wallingford CT, 2009.
 
 ******************************************
 Gaussian 09:  AM64L-G09RevA.02 11-Jun-2009
                 8-Dec-2015 
 ******************************************
 %nprocshared=24
 Will use up to   24 processors via shared memory.
 %mem=30GB
 %RWF=/bph/theodata1/swolf/work/gscratch/Snfreefreq.rwf
 %chk=BP2_Sn_cent_DFTmin_ligfree_freq.chk
 ----------------------------------------------------------------------
 # freq=(modredundant,SaveNormalModes) b3lyp/gen nosymm pop=nbo geom=co
 nnectivity pseudo=read Temperature=310.15
 ----------------------------------------------------------------------
 1/10=4,18=120,30=1,38=1,57=2,111=310150/1,3;
 2/12=2,15=1,17=6,18=5,40=1/2;
 3/5=7,11=2,16=1,17=8,25=1,30=1,71=2,74=-5/1,2,3;
 4//1;
 5/5=2,38=5,98=1/2;
 8/6=4,10=90,11=11/1;
 11/6=1,8=1,9=11,15=111,16=1,31=1/1,2,10;
 10/6=1,31=1/2;
 6/7=2,8=2,9=2,10=2,18=1,28=1/1,7;
 7/8=1,10=1,25=1,30=1,92=1/1,2,3,16;
 1/10=4,30=1/3;
 99//99;
 -------------------
 Title Card Required
 -------------------
 Symbolic Z-matrix:
 Charge = -1 Multiplicity = 1
 C                     5.29533  -0.94384  -5.64663 
 C                     5.28333   0.16315  -4.58663 
 C                     5.15134  -0.47484  -3.18863 
 C                     6.28633  -1.45385  -2.90263 
 C                     5.15133   0.57415  -2.09363 
 C                     1.66433  -2.04984  -6.17063 
 C                     0.56133  -1.20284  -6.81863 
 C                    -0.70467  -2.00684  -7.12263 
 C                     0.19333  -0.06484  -5.87963 
 C                     3.25433  -6.21484  -3.42063 
 C                     2.68733  -5.02784  -2.61763 
 C                     1.79434  -5.48984  -1.46663 
 C                     3.82633  -4.18784  -2.03363 
 C                     0.35733  -7.70584  -5.41763 
 C                    -0.47492  -6.90219  -6.43405 
 C                     0.23633  -11.56284  -2.47863 
 C                    -0.77167  -10.41884  -2.49663 
 C                    -2.08467  -10.79885  -1.82664 
 N                    -2.38767  -10.17984  -0.68963 
 O                    -2.83067  -11.63384  -2.32663 
 C                    -4.91167  -4.31584  -9.68863 
 C                    -4.40767  -5.00984  -8.42263 
 C                    -4.45367  -4.11385  -7.21363 
 C                    -5.45466  -3.13684  -7.13763 
 C                    -3.48167  -4.20584  -6.20163 
 C                    -5.44066  -2.21484  -6.08863 
 C                    -3.52667  -3.32685  -5.10264 
 C                    -4.52466  -2.33685  -5.04063 
 O                    -4.63767  -1.49784  -3.97163 
 C                     5.66133   8.11516  -2.41064 
 C                     5.67034   7.22316  -1.17463 
 C                     5.25333   5.83416  -1.51763 
 C                     6.21433   4.88916  -1.88864 
 C                     3.89233   5.52216  -1.57864 
 C                     5.81433   3.70416  -2.52363 
 C                     3.50534   4.33416  -2.19864 
 C                     4.45333   3.45316  -2.72563 
 C                    -0.41767   5.08316  -3.74363 
 C                    -0.59467   4.89416  -2.23863 
 C                     0.64333   4.27716  -1.58063 
 C                     0.91333   2.82115  -1.98064 
 O                     0.11034   2.29416  -2.78663 
 O                     1.84134   2.21916  -1.40163 
 C                    -8.95467  -3.66884  -4.52963 
 C                    -8.07267  -2.39685  -4.58564 
 C                    -8.28267  -1.61684  -5.88963 
 O                    -8.35367  -1.52184  -3.49863 
 C                    -9.64667  -4.39784  -0.81663 
 N                    -8.28667  -8.01885  -4.20563 
 C                    -6.83867  -8.10384  -4.08263 
 C                    -6.45566  -7.87184  -2.61364 
 O                    -5.55267  -7.09485  -2.30763 
 C                    -6.19666  -7.08785  -5.06363 
 C                    -6.70267  -7.34484  -6.49663 
 C                    -4.66267  -7.16984  -5.05963 
 C                    -6.36367  -8.71884  -7.08863 
 N                    -7.13067  -8.55885  -1.68463 
 C                    -6.74067  -8.51484  -0.28363 
 C                    -7.55367  -9.51687   0.53338 
 O                    -7.05462  -10.63053   0.84026 
 C                    -6.92266  -7.08384   0.24137 
 C                    -6.52167  -6.91084   1.68337 
 C                    -5.32067  -7.47284   2.15237 
 C                    -7.36767  -6.21485   2.56337 
 C                    -4.97767  -7.36084   3.50937 
 C                    -7.01667  -6.09184   3.91837 
 C                    -5.82467  -6.66784   4.39236 
 C                     3.90033  -10.29884   4.08037 
 C                     3.11233  -11.20585   3.13237 
 C                     2.15733  -10.45584   2.23237 
 C                     2.63733  -9.77984   1.09637 
 C                     0.78933  -10.40684   2.55336 
 C                     1.75833  -9.01484   0.30937 
 C                    -0.08767  -9.63485   1.77237 
 C                     0.40034  -8.91885   0.66437 
 O                    -0.44667  -8.12884  -0.05764 
 C                     4.89633  -5.61284   5.80937 
 C                     5.63734  -6.25384   4.62937 
 C                     6.90933  -6.99785   5.04837 
 C                     7.64433  -7.55984   3.83437 
 C                     7.82334  -6.06584   5.83537 
 C                     1.42333  -4.83084   4.44437 
 C                     0.88633  -5.80484   3.40137 
 S                     2.06733  -5.88084   2.03636 
 C                     0.02833   0.13316   5.32537 
 C                     0.92134  -0.18084   4.12137 
 C                     0.49733   0.50416   2.84337 
 C                     0.57533   1.90116   2.70936 
 C                    -0.04367  -0.27284   1.80537 
 C                    -0.00067   2.52615   1.58737 
 C                    -0.60267   0.35016   0.67937 
 C                    -0.63866   1.75116   0.60137 
 O                    -1.29767   2.34716  -0.43463 
 C                    -3.36367  -1.33984   4.33337 
 C                    -3.56067  -2.84984   4.15437 
 C                    -2.82467  -3.40684   2.93037 
 C                    -2.80667  -4.93084   2.95437 
 C                    -3.49967  -2.91384   1.65137 
 C                     3.94533   2.25416   6.88537 
 C                     2.51632   1.96214   7.34837 
 C                     2.42535   2.08717   8.87537 
 O                     1.59433   2.87616   6.75337 
 C                     4.15333   3.30916   3.22037 
 C                     3.74433   4.71616   2.76637 
 C                     4.30233   5.06516   1.40537 
 C                     2.22033   4.82316   2.71137 
 C                     6.23833  -1.71884   3.23237 
 C                     4.83471  -1.33084   2.73148 
 C                     9.04734  -0.93784   0.70937 
 C                     9.46533   0.52416   0.41537 
 C                     10.63133   0.69116  -0.55863 
 C                     8.27533   1.29116  -0.16463 
 C                     2.53833   35.54015   3.87937 
 C                     2.25933   36.08716   1.56237 
 C                     6.98633   1.79516   42.30837 
 C                     6.66533   2.37416   40.00537 
 C                     0.52184  -2.66065  -0.31228 
 C                    -0.1742   -1.39568  -2.21431 
 C                    -5.29467  -7.68784  -39.27763 
 C                    -4.22367  -6.62984  -39.41863 
 C                    -5.97667  -7.86784  -38.06963 
 C                    -5.62067  -8.53584  -40.33463 
 C                    -0.61709  -3.45421  -0.42578 
 C                    -1.29365  -2.20796  -2.33348 
 C                     4.10833   37.24116   2.85337 
 C                     8.52333   3.52716   41.28537 
 C                     1.96831  -0.71472  -1.1379 
 C                     5.94333   0.87816   42.22037 
 C                     5.62033   1.45516   39.91937 
 C                     1.48633   34.63516   3.78937 
 C                     1.20633   35.17916   1.47637 
 C                    -3.67467  -6.15284  -38.05363 
 C                     2.94334   36.28115   2.76437 
 C                     7.36633   2.55716   41.19937 
 C                     0.77853  -1.6309   -1.21157 
 C                     9.52333   3.16116   42.40637 
 C                     2.88923  -0.87609   0.08148 
 C                     4.89833   37.09816   4.17537 
 C                     5.23733   0.68616   41.02437 
 C                     0.79034   34.42915   2.58637 
 C                    -8.57115  -11.64314  -40.06367 
 C                    -9.68624  -10.13881  -38.40911 
 C                    -7.90608  -11.76206  -37.65832 
 C                    -6.93967  -8.85884  -37.92963 
 C                    -6.58867  -9.53084  -40.19363 
 C                    -7.27167  -9.71884  -38.98863 
 C                     3.71833  -1.67984   42.59737 
 C                     4.05533  -1.82384   39.39437 
 C                     2.04333   0.33416   40.70937 
 C                    -1.54483  -3.27577  -1.4521 
 C                    -0.9964    32.4147   4.12104 
 C                    -0.19841   31.85441   1.19226 
 C                    -2.1872    34.11955   1.84123 
 C                    -4.99497  -4.08117  -1.98923 
 C                    -2.97109  -6.22487  -0.16475 
 C                    -1.99283  -6.00289  -3.28941 
 C                     3.47771   0.4355    0.57829 
 C                     5.71034   38.33516   4.47837 
 C                     9.67133   4.27815   43.41237 
 C                    -2.86367  -7.22684  -37.36963 
 O                     2.81877   1.30481   1.07802 
 O                    -3.16667  -7.76884  -36.33763 
 O                     5.29933   39.30416   5.06137 
 O                     9.70033   5.45016   43.14237 
 C                    -8.34467  -10.80584  -38.79163 
 H                    -6.50847  -6.08338  -4.75946 
 H                    -4.32453  -8.20935  -4.99553 
 H                    -4.24735  -6.64283  -4.21359 
 H                    -4.24673  -6.74545  -5.97258 
 H                    -7.78538  -7.19144  -6.55543 
 H                    -6.27797  -6.56747  -7.13073 
 H                    -5.28824  -8.90818  -7.08997 
 H                    -6.83866  -9.53969  -6.54232 
 H                    -6.70965  -8.78267  -8.12417 
 H                    -6.52367  -9.12129  -4.33429 
 H                    -8.58708  -7.05041  -4.22749 
 H                    -8.62153  -8.4647   -5.04891 
 H                    -7.96276  -6.77385   0.09435 
 H                    -6.32824  -6.43335  -0.39861 
 H                    -4.66297  -8.0032    1.47856 
 H                    -8.29378  -5.78553   2.19833 
 H                    -4.05768  -7.80108   3.87504 
 H                    -7.6669   -5.55635   4.60077 
 H                    -5.55884  -6.57637   5.43897 
 H                    -5.70478  -8.83589  -0.19594 
 H                    -7.93036  -9.09442  -1.99435 
 O                    -8.882    -9.18947   0.9496 
 H                     4.5251   -1.68961  -5.44235 
 H                     6.25608  -1.46398  -5.67673 
 H                     5.11482  -0.55101  -6.65273 
 H                     6.19841   0.7639   -4.64307 
 H                     4.44131   0.83992  -4.75839 
 H                     4.20725  -1.02963  -3.17137 
 H                     6.18285  -1.88271  -1.90232 
 H                     7.2553   -0.94059  -2.94046 
 H                     6.33106  -2.28789  -3.60725 
 H                     5.34987   0.09022  -1.13812 
 H                     5.95858   1.28335  -2.243 
 H                     4.21193   1.11298  -2.0047 
 H                     2.53851  -1.43463  -5.9587 
 H                     1.31627  -2.47334  -5.22261 
 H                     1.98032  -2.87848  -6.81437 
 H                     0.95022  -0.78639  -7.75744 
 H                    -0.51137  -2.83723  -7.81177 
 H                    -1.1162   -2.42915  -6.20367 
 H                    -1.47833  -1.37553  -7.569 
 H                     1.05308   0.54493  -5.59062 
 H                    -0.23995  -0.45313  -4.95606 
 H                    -0.54605   0.60836  -6.32483 
 H                     2.46043  -6.86845  -3.78435 
 H                     3.9206   -6.81653  -2.7908 
 H                     3.83429  -5.87152  -4.28306 
 H                     2.10022  -4.39689  -3.29503 
 H                     1.49105  -4.65541  -0.85269 
 H                     2.34527  -6.18858  -0.83031 
 H                     0.89622  -6.00687  -1.8148 
 H                     3.44068  -3.30813  -1.51721 
 H                     4.40305  -4.77606  -1.31008 
 H                     4.51805  -3.84562  -2.80828 
 H                     0.15659  -7.38074  -4.39767 
 H                     1.42576  -7.58763  -5.61056 
 H                     0.12655  -8.77337  -5.47977 
 H                    -1.54396  -7.05832  -6.27404 
 H                    -0.27097  -5.83166  -6.35244 
 H                    -0.24462  -7.20582  -7.45977 
 H                    -0.20436  -12.46211  -2.91479 
 H                     0.55257  -11.79721  -1.45853 
 H                     1.12867  -11.30161  -3.05336 
 H                    -0.34272  -9.52074  -2.05117 
 H                    -3.27063  -10.40903  -0.25889 
 H                    -4.41146  -3.35603  -9.83821 
 H                    -5.98858  -4.13509  -9.66321 
 H                    -4.7183   -4.93555  -10.56979 
 H                    -4.97741  -5.93044  -8.26618 
 H                    -3.37334  -5.33285  -8.58191 
 H                    -6.17776  -3.01707  -7.93119 
 H                    -2.67941  -4.92565  -6.28726 
 H                    -6.08661  -1.36037  -6.08319 
 H                    -2.76425  -3.3872   -4.34109 
 H                    -3.81509  -1.4613   -3.46974 
 H                     5.96602   9.14006  -2.17035 
 H                     4.66321   8.15523  -2.85526 
 H                     6.34278   7.73026  -3.17482 
 H                     5.00203   7.64952  -0.41792 
 H                     6.67446   7.22564  -0.73393 
 H                     7.26899   5.12666  -1.78626 
 H                     3.1521    6.24241  -1.24629 
 H                     6.57289   3.02891  -2.90065 
 H                     2.50809   4.10898  -2.4489 
 H                     4.10786   2.6033   -3.2882 
 H                     0.44986   5.71769  -3.96391 
 H                    -1.2957    5.56121  -4.19323 
 H                    -0.26754   4.11033  -4.20929 
 H                    -0.81146   5.8629   -1.76568 
 H                    -1.4721    4.25766  -2.09235 
 H                     0.5355    4.27366  -0.48734 
 H                     1.44277   4.98616  -1.72267 
 H                    -8.72786  -4.24663  -3.63265 
 H                    -10.01609  -3.404    -4.51261 
 H                    -8.76199  -4.28542  -5.41164 
 H                    -7.04007  -2.73293  -4.5133 
 H                    -7.76465  -0.65825  -5.86375 
 H                    -9.35062  -1.38374  -5.97896 
 H                    -7.99166  -2.1765   -6.77815 
 H                    -7.51904  -1.13301  -3.22002 
 H                    -9.19177  -4.38225   0.17483 
 H                    -10.7327  -4.35275  -0.7199 
 H                    -9.29596  -3.53659  -1.38569 
 H                    -9.36631  -5.3152   -1.33635 
 H                     4.57579  -10.88254   4.71303 
 H                     3.22794  -9.73538   4.7335 
 H                     4.50335  -9.57558   3.52496 
 H                     2.55345  -11.942    3.71926 
 H                     3.81823  -11.77893   2.52025 
 H                     3.68742  -9.83307   0.83193 
 H                     0.41389  -10.95176   3.41216 
 H                     2.11196  -8.46165  -0.55066 
 H                    -1.14197  -9.58715   2.02218 
 H                    -0.98717  -7.58126   0.5237 
 H                     4.56075  -6.36864   6.52742 
 H                     4.02545  -5.05563   5.47231 
 H                     5.52832  -4.90246   6.34428 
 H                     4.96663  -6.94526   4.10533 
 H                     5.90678  -5.47533   3.90494 
 H                     6.62065  -7.83545   5.69842 
 H                     8.53088  -8.1283    4.1314 
 H                     7.0034   -8.22572   3.2479 
 H                     7.97433  -6.7525    3.17165 
 H                     8.78981  -6.54044   6.03514 
 H                     7.40351  -5.77933   6.8009 
 H                     8.022    -5.14834   5.27021 
 H                     0.69267  -4.65507   5.24351 
 H                     2.31988  -5.23395   4.90813 
 H                     1.66976  -3.87076   3.99013 
 H                     0.70126  -6.79888   3.81171 
 H                    -0.04286  -5.44076   2.96385 
 H                     3.09597  -6.38313   2.74801 
 H                     0.35627  -0.41255   6.21777 
 H                     0.06306   1.2019    5.5443 
 H                    -1.01162  -0.12378   5.13577 
 H                     1.95282   0.09731   4.37452 
 H                     0.93471  -1.26443   3.95823 
 H                     1.03659   2.49236   3.48813 
 H                    -0.08465  -1.34999   1.89816 
 H                    -0.00897   3.60447   1.50454 
 H                    -1.07598  -0.21734  -0.10668 
 H                    -1.07071   3.2789   -0.46851 
 H                    -3.70736  -1.00358   5.31615 
 H                    -2.31166  -1.08069   4.23176 
 H                    -3.90829  -0.76284   3.58202 
 H                    -3.18781  -3.35938   5.05267 
 H                    -4.62725  -3.0964    4.0847 
 H                    -1.79383  -3.03184   2.95552 
 H                    -2.45661  -5.3098    3.92146 
 H                    -2.15528  -5.33505   2.18237 
 H                    -3.80659  -5.32388   2.78894 
 H                    -4.54234  -3.25089   1.62302 
 H                    -2.99519  -3.27995   0.76053 
 H                    -3.49491  -1.82402   1.58113 
 H                     4.64234   1.61199   7.42953 
 H                     4.06728   2.06916   5.81984 
 H                     4.20302   3.29825   7.08454 
 H                     2.25751   0.93672   7.05314 
 H                     3.10493   1.39202   9.37823 
 H                     1.41032   1.87297   9.22712 
 H                     2.67901   3.10685   9.17777 
 H                     0.70556   2.57735   6.96496 
 H                     3.67118   3.06734   4.16853 
 H                     5.23868   3.23866   3.36155 
 H                     3.8462    2.57094   2.47972 
 H                     4.11745   5.43989   3.50672 
 H                     3.99432   6.06955   1.10613 
 H                     5.39701   5.03416   1.38487 
 H                     3.9392    4.35911   0.6591 
 H                     1.75733   4.56738   3.66874 
 H                     1.90847   5.84194   2.45241 
 H                     1.84624   4.1515    1.94372 
 H                     6.234    -1.94803   4.30281 
 H                     6.94891  -0.90365   3.08098 
 H                     6.61907  -2.59891   2.70687 
 H                     4.10105  -2.10677   2.96519 
 H                     4.49296  -0.39317   3.17214 
 H                     4.85684  -1.21653   1.65369 
 H                     8.20393  -0.95997   1.39781 
 H                     9.86715  -1.51128   1.15485 
 H                     8.74381  -1.44639  -0.21184 
 H                     9.74825   0.98691   1.37002 
 H                     10.87009   1.74974  -0.69362 
 H                     11.53983   0.18508  -0.21293 
 H                     10.37864   0.279    -1.5418 
 H                     7.3994    1.25576   0.48886 
 H                     8.51618   2.34552  -0.32877 
 H                     7.98172   0.86424  -1.12667 
 H                     3.03715   35.63418   4.8315 
 H                     2.56009   36.64507   0.68019 
 H                     7.47285   1.91901   43.26649 
 H                     6.94933   2.94695   39.1275 
 H                     1.21934  -2.8682    0.49008 
 H                    -0.05035  -0.5242   -2.84969 
 H                    -4.61893  -5.75974  -39.95485 
 H                    -3.39991  -7.01341  -40.031 
 H                    -5.74511  -7.26777  -37.20248 
 H                    -5.10415  -8.43176  -41.28459 
 H                    -0.74794  -4.25527   0.29589 
 H                    -1.97214  -1.98819  -3.15191 
 H                     3.72813   38.26745   2.78619 
 H                     4.77519   37.10139   1.99674 
 H                     8.15979   4.5442    41.46254 
 H                     9.0299    3.56231   40.31816 
 H                     1.62417   0.32663  -1.19689 
 H                     2.55233  -0.84813  -2.05275 
 H                     5.67792   0.30667   43.10381 
 H                     5.10714   1.3406    38.96892 
 H                     1.20599   34.07768   4.67714 
 H                     0.70621   35.05933   0.51938 
 H                    -4.46062  -5.79549  -37.39026 
 H                    -2.99539  -5.3103   -38.23982 
 H                     9.30174   2.22353   42.90842 
 H                     10.52855   3.03604   41.98138 
 H                     2.31722  -1.25037   0.93332 
 H                     3.69146  -1.59418  -0.11247 
 H                     4.20195   37.01844   5.00887 
 H                     5.53833   36.21181   4.15283 
 H                    -7.66269  -12.1674  -40.37268 
 H                    -9.33822  -12.39877  -39.87337 
 H                    -8.91416  -11.02839  -40.90049 
 H                    -9.60362  -9.56415  -37.48394 
 H                    -10.46115  -10.89777  -38.26286 
 H                    -10.02087  -9.45764  -39.19634 
 H                    -7.76909  -11.23384  -36.71224 
 H                    -6.96066  -12.25212  -37.90616 
 H                    -8.66169  -12.53826  -37.50146 
 H                    -7.43198  -8.96633  -36.96994 
 H                    -6.79839  -10.16558  -41.04463 
 H                     4.57476   0.55401   0.51333 
 H                     6.75801   38.32674   4.09647 
 H                     9.81841   3.95085   44.46719 
 H                    -1.93679  -7.52053  -37.91459 
 H                    -1.84605  -9.391    -0.37079 
 H                    -9.05781  -8.27343   0.69753 
 H                    -5.02128  -3.01929  -2.21928 
 H                    -5.53542  -4.63474  -2.75312 
 H                    -5.49022  -4.23964  -1.02936 
 H                    -0.93917  -5.95097  -3.01076 
 H                    -2.31211  -7.04375  -3.2459 
 H                    -2.09281  -5.64319  -4.30806 
 H                    -2.01502  -6.1469    0.35289 
 H                    -3.76366  -6.03931   0.55236 
 H                    -3.09183  -7.21953  -0.59455 
 Sn                   -2.99054  -4.83049  -1.79182 
 Si                   -0.64705   33.20146   2.44029 
 H                    -2.01811   34.59808   0.87204 
 H                    -3.0335    33.43463   1.7281 
 H                    -2.48037   34.90105   2.54812 
 H                     0.6849    31.29593   1.51501 
 H                    -1.02037   31.1417   1.07186 
 H                     0.02036   32.2765   0.20692 
 H                    -0.13661   31.85195   4.49625 
 H                    -1.26304   33.16315   4.87299 
 H                    -1.83487   31.71586   4.04233 
 Ge                    3.75948  -0.62012   40.92956 
 H                     2.05537   0.94446   39.80356 
 H                     1.2165   -0.37634   40.63493 
 H                     1.86125   0.99155   41.56213 
 H                     4.99076  -2.37371   39.5174 
 H                     3.23782  -2.54394   39.3101 
 H                     4.11028  -1.26029   38.46024 
 H                     4.66876  -2.19364   42.75753 
 H                     3.5141   -1.04697   43.46391 
 H                     2.92923  -2.43295   42.53517 
 H                    -1.02756  -10.17684  -3.53198 
 
 The following ModRedundant input section has been read:
 X    1 F                                                                      
 X    2 F                                                                      
 X    3 F                                                                      
 X    4 F                                                                      
 X    5 F                                                                      
 X    6 F                                                                      
 X    7 F                                                                      
 X    8 F                                                                      
 X    9 F                                                                      
 X   10 F                                                                      
 X   11 F                                                                      
 X   12 F                                                                      
 X   13 F                                                                      
 X   14 F                                                                      
 X   15 F                                                                      
 X   16 F                                                                      
 X   17 F                                                                      
 X   18 F                                                                      
 X   19 F                                                                      
 X   20 F                                                                      
 X   21 F                                                                      
 X   22 F                                                                      
 X   23 F                                                                      
 X   24 F                                                                      
 X   25 F                                                                      
 X   26 F                                                                      
 X   27 F                                                                      
 X   28 F                                                                      
 X   29 F                                                                      
 X   30 F                                                                      
 X   31 F                                                                      
 X   32 F                                                                      
 X   33 F                                                                      
 X   34 F                                                                      
 X   35 F                                                                      
 X   36 F                                                                      
 X   37 F                                                                      
 X   38 F                                                                      
 X   39 F                                                                      
 X   40 F                                                                      
 X   41 F                                                                      
 X   42 F                                                                      
 X   43 F                                                                      
 X   44 F                                                                      
 X   45 F                                                                      
 X   46 F                                                                      
 X   47 F                                                                      
 X   48 F                                                                      
 X   49 F                                                                      
 X   50 F                                                                      
 X   51 F                                                                      
 X   52 F                                                                      
 X   53 F                                                                      
 X   54 F                                                                      
 X   55 F                                                                      
 X   56 F                                                                      
 X   57 F                                                                      
 X   58 F                                                                      
 X   59 F                                                                      
 X   60 F                                                                      
 X   61 F                                                                      
 X   62 F                                                                      
 X   63 F                                                                      
 X   64 F                                                                      
 X   65 F                                                                      
 X   66 F                                                                      
 X   67 F                                                                      
 X   68 F                                                                      
 X   69 F                                                                      
 X   70 F                                                                      
 X   71 F                                                                      
 X   72 F                                                                      
 X   73 F                                                                      
 X   74 F                                                                      
 X   75 F                                                                      
 X   76 F                                                                      
 X   77 F                                                                      
 X   78 F                                                                      
 X   79 F                                                                      
 X   80 F                                                                      
 X   81 F                                                                      
 X   82 F                                                                      
 X   83 F                                                                      
 X   84 F                                                                      
 X   85 F                                                                      
 X   86 F                                                                      
 X   87 F                                                                      
 X   88 F                                                                      
 X   89 F                                                                      
 X   90 F                                                                      
 X   91 F                                                                      
 X   92 F                                                                      
 X   93 F                                                                      
 X   94 F                                                                      
 X   95 F                                                                      
 X   96 F                                                                      
 X   97 F                                                                      
 X   98 F                                                                      
 X   99 F                                                                      
 X  100 F                                                                      
 X  101 F                                                                      
 X  102 F                                                                      
 X  103 F                                                                      
 X  104 F                                                                      
 X  105 F                                                                      
 X  106 F                                                                      
 X  107 F                                                                      
 X  108 F                                                                      
 X  109 F                                                                      
 X  110 F                                                                      
 X  111 F                                                                      
 X  112 F                                                                      
 X  113 F                                                                      
 X  114 F                                                                      
 X  115 F                                                                      
 X  116 F                                                                      
 X  119 F                                                                      
 X  120 F                                                                      
 X  121 F                                                                      
 X  122 F                                                                      
 X  125 F                                                                      
 X  126 F                                                                      
 X  128 F                                                                      
 X  129 F                                                                      
 X  130 F                                                                      
 X  131 F                                                                      
 X  132 F                                                                      
 X  133 F                                                                      
 X  134 F                                                                      
 X  136 F                                                                      
 X  138 F                                                                      
 X  139 F                                                                      
 X  140 F                                                                      
 X  144 F                                                                      
 X  145 F                                                                      
 X  146 F                                                                      
 X  147 F                                                                      
 X  148 F                                                                      
 X  149 F                                                                      
 X  158 F                                                                      
 X  159 F                                                                      
 X  160 F                                                                      
 X  162 F                                                                      
 X  163 F                                                                      
 X  164 F                                                                      
 X  165 F                                                                      
 X  187 F                                                                      

 GradGradGradGradGradGradGradGradGradGradGradGradGradGradGradGradGradGrad
 Berny optimization.
 Initialization pass.
                           ----------------------------
                           !    Initial Parameters    !
                           ! (Angstroms and Degrees)  !
 --------------------------                            --------------------------
 ! Name  Definition              Value          Derivative Info.                !
 --------------------------------------------------------------------------------
 ! X1    R(1,-1)                 5.2953         frozen, calculate D2E/DX2 analyt!
 ! Y1    R(1,-2)                -0.9438         frozen, calculate D2E/DX2 analyt!
 ! Z1    R(1,-3)                -5.6466         frozen, calculate D2E/DX2 analyt!
 ! X2    R(2,-1)                 5.2833         frozen, calculate D2E/DX2 analyt!
 ! Y2    R(2,-2)                 0.1632         frozen, calculate D2E/DX2 analyt!
 ! Z2    R(2,-3)                -4.5866         frozen, calculate D2E/DX2 analyt!
 ! X3    R(3,-1)                 5.1513         frozen, calculate D2E/DX2 analyt!
 ! Y3    R(3,-2)                -0.4748         frozen, calculate D2E/DX2 analyt!
 ! Z3    R(3,-3)                -3.1886         frozen, calculate D2E/DX2 analyt!
 ! X4    R(4,-1)                 6.2863         frozen, calculate D2E/DX2 analyt!
 ! Y4    R(4,-2)                -1.4538         frozen, calculate D2E/DX2 analyt!
 ! Z4    R(4,-3)                -2.9026         frozen, calculate D2E/DX2 analyt!
 ! X5    R(5,-1)                 5.1513         frozen, calculate D2E/DX2 analyt!
 ! Y5    R(5,-2)                 0.5742         frozen, calculate D2E/DX2 analyt!
 ! Z5    R(5,-3)                -2.0936         frozen, calculate D2E/DX2 analyt!
 ! X6    R(6,-1)                 1.6643         frozen, calculate D2E/DX2 analyt!
 ! Y6    R(6,-2)                -2.0498         frozen, calculate D2E/DX2 analyt!
 ! Z6    R(6,-3)                -6.1706         frozen, calculate D2E/DX2 analyt!
 ! X7    R(7,-1)                 0.5613         frozen, calculate D2E/DX2 analyt!
 ! Y7    R(7,-2)                -1.2028         frozen, calculate D2E/DX2 analyt!
 ! Z7    R(7,-3)                -6.8186         frozen, calculate D2E/DX2 analyt!
 ! X8    R(8,-1)                -0.7047         frozen, calculate D2E/DX2 analyt!
 ! Y8    R(8,-2)                -2.0068         frozen, calculate D2E/DX2 analyt!
 ! Z8    R(8,-3)                -7.1226         frozen, calculate D2E/DX2 analyt!
 ! X9    R(9,-1)                 0.1933         frozen, calculate D2E/DX2 analyt!
 ! Y9    R(9,-2)                -0.0648         frozen, calculate D2E/DX2 analyt!
 ! Z9    R(9,-3)                -5.8796         frozen, calculate D2E/DX2 analyt!
 ! X10   R(10,-1)                3.2543         frozen, calculate D2E/DX2 analyt!
 ! Y10   R(10,-2)               -6.2148         frozen, calculate D2E/DX2 analyt!
 ! Z10   R(10,-3)               -3.4206         frozen, calculate D2E/DX2 analyt!
 ! X11   R(11,-1)                2.6873         frozen, calculate D2E/DX2 analyt!
 ! Y11   R(11,-2)               -5.0278         frozen, calculate D2E/DX2 analyt!
 ! Z11   R(11,-3)               -2.6176         frozen, calculate D2E/DX2 analyt!
 ! X12   R(12,-1)                1.7943         frozen, calculate D2E/DX2 analyt!
 ! Y12   R(12,-2)               -5.4898         frozen, calculate D2E/DX2 analyt!
 ! Z12   R(12,-3)               -1.4666         frozen, calculate D2E/DX2 analyt!
 ! X13   R(13,-1)                3.8263         frozen, calculate D2E/DX2 analyt!
 ! Y13   R(13,-2)               -4.1878         frozen, calculate D2E/DX2 analyt!
 ! Z13   R(13,-3)               -2.0336         frozen, calculate D2E/DX2 analyt!
 ! X14   R(14,-1)                0.3573         frozen, calculate D2E/DX2 analyt!
 ! Y14   R(14,-2)               -7.7058         frozen, calculate D2E/DX2 analyt!
 ! Z14   R(14,-3)               -5.4176         frozen, calculate D2E/DX2 analyt!
 ! X15   R(15,-1)               -0.4749         frozen, calculate D2E/DX2 analyt!
 ! Y15   R(15,-2)               -6.9022         frozen, calculate D2E/DX2 analyt!
 ! Z15   R(15,-3)               -6.434          frozen, calculate D2E/DX2 analyt!
 ! X16   R(16,-1)                0.2363         frozen, calculate D2E/DX2 analyt!
 ! Y16   R(16,-2)              -11.5628         frozen, calculate D2E/DX2 analyt!
 ! Z16   R(16,-3)               -2.4786         frozen, calculate D2E/DX2 analyt!
 ! X17   R(17,-1)               -0.7717         frozen, calculate D2E/DX2 analyt!
 ! Y17   R(17,-2)              -10.4188         frozen, calculate D2E/DX2 analyt!
 ! Z17   R(17,-3)               -2.4966         frozen, calculate D2E/DX2 analyt!
 ! X18   R(18,-1)               -2.0847         frozen, calculate D2E/DX2 analyt!
 ! Y18   R(18,-2)              -10.7988         frozen, calculate D2E/DX2 analyt!
 ! Z18   R(18,-3)               -1.8266         frozen, calculate D2E/DX2 analyt!
 ! X19   R(19,-1)               -2.3877         frozen, calculate D2E/DX2 analyt!
 ! Y19   R(19,-2)              -10.1798         frozen, calculate D2E/DX2 analyt!
 ! Z19   R(19,-3)               -0.6896         frozen, calculate D2E/DX2 analyt!
 ! X20   R(20,-1)               -2.8307         frozen, calculate D2E/DX2 analyt!
 ! Y20   R(20,-2)              -11.6338         frozen, calculate D2E/DX2 analyt!
 ! Z20   R(20,-3)               -2.3266         frozen, calculate D2E/DX2 analyt!
 ! X21   R(21,-1)               -4.9117         frozen, calculate D2E/DX2 analyt!
 ! Y21   R(21,-2)               -4.3158         frozen, calculate D2E/DX2 analyt!
 ! Z21   R(21,-3)               -9.6886         frozen, calculate D2E/DX2 analyt!
 ! X22   R(22,-1)               -4.4077         frozen, calculate D2E/DX2 analyt!
 ! Y22   R(22,-2)               -5.0098         frozen, calculate D2E/DX2 analyt!
 ! Z22   R(22,-3)               -8.4226         frozen, calculate D2E/DX2 analyt!
 ! X23   R(23,-1)               -4.4537         frozen, calculate D2E/DX2 analyt!
 ! Y23   R(23,-2)               -4.1138         frozen, calculate D2E/DX2 analyt!
 ! Z23   R(23,-3)               -7.2136         frozen, calculate D2E/DX2 analyt!
 ! X24   R(24,-1)               -5.4547         frozen, calculate D2E/DX2 analyt!
 ! Y24   R(24,-2)               -3.1368         frozen, calculate D2E/DX2 analyt!
 ! Z24   R(24,-3)               -7.1376         frozen, calculate D2E/DX2 analyt!
 ! X25   R(25,-1)               -3.4817         frozen, calculate D2E/DX2 analyt!
 ! Y25   R(25,-2)               -4.2058         frozen, calculate D2E/DX2 analyt!
 ! Z25   R(25,-3)               -6.2016         frozen, calculate D2E/DX2 analyt!
 ! X26   R(26,-1)               -5.4407         frozen, calculate D2E/DX2 analyt!
 ! Y26   R(26,-2)               -2.2148         frozen, calculate D2E/DX2 analyt!
 ! Z26   R(26,-3)               -6.0886         frozen, calculate D2E/DX2 analyt!
 ! X27   R(27,-1)               -3.5267         frozen, calculate D2E/DX2 analyt!
 ! Y27   R(27,-2)               -3.3268         frozen, calculate D2E/DX2 analyt!
 ! Z27   R(27,-3)               -5.1026         frozen, calculate D2E/DX2 analyt!
 ! X28   R(28,-1)               -4.5247         frozen, calculate D2E/DX2 analyt!
 ! Y28   R(28,-2)               -2.3368         frozen, calculate D2E/DX2 analyt!
 ! Z28   R(28,-3)               -5.0406         frozen, calculate D2E/DX2 analyt!
 ! X29   R(29,-1)               -4.6377         frozen, calculate D2E/DX2 analyt!
 ! Y29   R(29,-2)               -1.4978         frozen, calculate D2E/DX2 analyt!
 ! Z29   R(29,-3)               -3.9716         frozen, calculate D2E/DX2 analyt!
 ! X30   R(30,-1)                5.6613         frozen, calculate D2E/DX2 analyt!
 ! Y30   R(30,-2)                8.1152         frozen, calculate D2E/DX2 analyt!
 ! Z30   R(30,-3)               -2.4106         frozen, calculate D2E/DX2 analyt!
 ! X31   R(31,-1)                5.6703         frozen, calculate D2E/DX2 analyt!
 ! Y31   R(31,-2)                7.2232         frozen, calculate D2E/DX2 analyt!
 ! Z31   R(31,-3)               -1.1746         frozen, calculate D2E/DX2 analyt!
 ! X32   R(32,-1)                5.2533         frozen, calculate D2E/DX2 analyt!
 ! Y32   R(32,-2)                5.8342         frozen, calculate D2E/DX2 analyt!
 ! Z32   R(32,-3)               -1.5176         frozen, calculate D2E/DX2 analyt!
 ! X33   R(33,-1)                6.2143         frozen, calculate D2E/DX2 analyt!
 ! Y33   R(33,-2)                4.8892         frozen, calculate D2E/DX2 analyt!
 ! Z33   R(33,-3)               -1.8886         frozen, calculate D2E/DX2 analyt!
 ! X34   R(34,-1)                3.8923         frozen, calculate D2E/DX2 analyt!
 ! Y34   R(34,-2)                5.5222         frozen, calculate D2E/DX2 analyt!
 ! Z34   R(34,-3)               -1.5786         frozen, calculate D2E/DX2 analyt!
 ! X35   R(35,-1)                5.8143         frozen, calculate D2E/DX2 analyt!
 ! Y35   R(35,-2)                3.7042         frozen, calculate D2E/DX2 analyt!
 ! Z35   R(35,-3)               -2.5236         frozen, calculate D2E/DX2 analyt!
 ! X36   R(36,-1)                3.5053         frozen, calculate D2E/DX2 analyt!
 ! Y36   R(36,-2)                4.3342         frozen, calculate D2E/DX2 analyt!
 ! Z36   R(36,-3)               -2.1986         frozen, calculate D2E/DX2 analyt!
 ! X37   R(37,-1)                4.4533         frozen, calculate D2E/DX2 analyt!
 ! Y37   R(37,-2)                3.4532         frozen, calculate D2E/DX2 analyt!
 ! Z37   R(37,-3)               -2.7256         frozen, calculate D2E/DX2 analyt!
 ! X38   R(38,-1)               -0.4177         frozen, calculate D2E/DX2 analyt!
 ! Y38   R(38,-2)                5.0832         frozen, calculate D2E/DX2 analyt!
 ! Z38   R(38,-3)               -3.7436         frozen, calculate D2E/DX2 analyt!
 ! X39   R(39,-1)               -0.5947         frozen, calculate D2E/DX2 analyt!
 ! Y39   R(39,-2)                4.8942         frozen, calculate D2E/DX2 analyt!
 ! Z39   R(39,-3)               -2.2386         frozen, calculate D2E/DX2 analyt!
 ! X40   R(40,-1)                0.6433         frozen, calculate D2E/DX2 analyt!
 ! Y40   R(40,-2)                4.2772         frozen, calculate D2E/DX2 analyt!
 ! Z40   R(40,-3)               -1.5806         frozen, calculate D2E/DX2 analyt!
 ! X41   R(41,-1)                0.9133         frozen, calculate D2E/DX2 analyt!
 ! Y41   R(41,-2)                2.8211         frozen, calculate D2E/DX2 analyt!
 ! Z41   R(41,-3)               -1.9806         frozen, calculate D2E/DX2 analyt!
 ! X42   R(42,-1)                0.1103         frozen, calculate D2E/DX2 analyt!
 ! Y42   R(42,-2)                2.2942         frozen, calculate D2E/DX2 analyt!
 ! Z42   R(42,-3)               -2.7866         frozen, calculate D2E/DX2 analyt!
 ! X43   R(43,-1)                1.8413         frozen, calculate D2E/DX2 analyt!
 ! Y43   R(43,-2)                2.2192         frozen, calculate D2E/DX2 analyt!
 ! Z43   R(43,-3)               -1.4016         frozen, calculate D2E/DX2 analyt!
 ! X44   R(44,-1)               -8.9547         frozen, calculate D2E/DX2 analyt!
 ! Y44   R(44,-2)               -3.6688         frozen, calculate D2E/DX2 analyt!
 ! Z44   R(44,-3)               -4.5296         frozen, calculate D2E/DX2 analyt!
 ! X45   R(45,-1)               -8.0727         frozen, calculate D2E/DX2 analyt!
 ! Y45   R(45,-2)               -2.3968         frozen, calculate D2E/DX2 analyt!
 ! Z45   R(45,-3)               -4.5856         frozen, calculate D2E/DX2 analyt!
 ! X46   R(46,-1)               -8.2827         frozen, calculate D2E/DX2 analyt!
 ! Y46   R(46,-2)               -1.6168         frozen, calculate D2E/DX2 analyt!
 ! Z46   R(46,-3)               -5.8896         frozen, calculate D2E/DX2 analyt!
 ! X47   R(47,-1)               -8.3537         frozen, calculate D2E/DX2 analyt!
 ! Y47   R(47,-2)               -1.5218         frozen, calculate D2E/DX2 analyt!
 ! Z47   R(47,-3)               -3.4986         frozen, calculate D2E/DX2 analyt!
 ! X48   R(48,-1)               -9.6467         frozen, calculate D2E/DX2 analyt!
 ! Y48   R(48,-2)               -4.3978         frozen, calculate D2E/DX2 analyt!
 ! Z48   R(48,-3)               -0.8166         frozen, calculate D2E/DX2 analyt!
 ! X49   R(49,-1)               -8.2867         frozen, calculate D2E/DX2 analyt!
 ! Y49   R(49,-2)               -8.0188         frozen, calculate D2E/DX2 analyt!
 ! Z49   R(49,-3)               -4.2056         frozen, calculate D2E/DX2 analyt!
 ! X50   R(50,-1)               -6.8387         frozen, calculate D2E/DX2 analyt!
 ! Y50   R(50,-2)               -8.1038         frozen, calculate D2E/DX2 analyt!
 ! Z50   R(50,-3)               -4.0826         frozen, calculate D2E/DX2 analyt!
 ! X51   R(51,-1)               -6.4557         frozen, calculate D2E/DX2 analyt!
 ! Y51   R(51,-2)               -7.8718         frozen, calculate D2E/DX2 analyt!
 ! Z51   R(51,-3)               -2.6136         frozen, calculate D2E/DX2 analyt!
 ! X52   R(52,-1)               -5.5527         frozen, calculate D2E/DX2 analyt!
 ! Y52   R(52,-2)               -7.0948         frozen, calculate D2E/DX2 analyt!
 ! Z52   R(52,-3)               -2.3076         frozen, calculate D2E/DX2 analyt!
 ! X53   R(53,-1)               -6.1967         frozen, calculate D2E/DX2 analyt!
 ! Y53   R(53,-2)               -7.0878         frozen, calculate D2E/DX2 analyt!
 ! Z53   R(53,-3)               -5.0636         frozen, calculate D2E/DX2 analyt!
 ! X54   R(54,-1)               -6.7027         frozen, calculate D2E/DX2 analyt!
 ! Y54   R(54,-2)               -7.3448         frozen, calculate D2E/DX2 analyt!
 ! Z54   R(54,-3)               -6.4966         frozen, calculate D2E/DX2 analyt!
 ! X55   R(55,-1)               -4.6627         frozen, calculate D2E/DX2 analyt!
 ! Y55   R(55,-2)               -7.1698         frozen, calculate D2E/DX2 analyt!
 ! Z55   R(55,-3)               -5.0596         frozen, calculate D2E/DX2 analyt!
 ! X56   R(56,-1)               -6.3637         frozen, calculate D2E/DX2 analyt!
 ! Y56   R(56,-2)               -8.7188         frozen, calculate D2E/DX2 analyt!
 ! Z56   R(56,-3)               -7.0886         frozen, calculate D2E/DX2 analyt!
 ! X57   R(57,-1)               -7.1307         frozen, calculate D2E/DX2 analyt!
 ! Y57   R(57,-2)               -8.5588         frozen, calculate D2E/DX2 analyt!
 ! Z57   R(57,-3)               -1.6846         frozen, calculate D2E/DX2 analyt!
 ! X58   R(58,-1)               -6.7407         frozen, calculate D2E/DX2 analyt!
 ! Y58   R(58,-2)               -8.5148         frozen, calculate D2E/DX2 analyt!
 ! Z58   R(58,-3)               -0.2836         frozen, calculate D2E/DX2 analyt!
 ! X59   R(59,-1)               -7.5537         frozen, calculate D2E/DX2 analyt!
 ! Y59   R(59,-2)               -9.5169         frozen, calculate D2E/DX2 analyt!
 ! Z59   R(59,-3)                0.5334         frozen, calculate D2E/DX2 analyt!
 ! X60   R(60,-1)               -7.0546         frozen, calculate D2E/DX2 analyt!
 ! Y60   R(60,-2)              -10.6305         frozen, calculate D2E/DX2 analyt!
 ! Z60   R(60,-3)                0.8403         frozen, calculate D2E/DX2 analyt!
 ! X61   R(61,-1)               -6.9227         frozen, calculate D2E/DX2 analyt!
 ! Y61   R(61,-2)               -7.0838         frozen, calculate D2E/DX2 analyt!
 ! Z61   R(61,-3)                0.2414         frozen, calculate D2E/DX2 analyt!
 ! X62   R(62,-1)               -6.5217         frozen, calculate D2E/DX2 analyt!
 ! Y62   R(62,-2)               -6.9108         frozen, calculate D2E/DX2 analyt!
 ! Z62   R(62,-3)                1.6834         frozen, calculate D2E/DX2 analyt!
 ! X63   R(63,-1)               -5.3207         frozen, calculate D2E/DX2 analyt!
 ! Y63   R(63,-2)               -7.4728         frozen, calculate D2E/DX2 analyt!
 ! Z63   R(63,-3)                2.1524         frozen, calculate D2E/DX2 analyt!
 ! X64   R(64,-1)               -7.3677         frozen, calculate D2E/DX2 analyt!
 ! Y64   R(64,-2)               -6.2148         frozen, calculate D2E/DX2 analyt!
 ! Z64   R(64,-3)                2.5634         frozen, calculate D2E/DX2 analyt!
 ! X65   R(65,-1)               -4.9777         frozen, calculate D2E/DX2 analyt!
 ! Y65   R(65,-2)               -7.3608         frozen, calculate D2E/DX2 analyt!
 ! Z65   R(65,-3)                3.5094         frozen, calculate D2E/DX2 analyt!
 ! X66   R(66,-1)               -7.0167         frozen, calculate D2E/DX2 analyt!
 ! Y66   R(66,-2)               -6.0918         frozen, calculate D2E/DX2 analyt!
 ! Z66   R(66,-3)                3.9184         frozen, calculate D2E/DX2 analyt!
 ! X67   R(67,-1)               -5.8247         frozen, calculate D2E/DX2 analyt!
 ! Y67   R(67,-2)               -6.6678         frozen, calculate D2E/DX2 analyt!
 ! Z67   R(67,-3)                4.3924         frozen, calculate D2E/DX2 analyt!
 ! X68   R(68,-1)                3.9003         frozen, calculate D2E/DX2 analyt!
 ! Y68   R(68,-2)              -10.2988         frozen, calculate D2E/DX2 analyt!
 ! Z68   R(68,-3)                4.0804         frozen, calculate D2E/DX2 analyt!
 ! X69   R(69,-1)                3.1123         frozen, calculate D2E/DX2 analyt!
 ! Y69   R(69,-2)              -11.2058         frozen, calculate D2E/DX2 analyt!
 ! Z69   R(69,-3)                3.1324         frozen, calculate D2E/DX2 analyt!
 ! X70   R(70,-1)                2.1573         frozen, calculate D2E/DX2 analyt!
 ! Y70   R(70,-2)              -10.4558         frozen, calculate D2E/DX2 analyt!
 ! Z70   R(70,-3)                2.2324         frozen, calculate D2E/DX2 analyt!
 ! X71   R(71,-1)                2.6373         frozen, calculate D2E/DX2 analyt!
 ! Y71   R(71,-2)               -9.7798         frozen, calculate D2E/DX2 analyt!
 ! Z71   R(71,-3)                1.0964         frozen, calculate D2E/DX2 analyt!
 ! X72   R(72,-1)                0.7893         frozen, calculate D2E/DX2 analyt!
 ! Y72   R(72,-2)              -10.4068         frozen, calculate D2E/DX2 analyt!
 ! Z72   R(72,-3)                2.5534         frozen, calculate D2E/DX2 analyt!
 ! X73   R(73,-1)                1.7583         frozen, calculate D2E/DX2 analyt!
 ! Y73   R(73,-2)               -9.0148         frozen, calculate D2E/DX2 analyt!
 ! Z73   R(73,-3)                0.3094         frozen, calculate D2E/DX2 analyt!
 ! X74   R(74,-1)               -0.0877         frozen, calculate D2E/DX2 analyt!
 ! Y74   R(74,-2)               -9.6348         frozen, calculate D2E/DX2 analyt!
 ! Z74   R(74,-3)                1.7724         frozen, calculate D2E/DX2 analyt!
 ! X75   R(75,-1)                0.4003         frozen, calculate D2E/DX2 analyt!
 ! Y75   R(75,-2)               -8.9188         frozen, calculate D2E/DX2 analyt!
 ! Z75   R(75,-3)                0.6644         frozen, calculate D2E/DX2 analyt!
 ! X76   R(76,-1)               -0.4467         frozen, calculate D2E/DX2 analyt!
 ! Y76   R(76,-2)               -8.1288         frozen, calculate D2E/DX2 analyt!
 ! Z76   R(76,-3)               -0.0576         frozen, calculate D2E/DX2 analyt!
 ! X77   R(77,-1)                4.8963         frozen, calculate D2E/DX2 analyt!
 ! Y77   R(77,-2)               -5.6128         frozen, calculate D2E/DX2 analyt!
 ! Z77   R(77,-3)                5.8094         frozen, calculate D2E/DX2 analyt!
 ! X78   R(78,-1)                5.6373         frozen, calculate D2E/DX2 analyt!
 ! Y78   R(78,-2)               -6.2538         frozen, calculate D2E/DX2 analyt!
 ! Z78   R(78,-3)                4.6294         frozen, calculate D2E/DX2 analyt!
 ! X79   R(79,-1)                6.9093         frozen, calculate D2E/DX2 analyt!
 ! Y79   R(79,-2)               -6.9978         frozen, calculate D2E/DX2 analyt!
 ! Z79   R(79,-3)                5.0484         frozen, calculate D2E/DX2 analyt!
 ! X80   R(80,-1)                7.6443         frozen, calculate D2E/DX2 analyt!
 ! Y80   R(80,-2)               -7.5598         frozen, calculate D2E/DX2 analyt!
 ! Z80   R(80,-3)                3.8344         frozen, calculate D2E/DX2 analyt!
 ! X81   R(81,-1)                7.8233         frozen, calculate D2E/DX2 analyt!
 ! Y81   R(81,-2)               -6.0658         frozen, calculate D2E/DX2 analyt!
 ! Z81   R(81,-3)                5.8354         frozen, calculate D2E/DX2 analyt!
 ! X82   R(82,-1)                1.4233         frozen, calculate D2E/DX2 analyt!
 ! Y82   R(82,-2)               -4.8308         frozen, calculate D2E/DX2 analyt!
 ! Z82   R(82,-3)                4.4444         frozen, calculate D2E/DX2 analyt!
 ! X83   R(83,-1)                0.8863         frozen, calculate D2E/DX2 analyt!
 ! Y83   R(83,-2)               -5.8048         frozen, calculate D2E/DX2 analyt!
 ! Z83   R(83,-3)                3.4014         frozen, calculate D2E/DX2 analyt!
 ! X84   R(84,-1)                2.0673         frozen, calculate D2E/DX2 analyt!
 ! Y84   R(84,-2)               -5.8808         frozen, calculate D2E/DX2 analyt!
 ! Z84   R(84,-3)                2.0364         frozen, calculate D2E/DX2 analyt!
 ! X85   R(85,-1)                0.0283         frozen, calculate D2E/DX2 analyt!
 ! Y85   R(85,-2)                0.1332         frozen, calculate D2E/DX2 analyt!
 ! Z85   R(85,-3)                5.3254         frozen, calculate D2E/DX2 analyt!
 ! X86   R(86,-1)                0.9213         frozen, calculate D2E/DX2 analyt!
 ! Y86   R(86,-2)               -0.1808         frozen, calculate D2E/DX2 analyt!
 ! Z86   R(86,-3)                4.1214         frozen, calculate D2E/DX2 analyt!
 ! X87   R(87,-1)                0.4973         frozen, calculate D2E/DX2 analyt!
 ! Y87   R(87,-2)                0.5042         frozen, calculate D2E/DX2 analyt!
 ! Z87   R(87,-3)                2.8434         frozen, calculate D2E/DX2 analyt!
 ! X88   R(88,-1)                0.5753         frozen, calculate D2E/DX2 analyt!
 ! Y88   R(88,-2)                1.9012         frozen, calculate D2E/DX2 analyt!
 ! Z88   R(88,-3)                2.7094         frozen, calculate D2E/DX2 analyt!
 ! X89   R(89,-1)               -0.0437         frozen, calculate D2E/DX2 analyt!
 ! Y89   R(89,-2)               -0.2728         frozen, calculate D2E/DX2 analyt!
 ! Z89   R(89,-3)                1.8054         frozen, calculate D2E/DX2 analyt!
 ! X90   R(90,-1)               -0.0007         frozen, calculate D2E/DX2 analyt!
 ! Y90   R(90,-2)                2.5262         frozen, calculate D2E/DX2 analyt!
 ! Z90   R(90,-3)                1.5874         frozen, calculate D2E/DX2 analyt!
 ! X91   R(91,-1)               -0.6027         frozen, calculate D2E/DX2 analyt!
 ! Y91   R(91,-2)                0.3502         frozen, calculate D2E/DX2 analyt!
 ! Z91   R(91,-3)                0.6794         frozen, calculate D2E/DX2 analyt!
 ! X92   R(92,-1)               -0.6387         frozen, calculate D2E/DX2 analyt!
 ! Y92   R(92,-2)                1.7512         frozen, calculate D2E/DX2 analyt!
 ! Z92   R(92,-3)                0.6014         frozen, calculate D2E/DX2 analyt!
 ! X93   R(93,-1)               -1.2977         frozen, calculate D2E/DX2 analyt!
 ! Y93   R(93,-2)                2.3472         frozen, calculate D2E/DX2 analyt!
 ! Z93   R(93,-3)               -0.4346         frozen, calculate D2E/DX2 analyt!
 ! X94   R(94,-1)               -3.3637         frozen, calculate D2E/DX2 analyt!
 ! Y94   R(94,-2)               -1.3398         frozen, calculate D2E/DX2 analyt!
 ! Z94   R(94,-3)                4.3334         frozen, calculate D2E/DX2 analyt!
 ! X95   R(95,-1)               -3.5607         frozen, calculate D2E/DX2 analyt!
 ! Y95   R(95,-2)               -2.8498         frozen, calculate D2E/DX2 analyt!
 ! Z95   R(95,-3)                4.1544         frozen, calculate D2E/DX2 analyt!
 ! X96   R(96,-1)               -2.8247         frozen, calculate D2E/DX2 analyt!
 ! Y96   R(96,-2)               -3.4068         frozen, calculate D2E/DX2 analyt!
 ! Z96   R(96,-3)                2.9304         frozen, calculate D2E/DX2 analyt!
 ! X97   R(97,-1)               -2.8067         frozen, calculate D2E/DX2 analyt!
 ! Y97   R(97,-2)               -4.9308         frozen, calculate D2E/DX2 analyt!
 ! Z97   R(97,-3)                2.9544         frozen, calculate D2E/DX2 analyt!
 ! X98   R(98,-1)               -3.4997         frozen, calculate D2E/DX2 analyt!
 ! Y98   R(98,-2)               -2.9138         frozen, calculate D2E/DX2 analyt!
 ! Z98   R(98,-3)                1.6514         frozen, calculate D2E/DX2 analyt!
 ! X99   R(99,-1)                3.9453         frozen, calculate D2E/DX2 analyt!
 ! Y99   R(99,-2)                2.2542         frozen, calculate D2E/DX2 analyt!
 ! Z99   R(99,-3)                6.8854         frozen, calculate D2E/DX2 analyt!
 ! X100  R(100,-1)               2.5163         frozen, calculate D2E/DX2 analyt!
 ! Y100  R(100,-2)               1.9621         frozen, calculate D2E/DX2 analyt!
 ! Z100  R(100,-3)               7.3484         frozen, calculate D2E/DX2 analyt!
 ! X101  R(101,-1)               2.4253         frozen, calculate D2E/DX2 analyt!
 ! Y101  R(101,-2)               2.0872         frozen, calculate D2E/DX2 analyt!
 ! Z101  R(101,-3)               8.8754         frozen, calculate D2E/DX2 analyt!
 ! X102  R(102,-1)               1.5943         frozen, calculate D2E/DX2 analyt!
 ! Y102  R(102,-2)               2.8762         frozen, calculate D2E/DX2 analyt!
 ! Z102  R(102,-3)               6.7534         frozen, calculate D2E/DX2 analyt!
 ! X103  R(103,-1)               4.1533         frozen, calculate D2E/DX2 analyt!
 ! Y103  R(103,-2)               3.3092         frozen, calculate D2E/DX2 analyt!
 ! Z103  R(103,-3)               3.2204         frozen, calculate D2E/DX2 analyt!
 ! X104  R(104,-1)               3.7443         frozen, calculate D2E/DX2 analyt!
 ! Y104  R(104,-2)               4.7162         frozen, calculate D2E/DX2 analyt!
 ! Z104  R(104,-3)               2.7664         frozen, calculate D2E/DX2 analyt!
 ! X105  R(105,-1)               4.3023         frozen, calculate D2E/DX2 analyt!
 ! Y105  R(105,-2)               5.0652         frozen, calculate D2E/DX2 analyt!
 ! Z105  R(105,-3)               1.4054         frozen, calculate D2E/DX2 analyt!
 ! X106  R(106,-1)               2.2203         frozen, calculate D2E/DX2 analyt!
 ! Y106  R(106,-2)               4.8232         frozen, calculate D2E/DX2 analyt!
 ! Z106  R(106,-3)               2.7114         frozen, calculate D2E/DX2 analyt!
 ! X107  R(107,-1)               6.2383         frozen, calculate D2E/DX2 analyt!
 ! Y107  R(107,-2)              -1.7188         frozen, calculate D2E/DX2 analyt!
 ! Z107  R(107,-3)               3.2324         frozen, calculate D2E/DX2 analyt!
 ! X108  R(108,-1)               4.8347         frozen, calculate D2E/DX2 analyt!
 ! Y108  R(108,-2)              -1.3308         frozen, calculate D2E/DX2 analyt!
 ! Z108  R(108,-3)               2.7315         frozen, calculate D2E/DX2 analyt!
 ! X109  R(109,-1)               9.0473         frozen, calculate D2E/DX2 analyt!
 ! Y109  R(109,-2)              -0.9378         frozen, calculate D2E/DX2 analyt!
 ! Z109  R(109,-3)               0.7094         frozen, calculate D2E/DX2 analyt!
 ! X110  R(110,-1)               9.4653         frozen, calculate D2E/DX2 analyt!
 ! Y110  R(110,-2)               0.5242         frozen, calculate D2E/DX2 analyt!
 ! Z110  R(110,-3)               0.4154         frozen, calculate D2E/DX2 analyt!
 ! X111  R(111,-1)              10.6313         frozen, calculate D2E/DX2 analyt!
 ! Y111  R(111,-2)               0.6912         frozen, calculate D2E/DX2 analyt!
 ! Z111  R(111,-3)              -0.5586         frozen, calculate D2E/DX2 analyt!
 ! X112  R(112,-1)               8.2753         frozen, calculate D2E/DX2 analyt!
 ! Y112  R(112,-2)               1.2912         frozen, calculate D2E/DX2 analyt!
 ! Z112  R(112,-3)              -0.1646         frozen, calculate D2E/DX2 analyt!
 ! X113  R(113,-1)               2.5383         frozen, calculate D2E/DX2 analyt!
 ! Y113  R(113,-2)              35.5402         frozen, calculate D2E/DX2 analyt!
 ! Z113  R(113,-3)               3.8794         frozen, calculate D2E/DX2 analyt!
 ! X114  R(114,-1)               2.2593         frozen, calculate D2E/DX2 analyt!
 ! Y114  R(114,-2)              36.0872         frozen, calculate D2E/DX2 analyt!
 ! Z114  R(114,-3)               1.5624         frozen, calculate D2E/DX2 analyt!
 ! X115  R(115,-1)               6.9863         frozen, calculate D2E/DX2 analyt!
 ! Y115  R(115,-2)               1.7952         frozen, calculate D2E/DX2 analyt!
 ! Z115  R(115,-3)              42.3084         frozen, calculate D2E/DX2 analyt!
 ! X116  R(116,-1)               6.6653         frozen, calculate D2E/DX2 analyt!
 ! Y116  R(116,-2)               2.3742         frozen, calculate D2E/DX2 analyt!
 ! Z116  R(116,-3)              40.0054         frozen, calculate D2E/DX2 analyt!
 ! X119  R(119,-1)              -5.2947         frozen, calculate D2E/DX2 analyt!
 ! Y119  R(119,-2)              -7.6878         frozen, calculate D2E/DX2 analyt!
 ! Z119  R(119,-3)             -39.2776         frozen, calculate D2E/DX2 analyt!
 ! X120  R(120,-1)              -4.2237         frozen, calculate D2E/DX2 analyt!
 ! Y120  R(120,-2)              -6.6298         frozen, calculate D2E/DX2 analyt!
 ! Z120  R(120,-3)             -39.4186         frozen, calculate D2E/DX2 analyt!
 ! X121  R(121,-1)              -5.9767         frozen, calculate D2E/DX2 analyt!
 ! Y121  R(121,-2)              -7.8678         frozen, calculate D2E/DX2 analyt!
 ! Z121  R(121,-3)             -38.0696         frozen, calculate D2E/DX2 analyt!
 ! X122  R(122,-1)              -5.6207         frozen, calculate D2E/DX2 analyt!
 ! Y122  R(122,-2)              -8.5358         frozen, calculate D2E/DX2 analyt!
 ! Z122  R(122,-3)             -40.3346         frozen, calculate D2E/DX2 analyt!
 ! X125  R(125,-1)               4.1083         frozen, calculate D2E/DX2 analyt!
 ! Y125  R(125,-2)              37.2412         frozen, calculate D2E/DX2 analyt!
 ! Z125  R(125,-3)               2.8534         frozen, calculate D2E/DX2 analyt!
 ! X126  R(126,-1)               8.5233         frozen, calculate D2E/DX2 analyt!
 ! Y126  R(126,-2)               3.5272         frozen, calculate D2E/DX2 analyt!
 ! Z126  R(126,-3)              41.2854         frozen, calculate D2E/DX2 analyt!
 ! X128  R(128,-1)               5.9433         frozen, calculate D2E/DX2 analyt!
 ! Y128  R(128,-2)               0.8782         frozen, calculate D2E/DX2 analyt!
 ! Z128  R(128,-3)              42.2204         frozen, calculate D2E/DX2 analyt!
 ! X129  R(129,-1)               5.6203         frozen, calculate D2E/DX2 analyt!
 ! Y129  R(129,-2)               1.4552         frozen, calculate D2E/DX2 analyt!
 ! Z129  R(129,-3)              39.9194         frozen, calculate D2E/DX2 analyt!
 ! X130  R(130,-1)               1.4863         frozen, calculate D2E/DX2 analyt!
 ! Y130  R(130,-2)              34.6352         frozen, calculate D2E/DX2 analyt!
 ! Z130  R(130,-3)               3.7894         frozen, calculate D2E/DX2 analyt!
 ! X131  R(131,-1)               1.2063         frozen, calculate D2E/DX2 analyt!
 ! Y131  R(131,-2)              35.1792         frozen, calculate D2E/DX2 analyt!
 ! Z131  R(131,-3)               1.4764         frozen, calculate D2E/DX2 analyt!
 ! X132  R(132,-1)              -3.6747         frozen, calculate D2E/DX2 analyt!
 ! Y132  R(132,-2)              -6.1528         frozen, calculate D2E/DX2 analyt!
 ! Z132  R(132,-3)             -38.0536         frozen, calculate D2E/DX2 analyt!
 ! X133  R(133,-1)               2.9433         frozen, calculate D2E/DX2 analyt!
 ! Y133  R(133,-2)              36.2812         frozen, calculate D2E/DX2 analyt!
 ! Z133  R(133,-3)               2.7644         frozen, calculate D2E/DX2 analyt!
 ! X134  R(134,-1)               7.3663         frozen, calculate D2E/DX2 analyt!
 ! Y134  R(134,-2)               2.5572         frozen, calculate D2E/DX2 analyt!
 ! Z134  R(134,-3)              41.1994         frozen, calculate D2E/DX2 analyt!
 ! X136  R(136,-1)               9.5233         frozen, calculate D2E/DX2 analyt!
 ! Y136  R(136,-2)               3.1612         frozen, calculate D2E/DX2 analyt!
 ! Z136  R(136,-3)              42.4064         frozen, calculate D2E/DX2 analyt!
 ! X138  R(138,-1)               4.8983         frozen, calculate D2E/DX2 analyt!
 ! Y138  R(138,-2)              37.0982         frozen, calculate D2E/DX2 analyt!
 ! Z138  R(138,-3)               4.1754         frozen, calculate D2E/DX2 analyt!
 ! X139  R(139,-1)               5.2373         frozen, calculate D2E/DX2 analyt!
 ! Y139  R(139,-2)               0.6862         frozen, calculate D2E/DX2 analyt!
 ! Z139  R(139,-3)              41.0244         frozen, calculate D2E/DX2 analyt!
 ! X140  R(140,-1)               0.7903         frozen, calculate D2E/DX2 analyt!
 ! Y140  R(140,-2)              34.4292         frozen, calculate D2E/DX2 analyt!
 ! Z140  R(140,-3)               2.5864         frozen, calculate D2E/DX2 analyt!
 ! X144  R(144,-1)              -6.9397         frozen, calculate D2E/DX2 analyt!
 ! Y144  R(144,-2)              -8.8588         frozen, calculate D2E/DX2 analyt!
 ! Z144  R(144,-3)             -37.9296         frozen, calculate D2E/DX2 analyt!
 ! X145  R(145,-1)              -6.5887         frozen, calculate D2E/DX2 analyt!
 ! Y145  R(145,-2)              -9.5308         frozen, calculate D2E/DX2 analyt!
 ! Z145  R(145,-3)             -40.1936         frozen, calculate D2E/DX2 analyt!
 ! X146  R(146,-1)              -7.2717         frozen, calculate D2E/DX2 analyt!
 ! Y146  R(146,-2)              -9.7188         frozen, calculate D2E/DX2 analyt!
 ! Z146  R(146,-3)             -38.9886         frozen, calculate D2E/DX2 analyt!
 ! X147  R(147,-1)               3.7183         frozen, calculate D2E/DX2 analyt!
 ! Y147  R(147,-2)              -1.6798         frozen, calculate D2E/DX2 analyt!
 ! Z147  R(147,-3)              42.5974         frozen, calculate D2E/DX2 analyt!
 ! X148  R(148,-1)               4.0553         frozen, calculate D2E/DX2 analyt!
 ! Y148  R(148,-2)              -1.8238         frozen, calculate D2E/DX2 analyt!
 ! Z148  R(148,-3)              39.3944         frozen, calculate D2E/DX2 analyt!
 ! X149  R(149,-1)               2.0433         frozen, calculate D2E/DX2 analyt!
 ! Y149  R(149,-2)               0.3342         frozen, calculate D2E/DX2 analyt!
 ! Z149  R(149,-3)              40.7094         frozen, calculate D2E/DX2 analyt!
 ! X158  R(158,-1)               5.7103         frozen, calculate D2E/DX2 analyt!
 ! Y158  R(158,-2)              38.3352         frozen, calculate D2E/DX2 analyt!
 ! Z158  R(158,-3)               4.4784         frozen, calculate D2E/DX2 analyt!
 ! X159  R(159,-1)               9.6713         frozen, calculate D2E/DX2 analyt!
 ! Y159  R(159,-2)               4.2782         frozen, calculate D2E/DX2 analyt!
 ! Z159  R(159,-3)              43.4124         frozen, calculate D2E/DX2 analyt!
 ! X160  R(160,-1)              -2.8637         frozen, calculate D2E/DX2 analyt!
 ! Y160  R(160,-2)              -7.2268         frozen, calculate D2E/DX2 analyt!
 ! Z160  R(160,-3)             -37.3696         frozen, calculate D2E/DX2 analyt!
 ! X162  R(162,-1)              -3.1667         frozen, calculate D2E/DX2 analyt!
 ! Y162  R(162,-2)              -7.7688         frozen, calculate D2E/DX2 analyt!
 ! Z162  R(162,-3)             -36.3376         frozen, calculate D2E/DX2 analyt!
 ! X163  R(163,-1)               5.2993         frozen, calculate D2E/DX2 analyt!
 ! Y163  R(163,-2)              39.3042         frozen, calculate D2E/DX2 analyt!
 ! Z163  R(163,-3)               5.0614         frozen, calculate D2E/DX2 analyt!
 ! X164  R(164,-1)               9.7003         frozen, calculate D2E/DX2 analyt!
 ! Y164  R(164,-2)               5.4502         frozen, calculate D2E/DX2 analyt!
 ! Z164  R(164,-3)              43.1424         frozen, calculate D2E/DX2 analyt!
 ! X165  R(165,-1)              -8.3447         frozen, calculate D2E/DX2 analyt!
 ! Y165  R(165,-2)             -10.8058         frozen, calculate D2E/DX2 analyt!
 ! Z165  R(165,-3)             -38.7916         frozen, calculate D2E/DX2 analyt!
 ! X187  R(187,-1)              -8.882          frozen, calculate D2E/DX2 analyt!
 ! Y187  R(187,-2)              -9.1895         frozen, calculate D2E/DX2 analyt!
 ! Z187  R(187,-3)               0.9496         frozen, calculate D2E/DX2 analyt!
 ! R1    R(1,2)                  1.5327         calculate D2E/DX2 analytically  !
 ! R2    R(1,188)                1.0914         calculate D2E/DX2 analytically  !
 ! R3    R(1,189)                1.0929         calculate D2E/DX2 analytically  !
 ! R4    R(1,190)                1.0951         calculate D2E/DX2 analytically  !
 ! R5    R(2,3)                  1.5424         calculate D2E/DX2 analytically  !
 ! R6    R(2,191)                1.0961         calculate D2E/DX2 analytically  !
 ! R7    R(2,192)                1.0939         calculate D2E/DX2 analytically  !
 ! R8    R(3,4)                  1.5259         calculate D2E/DX2 analytically  !
 ! R9    R(3,5)                  1.5164         calculate D2E/DX2 analytically  !
 ! R10   R(3,193)                1.0952         calculate D2E/DX2 analytically  !
 ! R11   R(4,194)                1.0933         calculate D2E/DX2 analytically  !
 ! R12   R(4,195)                1.0972         calculate D2E/DX2 analytically  !
 ! R13   R(4,196)                1.0928         calculate D2E/DX2 analytically  !
 ! R14   R(5,197)                1.0893         calculate D2E/DX2 analytically  !
 ! R15   R(5,198)                1.0849         calculate D2E/DX2 analytically  !
 ! R16   R(5,199)                1.0866         calculate D2E/DX2 analytically  !
 ! R17   R(6,7)                  1.5342         calculate D2E/DX2 analytically  !
 ! R18   R(6,200)                1.0898         calculate D2E/DX2 analytically  !
 ! R19   R(6,201)                1.0951         calculate D2E/DX2 analytically  !
 ! R20   R(6,202)                1.0958         calculate D2E/DX2 analytically  !
 ! R21   R(7,8)                  1.5302         calculate D2E/DX2 analytically  !
 ! R22   R(7,9)                  1.5206         calculate D2E/DX2 analytically  !
 ! R23   R(7,203)                1.0982         calculate D2E/DX2 analytically  !
 ! R24   R(8,204)                1.0963         calculate D2E/DX2 analytically  !
 ! R25   R(8,205)                1.0919         calculate D2E/DX2 analytically  !
 ! R26   R(8,206)                1.0938         calculate D2E/DX2 analytically  !
 ! R27   R(9,207)                1.0929         calculate D2E/DX2 analytically  !
 ! R28   R(9,208)                1.0915         calculate D2E/DX2 analytically  !
 ! R29   R(9,209)                1.0946         calculate D2E/DX2 analytically  !
 ! R30   R(10,11)                1.5412         calculate D2E/DX2 analytically  !
 ! R31   R(10,210)               1.0908         calculate D2E/DX2 analytically  !
 ! R32   R(10,211)               1.0966         calculate D2E/DX2 analytically  !
 ! R33   R(10,212)               1.0945         calculate D2E/DX2 analytically  !
 ! R34   R(11,12)                1.5283         calculate D2E/DX2 analytically  !
 ! R35   R(11,13)                1.531          calculate D2E/DX2 analytically  !
 ! R36   R(11,213)               1.0962         calculate D2E/DX2 analytically  !
 ! R37   R(12,214)               1.0794         calculate D2E/DX2 analytically  !
 ! R38   R(12,215)               1.0939         calculate D2E/DX2 analytically  !
 ! R39   R(12,216)               1.0932         calculate D2E/DX2 analytically  !
 ! R40   R(13,217)               1.0906         calculate D2E/DX2 analytically  !
 ! R41   R(13,218)               1.0964         calculate D2E/DX2 analytically  !
 ! R42   R(13,219)               1.0935         calculate D2E/DX2 analytically  !
 ! R43   R(14,15)                1.54           calculate D2E/DX2 analytically  !
 ! R44   R(14,210)               2.7914         calculate D2E/DX2 analytically  !
 ! R45   R(14,220)               1.0892         calculate D2E/DX2 analytically  !
 ! R46   R(14,221)               1.0921         calculate D2E/DX2 analytically  !
 ! R47   R(14,222)               1.094          calculate D2E/DX2 analytically  !
 ! R48   R(15,223)               1.0922         calculate D2E/DX2 analytically  !
 ! R49   R(15,224)               1.0928         calculate D2E/DX2 analytically  !
 ! R50   R(15,225)               1.0942         calculate D2E/DX2 analytically  !
 ! R51   R(16,17)                1.5248         calculate D2E/DX2 analytically  !
 ! R52   R(16,226)               1.0923         calculate D2E/DX2 analytically  !
 ! R53   R(16,227)               1.0934         calculate D2E/DX2 analytically  !
 ! R54   R(16,228)               1.0931         calculate D2E/DX2 analytically  !
 ! R55   R(17,18)                1.5223         calculate D2E/DX2 analytically  !
 ! R56   R(17,229)               1.0904         calculate D2E/DX2 analytically  !
 ! R57   R(17,431)               1.0936         calculate D2E/DX2 analytically  !
 ! R58   R(18,19)                1.3296         calculate D2E/DX2 analytically  !
 ! R59   R(18,20)                1.2263         calculate D2E/DX2 analytically  !
 ! R60   R(19,230)               1.0088         calculate D2E/DX2 analytically  !
 ! R61   R(19,399)               1.0086         calculate D2E/DX2 analytically  !
 ! R62   R(21,22)                1.5292         calculate D2E/DX2 analytically  !
 ! R63   R(21,162)              26.9284         calculate D2E/DX2 analytically  !
 ! R64   R(21,231)               1.0926         calculate D2E/DX2 analytically  !
 ! R65   R(21,232)               1.0923         calculate D2E/DX2 analytically  !
 ! R66   R(21,233)               1.0945         calculate D2E/DX2 analytically  !
 ! R67   R(22,23)                1.5055         calculate D2E/DX2 analytically  !
 ! R68   R(22,234)               1.0939         calculate D2E/DX2 analytically  !
 ! R69   R(22,235)               1.0952         calculate D2E/DX2 analytically  !
 ! R70   R(23,24)                1.4008         calculate D2E/DX2 analytically  !
 ! R71   R(23,25)                1.4062         calculate D2E/DX2 analytically  !
 ! R72   R(24,26)                1.3967         calculate D2E/DX2 analytically  !
 ! R73   R(24,236)               1.0803         calculate D2E/DX2 analytically  !
 ! R74   R(25,27)                1.408          calculate D2E/DX2 analytically  !
 ! R75   R(25,237)               1.0812         calculate D2E/DX2 analytically  !
 ! R76   R(26,28)                1.3972         calculate D2E/DX2 analytically  !
 ! R77   R(26,238)               1.0712         calculate D2E/DX2 analytically  !
 ! R78   R(26,261)               2.304          calculate D2E/DX2 analytically  !
 ! R79   R(27,28)                1.4071         calculate D2E/DX2 analytically  !
 ! R80   R(27,239)               1.0793         calculate D2E/DX2 analytically  !
 ! R81   R(28,29)                1.3636         calculate D2E/DX2 analytically  !
 ! R82   R(29,240)               0.9643         calculate D2E/DX2 analytically  !
 ! R83   R(29,401)               2.3522         calculate D2E/DX2 analytically  !
 ! R84   R(30,31)                1.5243         calculate D2E/DX2 analytically  !
 ! R85   R(30,241)               1.0959         calculate D2E/DX2 analytically  !
 ! R86   R(30,242)               1.0934         calculate D2E/DX2 analytically  !
 ! R87   R(30,243)               1.0938         calculate D2E/DX2 analytically  !
 ! R88   R(30,415)              24.0317         calculate D2E/DX2 analytically  !
 ! R89   R(31,32)                1.4903         calculate D2E/DX2 analytically  !
 ! R90   R(31,244)               1.0959         calculate D2E/DX2 analytically  !
 ! R91   R(31,245)               1.0966         calculate D2E/DX2 analytically  !
 ! R92   R(32,33)                1.3979         calculate D2E/DX2 analytically  !
 ! R93   R(32,34)                1.3976         calculate D2E/DX2 analytically  !
 ! R94   R(33,35)                1.4027         calculate D2E/DX2 analytically  !
 ! R95   R(33,246)               1.0859         calculate D2E/DX2 analytically  !
 ! R96   R(34,36)                1.3948         calculate D2E/DX2 analytically  !
 ! R97   R(34,247)               1.085          calculate D2E/DX2 analytically  !
 ! R98   R(34,334)               2.5224         calculate D2E/DX2 analytically  !
 ! R99   R(35,37)                1.3986         calculate D2E/DX2 analytically  !
 ! R100  R(35,198)               2.4413         calculate D2E/DX2 analytically  !
 ! R101  R(35,248)               1.0833         calculate D2E/DX2 analytically  !
 ! R102  R(36,37)                1.3973         calculate D2E/DX2 analytically  !
 ! R103  R(36,249)               1.0525         calculate D2E/DX2 analytically  !
 ! R104  R(37,199)               2.4606         calculate D2E/DX2 analytically  !
 ! R105  R(37,250)               1.0761         calculate D2E/DX2 analytically  !
 ! R106  R(38,39)                1.5271         calculate D2E/DX2 analytically  !
 ! R107  R(38,251)               1.0972         calculate D2E/DX2 analytically  !
 ! R108  R(38,252)               1.0962         calculate D2E/DX2 analytically  !
 ! R109  R(38,253)               1.0889         calculate D2E/DX2 analytically  !
 ! R110  R(39,40)                1.5318         calculate D2E/DX2 analytically  !
 ! R111  R(39,254)               1.0996         calculate D2E/DX2 analytically  !
 ! R112  R(39,255)               1.0938         calculate D2E/DX2 analytically  !
 ! R113  R(39,307)               2.4432         calculate D2E/DX2 analytically  !
 ! R114  R(40,41)                1.5339         calculate D2E/DX2 analytically  !
 ! R115  R(40,256)               1.0986         calculate D2E/DX2 analytically  !
 ! R116  R(40,257)               1.0779         calculate D2E/DX2 analytically  !
 ! R117  R(40,307)               2.274          calculate D2E/DX2 analytically  !
 ! R118  R(41,42)                1.2539         calculate D2E/DX2 analytically  !
 ! R119  R(41,43)                1.2485         calculate D2E/DX2 analytically  !
 ! R120  R(43,370)               1.9159         calculate D2E/DX2 analytically  !
 ! R121  R(44,45)                1.5489         calculate D2E/DX2 analytically  !
 ! R122  R(44,258)               1.0908         calculate D2E/DX2 analytically  !
 ! R123  R(44,259)               1.0941         calculate D2E/DX2 analytically  !
 ! R124  R(44,260)               1.0933         calculate D2E/DX2 analytically  !
 ! R125  R(45,46)                1.5339         calculate D2E/DX2 analytically  !
 ! R126  R(45,47)                1.4234         calculate D2E/DX2 analytically  !
 ! R127  R(45,261)               1.0883         calculate D2E/DX2 analytically  !
 ! R128  R(46,238)               2.2194         calculate D2E/DX2 analytically  !
 ! R129  R(46,262)               1.0899         calculate D2E/DX2 analytically  !
 ! R130  R(46,263)               1.0967         calculate D2E/DX2 analytically  !
 ! R131  R(46,264)               1.0897         calculate D2E/DX2 analytically  !
 ! R132  R(47,265)               0.962          calculate D2E/DX2 analytically  !
 ! R133  R(47,268)               3.0678         calculate D2E/DX2 analytically  !
 ! R134  R(48,178)               3.0514         calculate D2E/DX2 analytically  !
 ! R135  R(48,258)               2.966          calculate D2E/DX2 analytically  !
 ! R136  R(48,266)               1.0909         calculate D2E/DX2 analytically  !
 ! R137  R(48,267)               1.0913         calculate D2E/DX2 analytically  !
 ! R138  R(48,268)               1.0902         calculate D2E/DX2 analytically  !
 ! R139  R(48,269)               1.091          calculate D2E/DX2 analytically  !
 ! R140  R(49,50)                1.4557         calculate D2E/DX2 analytically  !
 ! R141  R(49,176)               1.0142         calculate D2E/DX2 analytically  !
 ! R142  R(49,177)               1.011          calculate D2E/DX2 analytically  !
 ! R143  R(50,51)                1.5357         calculate D2E/DX2 analytically  !
 ! R144  R(50,53)                1.5514         calculate D2E/DX2 analytically  !
 ! R145  R(50,175)               1.0944         calculate D2E/DX2 analytically  !
 ! R146  R(51,52)                1.2299         calculate D2E/DX2 analytically  !
 ! R147  R(51,57)                1.3382         calculate D2E/DX2 analytically  !
 ! R148  R(52,402)               2.5002         calculate D2E/DX2 analytically  !
 ! R149  R(53,54)                1.5413         calculate D2E/DX2 analytically  !
 ! R150  R(53,55)                1.5362         calculate D2E/DX2 analytically  !
 ! R151  R(53,166)               1.0949         calculate D2E/DX2 analytically  !
 ! R152  R(54,56)                1.534          calculate D2E/DX2 analytically  !
 ! R153  R(54,170)               1.0951         calculate D2E/DX2 analytically  !
 ! R154  R(54,171)               1.0894         calculate D2E/DX2 analytically  !
 ! R155  R(55,167)               1.095          calculate D2E/DX2 analytically  !
 ! R156  R(55,168)               1.0798         calculate D2E/DX2 analytically  !
 ! R157  R(55,169)               1.0893         calculate D2E/DX2 analytically  !
 ! R158  R(56,172)               1.092          calculate D2E/DX2 analytically  !
 ! R159  R(56,173)               1.0945         calculate D2E/DX2 analytically  !
 ! R160  R(56,174)               1.0937         calculate D2E/DX2 analytically  !
 ! R161  R(57,58)                1.4549         calculate D2E/DX2 analytically  !
 ! R162  R(57,186)               1.0111         calculate D2E/DX2 analytically  !
 ! R163  R(58,59)                1.5273         calculate D2E/DX2 analytically  !
 ! R164  R(58,61)                1.5351         calculate D2E/DX2 analytically  !
 ! R165  R(58,185)               1.088          calculate D2E/DX2 analytically  !
 ! R166  R(59,60)                1.2584         calculate D2E/DX2 analytically  !
 ! R167  R(59,187)               1.43           calculate D2E/DX2 analytically  !
 ! R168  R(61,62)                1.5067         calculate D2E/DX2 analytically  !
 ! R169  R(61,178)               1.0952         calculate D2E/DX2 analytically  !
 ! R170  R(61,179)               1.0891         calculate D2E/DX2 analytically  !
 ! R171  R(62,63)                1.4065         calculate D2E/DX2 analytically  !
 ! R172  R(62,64)                1.4052         calculate D2E/DX2 analytically  !
 ! R173  R(63,65)                1.4041         calculate D2E/DX2 analytically  !
 ! R174  R(63,180)               1.0807         calculate D2E/DX2 analytically  !
 ! R175  R(64,66)                1.4051         calculate D2E/DX2 analytically  !
 ! R176  R(64,181)               1.0841         calculate D2E/DX2 analytically  !
 ! R177  R(65,67)                1.4062         calculate D2E/DX2 analytically  !
 ! R178  R(65,182)               1.0835         calculate D2E/DX2 analytically  !
 ! R179  R(65,316)               2.4576         calculate D2E/DX2 analytically  !
 ! R180  R(66,67)                1.4062         calculate D2E/DX2 analytically  !
 ! R181  R(66,183)               1.0841         calculate D2E/DX2 analytically  !
 ! R182  R(67,184)               1.0837         calculate D2E/DX2 analytically  !
 ! R183  R(68,69)                1.5305         calculate D2E/DX2 analytically  !
 ! R184  R(68,270)               1.0942         calculate D2E/DX2 analytically  !
 ! R185  R(68,271)               1.0937         calculate D2E/DX2 analytically  !
 ! R186  R(68,272)               1.0933         calculate D2E/DX2 analytically  !
 ! R187  R(69,70)                1.5115         calculate D2E/DX2 analytically  !
 ! R188  R(69,273)               1.0949         calculate D2E/DX2 analytically  !
 ! R189  R(69,274)               1.0961         calculate D2E/DX2 analytically  !
 ! R190  R(70,71)                1.4064         calculate D2E/DX2 analytically  !
 ! R191  R(70,72)                1.406          calculate D2E/DX2 analytically  !
 ! R192  R(71,73)                1.4061         calculate D2E/DX2 analytically  !
 ! R193  R(71,275)               1.0842         calculate D2E/DX2 analytically  !
 ! R194  R(72,74)                1.4054         calculate D2E/DX2 analytically  !
 ! R195  R(72,276)               1.0842         calculate D2E/DX2 analytically  !
 ! R196  R(73,75)                1.4069         calculate D2E/DX2 analytically  !
 ! R197  R(73,277)               1.082          calculate D2E/DX2 analytically  !
 ! R198  R(74,75)                1.4066         calculate D2E/DX2 analytically  !
 ! R199  R(74,278)               1.0846         calculate D2E/DX2 analytically  !
 ! R200  R(75,76)                1.3649         calculate D2E/DX2 analytically  !
 ! R201  R(76,229)               2.4336         calculate D2E/DX2 analytically  !
 ! R202  R(76,279)               0.9643         calculate D2E/DX2 analytically  !
 ! R203  R(76,399)               1.9103         calculate D2E/DX2 analytically  !
 ! R204  R(77,78)                1.5337         calculate D2E/DX2 analytically  !
 ! R205  R(77,280)               1.0952         calculate D2E/DX2 analytically  !
 ! R206  R(77,281)               1.0874         calculate D2E/DX2 analytically  !
 ! R207  R(77,282)               1.091          calculate D2E/DX2 analytically  !
 ! R208  R(78,79)                1.532          calculate D2E/DX2 analytically  !
 ! R209  R(78,283)               1.0966         calculate D2E/DX2 analytically  !
 ! R210  R(78,284)               1.097          calculate D2E/DX2 analytically  !
 ! R211  R(79,80)                1.5264         calculate D2E/DX2 analytically  !
 ! R212  R(79,81)                1.5243         calculate D2E/DX2 analytically  !
 ! R213  R(79,285)               1.0989         calculate D2E/DX2 analytically  !
 ! R214  R(80,286)               1.0942         calculate D2E/DX2 analytically  !
 ! R215  R(80,287)               1.0946         calculate D2E/DX2 analytically  !
 ! R216  R(80,288)               1.0954         calculate D2E/DX2 analytically  !
 ! R217  R(81,289)               1.0951         calculate D2E/DX2 analytically  !
 ! R218  R(81,290)               1.0911         calculate D2E/DX2 analytically  !
 ! R219  R(81,291)               1.0958         calculate D2E/DX2 analytically  !
 ! R220  R(82,83)                1.5248         calculate D2E/DX2 analytically  !
 ! R221  R(82,292)               1.097          calculate D2E/DX2 analytically  !
 ! R222  R(82,293)               1.0869         calculate D2E/DX2 analytically  !
 ! R223  R(82,294)               1.0903         calculate D2E/DX2 analytically  !
 ! R224  R(83,84)                1.8066         calculate D2E/DX2 analytically  !
 ! R225  R(83,295)               1.0912         calculate D2E/DX2 analytically  !
 ! R226  R(83,296)               1.0897         calculate D2E/DX2 analytically  !
 ! R227  R(84,215)               2.8965         calculate D2E/DX2 analytically  !
 ! R228  R(84,297)               1.3479         calculate D2E/DX2 analytically  !
 ! R229  R(85,86)                1.5316         calculate D2E/DX2 analytically  !
 ! R230  R(85,298)               1.0962         calculate D2E/DX2 analytically  !
 ! R231  R(85,299)               1.0915         calculate D2E/DX2 analytically  !
 ! R232  R(85,300)               1.0879         calculate D2E/DX2 analytically  !
 ! R233  R(86,87)                1.5107         calculate D2E/DX2 analytically  !
 ! R234  R(86,301)               1.0979         calculate D2E/DX2 analytically  !
 ! R235  R(86,302)               1.0959         calculate D2E/DX2 analytically  !
 ! R236  R(87,88)                1.4056         calculate D2E/DX2 analytically  !
 ! R237  R(87,89)                1.4049         calculate D2E/DX2 analytically  !
 ! R238  R(88,90)                1.4076         calculate D2E/DX2 analytically  !
 ! R239  R(88,303)               1.0811         calculate D2E/DX2 analytically  !
 ! R240  R(89,91)                1.403          calculate D2E/DX2 analytically  !
 ! R241  R(89,304)               1.0819         calculate D2E/DX2 analytically  !
 ! R242  R(90,92)                1.4071         calculate D2E/DX2 analytically  !
 ! R243  R(90,305)               1.0815         calculate D2E/DX2 analytically  !
 ! R244  R(90,337)               2.4859         calculate D2E/DX2 analytically  !
 ! R245  R(91,92)                1.4036         calculate D2E/DX2 analytically  !
 ! R246  R(91,306)               1.0789         calculate D2E/DX2 analytically  !
 ! R247  R(92,93)                1.3648         calculate D2E/DX2 analytically  !
 ! R248  R(93,307)               0.9596         calculate D2E/DX2 analytically  !
 ! R249  R(94,95)                1.5333         calculate D2E/DX2 analytically  !
 ! R250  R(94,308)               1.0941         calculate D2E/DX2 analytically  !
 ! R251  R(94,309)               1.0882         calculate D2E/DX2 analytically  !
 ! R252  R(94,310)               1.0927         calculate D2E/DX2 analytically  !
 ! R253  R(95,96)                1.533          calculate D2E/DX2 analytically  !
 ! R254  R(95,311)               1.098          calculate D2E/DX2 analytically  !
 ! R255  R(95,312)               1.0969         calculate D2E/DX2 analytically  !
 ! R256  R(96,97)                1.5243         calculate D2E/DX2 analytically  !
 ! R257  R(96,98)                1.5279         calculate D2E/DX2 analytically  !
 ! R258  R(96,313)               1.0972         calculate D2E/DX2 analytically  !
 ! R259  R(97,296)               2.8105         calculate D2E/DX2 analytically  !
 ! R260  R(97,314)               1.0961         calculate D2E/DX2 analytically  !
 ! R261  R(97,315)               1.088          calculate D2E/DX2 analytically  !
 ! R262  R(97,316)               1.0871         calculate D2E/DX2 analytically  !
 ! R263  R(98,317)               1.0962         calculate D2E/DX2 analytically  !
 ! R264  R(98,318)               1.0872         calculate D2E/DX2 analytically  !
 ! R265  R(98,319)               1.0921         calculate D2E/DX2 analytically  !
 ! R266  R(99,100)               1.5303         calculate D2E/DX2 analytically  !
 ! R267  R(99,320)               1.0928         calculate D2E/DX2 analytically  !
 ! R268  R(99,321)               1.0883         calculate D2E/DX2 analytically  !
 ! R269  R(99,322)               1.0937         calculate D2E/DX2 analytically  !
 ! R270  R(100,101)              1.5348         calculate D2E/DX2 analytically  !
 ! R271  R(100,102)              1.4281         calculate D2E/DX2 analytically  !
 ! R272  R(100,323)              1.098          calculate D2E/DX2 analytically  !
 ! R273  R(101,324)              1.0945         calculate D2E/DX2 analytically  !
 ! R274  R(101,325)              1.0954         calculate D2E/DX2 analytically  !
 ! R275  R(101,326)              1.0934         calculate D2E/DX2 analytically  !
 ! R276  R(101,373)             30.222          calculate D2E/DX2 analytically  !
 ! R277  R(101,427)             29.8213         calculate D2E/DX2 analytically  !
 ! R278  R(102,299)              2.571          calculate D2E/DX2 analytically  !
 ! R279  R(102,327)              0.9612         calculate D2E/DX2 analytically  !
 ! R280  R(103,104)              1.534          calculate D2E/DX2 analytically  !
 ! R281  R(103,328)              1.0909         calculate D2E/DX2 analytically  !
 ! R282  R(103,329)              1.0968         calculate D2E/DX2 analytically  !
 ! R283  R(103,330)              1.0899         calculate D2E/DX2 analytically  !
 ! R284  R(104,105)              1.5118         calculate D2E/DX2 analytically  !
 ! R285  R(104,106)              1.5287         calculate D2E/DX2 analytically  !
 ! R286  R(104,331)              1.1005         calculate D2E/DX2 analytically  !
 ! R287  R(105,332)              1.0924         calculate D2E/DX2 analytically  !
 ! R288  R(105,333)              1.0953         calculate D2E/DX2 analytically  !
 ! R289  R(105,334)              1.0896         calculate D2E/DX2 analytically  !
 ! R290  R(106,335)              1.0938         calculate D2E/DX2 analytically  !
 ! R291  R(106,336)              1.0965         calculate D2E/DX2 analytically  !
 ! R292  R(106,337)              1.0864         calculate D2E/DX2 analytically  !
 ! R293  R(107,108)              1.54           calculate D2E/DX2 analytically  !
 ! R294  R(107,338)              1.0947         calculate D2E/DX2 analytically  !
 ! R295  R(107,339)              1.092          calculate D2E/DX2 analytically  !
 ! R296  R(107,340)              1.0934         calculate D2E/DX2 analytically  !
 ! R297  R(108,341)              1.0931         calculate D2E/DX2 analytically  !
 ! R298  R(108,342)              1.091          calculate D2E/DX2 analytically  !
 ! R299  R(108,343)              1.0841         calculate D2E/DX2 analytically  !
 ! R300  R(109,110)              1.5487         calculate D2E/DX2 analytically  !
 ! R301  R(109,344)              1.0889         calculate D2E/DX2 analytically  !
 ! R302  R(109,345)              1.0952         calculate D2E/DX2 analytically  !
 ! R303  R(109,346)              1.0952         calculate D2E/DX2 analytically  !
 ! R304  R(110,111)              1.5284         calculate D2E/DX2 analytically  !
 ! R305  R(110,112)              1.53           calculate D2E/DX2 analytically  !
 ! R306  R(110,347)              1.098          calculate D2E/DX2 analytically  !
 ! R307  R(111,348)              1.0935         calculate D2E/DX2 analytically  !
 ! R308  R(111,349)              1.0959         calculate D2E/DX2 analytically  !
 ! R309  R(111,350)              1.0956         calculate D2E/DX2 analytically  !
 ! R310  R(112,351)              1.0934         calculate D2E/DX2 analytically  !
 ! R311  R(112,352)              1.0939         calculate D2E/DX2 analytically  !
 ! R312  R(112,353)              1.0927         calculate D2E/DX2 analytically  !
 ! R313  R(113,130)              1.3906         calculate D2E/DX2 analytically  !
 ! R314  R(113,133)              1.3987         calculate D2E/DX2 analytically  !
 ! R315  R(113,354)              1.079          calculate D2E/DX2 analytically  !
 ! R316  R(114,131)              1.3931         calculate D2E/DX2 analytically  !
 ! R317  R(114,133)              1.3965         calculate D2E/DX2 analytically  !
 ! R318  R(114,355)              1.0863         calculate D2E/DX2 analytically  !
 ! R319  R(115,128)              1.3916         calculate D2E/DX2 analytically  !
 ! R320  R(115,134)              1.3982         calculate D2E/DX2 analytically  !
 ! R321  R(115,356)              1.0817         calculate D2E/DX2 analytically  !
 ! R322  R(116,129)              1.3943         calculate D2E/DX2 analytically  !
 ! R323  R(116,134)              1.3966         calculate D2E/DX2 analytically  !
 ! R324  R(116,357)              1.086          calculate D2E/DX2 analytically  !
 ! R325  R(117,123)              1.3928         calculate D2E/DX2 analytically  !
 ! R326  R(117,135)              1.391          calculate D2E/DX2 analytically  !
 ! R327  R(117,214)              2.2827         calculate D2E/DX2 analytically  !
 ! R328  R(117,358)              1.0832         calculate D2E/DX2 analytically  !
 ! R329  R(118,124)              1.3882         calculate D2E/DX2 analytically  !
 ! R330  R(118,135)              1.403          calculate D2E/DX2 analytically  !
 ! R331  R(118,359)              1.0856         calculate D2E/DX2 analytically  !
 ! R332  R(119,120)              1.512          calculate D2E/DX2 analytically  !
 ! R333  R(119,121)              1.3989         calculate D2E/DX2 analytically  !
 ! R334  R(119,122)              1.3938         calculate D2E/DX2 analytically  !
 ! R335  R(120,132)              1.5467         calculate D2E/DX2 analytically  !
 ! R336  R(120,360)              1.0958         calculate D2E/DX2 analytically  !
 ! R337  R(120,361)              1.0958         calculate D2E/DX2 analytically  !
 ! R338  R(121,144)              1.3889         calculate D2E/DX2 analytically  !
 ! R339  R(121,362)              1.0797         calculate D2E/DX2 analytically  !
 ! R340  R(122,145)              1.3953         calculate D2E/DX2 analytically  !
 ! R341  R(122,363)              1.0863         calculate D2E/DX2 analytically  !
 ! R342  R(123,150)              1.3949         calculate D2E/DX2 analytically  !
 ! R343  R(123,214)              2.4636         calculate D2E/DX2 analytically  !
 ! R344  R(123,364)              1.0861         calculate D2E/DX2 analytically  !
 ! R345  R(124,150)              1.4072         calculate D2E/DX2 analytically  !
 ! R346  R(124,365)              1.0856         calculate D2E/DX2 analytically  !
 ! R347  R(125,133)              1.5122         calculate D2E/DX2 analytically  !
 ! R348  R(125,138)              1.5467         calculate D2E/DX2 analytically  !
 ! R349  R(125,366)              1.0965         calculate D2E/DX2 analytically  !
 ! R350  R(125,367)              1.0945         calculate D2E/DX2 analytically  !
 ! R351  R(126,134)              1.5123         calculate D2E/DX2 analytically  !
 ! R352  R(126,136)              1.5462         calculate D2E/DX2 analytically  !
 ! R353  R(126,368)              1.0945         calculate D2E/DX2 analytically  !
 ! R354  R(126,369)              1.0924         calculate D2E/DX2 analytically  !
 ! R355  R(127,135)              1.5035         calculate D2E/DX2 analytically  !
 ! R356  R(127,137)              1.5366         calculate D2E/DX2 analytically  !
 ! R357  R(127,370)              1.0983         calculate D2E/DX2 analytically  !
 ! R358  R(127,371)              1.0935         calculate D2E/DX2 analytically  !
 ! R359  R(128,139)              1.402          calculate D2E/DX2 analytically  !
 ! R360  R(128,372)              1.0851         calculate D2E/DX2 analytically  !
 ! R361  R(129,139)              1.3997         calculate D2E/DX2 analytically  !
 ! R362  R(129,373)              1.0862         calculate D2E/DX2 analytically  !
 ! R363  R(130,140)              1.405          calculate D2E/DX2 analytically  !
 ! R364  R(130,374)              1.0851         calculate D2E/DX2 analytically  !
 ! R365  R(131,140)              1.4027         calculate D2E/DX2 analytically  !
 ! R366  R(131,375)              1.0864         calculate D2E/DX2 analytically  !
 ! R367  R(132,160)              1.5097         calculate D2E/DX2 analytically  !
 ! R368  R(132,376)              1.0888         calculate D2E/DX2 analytically  !
 ! R369  R(132,377)              1.0982         calculate D2E/DX2 analytically  !
 ! R370  R(136,159)              1.5105         calculate D2E/DX2 analytically  !
 ! R371  R(136,378)              1.0864         calculate D2E/DX2 analytically  !
 ! R372  R(136,379)              1.0985         calculate D2E/DX2 analytically  !
 ! R373  R(137,157)              1.521          calculate D2E/DX2 analytically  !
 ! R374  R(137,343)              2.5415         calculate D2E/DX2 analytically  !
 ! R375  R(137,380)              1.0922         calculate D2E/DX2 analytically  !
 ! R376  R(137,381)              1.094          calculate D2E/DX2 analytically  !
 ! R377  R(138,158)              1.5104         calculate D2E/DX2 analytically  !
 ! R378  R(138,382)              1.089          calculate D2E/DX2 analytically  !
 ! R379  R(138,383)              1.0935         calculate D2E/DX2 analytically  !
 ! R380  R(139,421)              1.9747         calculate D2E/DX2 analytically  !
 ! R381  R(140,411)              1.896          calculate D2E/DX2 analytically  !
 ! R382  R(141,165)              1.5396         calculate D2E/DX2 analytically  !
 ! R383  R(141,384)              1.0935         calculate D2E/DX2 analytically  !
 ! R384  R(141,385)              1.0934         calculate D2E/DX2 analytically  !
 ! R385  R(141,386)              1.0935         calculate D2E/DX2 analytically  !
 ! R386  R(142,165)              1.5463         calculate D2E/DX2 analytically  !
 ! R387  R(142,387)              1.0922         calculate D2E/DX2 analytically  !
 ! R388  R(142,388)              1.0945         calculate D2E/DX2 analytically  !
 ! R389  R(142,389)              1.0935         calculate D2E/DX2 analytically  !
 ! R390  R(143,165)              1.5463         calculate D2E/DX2 analytically  !
 ! R391  R(143,390)              1.0922         calculate D2E/DX2 analytically  !
 ! R392  R(143,391)              1.0933         calculate D2E/DX2 analytically  !
 ! R393  R(143,392)              1.0946         calculate D2E/DX2 analytically  !
 ! R394  R(144,146)              1.404          calculate D2E/DX2 analytically  !
 ! R395  R(144,393)              1.0839         calculate D2E/DX2 analytically  !
 ! R396  R(145,146)              1.3978         calculate D2E/DX2 analytically  !
 ! R397  R(145,394)              1.0822         calculate D2E/DX2 analytically  !
 ! R398  R(146,165)              1.54           calculate D2E/DX2 analytically  !
 ! R399  R(147,421)              1.9764         calculate D2E/DX2 analytically  !
 ! R400  R(147,428)              1.0922         calculate D2E/DX2 analytically  !
 ! R401  R(147,429)              1.0923         calculate D2E/DX2 analytically  !
 ! R402  R(147,430)              1.0926         calculate D2E/DX2 analytically  !
 ! R403  R(148,324)             30.2029         calculate D2E/DX2 analytically  !
 ! R404  R(148,421)              1.9731         calculate D2E/DX2 analytically  !
 ! R405  R(148,425)              1.092          calculate D2E/DX2 analytically  !
 ! R406  R(148,426)              1.0927         calculate D2E/DX2 analytically  !
 ! R407  R(148,427)              1.0923         calculate D2E/DX2 analytically  !
 ! R408  R(149,421)              1.9759         calculate D2E/DX2 analytically  !
 ! R409  R(149,422)              1.0923         calculate D2E/DX2 analytically  !
 ! R410  R(149,423)              1.0927         calculate D2E/DX2 analytically  !
 ! R411  R(149,424)              1.092          calculate D2E/DX2 analytically  !
 ! R412  R(150,410)              2.15           calculate D2E/DX2 analytically  !
 ! R413  R(151,411)              1.8884         calculate D2E/DX2 analytically  !
 ! R414  R(151,418)              1.0939         calculate D2E/DX2 analytically  !
 ! R415  R(151,419)              1.0939         calculate D2E/DX2 analytically  !
 ! R416  R(151,420)              1.0943         calculate D2E/DX2 analytically  !
 ! R417  R(152,241)             23.775          calculate D2E/DX2 analytically  !
 ! R418  R(152,411)              1.8903         calculate D2E/DX2 analytically  !
 ! R419  R(152,415)              1.0938         calculate D2E/DX2 analytically  !
 ! R420  R(152,416)              1.0946         calculate D2E/DX2 analytically  !
 ! R421  R(152,417)              1.094          calculate D2E/DX2 analytically  !
 ! R422  R(153,411)              1.8905         calculate D2E/DX2 analytically  !
 ! R423  R(153,412)              1.094          calculate D2E/DX2 analytically  !
 ! R424  R(153,413)              1.0946         calculate D2E/DX2 analytically  !
 ! R425  R(153,414)              1.0938         calculate D2E/DX2 analytically  !
 ! R426  R(154,401)              1.0868         calculate D2E/DX2 analytically  !
 ! R427  R(154,402)              1.0872         calculate D2E/DX2 analytically  !
 ! R428  R(154,403)              1.0917         calculate D2E/DX2 analytically  !
 ! R429  R(154,410)              2.149          calculate D2E/DX2 analytically  !
 ! R430  R(155,407)              1.09           calculate D2E/DX2 analytically  !
 ! R431  R(155,408)              1.0848         calculate D2E/DX2 analytically  !
 ! R432  R(155,409)              1.0903         calculate D2E/DX2 analytically  !
 ! R433  R(155,410)              2.1429         calculate D2E/DX2 analytically  !
 ! R434  R(156,168)              2.5192         calculate D2E/DX2 analytically  !
 ! R435  R(156,220)              2.7833         calculate D2E/DX2 analytically  !
 ! R436  R(156,404)              1.0911         calculate D2E/DX2 analytically  !
 ! R437  R(156,405)              1.0896         calculate D2E/DX2 analytically  !
 ! R438  R(156,406)              1.0849         calculate D2E/DX2 analytically  !
 ! R439  R(156,410)              2.1477         calculate D2E/DX2 analytically  !
 ! R440  R(157,161)              1.1998         calculate D2E/DX2 analytically  !
 ! R441  R(157,343)              2.4058         calculate D2E/DX2 analytically  !
 ! R442  R(157,395)              1.1053         calculate D2E/DX2 analytically  !
 ! R443  R(158,163)              1.2032         calculate D2E/DX2 analytically  !
 ! R444  R(158,396)              1.1151         calculate D2E/DX2 analytically  !
 ! R445  R(159,164)              1.2031         calculate D2E/DX2 analytically  !
 ! R446  R(159,397)              1.1142         calculate D2E/DX2 analytically  !
 ! R447  R(160,162)              1.2044         calculate D2E/DX2 analytically  !
 ! R448  R(160,233)             26.9615         calculate D2E/DX2 analytically  !
 ! R449  R(160,398)              1.1146         calculate D2E/DX2 analytically  !
 ! R450  R(161,330)              2.1502         calculate D2E/DX2 analytically  !
 ! R451  R(162,231)             26.8932         calculate D2E/DX2 analytically  !
 ! R452  R(162,233)             25.9695         calculate D2E/DX2 analytically  !
 ! R453  R(171,234)              1.8402         calculate D2E/DX2 analytically  !
 ! R454  R(187,400)              0.9662         calculate D2E/DX2 analytically  !
 ! R455  R(188,200)              2.0684         calculate D2E/DX2 analytically  !
 ! R456  R(193,371)              2.0057         calculate D2E/DX2 analytically  !
 ! R457  R(197,395)              1.8823         calculate D2E/DX2 analytically  !
 ! R458  R(205,239)              2.6652         calculate D2E/DX2 analytically  !
 ! R459  R(208,359)              2.1161         calculate D2E/DX2 analytically  !
 ! R460  R(249,257)              1.5594         calculate D2E/DX2 analytically  !
 ! R461  R(279,407)              1.7729         calculate D2E/DX2 analytically  !
 ! R462  R(281,293)              1.8053         calculate D2E/DX2 analytically  !
 ! R463  R(300,309)              1.8501         calculate D2E/DX2 analytically  !
 ! R464  R(321,328)              1.9698         calculate D2E/DX2 analytically  !
 ! R465  R(339,344)              2.1003         calculate D2E/DX2 analytically  !
 ! R466  R(340,344)              2.629          calculate D2E/DX2 analytically  !
 ! A1    A(2,1,188)            111.0108         calculate D2E/DX2 analytically  !
 ! A2    A(2,1,189)            111.6943         calculate D2E/DX2 analytically  !
 ! A3    A(2,1,190)            112.0256         calculate D2E/DX2 analytically  !
 ! A4    A(188,1,189)          107.478          calculate D2E/DX2 analytically  !
 ! A5    A(188,1,190)          107.5031         calculate D2E/DX2 analytically  !
 ! A6    A(189,1,190)          106.8784         calculate D2E/DX2 analytically  !
 ! A7    A(1,2,3)              109.1942         calculate D2E/DX2 analytically  !
 ! A8    A(1,2,191)            110.7139         calculate D2E/DX2 analytically  !
 ! A9    A(1,2,192)            110.1387         calculate D2E/DX2 analytically  !
 ! A10   A(3,2,191)            110.1711         calculate D2E/DX2 analytically  !
 ! A11   A(3,2,192)            109.4128         calculate D2E/DX2 analytically  !
 ! A12   A(191,2,192)          107.1852         calculate D2E/DX2 analytically  !
 ! A13   A(2,3,4)              111.8154         calculate D2E/DX2 analytically  !
 ! A14   A(2,3,5)              111.6156         calculate D2E/DX2 analytically  !
 ! A15   A(2,3,193)            107.3141         calculate D2E/DX2 analytically  !
 ! A16   A(4,3,5)              107.968          calculate D2E/DX2 analytically  !
 ! A17   A(4,3,193)            108.2539         calculate D2E/DX2 analytically  !
 ! A18   A(5,3,193)            109.8193         calculate D2E/DX2 analytically  !
 ! A19   A(3,4,194)            110.6561         calculate D2E/DX2 analytically  !
 ! A20   A(3,4,195)            110.5062         calculate D2E/DX2 analytically  !
 ! A21   A(3,4,196)            113.5328         calculate D2E/DX2 analytically  !
 ! A22   A(194,4,195)          107.3763         calculate D2E/DX2 analytically  !
 ! A23   A(194,4,196)          107.1248         calculate D2E/DX2 analytically  !
 ! A24   A(195,4,196)          107.3774         calculate D2E/DX2 analytically  !
 ! A25   A(3,5,197)            109.0317         calculate D2E/DX2 analytically  !
 ! A26   A(3,5,198)            110.6589         calculate D2E/DX2 analytically  !
 ! A27   A(3,5,199)            113.7117         calculate D2E/DX2 analytically  !
 ! A28   A(197,5,198)          105.9961         calculate D2E/DX2 analytically  !
 ! A29   A(197,5,199)          107.8228         calculate D2E/DX2 analytically  !
 ! A30   A(198,5,199)          109.293          calculate D2E/DX2 analytically  !
 ! A31   A(7,6,200)            110.3143         calculate D2E/DX2 analytically  !
 ! A32   A(7,6,201)            110.5256         calculate D2E/DX2 analytically  !
 ! A33   A(7,6,202)            112.126          calculate D2E/DX2 analytically  !
 ! A34   A(200,6,201)          107.7534         calculate D2E/DX2 analytically  !
 ! A35   A(200,6,202)          108.048          calculate D2E/DX2 analytically  !
 ! A36   A(201,6,202)          107.9246         calculate D2E/DX2 analytically  !
 ! A37   A(6,7,8)              112.8692         calculate D2E/DX2 analytically  !
 ! A38   A(6,7,9)              109.0464         calculate D2E/DX2 analytically  !
 ! A39   A(6,7,203)            108.4111         calculate D2E/DX2 analytically  !
 ! A40   A(8,7,9)              108.4014         calculate D2E/DX2 analytically  !
 ! A41   A(8,7,203)            108.8068         calculate D2E/DX2 analytically  !
 ! A42   A(9,7,203)            109.2565         calculate D2E/DX2 analytically  !
 ! A43   A(7,8,204)            112.1471         calculate D2E/DX2 analytically  !
 ! A44   A(7,8,205)            110.3549         calculate D2E/DX2 analytically  !
 ! A45   A(7,8,206)            111.2849         calculate D2E/DX2 analytically  !
 ! A46   A(204,8,205)          107.6116         calculate D2E/DX2 analytically  !
 ! A47   A(204,8,206)          107.7811         calculate D2E/DX2 analytically  !
 ! A48   A(205,8,206)          107.4643         calculate D2E/DX2 analytically  !
 ! A49   A(7,9,207)            112.9832         calculate D2E/DX2 analytically  !
 ! A50   A(7,9,208)            110.6303         calculate D2E/DX2 analytically  !
 ! A51   A(7,9,209)            111.8764         calculate D2E/DX2 analytically  !
 ! A52   A(207,9,208)          106.6768         calculate D2E/DX2 analytically  !
 ! A53   A(207,9,209)          107.2045         calculate D2E/DX2 analytically  !
 ! A54   A(208,9,209)          107.1448         calculate D2E/DX2 analytically  !
 ! A55   A(11,10,210)          111.5598         calculate D2E/DX2 analytically  !
 ! A56   A(11,10,211)          110.2948         calculate D2E/DX2 analytically  !
 ! A57   A(11,10,212)          111.3389         calculate D2E/DX2 analytically  !
 ! A58   A(210,10,211)         107.7546         calculate D2E/DX2 analytically  !
 ! A59   A(210,10,212)         108.1117         calculate D2E/DX2 analytically  !
 ! A60   A(211,10,212)         107.6212         calculate D2E/DX2 analytically  !
 ! A61   A(10,11,12)           111.9957         calculate D2E/DX2 analytically  !
 ! A62   A(10,11,13)           110.3413         calculate D2E/DX2 analytically  !
 ! A63   A(10,11,213)          108.5649         calculate D2E/DX2 analytically  !
 ! A64   A(12,11,13)           108.257          calculate D2E/DX2 analytically  !
 ! A65   A(12,11,213)          109.0529         calculate D2E/DX2 analytically  !
 ! A66   A(13,11,213)          108.5645         calculate D2E/DX2 analytically  !
 ! A67   A(11,12,214)          111.0286         calculate D2E/DX2 analytically  !
 ! A68   A(11,12,215)          109.6878         calculate D2E/DX2 analytically  !
 ! A69   A(11,12,216)          112.5282         calculate D2E/DX2 analytically  !
 ! A70   A(214,12,215)         107.7238         calculate D2E/DX2 analytically  !
 ! A71   A(214,12,216)         108.4159         calculate D2E/DX2 analytically  !
 ! A72   A(215,12,216)         107.2726         calculate D2E/DX2 analytically  !
 ! A73   A(11,13,217)          111.1079         calculate D2E/DX2 analytically  !
 ! A74   A(11,13,218)          110.4078         calculate D2E/DX2 analytically  !
 ! A75   A(11,13,219)          111.8454         calculate D2E/DX2 analytically  !
 ! A76   A(217,13,218)         107.8349         calculate D2E/DX2 analytically  !
 ! A77   A(217,13,219)         107.8614         calculate D2E/DX2 analytically  !
 ! A78   A(218,13,219)         107.6184         calculate D2E/DX2 analytically  !
 ! A79   A(15,14,210)          129.5533         calculate D2E/DX2 analytically  !
 ! A80   A(15,14,220)          111.2658         calculate D2E/DX2 analytically  !
 ! A81   A(15,14,221)          110.8314         calculate D2E/DX2 analytically  !
 ! A82   A(15,14,222)          110.9622         calculate D2E/DX2 analytically  !
 ! A83   A(210,14,220)          60.0917         calculate D2E/DX2 analytically  !
 ! A84   A(210,14,221)          48.2268         calculate D2E/DX2 analytically  !
 ! A85   A(210,14,222)         119.0073         calculate D2E/DX2 analytically  !
 ! A86   A(220,14,221)         108.2658         calculate D2E/DX2 analytically  !
 ! A87   A(220,14,222)         107.7934         calculate D2E/DX2 analytically  !
 ! A88   A(221,14,222)         107.5761         calculate D2E/DX2 analytically  !
 ! A89   A(14,15,223)          110.9582         calculate D2E/DX2 analytically  !
 ! A90   A(14,15,224)          111.1653         calculate D2E/DX2 analytically  !
 ! A91   A(14,15,225)          111.109          calculate D2E/DX2 analytically  !
 ! A92   A(223,15,224)         108.1654         calculate D2E/DX2 analytically  !
 ! A93   A(223,15,225)         107.6789         calculate D2E/DX2 analytically  !
 ! A94   A(224,15,225)         107.6101         calculate D2E/DX2 analytically  !
 ! A95   A(17,16,226)          110.2576         calculate D2E/DX2 analytically  !
 ! A96   A(17,16,227)          111.2852         calculate D2E/DX2 analytically  !
 ! A97   A(17,16,228)          110.7408         calculate D2E/DX2 analytically  !
 ! A98   A(226,16,227)         108.2252         calculate D2E/DX2 analytically  !
 ! A99   A(226,16,228)         108.4315         calculate D2E/DX2 analytically  !
 ! A100  A(227,16,228)         107.7979         calculate D2E/DX2 analytically  !
 ! A101  A(16,17,18)           112.1914         calculate D2E/DX2 analytically  !
 ! A102  A(16,17,229)          110.6745         calculate D2E/DX2 analytically  !
 ! A103  A(16,17,431)          109.3824         calculate D2E/DX2 analytically  !
 ! A104  A(18,17,229)          111.414          calculate D2E/DX2 analytically  !
 ! A105  A(18,17,431)          105.6702         calculate D2E/DX2 analytically  !
 ! A106  A(229,17,431)         107.2502         calculate D2E/DX2 analytically  !
 ! A107  A(17,18,19)           117.1763         calculate D2E/DX2 analytically  !
 ! A108  A(17,18,20)           121.0142         calculate D2E/DX2 analytically  !
 ! A109  A(19,18,20)           121.8071         calculate D2E/DX2 analytically  !
 ! A110  A(18,19,230)          117.3114         calculate D2E/DX2 analytically  !
 ! A111  A(18,19,399)          120.8029         calculate D2E/DX2 analytically  !
 ! A112  A(230,19,399)         120.8455         calculate D2E/DX2 analytically  !
 ! A113  A(22,21,162)          137.7101         calculate D2E/DX2 analytically  !
 ! A114  A(22,21,231)          111.1691         calculate D2E/DX2 analytically  !
 ! A115  A(22,21,232)          112.3824         calculate D2E/DX2 analytically  !
 ! A116  A(22,21,233)          110.569          calculate D2E/DX2 analytically  !
 ! A117  A(162,21,232)          96.2082         calculate D2E/DX2 analytically  !
 ! A118  A(231,21,232)         108.0102         calculate D2E/DX2 analytically  !
 ! A119  A(231,21,233)         107.8362         calculate D2E/DX2 analytically  !
 ! A120  A(232,21,233)         106.656          calculate D2E/DX2 analytically  !
 ! A121  A(21,22,23)           112.623          calculate D2E/DX2 analytically  !
 ! A122  A(21,22,234)          109.1891         calculate D2E/DX2 analytically  !
 ! A123  A(21,22,235)          108.9478         calculate D2E/DX2 analytically  !
 ! A124  A(23,22,234)          111.7211         calculate D2E/DX2 analytically  !
 ! A125  A(23,22,235)          108.7332         calculate D2E/DX2 analytically  !
 ! A126  A(234,22,235)         105.3359         calculate D2E/DX2 analytically  !
 ! A127  A(22,23,24)           118.717          calculate D2E/DX2 analytically  !
 ! A128  A(22,23,25)           121.1897         calculate D2E/DX2 analytically  !
 ! A129  A(24,23,25)           120.034          calculate D2E/DX2 analytically  !
 ! A130  A(23,24,26)           119.6041         calculate D2E/DX2 analytically  !
 ! A131  A(23,24,236)          121.0508         calculate D2E/DX2 analytically  !
 ! A132  A(26,24,236)          119.0291         calculate D2E/DX2 analytically  !
 ! A133  A(23,25,27)           119.9207         calculate D2E/DX2 analytically  !
 ! A134  A(23,25,237)          119.9623         calculate D2E/DX2 analytically  !
 ! A135  A(27,25,237)          120.0752         calculate D2E/DX2 analytically  !
 ! A136  A(24,26,28)           120.8155         calculate D2E/DX2 analytically  !
 ! A137  A(24,26,238)          121.6257         calculate D2E/DX2 analytically  !
 ! A138  A(24,26,261)          110.9862         calculate D2E/DX2 analytically  !
 ! A139  A(28,26,238)          117.4634         calculate D2E/DX2 analytically  !
 ! A140  A(28,26,261)           85.562          calculate D2E/DX2 analytically  !
 ! A141  A(238,26,261)          75.9531         calculate D2E/DX2 analytically  !
 ! A142  A(25,27,28)           119.7551         calculate D2E/DX2 analytically  !
 ! A143  A(25,27,239)          119.5549         calculate D2E/DX2 analytically  !
 ! A144  A(28,27,239)          120.6156         calculate D2E/DX2 analytically  !
 ! A145  A(26,28,27)           119.5618         calculate D2E/DX2 analytically  !
 ! A146  A(26,28,29)           118.682          calculate D2E/DX2 analytically  !
 ! A147  A(27,28,29)           121.7499         calculate D2E/DX2 analytically  !
 ! A148  A(28,29,240)          111.14           calculate D2E/DX2 analytically  !
 ! A149  A(31,30,241)          111.5828         calculate D2E/DX2 analytically  !
 ! A150  A(31,30,242)          110.8898         calculate D2E/DX2 analytically  !
 ! A151  A(31,30,243)          110.9099         calculate D2E/DX2 analytically  !
 ! A152  A(31,30,415)          115.6731         calculate D2E/DX2 analytically  !
 ! A153  A(241,30,242)         107.9799         calculate D2E/DX2 analytically  !
 ! A154  A(241,30,243)         108.0023         calculate D2E/DX2 analytically  !
 ! A155  A(241,30,415)          28.3164         calculate D2E/DX2 analytically  !
 ! A156  A(242,30,243)         107.3074         calculate D2E/DX2 analytically  !
 ! A157  A(242,30,415)          80.9116         calculate D2E/DX2 analytically  !
 ! A158  A(243,30,415)         125.6298         calculate D2E/DX2 analytically  !
 ! A159  A(30,31,32)           110.9251         calculate D2E/DX2 analytically  !
 ! A160  A(30,31,244)          109.1852         calculate D2E/DX2 analytically  !
 ! A161  A(30,31,245)          109.2666         calculate D2E/DX2 analytically  !
 ! A162  A(32,31,244)          110.542          calculate D2E/DX2 analytically  !
 ! A163  A(32,31,245)          110.5387         calculate D2E/DX2 analytically  !
 ! A164  A(244,31,245)         106.2615         calculate D2E/DX2 analytically  !
 ! A165  A(31,32,33)           119.9202         calculate D2E/DX2 analytically  !
 ! A166  A(31,32,34)           119.3799         calculate D2E/DX2 analytically  !
 ! A167  A(33,32,34)           120.46           calculate D2E/DX2 analytically  !
 ! A168  A(32,33,35)           119.6837         calculate D2E/DX2 analytically  !
 ! A169  A(32,33,246)          119.6561         calculate D2E/DX2 analytically  !
 ! A170  A(35,33,246)          120.293          calculate D2E/DX2 analytically  !
 ! A171  A(32,34,36)           118.6669         calculate D2E/DX2 analytically  !
 ! A172  A(32,34,247)          120.1861         calculate D2E/DX2 analytically  !
 ! A173  A(36,34,247)          120.8159         calculate D2E/DX2 analytically  !
 ! A174  A(33,35,37)           119.6368         calculate D2E/DX2 analytically  !
 ! A175  A(33,35,198)          140.2505         calculate D2E/DX2 analytically  !
 ! A176  A(33,35,248)          118.9779         calculate D2E/DX2 analytically  !
 ! A177  A(37,35,198)           84.0387         calculate D2E/DX2 analytically  !
 ! A178  A(37,35,248)          121.2839         calculate D2E/DX2 analytically  !
 ! A179  A(198,35,248)          51.7229         calculate D2E/DX2 analytically  !
 ! A180  A(34,36,37)           121.0914         calculate D2E/DX2 analytically  !
 ! A181  A(34,36,249)          123.4204         calculate D2E/DX2 analytically  !
 ! A182  A(37,36,249)          114.7233         calculate D2E/DX2 analytically  !
 ! A183  A(35,37,36)           119.5092         calculate D2E/DX2 analytically  !
 ! A184  A(35,37,199)          102.9344         calculate D2E/DX2 analytically  !
 ! A185  A(35,37,250)          121.98           calculate D2E/DX2 analytically  !
 ! A186  A(36,37,199)          114.9971         calculate D2E/DX2 analytically  !
 ! A187  A(36,37,250)          118.5066         calculate D2E/DX2 analytically  !
 ! A188  A(199,37,250)          50.9932         calculate D2E/DX2 analytically  !
 ! A189  A(39,38,251)          111.167          calculate D2E/DX2 analytically  !
 ! A190  A(39,38,252)          111.4287         calculate D2E/DX2 analytically  !
 ! A191  A(39,38,253)          109.0775         calculate D2E/DX2 analytically  !
 ! A192  A(251,38,252)         107.3843         calculate D2E/DX2 analytically  !
 ! A193  A(251,38,253)         108.7727         calculate D2E/DX2 analytically  !
 ! A194  A(252,38,253)         108.9445         calculate D2E/DX2 analytically  !
 ! A195  A(38,39,40)           112.3046         calculate D2E/DX2 analytically  !
 ! A196  A(38,39,254)          109.7369         calculate D2E/DX2 analytically  !
 ! A197  A(38,39,255)          107.265          calculate D2E/DX2 analytically  !
 ! A198  A(38,39,307)          144.929          calculate D2E/DX2 analytically  !
 ! A199  A(40,39,254)          109.2347         calculate D2E/DX2 analytically  !
 ! A200  A(40,39,255)          110.8852         calculate D2E/DX2 analytically  !
 ! A201  A(254,39,255)         107.2763         calculate D2E/DX2 analytically  !
 ! A202  A(254,39,307)         103.4388         calculate D2E/DX2 analytically  !
 ! A203  A(255,39,307)          50.3634         calculate D2E/DX2 analytically  !
 ! A204  A(39,40,41)           114.3675         calculate D2E/DX2 analytically  !
 ! A205  A(39,40,256)          110.4538         calculate D2E/DX2 analytically  !
 ! A206  A(39,40,257)          106.1323         calculate D2E/DX2 analytically  !
 ! A207  A(41,40,256)          105.8887         calculate D2E/DX2 analytically  !
 ! A208  A(41,40,257)          117.3501         calculate D2E/DX2 analytically  !
 ! A209  A(41,40,307)           80.9975         calculate D2E/DX2 analytically  !
 ! A210  A(256,40,257)         101.8895         calculate D2E/DX2 analytically  !
 ! A211  A(256,40,307)          55.8011         calculate D2E/DX2 analytically  !
 ! A212  A(257,40,307)         155.8078         calculate D2E/DX2 analytically  !
 ! A213  A(40,41,42)           116.9913         calculate D2E/DX2 analytically  !
 ! A214  A(40,41,43)           117.8768         calculate D2E/DX2 analytically  !
 ! A215  A(42,41,43)           124.8524         calculate D2E/DX2 analytically  !
 ! A216  A(41,43,370)          116.2049         calculate D2E/DX2 analytically  !
 ! A217  A(45,44,258)          110.2629         calculate D2E/DX2 analytically  !
 ! A218  A(45,44,259)          110.745          calculate D2E/DX2 analytically  !
 ! A219  A(45,44,260)          109.4895         calculate D2E/DX2 analytically  !
 ! A220  A(258,44,259)         108.49           calculate D2E/DX2 analytically  !
 ! A221  A(258,44,260)         109.1495         calculate D2E/DX2 analytically  !
 ! A222  A(259,44,260)         108.6655         calculate D2E/DX2 analytically  !
 ! A223  A(44,45,46)           111.7389         calculate D2E/DX2 analytically  !
 ! A224  A(44,45,47)           111.3952         calculate D2E/DX2 analytically  !
 ! A225  A(44,45,261)          106.5155         calculate D2E/DX2 analytically  !
 ! A226  A(46,45,47)           108.0335         calculate D2E/DX2 analytically  !
 ! A227  A(46,45,261)          110.0861         calculate D2E/DX2 analytically  !
 ! A228  A(47,45,261)          109.049          calculate D2E/DX2 analytically  !
 ! A229  A(45,46,238)           89.8532         calculate D2E/DX2 analytically  !
 ! A230  A(45,46,262)          111.2217         calculate D2E/DX2 analytically  !
 ! A231  A(45,46,263)          108.0975         calculate D2E/DX2 analytically  !
 ! A232  A(45,46,264)          113.2938         calculate D2E/DX2 analytically  !
 ! A233  A(238,46,262)          55.2611         calculate D2E/DX2 analytically  !
 ! A234  A(238,46,263)         158.7215         calculate D2E/DX2 analytically  !
 ! A235  A(238,46,264)          73.9776         calculate D2E/DX2 analytically  !
 ! A236  A(262,46,263)         106.1293         calculate D2E/DX2 analytically  !
 ! A237  A(262,46,264)         110.1305         calculate D2E/DX2 analytically  !
 ! A238  A(263,46,264)         107.6259         calculate D2E/DX2 analytically  !
 ! A239  A(45,47,265)          107.359          calculate D2E/DX2 analytically  !
 ! A240  A(45,47,268)          100.5381         calculate D2E/DX2 analytically  !
 ! A241  A(265,47,268)         109.4184         calculate D2E/DX2 analytically  !
 ! A242  A(178,48,258)          98.7543         calculate D2E/DX2 analytically  !
 ! A243  A(178,48,266)          60.64           calculate D2E/DX2 analytically  !
 ! A244  A(178,48,267)         123.7055         calculate D2E/DX2 analytically  !
 ! A245  A(178,48,268)         126.4016         calculate D2E/DX2 analytically  !
 ! A246  A(178,48,269)          49.1304         calculate D2E/DX2 analytically  !
 ! A247  A(258,48,266)         137.1351         calculate D2E/DX2 analytically  !
 ! A248  A(258,48,267)         112.9764         calculate D2E/DX2 analytically  !
 ! A249  A(258,48,268)          50.5429         calculate D2E/DX2 analytically  !
 ! A250  A(258,48,269)          60.7234         calculate D2E/DX2 analytically  !
 ! A251  A(266,48,267)         109.5008         calculate D2E/DX2 analytically  !
 ! A252  A(266,48,268)         109.2041         calculate D2E/DX2 analytically  !
 ! A253  A(266,48,269)         109.743          calculate D2E/DX2 analytically  !
 ! A254  A(267,48,268)         109.4975         calculate D2E/DX2 analytically  !
 ! A255  A(267,48,269)         109.4342         calculate D2E/DX2 analytically  !
 ! A256  A(268,48,269)         109.4474         calculate D2E/DX2 analytically  !
 ! A257  A(50,49,176)          110.6229         calculate D2E/DX2 analytically  !
 ! A258  A(50,49,177)          111.9756         calculate D2E/DX2 analytically  !
 ! A259  A(176,49,177)         107.76           calculate D2E/DX2 analytically  !
 ! A260  A(49,50,51)           108.6679         calculate D2E/DX2 analytically  !
 ! A261  A(49,50,53)           108.6615         calculate D2E/DX2 analytically  !
 ! A262  A(49,50,175)          108.7327         calculate D2E/DX2 analytically  !
 ! A263  A(51,50,53)           113.7484         calculate D2E/DX2 analytically  !
 ! A264  A(51,50,175)          106.775          calculate D2E/DX2 analytically  !
 ! A265  A(53,50,175)          110.1403         calculate D2E/DX2 analytically  !
 ! A266  A(50,51,52)           121.0991         calculate D2E/DX2 analytically  !
 ! A267  A(50,51,57)           117.433          calculate D2E/DX2 analytically  !
 ! A268  A(52,51,57)           121.4631         calculate D2E/DX2 analytically  !
 ! A269  A(50,53,54)           110.0509         calculate D2E/DX2 analytically  !
 ! A270  A(50,53,55)           112.1256         calculate D2E/DX2 analytically  !
 ! A271  A(50,53,166)          107.8965         calculate D2E/DX2 analytically  !
 ! A272  A(54,53,55)           108.7447         calculate D2E/DX2 analytically  !
 ! A273  A(54,53,166)          108.5284         calculate D2E/DX2 analytically  !
 ! A274  A(55,53,166)          109.4288         calculate D2E/DX2 analytically  !
 ! A275  A(53,54,56)           115.8229         calculate D2E/DX2 analytically  !
 ! A276  A(53,54,170)          110.5574         calculate D2E/DX2 analytically  !
 ! A277  A(53,54,171)          107.1098         calculate D2E/DX2 analytically  !
 ! A278  A(56,54,170)          108.8588         calculate D2E/DX2 analytically  !
 ! A279  A(56,54,171)          109.1697         calculate D2E/DX2 analytically  !
 ! A280  A(170,54,171)         104.7276         calculate D2E/DX2 analytically  !
 ! A281  A(53,55,167)          111.0499         calculate D2E/DX2 analytically  !
 ! A282  A(53,55,168)          111.1034         calculate D2E/DX2 analytically  !
 ! A283  A(53,55,169)          110.9968         calculate D2E/DX2 analytically  !
 ! A284  A(167,55,168)         107.3787         calculate D2E/DX2 analytically  !
 ! A285  A(167,55,169)         107.5181         calculate D2E/DX2 analytically  !
 ! A286  A(168,55,169)         108.6418         calculate D2E/DX2 analytically  !
 ! A287  A(54,56,172)          111.9263         calculate D2E/DX2 analytically  !
 ! A288  A(54,56,173)          112.5329         calculate D2E/DX2 analytically  !
 ! A289  A(54,56,174)          110.3503         calculate D2E/DX2 analytically  !
 ! A290  A(172,56,173)         107.337          calculate D2E/DX2 analytically  !
 ! A291  A(172,56,174)         107.4744         calculate D2E/DX2 analytically  !
 ! A292  A(173,56,174)         106.9516         calculate D2E/DX2 analytically  !
 ! A293  A(51,57,58)           121.1821         calculate D2E/DX2 analytically  !
 ! A294  A(51,57,186)          117.2748         calculate D2E/DX2 analytically  !
 ! A295  A(58,57,186)          121.5341         calculate D2E/DX2 analytically  !
 ! A296  A(57,58,59)           110.6454         calculate D2E/DX2 analytically  !
 ! A297  A(57,58,61)           109.0105         calculate D2E/DX2 analytically  !
 ! A298  A(57,58,185)          108.8982         calculate D2E/DX2 analytically  !
 ! A299  A(59,58,61)           111.441          calculate D2E/DX2 analytically  !
 ! A300  A(59,58,185)          105.6701         calculate D2E/DX2 analytically  !
 ! A301  A(61,58,185)          111.1231         calculate D2E/DX2 analytically  !
 ! A302  A(58,59,60)           120.0004         calculate D2E/DX2 analytically  !
 ! A303  A(58,59,187)          119.998          calculate D2E/DX2 analytically  !
 ! A304  A(60,59,187)          120.0016         calculate D2E/DX2 analytically  !
 ! A305  A(58,61,62)           113.7533         calculate D2E/DX2 analytically  !
 ! A306  A(58,61,178)          109.3006         calculate D2E/DX2 analytically  !
 ! A307  A(58,61,179)          106.9247         calculate D2E/DX2 analytically  !
 ! A308  A(62,61,178)          110.4096         calculate D2E/DX2 analytically  !
 ! A309  A(62,61,179)          110.3996         calculate D2E/DX2 analytically  !
 ! A310  A(178,61,179)         105.6879         calculate D2E/DX2 analytically  !
 ! A311  A(61,62,63)           120.0347         calculate D2E/DX2 analytically  !
 ! A312  A(61,62,64)           119.7362         calculate D2E/DX2 analytically  !
 ! A313  A(63,62,64)           120.2106         calculate D2E/DX2 analytically  !
 ! A314  A(62,63,65)           119.9322         calculate D2E/DX2 analytically  !
 ! A315  A(62,63,180)          120.5215         calculate D2E/DX2 analytically  !
 ! A316  A(65,63,180)          119.5415         calculate D2E/DX2 analytically  !
 ! A317  A(62,64,66)           119.794          calculate D2E/DX2 analytically  !
 ! A318  A(62,64,181)          119.9732         calculate D2E/DX2 analytically  !
 ! A319  A(66,64,181)          120.2285         calculate D2E/DX2 analytically  !
 ! A320  A(63,65,67)           119.9357         calculate D2E/DX2 analytically  !
 ! A321  A(63,65,182)          120.0779         calculate D2E/DX2 analytically  !
 ! A322  A(67,65,182)          119.9847         calculate D2E/DX2 analytically  !
 ! A323  A(64,66,67)           120.0635         calculate D2E/DX2 analytically  !
 ! A324  A(64,66,183)          120.0289         calculate D2E/DX2 analytically  !
 ! A325  A(67,66,183)          119.9071         calculate D2E/DX2 analytically  !
 ! A326  A(65,67,66)           120.053          calculate D2E/DX2 analytically  !
 ! A327  A(65,67,184)          120.0194         calculate D2E/DX2 analytically  !
 ! A328  A(66,67,184)          119.9276         calculate D2E/DX2 analytically  !
 ! A329  A(69,68,270)          111.0915         calculate D2E/DX2 analytically  !
 ! A330  A(69,68,271)          111.0193         calculate D2E/DX2 analytically  !
 ! A331  A(69,68,272)          111.1845         calculate D2E/DX2 analytically  !
 ! A332  A(270,68,271)         108.0031         calculate D2E/DX2 analytically  !
 ! A333  A(270,68,272)         107.8283         calculate D2E/DX2 analytically  !
 ! A334  A(271,68,272)         107.5568         calculate D2E/DX2 analytically  !
 ! A335  A(68,69,70)           113.5834         calculate D2E/DX2 analytically  !
 ! A336  A(68,69,273)          109.2239         calculate D2E/DX2 analytically  !
 ! A337  A(68,69,274)          108.9166         calculate D2E/DX2 analytically  !
 ! A338  A(70,69,273)          109.2866         calculate D2E/DX2 analytically  !
 ! A339  A(70,69,274)          109.5008         calculate D2E/DX2 analytically  !
 ! A340  A(273,69,274)         106.0546         calculate D2E/DX2 analytically  !
 ! A341  A(69,70,71)           120.2545         calculate D2E/DX2 analytically  !
 ! A342  A(69,70,72)           119.7429         calculate D2E/DX2 analytically  !
 ! A343  A(71,70,72)           119.9825         calculate D2E/DX2 analytically  !
 ! A344  A(70,71,73)           120.0162         calculate D2E/DX2 analytically  !
 ! A345  A(70,71,275)          120.264          calculate D2E/DX2 analytically  !
 ! A346  A(73,71,275)          119.7131         calculate D2E/DX2 analytically  !
 ! A347  A(70,72,74)           119.9627         calculate D2E/DX2 analytically  !
 ! A348  A(70,72,276)          120.0172         calculate D2E/DX2 analytically  !
 ! A349  A(74,72,276)          120.0131         calculate D2E/DX2 analytically  !
 ! A350  A(71,73,75)           119.9521         calculate D2E/DX2 analytically  !
 ! A351  A(71,73,277)          121.2463         calculate D2E/DX2 analytically  !
 ! A352  A(75,73,277)          118.76           calculate D2E/DX2 analytically  !
 ! A353  A(72,74,75)           120.058          calculate D2E/DX2 analytically  !
 ! A354  A(72,74,278)          120.1843         calculate D2E/DX2 analytically  !
 ! A355  A(75,74,278)          119.7575         calculate D2E/DX2 analytically  !
 ! A356  A(73,75,74)           119.9283         calculate D2E/DX2 analytically  !
 ! A357  A(73,75,76)           120.3326         calculate D2E/DX2 analytically  !
 ! A358  A(74,75,76)           119.7385         calculate D2E/DX2 analytically  !
 ! A359  A(75,76,229)           94.346          calculate D2E/DX2 analytically  !
 ! A360  A(75,76,279)          110.9534         calculate D2E/DX2 analytically  !
 ! A361  A(75,76,399)           99.1423         calculate D2E/DX2 analytically  !
 ! A362  A(229,76,279)         147.4096         calculate D2E/DX2 analytically  !
 ! A363  A(229,76,399)          61.257          calculate D2E/DX2 analytically  !
 ! A364  A(279,76,399)          93.6356         calculate D2E/DX2 analytically  !
 ! A365  A(78,77,280)          111.349          calculate D2E/DX2 analytically  !
 ! A366  A(78,77,281)          111.2601         calculate D2E/DX2 analytically  !
 ! A367  A(78,77,282)          111.6843         calculate D2E/DX2 analytically  !
 ! A368  A(280,77,281)         108.1462         calculate D2E/DX2 analytically  !
 ! A369  A(280,77,282)         107.7822         calculate D2E/DX2 analytically  !
 ! A370  A(281,77,282)         106.3944         calculate D2E/DX2 analytically  !
 ! A371  A(77,78,79)           113.1837         calculate D2E/DX2 analytically  !
 ! A372  A(77,78,283)          109.6136         calculate D2E/DX2 analytically  !
 ! A373  A(77,78,284)          109.2767         calculate D2E/DX2 analytically  !
 ! A374  A(79,78,283)          109.4092         calculate D2E/DX2 analytically  !
 ! A375  A(79,78,284)          108.7422         calculate D2E/DX2 analytically  !
 ! A376  A(283,78,284)         106.3854         calculate D2E/DX2 analytically  !
 ! A377  A(78,79,80)           111.1669         calculate D2E/DX2 analytically  !
 ! A378  A(78,79,81)           110.0067         calculate D2E/DX2 analytically  !
 ! A379  A(78,79,285)          108.291          calculate D2E/DX2 analytically  !
 ! A380  A(80,79,81)           110.3056         calculate D2E/DX2 analytically  !
 ! A381  A(80,79,285)          108.4428         calculate D2E/DX2 analytically  !
 ! A382  A(81,79,285)          108.5521         calculate D2E/DX2 analytically  !
 ! A383  A(79,80,286)          111.4389         calculate D2E/DX2 analytically  !
 ! A384  A(79,80,287)          111.6017         calculate D2E/DX2 analytically  !
 ! A385  A(79,80,288)          110.7863         calculate D2E/DX2 analytically  !
 ! A386  A(286,80,287)         107.6877         calculate D2E/DX2 analytically  !
 ! A387  A(286,80,288)         107.6406         calculate D2E/DX2 analytically  !
 ! A388  A(287,80,288)         107.494          calculate D2E/DX2 analytically  !
 ! A389  A(79,81,289)          111.0023         calculate D2E/DX2 analytically  !
 ! A390  A(79,81,290)          112.75           calculate D2E/DX2 analytically  !
 ! A391  A(79,81,291)          110.7565         calculate D2E/DX2 analytically  !
 ! A392  A(289,81,290)         106.974          calculate D2E/DX2 analytically  !
 ! A393  A(289,81,291)         107.2754         calculate D2E/DX2 analytically  !
 ! A394  A(290,81,291)         107.8357         calculate D2E/DX2 analytically  !
 ! A395  A(83,82,292)          111.4748         calculate D2E/DX2 analytically  !
 ! A396  A(83,82,293)          110.2101         calculate D2E/DX2 analytically  !
 ! A397  A(83,82,294)          110.9222         calculate D2E/DX2 analytically  !
 ! A398  A(292,82,293)         107.3375         calculate D2E/DX2 analytically  !
 ! A399  A(292,82,294)         108.2363         calculate D2E/DX2 analytically  !
 ! A400  A(293,82,294)         108.5362         calculate D2E/DX2 analytically  !
 ! A401  A(82,83,84)           108.2693         calculate D2E/DX2 analytically  !
 ! A402  A(82,83,295)          112.6072         calculate D2E/DX2 analytically  !
 ! A403  A(82,83,296)          111.1948         calculate D2E/DX2 analytically  !
 ! A404  A(84,83,295)          110.8961         calculate D2E/DX2 analytically  !
 ! A405  A(84,83,296)          105.5528         calculate D2E/DX2 analytically  !
 ! A406  A(295,83,296)         108.1031         calculate D2E/DX2 analytically  !
 ! A407  A(83,84,215)          144.5857         calculate D2E/DX2 analytically  !
 ! A408  A(83,84,297)           96.6407         calculate D2E/DX2 analytically  !
 ! A409  A(215,84,297)         114.1865         calculate D2E/DX2 analytically  !
 ! A410  A(86,85,298)          111.3139         calculate D2E/DX2 analytically  !
 ! A411  A(86,85,299)          109.8698         calculate D2E/DX2 analytically  !
 ! A412  A(86,85,300)          111.8361         calculate D2E/DX2 analytically  !
 ! A413  A(298,85,299)         108.3378         calculate D2E/DX2 analytically  !
 ! A414  A(298,85,300)         108.0761         calculate D2E/DX2 analytically  !
 ! A415  A(299,85,300)         107.2554         calculate D2E/DX2 analytically  !
 ! A416  A(85,86,87)           114.1057         calculate D2E/DX2 analytically  !
 ! A417  A(85,86,301)          108.3359         calculate D2E/DX2 analytically  !
 ! A418  A(85,86,302)          109.0787         calculate D2E/DX2 analytically  !
 ! A419  A(87,86,301)          110.1125         calculate D2E/DX2 analytically  !
 ! A420  A(87,86,302)          109.0157         calculate D2E/DX2 analytically  !
 ! A421  A(301,86,302)         105.8643         calculate D2E/DX2 analytically  !
 ! A422  A(86,87,88)           121.0466         calculate D2E/DX2 analytically  !
 ! A423  A(86,87,89)           118.837          calculate D2E/DX2 analytically  !
 ! A424  A(88,87,89)           120.0397         calculate D2E/DX2 analytically  !
 ! A425  A(87,88,90)           119.6436         calculate D2E/DX2 analytically  !
 ! A426  A(87,88,303)          119.9018         calculate D2E/DX2 analytically  !
 ! A427  A(90,88,303)          120.3965         calculate D2E/DX2 analytically  !
 ! A428  A(87,89,91)           120.0525         calculate D2E/DX2 analytically  !
 ! A429  A(87,89,304)          120.1211         calculate D2E/DX2 analytically  !
 ! A430  A(91,89,304)          119.724          calculate D2E/DX2 analytically  !
 ! A431  A(88,90,92)           119.9707         calculate D2E/DX2 analytically  !
 ! A432  A(88,90,305)          120.4576         calculate D2E/DX2 analytically  !
 ! A433  A(92,90,305)          119.472          calculate D2E/DX2 analytically  !
 ! A434  A(89,91,92)           119.8692         calculate D2E/DX2 analytically  !
 ! A435  A(89,91,306)          121.7325         calculate D2E/DX2 analytically  !
 ! A436  A(92,91,306)          118.2479         calculate D2E/DX2 analytically  !
 ! A437  A(90,92,91)           119.9459         calculate D2E/DX2 analytically  !
 ! A438  A(90,92,93)           120.6855         calculate D2E/DX2 analytically  !
 ! A439  A(91,92,93)           119.3685         calculate D2E/DX2 analytically  !
 ! A440  A(92,93,307)          109.6703         calculate D2E/DX2 analytically  !
 ! A441  A(95,94,308)          111.542          calculate D2E/DX2 analytically  !
 ! A442  A(95,94,309)          110.3553         calculate D2E/DX2 analytically  !
 ! A443  A(95,94,310)          112.0683         calculate D2E/DX2 analytically  !
 ! A444  A(308,94,309)         108.3218         calculate D2E/DX2 analytically  !
 ! A445  A(308,94,310)         107.3837         calculate D2E/DX2 analytically  !
 ! A446  A(309,94,310)         106.9702         calculate D2E/DX2 analytically  !
 ! A447  A(94,95,96)           112.9139         calculate D2E/DX2 analytically  !
 ! A448  A(94,95,311)          108.5345         calculate D2E/DX2 analytically  !
 ! A449  A(94,95,312)          110.7136         calculate D2E/DX2 analytically  !
 ! A450  A(96,95,311)          108.7585         calculate D2E/DX2 analytically  !
 ! A451  A(96,95,312)          109.5386         calculate D2E/DX2 analytically  !
 ! A452  A(311,95,312)         106.1312         calculate D2E/DX2 analytically  !
 ! A453  A(95,96,97)           110.8772         calculate D2E/DX2 analytically  !
 ! A454  A(95,96,98)           109.8175         calculate D2E/DX2 analytically  !
 ! A455  A(95,96,313)          107.9729         calculate D2E/DX2 analytically  !
 ! A456  A(97,96,98)           109.9377         calculate D2E/DX2 analytically  !
 ! A457  A(97,96,313)          109.2843         calculate D2E/DX2 analytically  !
 ! A458  A(98,96,313)          108.9026         calculate D2E/DX2 analytically  !
 ! A459  A(96,97,296)          101.1318         calculate D2E/DX2 analytically  !
 ! A460  A(96,97,314)          111.3047         calculate D2E/DX2 analytically  !
 ! A461  A(96,97,315)          111.5526         calculate D2E/DX2 analytically  !
 ! A462  A(96,97,316)          110.3791         calculate D2E/DX2 analytically  !
 ! A463  A(296,97,314)          67.6807         calculate D2E/DX2 analytically  !
 ! A464  A(296,97,315)          49.1717         calculate D2E/DX2 analytically  !
 ! A465  A(296,97,316)         147.0861         calculate D2E/DX2 analytically  !
 ! A466  A(314,97,315)         107.8429         calculate D2E/DX2 analytically  !
 ! A467  A(314,97,316)         107.64           calculate D2E/DX2 analytically  !
 ! A468  A(315,97,316)         107.9639         calculate D2E/DX2 analytically  !
 ! A469  A(96,98,317)          110.0387         calculate D2E/DX2 analytically  !
 ! A470  A(96,98,318)          111.8535         calculate D2E/DX2 analytically  !
 ! A471  A(96,98,319)          111.9565         calculate D2E/DX2 analytically  !
 ! A472  A(317,98,318)         108.4592         calculate D2E/DX2 analytically  !
 ! A473  A(317,98,319)         108.0184         calculate D2E/DX2 analytically  !
 ! A474  A(318,98,319)         106.3383         calculate D2E/DX2 analytically  !
 ! A475  A(100,99,320)         109.4386         calculate D2E/DX2 analytically  !
 ! A476  A(100,99,321)         111.6183         calculate D2E/DX2 analytically  !
 ! A477  A(100,99,322)         110.3096         calculate D2E/DX2 analytically  !
 ! A478  A(320,99,321)         108.4308         calculate D2E/DX2 analytically  !
 ! A479  A(320,99,322)         108.6633         calculate D2E/DX2 analytically  !
 ! A480  A(321,99,322)         108.3105         calculate D2E/DX2 analytically  !
 ! A481  A(99,100,101)         109.9277         calculate D2E/DX2 analytically  !
 ! A482  A(99,100,102)         110.7743         calculate D2E/DX2 analytically  !
 ! A483  A(99,100,323)         108.4798         calculate D2E/DX2 analytically  !
 ! A484  A(101,100,102)        108.9116         calculate D2E/DX2 analytically  !
 ! A485  A(101,100,323)        109.2455         calculate D2E/DX2 analytically  !
 ! A486  A(102,100,323)        109.4815         calculate D2E/DX2 analytically  !
 ! A487  A(100,101,324)        111.6268         calculate D2E/DX2 analytically  !
 ! A488  A(100,101,325)        111.0074         calculate D2E/DX2 analytically  !
 ! A489  A(100,101,326)        109.7172         calculate D2E/DX2 analytically  !
 ! A490  A(100,101,373)        169.5489         calculate D2E/DX2 analytically  !
 ! A491  A(100,101,427)        167.0412         calculate D2E/DX2 analytically  !
 ! A492  A(324,101,325)        107.675          calculate D2E/DX2 analytically  !
 ! A493  A(324,101,326)        108.7348         calculate D2E/DX2 analytically  !
 ! A494  A(324,101,373)         58.1111         calculate D2E/DX2 analytically  !
 ! A495  A(324,101,427)         55.7937         calculate D2E/DX2 analytically  !
 ! A496  A(325,101,326)        107.97           calculate D2E/DX2 analytically  !
 ! A497  A(325,101,373)         75.9739         calculate D2E/DX2 analytically  !
 ! A498  A(325,101,427)         73.2514         calculate D2E/DX2 analytically  !
 ! A499  A(326,101,373)         74.1607         calculate D2E/DX2 analytically  !
 ! A500  A(326,101,427)         79.4671         calculate D2E/DX2 analytically  !
 ! A501  A(100,102,327)        107.8341         calculate D2E/DX2 analytically  !
 ! A502  A(104,103,328)        110.0431         calculate D2E/DX2 analytically  !
 ! A503  A(104,103,329)        111.156          calculate D2E/DX2 analytically  !
 ! A504  A(104,103,330)        110.1824         calculate D2E/DX2 analytically  !
 ! A505  A(328,103,329)        108.1354         calculate D2E/DX2 analytically  !
 ! A506  A(328,103,330)        108.4193         calculate D2E/DX2 analytically  !
 ! A507  A(329,103,330)        108.8329         calculate D2E/DX2 analytically  !
 ! A508  A(103,104,105)        112.3199         calculate D2E/DX2 analytically  !
 ! A509  A(103,104,106)        109.9166         calculate D2E/DX2 analytically  !
 ! A510  A(103,104,331)        108.2823         calculate D2E/DX2 analytically  !
 ! A511  A(105,104,106)        108.6271         calculate D2E/DX2 analytically  !
 ! A512  A(105,104,331)        109.1884         calculate D2E/DX2 analytically  !
 ! A513  A(106,104,331)        108.4312         calculate D2E/DX2 analytically  !
 ! A514  A(104,105,332)        110.7814         calculate D2E/DX2 analytically  !
 ! A515  A(104,105,333)        112.2841         calculate D2E/DX2 analytically  !
 ! A516  A(104,105,334)        110.1196         calculate D2E/DX2 analytically  !
 ! A517  A(332,105,333)        107.6202         calculate D2E/DX2 analytically  !
 ! A518  A(332,105,334)        108.3129         calculate D2E/DX2 analytically  !
 ! A519  A(333,105,334)        107.5735         calculate D2E/DX2 analytically  !
 ! A520  A(104,106,335)        111.9707         calculate D2E/DX2 analytically  !
 ! A521  A(104,106,336)        110.9209         calculate D2E/DX2 analytically  !
 ! A522  A(104,106,337)        108.9904         calculate D2E/DX2 analytically  !
 ! A523  A(335,106,336)        107.674          calculate D2E/DX2 analytically  !
 ! A524  A(335,106,337)        109.1553         calculate D2E/DX2 analytically  !
 ! A525  A(336,106,337)        108.0354         calculate D2E/DX2 analytically  !
 ! A526  A(108,107,338)        111.5422         calculate D2E/DX2 analytically  !
 ! A527  A(108,107,339)        111.0956         calculate D2E/DX2 analytically  !
 ! A528  A(108,107,340)        111.3361         calculate D2E/DX2 analytically  !
 ! A529  A(338,107,339)        107.1231         calculate D2E/DX2 analytically  !
 ! A530  A(338,107,340)        107.6266         calculate D2E/DX2 analytically  !
 ! A531  A(339,107,340)        107.9171         calculate D2E/DX2 analytically  !
 ! A532  A(107,108,341)        111.305          calculate D2E/DX2 analytically  !
 ! A533  A(107,108,342)        111.7585         calculate D2E/DX2 analytically  !
 ! A534  A(107,108,343)        109.3494         calculate D2E/DX2 analytically  !
 ! A535  A(341,108,342)        108.2693         calculate D2E/DX2 analytically  !
 ! A536  A(341,108,343)        107.5241         calculate D2E/DX2 analytically  !
 ! A537  A(342,108,343)        108.5031         calculate D2E/DX2 analytically  !
 ! A538  A(110,109,344)        110.3795         calculate D2E/DX2 analytically  !
 ! A539  A(110,109,345)        111.6828         calculate D2E/DX2 analytically  !
 ! A540  A(110,109,346)        110.6998         calculate D2E/DX2 analytically  !
 ! A541  A(344,109,345)        108.1784         calculate D2E/DX2 analytically  !
 ! A542  A(344,109,346)        107.9208         calculate D2E/DX2 analytically  !
 ! A543  A(345,109,346)        107.8481         calculate D2E/DX2 analytically  !
 ! A544  A(109,110,111)        115.468          calculate D2E/DX2 analytically  !
 ! A545  A(109,110,112)        109.5898         calculate D2E/DX2 analytically  !
 ! A546  A(109,110,347)        107.5989         calculate D2E/DX2 analytically  !
 ! A547  A(111,110,112)        107.2778         calculate D2E/DX2 analytically  !
 ! A548  A(111,110,347)        108.1465         calculate D2E/DX2 analytically  !
 ! A549  A(112,110,347)        108.5866         calculate D2E/DX2 analytically  !
 ! A550  A(110,111,348)        110.5479         calculate D2E/DX2 analytically  !
 ! A551  A(110,111,349)        112.3919         calculate D2E/DX2 analytically  !
 ! A552  A(110,111,350)        110.781          calculate D2E/DX2 analytically  !
 ! A553  A(348,111,349)        107.7568         calculate D2E/DX2 analytically  !
 ! A554  A(348,111,350)        107.683          calculate D2E/DX2 analytically  !
 ! A555  A(349,111,350)        107.4913         calculate D2E/DX2 analytically  !
 ! A556  A(110,112,351)        112.3518         calculate D2E/DX2 analytically  !
 ! A557  A(110,112,352)        111.6436         calculate D2E/DX2 analytically  !
 ! A558  A(110,112,353)        110.2976         calculate D2E/DX2 analytically  !
 ! A559  A(351,112,352)        107.2928         calculate D2E/DX2 analytically  !
 ! A560  A(351,112,353)        107.3548         calculate D2E/DX2 analytically  !
 ! A561  A(352,112,353)        107.6761         calculate D2E/DX2 analytically  !
 ! A562  A(130,113,133)        120.8126         calculate D2E/DX2 analytically  !
 ! A563  A(130,113,354)        117.6164         calculate D2E/DX2 analytically  !
 ! A564  A(133,113,354)        121.5621         calculate D2E/DX2 analytically  !
 ! A565  A(131,114,133)        120.9237         calculate D2E/DX2 analytically  !
 ! A566  A(131,114,355)        119.5984         calculate D2E/DX2 analytically  !
 ! A567  A(133,114,355)        119.4748         calculate D2E/DX2 analytically  !
 ! A568  A(128,115,134)        120.8422         calculate D2E/DX2 analytically  !
 ! A569  A(128,115,356)        117.9419         calculate D2E/DX2 analytically  !
 ! A570  A(134,115,356)        121.1933         calculate D2E/DX2 analytically  !
 ! A571  A(129,116,134)        121.0171         calculate D2E/DX2 analytically  !
 ! A572  A(129,116,357)        119.5896         calculate D2E/DX2 analytically  !
 ! A573  A(134,116,357)        119.3873         calculate D2E/DX2 analytically  !
 ! A574  A(123,117,135)        121.3323         calculate D2E/DX2 analytically  !
 ! A575  A(123,117,358)        118.5389         calculate D2E/DX2 analytically  !
 ! A576  A(135,117,214)        114.5509         calculate D2E/DX2 analytically  !
 ! A577  A(135,117,358)        120.1247         calculate D2E/DX2 analytically  !
 ! A578  A(214,117,358)         74.6042         calculate D2E/DX2 analytically  !
 ! A579  A(124,118,135)        120.7194         calculate D2E/DX2 analytically  !
 ! A580  A(124,118,359)        120.7621         calculate D2E/DX2 analytically  !
 ! A581  A(135,118,359)        118.3857         calculate D2E/DX2 analytically  !
 ! A582  A(120,119,121)        121.0574         calculate D2E/DX2 analytically  !
 ! A583  A(120,119,122)        121.3772         calculate D2E/DX2 analytically  !
 ! A584  A(121,119,122)        117.5535         calculate D2E/DX2 analytically  !
 ! A585  A(119,120,132)        112.6388         calculate D2E/DX2 analytically  !
 ! A586  A(119,120,360)        110.2262         calculate D2E/DX2 analytically  !
 ! A587  A(119,120,361)        109.8563         calculate D2E/DX2 analytically  !
 ! A588  A(132,120,360)        108.3612         calculate D2E/DX2 analytically  !
 ! A589  A(132,120,361)        109.5313         calculate D2E/DX2 analytically  !
 ! A590  A(360,120,361)        106.0004         calculate D2E/DX2 analytically  !
 ! A591  A(119,121,144)        121.1244         calculate D2E/DX2 analytically  !
 ! A592  A(119,121,362)        121.1651         calculate D2E/DX2 analytically  !
 ! A593  A(144,121,362)        117.6663         calculate D2E/DX2 analytically  !
 ! A594  A(119,122,145)        121.298          calculate D2E/DX2 analytically  !
 ! A595  A(119,122,363)        119.5826         calculate D2E/DX2 analytically  !
 ! A596  A(145,122,363)        119.1146         calculate D2E/DX2 analytically  !
 ! A597  A(117,123,150)        122.0692         calculate D2E/DX2 analytically  !
 ! A598  A(117,123,364)        117.6846         calculate D2E/DX2 analytically  !
 ! A599  A(150,123,214)        120.2642         calculate D2E/DX2 analytically  !
 ! A600  A(150,123,364)        120.2045         calculate D2E/DX2 analytically  !
 ! A601  A(214,123,364)         81.872          calculate D2E/DX2 analytically  !
 ! A602  A(118,124,150)        122.2888         calculate D2E/DX2 analytically  !
 ! A603  A(118,124,365)        116.76           calculate D2E/DX2 analytically  !
 ! A604  A(150,124,365)        120.9487         calculate D2E/DX2 analytically  !
 ! A605  A(133,125,138)        112.6504         calculate D2E/DX2 analytically  !
 ! A606  A(133,125,366)        108.8715         calculate D2E/DX2 analytically  !
 ! A607  A(133,125,367)        110.0137         calculate D2E/DX2 analytically  !
 ! A608  A(138,125,366)        108.4214         calculate D2E/DX2 analytically  !
 ! A609  A(138,125,367)        110.2396         calculate D2E/DX2 analytically  !
 ! A610  A(366,125,367)        106.4284         calculate D2E/DX2 analytically  !
 ! A611  A(134,126,136)        112.5955         calculate D2E/DX2 analytically  !
 ! A612  A(134,126,368)        110.5552         calculate D2E/DX2 analytically  !
 ! A613  A(134,126,369)        108.9703         calculate D2E/DX2 analytically  !
 ! A614  A(136,126,368)        108.5074         calculate D2E/DX2 analytically  !
 ! A615  A(136,126,369)        110.4647         calculate D2E/DX2 analytically  !
 ! A616  A(368,126,369)        105.5123         calculate D2E/DX2 analytically  !
 ! A617  A(135,127,137)        116.6913         calculate D2E/DX2 analytically  !
 ! A618  A(135,127,370)        109.0975         calculate D2E/DX2 analytically  !
 ! A619  A(135,127,371)        107.8964         calculate D2E/DX2 analytically  !
 ! A620  A(137,127,370)        109.2683         calculate D2E/DX2 analytically  !
 ! A621  A(137,127,371)        109.33           calculate D2E/DX2 analytically  !
 ! A622  A(370,127,371)        103.7727         calculate D2E/DX2 analytically  !
 ! A623  A(115,128,139)        121.4398         calculate D2E/DX2 analytically  !
 ! A624  A(115,128,372)        118.6128         calculate D2E/DX2 analytically  !
 ! A625  A(139,128,372)        119.9472         calculate D2E/DX2 analytically  !
 ! A626  A(116,129,139)        121.2336         calculate D2E/DX2 analytically  !
 ! A627  A(116,129,373)        118.529          calculate D2E/DX2 analytically  !
 ! A628  A(139,129,373)        120.2364         calculate D2E/DX2 analytically  !
 ! A629  A(113,130,140)        121.7072         calculate D2E/DX2 analytically  !
 ! A630  A(113,130,374)        118.4785         calculate D2E/DX2 analytically  !
 ! A631  A(140,130,374)        119.8142         calculate D2E/DX2 analytically  !
 ! A632  A(114,131,140)        121.5884         calculate D2E/DX2 analytically  !
 ! A633  A(114,131,375)        118.3094         calculate D2E/DX2 analytically  !
 ! A634  A(140,131,375)        120.1022         calculate D2E/DX2 analytically  !
 ! A635  A(120,132,160)        111.7865         calculate D2E/DX2 analytically  !
 ! A636  A(120,132,376)        112.5012         calculate D2E/DX2 analytically  !
 ! A637  A(120,132,377)        107.8516         calculate D2E/DX2 analytically  !
 ! A638  A(160,132,376)        110.1955         calculate D2E/DX2 analytically  !
 ! A639  A(160,132,377)        106.879          calculate D2E/DX2 analytically  !
 ! A640  A(376,132,377)        107.337          calculate D2E/DX2 analytically  !
 ! A641  A(113,133,114)        118.0808         calculate D2E/DX2 analytically  !
 ! A642  A(113,133,125)        120.8295         calculate D2E/DX2 analytically  !
 ! A643  A(114,133,125)        121.076          calculate D2E/DX2 analytically  !
 ! A644  A(115,134,116)        118.0522         calculate D2E/DX2 analytically  !
 ! A645  A(115,134,126)        120.8237         calculate D2E/DX2 analytically  !
 ! A646  A(116,134,126)        121.1097         calculate D2E/DX2 analytically  !
 ! A647  A(117,135,118)        117.441          calculate D2E/DX2 analytically  !
 ! A648  A(117,135,127)        124.4341         calculate D2E/DX2 analytically  !
 ! A649  A(118,135,127)        118.0498         calculate D2E/DX2 analytically  !
 ! A650  A(126,136,159)        111.7892         calculate D2E/DX2 analytically  !
 ! A651  A(126,136,378)        114.0432         calculate D2E/DX2 analytically  !
 ! A652  A(126,136,379)        109.7736         calculate D2E/DX2 analytically  !
 ! A653  A(159,136,378)        110.5129         calculate D2E/DX2 analytically  !
 ! A654  A(159,136,379)        104.6093         calculate D2E/DX2 analytically  !
 ! A655  A(378,136,379)        105.4935         calculate D2E/DX2 analytically  !
 ! A656  A(127,137,157)        113.6115         calculate D2E/DX2 analytically  !
 ! A657  A(127,137,343)        165.6935         calculate D2E/DX2 analytically  !
 ! A658  A(127,137,380)        109.9396         calculate D2E/DX2 analytically  !
 ! A659  A(127,137,381)        111.576          calculate D2E/DX2 analytically  !
 ! A660  A(157,137,380)        104.0868         calculate D2E/DX2 analytically  !
 ! A661  A(157,137,381)        109.8899         calculate D2E/DX2 analytically  !
 ! A662  A(343,137,380)         82.9399         calculate D2E/DX2 analytically  !
 ! A663  A(343,137,381)         56.9093         calculate D2E/DX2 analytically  !
 ! A664  A(380,137,381)        107.3006         calculate D2E/DX2 analytically  !
 ! A665  A(125,138,158)        111.7365         calculate D2E/DX2 analytically  !
 ! A666  A(125,138,382)        109.5314         calculate D2E/DX2 analytically  !
 ! A667  A(125,138,383)        110.8711         calculate D2E/DX2 analytically  !
 ! A668  A(158,138,382)        104.4883         calculate D2E/DX2 analytically  !
 ! A669  A(158,138,383)        110.691          calculate D2E/DX2 analytically  !
 ! A670  A(382,138,383)        109.3112         calculate D2E/DX2 analytically  !
 ! A671  A(128,139,129)        117.4145         calculate D2E/DX2 analytically  !
 ! A672  A(128,139,421)        120.5575         calculate D2E/DX2 analytically  !
 ! A673  A(129,139,421)        122.0276         calculate D2E/DX2 analytically  !
 ! A674  A(130,140,131)        116.8871         calculate D2E/DX2 analytically  !
 ! A675  A(130,140,411)        122.4435         calculate D2E/DX2 analytically  !
 ! A676  A(131,140,411)        120.6694         calculate D2E/DX2 analytically  !
 ! A677  A(165,141,384)        111.8396         calculate D2E/DX2 analytically  !
 ! A678  A(165,141,385)        109.5864         calculate D2E/DX2 analytically  !
 ! A679  A(165,141,386)        111.8798         calculate D2E/DX2 analytically  !
 ! A680  A(384,141,385)        107.4992         calculate D2E/DX2 analytically  !
 ! A681  A(384,141,386)        108.2929         calculate D2E/DX2 analytically  !
 ! A682  A(385,141,386)        107.5553         calculate D2E/DX2 analytically  !
 ! A683  A(165,142,387)        111.769          calculate D2E/DX2 analytically  !
 ! A684  A(165,142,388)        110.3773         calculate D2E/DX2 analytically  !
 ! A685  A(165,142,389)        110.8625         calculate D2E/DX2 analytically  !
 ! A686  A(387,142,388)        107.7709         calculate D2E/DX2 analytically  !
 ! A687  A(387,142,389)        107.7702         calculate D2E/DX2 analytically  !
 ! A688  A(388,142,389)        108.1501         calculate D2E/DX2 analytically  !
 ! A689  A(165,143,390)        111.8001         calculate D2E/DX2 analytically  !
 ! A690  A(165,143,391)        110.8724         calculate D2E/DX2 analytically  !
 ! A691  A(165,143,392)        110.3501         calculate D2E/DX2 analytically  !
 ! A692  A(390,143,391)        107.7389         calculate D2E/DX2 analytically  !
 ! A693  A(390,143,392)        107.7838         calculate D2E/DX2 analytically  !
 ! A694  A(391,143,392)        108.154          calculate D2E/DX2 analytically  !
 ! A695  A(121,144,146)        121.666          calculate D2E/DX2 analytically  !
 ! A696  A(121,144,393)        118.3535         calculate D2E/DX2 analytically  !
 ! A697  A(146,144,393)        119.9773         calculate D2E/DX2 analytically  !
 ! A698  A(122,145,146)        121.4667         calculate D2E/DX2 analytically  !
 ! A699  A(122,145,394)        118.2453         calculate D2E/DX2 analytically  !
 ! A700  A(146,145,394)        120.287          calculate D2E/DX2 analytically  !
 ! A701  A(144,146,145)        116.891          calculate D2E/DX2 analytically  !
 ! A702  A(144,146,165)        120.04           calculate D2E/DX2 analytically  !
 ! A703  A(145,146,165)        123.0689         calculate D2E/DX2 analytically  !
 ! A704  A(421,147,428)        110.9682         calculate D2E/DX2 analytically  !
 ! A705  A(421,147,429)        111.2642         calculate D2E/DX2 analytically  !
 ! A706  A(421,147,430)        109.6688         calculate D2E/DX2 analytically  !
 ! A707  A(428,147,429)        108.598          calculate D2E/DX2 analytically  !
 ! A708  A(428,147,430)        108.2145         calculate D2E/DX2 analytically  !
 ! A709  A(429,147,430)        108.0285         calculate D2E/DX2 analytically  !
 ! A710  A(324,148,421)        134.7132         calculate D2E/DX2 analytically  !
 ! A711  A(324,148,425)        101.1011         calculate D2E/DX2 analytically  !
 ! A712  A(324,148,426)         88.2798         calculate D2E/DX2 analytically  !
 ! A713  A(324,148,427)         25.4149         calculate D2E/DX2 analytically  !
 ! A714  A(421,148,425)        110.3625         calculate D2E/DX2 analytically  !
 ! A715  A(421,148,426)        110.4783         calculate D2E/DX2 analytically  !
 ! A716  A(421,148,427)        110.9872         calculate D2E/DX2 analytically  !
 ! A717  A(425,148,426)        108.5265         calculate D2E/DX2 analytically  !
 ! A718  A(425,148,427)        108.2425         calculate D2E/DX2 analytically  !
 ! A719  A(426,148,427)        108.1603         calculate D2E/DX2 analytically  !
 ! A720  A(421,149,422)        110.6518         calculate D2E/DX2 analytically  !
 ! A721  A(421,149,423)        110.5345         calculate D2E/DX2 analytically  !
 ! A722  A(421,149,424)        110.3975         calculate D2E/DX2 analytically  !
 ! A723  A(422,149,423)        108.3697         calculate D2E/DX2 analytically  !
 ! A724  A(422,149,424)        108.2433         calculate D2E/DX2 analytically  !
 ! A725  A(423,149,424)        108.5695         calculate D2E/DX2 analytically  !
 ! A726  A(123,150,124)        116.0516         calculate D2E/DX2 analytically  !
 ! A727  A(123,150,410)        118.0966         calculate D2E/DX2 analytically  !
 ! A728  A(124,150,410)        124.7349         calculate D2E/DX2 analytically  !
 ! A729  A(411,151,418)        111.9748         calculate D2E/DX2 analytically  !
 ! A730  A(411,151,419)        111.8296         calculate D2E/DX2 analytically  !
 ! A731  A(411,151,420)        110.1075         calculate D2E/DX2 analytically  !
 ! A732  A(418,151,419)        107.9248         calculate D2E/DX2 analytically  !
 ! A733  A(418,151,420)        107.3582         calculate D2E/DX2 analytically  !
 ! A734  A(419,151,420)        107.4335         calculate D2E/DX2 analytically  !
 ! A735  A(241,152,411)        146.691          calculate D2E/DX2 analytically  !
 ! A736  A(241,152,415)         49.0432         calculate D2E/DX2 analytically  !
 ! A737  A(241,152,416)         63.7086         calculate D2E/DX2 analytically  !
 ! A738  A(241,152,417)        100.9158         calculate D2E/DX2 analytically  !
 ! A739  A(411,152,415)        111.1439         calculate D2E/DX2 analytically  !
 ! A740  A(411,152,416)        111.002          calculate D2E/DX2 analytically  !
 ! A741  A(411,152,417)        111.5398         calculate D2E/DX2 analytically  !
 ! A742  A(415,152,416)        107.8454         calculate D2E/DX2 analytically  !
 ! A743  A(415,152,417)        107.5334         calculate D2E/DX2 analytically  !
 ! A744  A(416,152,417)        107.5961         calculate D2E/DX2 analytically  !
 ! A745  A(411,153,412)        111.5449         calculate D2E/DX2 analytically  !
 ! A746  A(411,153,413)        111.0247         calculate D2E/DX2 analytically  !
 ! A747  A(411,153,414)        111.1344         calculate D2E/DX2 analytically  !
 ! A748  A(412,153,413)        107.5555         calculate D2E/DX2 analytically  !
 ! A749  A(412,153,414)        107.5435         calculate D2E/DX2 analytically  !
 ! A750  A(413,153,414)        107.8565         calculate D2E/DX2 analytically  !
 ! A751  A(401,154,402)        109.6766         calculate D2E/DX2 analytically  !
 ! A752  A(401,154,403)        108.4799         calculate D2E/DX2 analytically  !
 ! A753  A(401,154,410)        112.5011         calculate D2E/DX2 analytically  !
 ! A754  A(402,154,403)        108.5634         calculate D2E/DX2 analytically  !
 ! A755  A(402,154,410)        110.5277         calculate D2E/DX2 analytically  !
 ! A756  A(403,154,410)        106.9632         calculate D2E/DX2 analytically  !
 ! A757  A(407,155,408)        108.3409         calculate D2E/DX2 analytically  !
 ! A758  A(407,155,409)        110.4636         calculate D2E/DX2 analytically  !
 ! A759  A(407,155,410)        108.784          calculate D2E/DX2 analytically  !
 ! A760  A(408,155,409)        109.6171         calculate D2E/DX2 analytically  !
 ! A761  A(408,155,410)        112.5806         calculate D2E/DX2 analytically  !
 ! A762  A(409,155,410)        107.0562         calculate D2E/DX2 analytically  !
 ! A763  A(220,156,404)         51.6471         calculate D2E/DX2 analytically  !
 ! A764  A(220,156,405)         76.6613         calculate D2E/DX2 analytically  !
 ! A765  A(220,156,406)         82.0354         calculate D2E/DX2 analytically  !
 ! A766  A(220,156,410)        155.0436         calculate D2E/DX2 analytically  !
 ! A767  A(404,156,405)        108.5554         calculate D2E/DX2 analytically  !
 ! A768  A(404,156,406)        108.2402         calculate D2E/DX2 analytically  !
 ! A769  A(404,156,410)        104.1549         calculate D2E/DX2 analytically  !
 ! A770  A(405,156,406)        109.0996         calculate D2E/DX2 analytically  !
 ! A771  A(405,156,410)        110.9464         calculate D2E/DX2 analytically  !
 ! A772  A(406,156,410)        115.5251         calculate D2E/DX2 analytically  !
 ! A773  A(137,157,161)        123.2529         calculate D2E/DX2 analytically  !
 ! A774  A(137,157,395)        117.2106         calculate D2E/DX2 analytically  !
 ! A775  A(161,157,343)        128.768          calculate D2E/DX2 analytically  !
 ! A776  A(161,157,395)        119.4628         calculate D2E/DX2 analytically  !
 ! A777  A(343,157,395)         62.026          calculate D2E/DX2 analytically  !
 ! A778  A(138,158,163)        124.9677         calculate D2E/DX2 analytically  !
 ! A779  A(138,158,396)        115.4804         calculate D2E/DX2 analytically  !
 ! A780  A(163,158,396)        119.5331         calculate D2E/DX2 analytically  !
 ! A781  A(136,159,164)        124.9799         calculate D2E/DX2 analytically  !
 ! A782  A(136,159,397)        115.2279         calculate D2E/DX2 analytically  !
 ! A783  A(164,159,397)        119.7009         calculate D2E/DX2 analytically  !
 ! A784  A(132,160,162)        124.9758         calculate D2E/DX2 analytically  !
 ! A785  A(132,160,233)        110.6683         calculate D2E/DX2 analytically  !
 ! A786  A(132,160,398)        114.3718         calculate D2E/DX2 analytically  !
 ! A787  A(162,160,398)        120.6352         calculate D2E/DX2 analytically  !
 ! A788  A(233,160,398)        124.4434         calculate D2E/DX2 analytically  !
 ! A789  A(21,162,160)         143.7613         calculate D2E/DX2 analytically  !
 ! A790  A(160,162,231)        141.4544         calculate D2E/DX2 analytically  !
 ! A791  A(141,165,142)        108.1404         calculate D2E/DX2 analytically  !
 ! A792  A(141,165,143)        108.117          calculate D2E/DX2 analytically  !
 ! A793  A(141,165,146)        112.3745         calculate D2E/DX2 analytically  !
 ! A794  A(142,165,143)        109.3612         calculate D2E/DX2 analytically  !
 ! A795  A(142,165,146)        109.3695         calculate D2E/DX2 analytically  !
 ! A796  A(143,165,146)        109.4272         calculate D2E/DX2 analytically  !
 ! A797  A(54,171,234)         151.8457         calculate D2E/DX2 analytically  !
 ! A798  A(48,178,61)          141.6789         calculate D2E/DX2 analytically  !
 ! A799  A(59,187,400)         108.068          calculate D2E/DX2 analytically  !
 ! A800  A(1,188,200)          123.1521         calculate D2E/DX2 analytically  !
 ! A801  A(3,193,371)          132.3931         calculate D2E/DX2 analytically  !
 ! A802  A(5,197,395)          125.8078         calculate D2E/DX2 analytically  !
 ! A803  A(5,198,35)           128.3234         calculate D2E/DX2 analytically  !
 ! A804  A(5,199,37)           111.2734         calculate D2E/DX2 analytically  !
 ! A805  A(6,200,188)          138.539          calculate D2E/DX2 analytically  !
 ! A806  A(8,205,239)          163.7975         calculate D2E/DX2 analytically  !
 ! A807  A(9,208,359)          144.946          calculate D2E/DX2 analytically  !
 ! A808  A(10,210,14)          157.4045         calculate D2E/DX2 analytically  !
 ! A809  A(12,214,117)         158.3543         calculate D2E/DX2 analytically  !
 ! A810  A(12,214,123)         135.7163         calculate D2E/DX2 analytically  !
 ! A811  A(12,215,84)          117.3551         calculate D2E/DX2 analytically  !
 ! A812  A(14,220,156)         131.5269         calculate D2E/DX2 analytically  !
 ! A813  A(17,229,76)          142.0851         calculate D2E/DX2 analytically  !
 ! A814  A(21,233,160)         149.3777         calculate D2E/DX2 analytically  !
 ! A815  A(22,234,171)         138.3891         calculate D2E/DX2 analytically  !
 ! A816  A(26,238,46)          120.3272         calculate D2E/DX2 analytically  !
 ! A817  A(27,239,205)          85.6184         calculate D2E/DX2 analytically  !
 ! A818  A(30,241,152)         148.4755         calculate D2E/DX2 analytically  !
 ! A819  A(36,249,257)         114.5952         calculate D2E/DX2 analytically  !
 ! A820  A(40,257,249)         101.4222         calculate D2E/DX2 analytically  !
 ! A821  A(44,258,48)          138.016          calculate D2E/DX2 analytically  !
 ! A822  A(26,261,45)          122.9405         calculate D2E/DX2 analytically  !
 ! A823  A(47,268,48)          167.7169         calculate D2E/DX2 analytically  !
 ! A824  A(76,279,407)         136.5766         calculate D2E/DX2 analytically  !
 ! A825  A(77,281,293)         143.4049         calculate D2E/DX2 analytically  !
 ! A826  A(82,293,281)         151.1645         calculate D2E/DX2 analytically  !
 ! A827  A(83,296,97)          154.23           calculate D2E/DX2 analytically  !
 ! A828  A(85,300,309)         151.5263         calculate D2E/DX2 analytically  !
 ! A829  A(39,307,93)          135.5296         calculate D2E/DX2 analytically  !
 ! A830  A(40,307,93)          128.446          calculate D2E/DX2 analytically  !
 ! A831  A(94,309,300)         139.1872         calculate D2E/DX2 analytically  !
 ! A832  A(99,321,328)         135.4051         calculate D2E/DX2 analytically  !
 ! A833  A(101,324,148)        122.9403         calculate D2E/DX2 analytically  !
 ! A834  A(103,328,321)        138.7738         calculate D2E/DX2 analytically  !
 ! A835  A(107,339,344)        118.6805         calculate D2E/DX2 analytically  !
 ! A836  A(107,340,344)         86.9881         calculate D2E/DX2 analytically  !
 ! A837  A(108,343,137)        127.8324         calculate D2E/DX2 analytically  !
 ! A838  A(108,343,157)        120.3398         calculate D2E/DX2 analytically  !
 ! A839  A(109,344,339)        165.6773         calculate D2E/DX2 analytically  !
 ! A840  A(109,344,340)        142.5974         calculate D2E/DX2 analytically  !
 ! A841  A(339,344,340)         42.0513         calculate D2E/DX2 analytically  !
 ! A842  A(118,359,208)        126.8224         calculate D2E/DX2 analytically  !
 ! A843  A(43,370,127)         155.0633         calculate D2E/DX2 analytically  !
 ! A844  A(127,371,193)        156.6741         calculate D2E/DX2 analytically  !
 ! A845  A(101,373,129)        155.5903         calculate D2E/DX2 analytically  !
 ! A846  A(157,395,197)        115.7108         calculate D2E/DX2 analytically  !
 ! A847  A(19,399,76)          164.1395         calculate D2E/DX2 analytically  !
 ! A848  A(155,407,279)        119.7631         calculate D2E/DX2 analytically  !
 ! A849  A(150,410,154)        112.9268         calculate D2E/DX2 analytically  !
 ! A850  A(150,410,155)        110.1482         calculate D2E/DX2 analytically  !
 ! A851  A(150,410,156)        101.1014         calculate D2E/DX2 analytically  !
 ! A852  A(154,410,155)        107.7644         calculate D2E/DX2 analytically  !
 ! A853  A(154,410,156)        124.0265         calculate D2E/DX2 analytically  !
 ! A854  A(155,410,156)         99.7892         calculate D2E/DX2 analytically  !
 ! A855  A(140,411,151)        109.9659         calculate D2E/DX2 analytically  !
 ! A856  A(140,411,152)        109.4126         calculate D2E/DX2 analytically  !
 ! A857  A(140,411,153)        109.123          calculate D2E/DX2 analytically  !
 ! A858  A(151,411,152)        109.5504         calculate D2E/DX2 analytically  !
 ! A859  A(151,411,153)        109.4911         calculate D2E/DX2 analytically  !
 ! A860  A(152,411,153)        109.2814         calculate D2E/DX2 analytically  !
 ! A861  A(30,415,152)         127.7024         calculate D2E/DX2 analytically  !
 ! A862  A(139,421,147)        109.2538         calculate D2E/DX2 analytically  !
 ! A863  A(139,421,148)        109.1895         calculate D2E/DX2 analytically  !
 ! A864  A(139,421,149)        109.6261         calculate D2E/DX2 analytically  !
 ! A865  A(147,421,148)        109.4249         calculate D2E/DX2 analytically  !
 ! A866  A(147,421,149)        109.5668         calculate D2E/DX2 analytically  !
 ! A867  A(148,421,149)        109.7643         calculate D2E/DX2 analytically  !
 ! A868  A(101,427,148)        154.6156         calculate D2E/DX2 analytically  !
 ! A869  L(231,162,233,-1,-1)  356.8203         calculate D2E/DX2 analytically  !
 ! A870  L(231,162,233,-3,-2)  347.0459         calculate D2E/DX2 analytically  !
 ! D1    D(188,1,2,3)           44.3359         calculate D2E/DX2 analytically  !
 ! D2    D(188,1,2,191)        165.8021         calculate D2E/DX2 analytically  !
 ! D3    D(188,1,2,192)        -75.8306         calculate D2E/DX2 analytically  !
 ! D4    D(189,1,2,3)          -75.6017         calculate D2E/DX2 analytically  !
 ! D5    D(189,1,2,191)         45.8645         calculate D2E/DX2 analytically  !
 ! D6    D(189,1,2,192)        164.2318         calculate D2E/DX2 analytically  !
 ! D7    D(190,1,2,3)          164.5294         calculate D2E/DX2 analytically  !
 ! D8    D(190,1,2,191)        -74.0044         calculate D2E/DX2 analytically  !
 ! D9    D(190,1,2,192)         44.3629         calculate D2E/DX2 analytically  !
 ! D10   D(2,1,188,200)         81.1692         calculate D2E/DX2 analytically  !
 ! D11   D(189,1,188,200)     -156.4131         calculate D2E/DX2 analytically  !
 ! D12   D(190,1,188,200)      -41.675          calculate D2E/DX2 analytically  !
 ! D13   D(1,2,3,4)             58.2202         calculate D2E/DX2 analytically  !
 ! D14   D(1,2,3,5)            179.2862         calculate D2E/DX2 analytically  !
 ! D15   D(1,2,3,193)          -60.3469         calculate D2E/DX2 analytically  !
 ! D16   D(191,2,3,4)          -63.5745         calculate D2E/DX2 analytically  !
 ! D17   D(191,2,3,5)           57.4915         calculate D2E/DX2 analytically  !
 ! D18   D(191,2,3,193)        177.8584         calculate D2E/DX2 analytically  !
 ! D19   D(192,2,3,4)          178.8318         calculate D2E/DX2 analytically  !
 ! D20   D(192,2,3,5)          -60.1022         calculate D2E/DX2 analytically  !
 ! D21   D(192,2,3,193)         60.2647         calculate D2E/DX2 analytically  !
 ! D22   D(2,3,4,194)          179.1235         calculate D2E/DX2 analytically  !
 ! D23   D(2,3,4,195)           60.3236         calculate D2E/DX2 analytically  !
 ! D24   D(2,3,4,196)          -60.3852         calculate D2E/DX2 analytically  !
 ! D25   D(5,3,4,194)           55.9655         calculate D2E/DX2 analytically  !
 ! D26   D(5,3,4,195)          -62.8345         calculate D2E/DX2 analytically  !
 ! D27   D(5,3,4,196)          176.4568         calculate D2E/DX2 analytically  !
 ! D28   D(193,3,4,194)        -62.8696         calculate D2E/DX2 analytically  !
 ! D29   D(193,3,4,195)        178.3304         calculate D2E/DX2 analytically  !
 ! D30   D(193,3,4,196)         57.6217         calculate D2E/DX2 analytically  !
 ! D31   D(2,3,5,197)         -163.6023         calculate D2E/DX2 analytically  !
 ! D32   D(2,3,5,198)          -47.3963         calculate D2E/DX2 analytically  !
 ! D33   D(2,3,5,199)           76.0577         calculate D2E/DX2 analytically  !
 ! D34   D(4,3,5,197)          -40.3227         calculate D2E/DX2 analytically  !
 ! D35   D(4,3,5,198)           75.8833         calculate D2E/DX2 analytically  !
 ! D36   D(4,3,5,199)         -160.6627         calculate D2E/DX2 analytically  !
 ! D37   D(193,3,5,197)         77.5106         calculate D2E/DX2 analytically  !
 ! D38   D(193,3,5,198)       -166.2833         calculate D2E/DX2 analytically  !
 ! D39   D(193,3,5,199)        -42.8294         calculate D2E/DX2 analytically  !
 ! D40   D(2,3,193,371)       -118.6487         calculate D2E/DX2 analytically  !
 ! D41   D(4,3,193,371)        120.5074         calculate D2E/DX2 analytically  !
 ! D42   D(5,3,193,371)          2.8519         calculate D2E/DX2 analytically  !
 ! D43   D(3,5,197,395)       -143.1151         calculate D2E/DX2 analytically  !
 ! D44   D(198,5,197,395)       97.7333         calculate D2E/DX2 analytically  !
 ! D45   D(199,5,197,395)      -19.2159         calculate D2E/DX2 analytically  !
 ! D46   D(3,5,198,35)         121.558          calculate D2E/DX2 analytically  !
 ! D47   D(197,5,198,35)      -120.3669         calculate D2E/DX2 analytically  !
 ! D48   D(199,5,198,35)        -4.4097         calculate D2E/DX2 analytically  !
 ! D49   D(3,5,199,37)        -110.6187         calculate D2E/DX2 analytically  !
 ! D50   D(197,5,199,37)       128.3623         calculate D2E/DX2 analytically  !
 ! D51   D(198,5,199,37)        13.5762         calculate D2E/DX2 analytically  !
 ! D52   D(200,6,7,8)         -179.1428         calculate D2E/DX2 analytically  !
 ! D53   D(200,6,7,9)          -58.6082         calculate D2E/DX2 analytically  !
 ! D54   D(200,6,7,203)         60.2496         calculate D2E/DX2 analytically  !
 ! D55   D(201,6,7,8)          -60.079          calculate D2E/DX2 analytically  !
 ! D56   D(201,6,7,9)           60.4556         calculate D2E/DX2 analytically  !
 ! D57   D(201,6,7,203)        179.3135         calculate D2E/DX2 analytically  !
 ! D58   D(202,6,7,8)           60.3837         calculate D2E/DX2 analytically  !
 ! D59   D(202,6,7,9)         -179.0817         calculate D2E/DX2 analytically  !
 ! D60   D(202,6,7,203)        -60.2239         calculate D2E/DX2 analytically  !
 ! D61   D(7,6,200,188)       -166.5163         calculate D2E/DX2 analytically  !
 ! D62   D(201,6,200,188)       72.7465         calculate D2E/DX2 analytically  !
 ! D63   D(202,6,200,188)      -43.6259         calculate D2E/DX2 analytically  !
 ! D64   D(6,7,8,204)          -60.06           calculate D2E/DX2 analytically  !
 ! D65   D(6,7,8,205)           59.902          calculate D2E/DX2 analytically  !
 ! D66   D(6,7,8,206)          179.1157         calculate D2E/DX2 analytically  !
 ! D67   D(9,7,8,204)          179.0375         calculate D2E/DX2 analytically  !
 ! D68   D(9,7,8,205)          -61.0005         calculate D2E/DX2 analytically  !
 ! D69   D(9,7,8,206)           58.2132         calculate D2E/DX2 analytically  !
 ! D70   D(203,7,8,204)         60.3214         calculate D2E/DX2 analytically  !
 ! D71   D(203,7,8,205)       -179.7167         calculate D2E/DX2 analytically  !
 ! D72   D(203,7,8,206)        -60.503          calculate D2E/DX2 analytically  !
 ! D73   D(6,7,9,207)           55.2014         calculate D2E/DX2 analytically  !
 ! D74   D(6,7,9,208)          -64.3202         calculate D2E/DX2 analytically  !
 ! D75   D(6,7,9,209)          176.3003         calculate D2E/DX2 analytically  !
 ! D76   D(8,7,9,207)          178.4412         calculate D2E/DX2 analytically  !
 ! D77   D(8,7,9,208)           58.9196         calculate D2E/DX2 analytically  !
 ! D78   D(8,7,9,209)          -60.46           calculate D2E/DX2 analytically  !
 ! D79   D(203,7,9,207)        -63.1274         calculate D2E/DX2 analytically  !
 ! D80   D(203,7,9,208)        177.351          calculate D2E/DX2 analytically  !
 ! D81   D(203,7,9,209)         57.9714         calculate D2E/DX2 analytically  !
 ! D82   D(7,8,205,239)        150.4621         calculate D2E/DX2 analytically  !
 ! D83   D(204,8,205,239)      -86.8788         calculate D2E/DX2 analytically  !
 ! D84   D(206,8,205,239)       28.9544         calculate D2E/DX2 analytically  !
 ! D85   D(7,9,208,359)        121.3238         calculate D2E/DX2 analytically  !
 ! D86   D(207,9,208,359)       -1.9279         calculate D2E/DX2 analytically  !
 ! D87   D(209,9,208,359)     -116.4817         calculate D2E/DX2 analytically  !
 ! D88   D(210,10,11,12)        55.1374         calculate D2E/DX2 analytically  !
 ! D89   D(210,10,11,13)       175.8076         calculate D2E/DX2 analytically  !
 ! D90   D(210,10,11,213)      -65.3307         calculate D2E/DX2 analytically  !
 ! D91   D(211,10,11,12)       -64.5787         calculate D2E/DX2 analytically  !
 ! D92   D(211,10,11,13)        56.0916         calculate D2E/DX2 analytically  !
 ! D93   D(211,10,11,213)      174.9533         calculate D2E/DX2 analytically  !
 ! D94   D(212,10,11,12)       176.0158         calculate D2E/DX2 analytically  !
 ! D95   D(212,10,11,13)       -63.3139         calculate D2E/DX2 analytically  !
 ! D96   D(212,10,11,213)       55.5477         calculate D2E/DX2 analytically  !
 ! D97   D(11,10,210,14)        76.9742         calculate D2E/DX2 analytically  !
 ! D98   D(211,10,210,14)     -161.8203         calculate D2E/DX2 analytically  !
 ! D99   D(212,10,210,14)      -45.77           calculate D2E/DX2 analytically  !
 ! D100  D(10,11,12,214)       173.9755         calculate D2E/DX2 analytically  !
 ! D101  D(10,11,12,215)        55.0315         calculate D2E/DX2 analytically  !
 ! D102  D(10,11,12,216)       -64.2974         calculate D2E/DX2 analytically  !
 ! D103  D(13,11,12,214)        52.1033         calculate D2E/DX2 analytically  !
 ! D104  D(13,11,12,215)       -66.8407         calculate D2E/DX2 analytically  !
 ! D105  D(13,11,12,216)       173.8304         calculate D2E/DX2 analytically  !
 ! D106  D(213,11,12,214)      -65.8406         calculate D2E/DX2 analytically  !
 ! D107  D(213,11,12,215)      175.2154         calculate D2E/DX2 analytically  !
 ! D108  D(213,11,12,216)       55.8865         calculate D2E/DX2 analytically  !
 ! D109  D(10,11,13,217)       176.3188         calculate D2E/DX2 analytically  !
 ! D110  D(10,11,13,218)       -64.0833         calculate D2E/DX2 analytically  !
 ! D111  D(10,11,13,219)        55.7239         calculate D2E/DX2 analytically  !
 ! D112  D(12,11,13,217)       -60.7986         calculate D2E/DX2 analytically  !
 ! D113  D(12,11,13,218)        58.7994         calculate D2E/DX2 analytically  !
 ! D114  D(12,11,13,219)       178.6065         calculate D2E/DX2 analytically  !
 ! D115  D(213,11,13,217)       57.4569         calculate D2E/DX2 analytically  !
 ! D116  D(213,11,13,218)      177.0548         calculate D2E/DX2 analytically  !
 ! D117  D(213,11,13,219)      -63.1381         calculate D2E/DX2 analytically  !
 ! D118  D(11,12,214,117)       60.1624         calculate D2E/DX2 analytically  !
 ! D119  D(11,12,214,123)      110.3115         calculate D2E/DX2 analytically  !
 ! D120  D(215,12,214,117)    -179.7196         calculate D2E/DX2 analytically  !
 ! D121  D(215,12,214,123)    -129.5706         calculate D2E/DX2 analytically  !
 ! D122  D(216,12,214,117)     -63.9372         calculate D2E/DX2 analytically  !
 ! D123  D(216,12,214,123)     -13.7882         calculate D2E/DX2 analytically  !
 ! D124  D(11,12,215,84)       137.2939         calculate D2E/DX2 analytically  !
 ! D125  D(214,12,215,84)       16.3326         calculate D2E/DX2 analytically  !
 ! D126  D(216,12,215,84)     -100.1992         calculate D2E/DX2 analytically  !
 ! D127  D(210,14,15,223)     -130.4206         calculate D2E/DX2 analytically  !
 ! D128  D(210,14,15,224)      -10.003          calculate D2E/DX2 analytically  !
 ! D129  D(210,14,15,225)      109.8137         calculate D2E/DX2 analytically  !
 ! D130  D(220,14,15,223)      -62.2903         calculate D2E/DX2 analytically  !
 ! D131  D(220,14,15,224)       58.1273         calculate D2E/DX2 analytically  !
 ! D132  D(220,14,15,225)      177.944          calculate D2E/DX2 analytically  !
 ! D133  D(221,14,15,223)      177.1832         calculate D2E/DX2 analytically  !
 ! D134  D(221,14,15,224)      -62.3992         calculate D2E/DX2 analytically  !
 ! D135  D(221,14,15,225)       57.4175         calculate D2E/DX2 analytically  !
 ! D136  D(222,14,15,223)       57.7269         calculate D2E/DX2 analytically  !
 ! D137  D(222,14,15,224)      178.1444         calculate D2E/DX2 analytically  !
 ! D138  D(222,14,15,225)      -62.0388         calculate D2E/DX2 analytically  !
 ! D139  D(15,14,210,10)       -14.204          calculate D2E/DX2 analytically  !
 ! D140  D(220,14,210,10)     -108.0801         calculate D2E/DX2 analytically  !
 ! D141  D(221,14,210,10)       68.944          calculate D2E/DX2 analytically  !
 ! D142  D(222,14,210,10)      157.0924         calculate D2E/DX2 analytically  !
 ! D143  D(15,14,220,156)       20.5341         calculate D2E/DX2 analytically  !
 ! D144  D(210,14,220,156)     144.8972         calculate D2E/DX2 analytically  !
 ! D145  D(221,14,220,156)     142.5605         calculate D2E/DX2 analytically  !
 ! D146  D(222,14,220,156)    -101.3421         calculate D2E/DX2 analytically  !
 ! D147  D(226,16,17,18)        54.1661         calculate D2E/DX2 analytically  !
 ! D148  D(226,16,17,229)      179.2926         calculate D2E/DX2 analytically  !
 ! D149  D(226,16,17,431)      -62.7537         calculate D2E/DX2 analytically  !
 ! D150  D(227,16,17,18)       -65.9375         calculate D2E/DX2 analytically  !
 ! D151  D(227,16,17,229)       59.189          calculate D2E/DX2 analytically  !
 ! D152  D(227,16,17,431)      177.1427         calculate D2E/DX2 analytically  !
 ! D153  D(228,16,17,18)       174.1748         calculate D2E/DX2 analytically  !
 ! D154  D(228,16,17,229)      -60.6986         calculate D2E/DX2 analytically  !
 ! D155  D(228,16,17,431)       57.255          calculate D2E/DX2 analytically  !
 ! D156  D(16,17,18,19)        112.6594         calculate D2E/DX2 analytically  !
 ! D157  D(16,17,18,20)        -67.9037         calculate D2E/DX2 analytically  !
 ! D158  D(229,17,18,19)       -12.0596         calculate D2E/DX2 analytically  !
 ! D159  D(229,17,18,20)       167.3773         calculate D2E/DX2 analytically  !
 ! D160  D(431,17,18,19)      -128.2175         calculate D2E/DX2 analytically  !
 ! D161  D(431,17,18,20)        51.2194         calculate D2E/DX2 analytically  !
 ! D162  D(16,17,229,76)      -107.109          calculate D2E/DX2 analytically  !
 ! D163  D(18,17,229,76)        18.456          calculate D2E/DX2 analytically  !
 ! D164  D(431,17,229,76)      133.6427         calculate D2E/DX2 analytically  !
 ! D165  D(17,18,19,230)       178.1402         calculate D2E/DX2 analytically  !
 ! D166  D(17,18,19,399)         9.708          calculate D2E/DX2 analytically  !
 ! D167  D(20,18,19,230)        -1.2919         calculate D2E/DX2 analytically  !
 ! D168  D(20,18,19,399)      -169.7241         calculate D2E/DX2 analytically  !
 ! D169  D(18,19,399,76)       -25.5733         calculate D2E/DX2 analytically  !
 ! D170  D(230,19,399,76)      166.4042         calculate D2E/DX2 analytically  !
 ! D171  D(162,21,22,23)       161.337          calculate D2E/DX2 analytically  !
 ! D172  D(162,21,22,234)      -73.9436         calculate D2E/DX2 analytically  !
 ! D173  D(162,21,22,235)       40.611          calculate D2E/DX2 analytically  !
 ! D174  D(231,21,22,23)        51.3341         calculate D2E/DX2 analytically  !
 ! D175  D(231,21,22,234)      176.0535         calculate D2E/DX2 analytically  !
 ! D176  D(231,21,22,235)      -69.3919         calculate D2E/DX2 analytically  !
 ! D177  D(232,21,22,23)       -69.8674         calculate D2E/DX2 analytically  !
 ! D178  D(232,21,22,234)       54.852          calculate D2E/DX2 analytically  !
 ! D179  D(232,21,22,235)      169.4066         calculate D2E/DX2 analytically  !
 ! D180  D(233,21,22,23)       171.0795         calculate D2E/DX2 analytically  !
 ! D181  D(233,21,22,234)      -64.201          calculate D2E/DX2 analytically  !
 ! D182  D(233,21,22,235)       50.3535         calculate D2E/DX2 analytically  !
 ! D183  D(22,21,162,160)     -126.0425         calculate D2E/DX2 analytically  !
 ! D184  D(232,21,162,160)     100.4198         calculate D2E/DX2 analytically  !
 ! D185  D(22,21,233,160)     -164.4062         calculate D2E/DX2 analytically  !
 ! D186  D(231,21,233,160)     -42.6754         calculate D2E/DX2 analytically  !
 ! D187  D(232,21,233,160)      73.1281         calculate D2E/DX2 analytically  !
 ! D188  D(21,22,23,24)         31.2664         calculate D2E/DX2 analytically  !
 ! D189  D(21,22,23,25)       -145.932          calculate D2E/DX2 analytically  !
 ! D190  D(234,22,23,24)       -92.0538         calculate D2E/DX2 analytically  !
 ! D191  D(234,22,23,25)        90.7478         calculate D2E/DX2 analytically  !
 ! D192  D(235,22,23,24)       152.1153         calculate D2E/DX2 analytically  !
 ! D193  D(235,22,23,25)       -25.0831         calculate D2E/DX2 analytically  !
 ! D194  D(21,22,234,171)     -107.5615         calculate D2E/DX2 analytically  !
 ! D195  D(23,22,234,171)       17.6833         calculate D2E/DX2 analytically  !
 ! D196  D(235,22,234,171)     135.5699         calculate D2E/DX2 analytically  !
 ! D197  D(22,23,24,26)       -174.0075         calculate D2E/DX2 analytically  !
 ! D198  D(22,23,24,236)        -0.5264         calculate D2E/DX2 analytically  !
 ! D199  D(25,23,24,26)          3.2241         calculate D2E/DX2 analytically  !
 ! D200  D(25,23,24,236)       176.7053         calculate D2E/DX2 analytically  !
 ! D201  D(22,23,25,27)        178.0399         calculate D2E/DX2 analytically  !
 ! D202  D(22,23,25,237)         0.3883         calculate D2E/DX2 analytically  !
 ! D203  D(24,23,25,27)          0.878          calculate D2E/DX2 analytically  !
 ! D204  D(24,23,25,237)      -176.7736         calculate D2E/DX2 analytically  !
 ! D205  D(23,24,26,28)         -6.6164         calculate D2E/DX2 analytically  !
 ! D206  D(23,24,26,238)       169.742          calculate D2E/DX2 analytically  !
 ! D207  D(23,24,26,261)      -104.2191         calculate D2E/DX2 analytically  !
 ! D208  D(236,24,26,28)       179.7702         calculate D2E/DX2 analytically  !
 ! D209  D(236,24,26,238)       -3.8715         calculate D2E/DX2 analytically  !
 ! D210  D(236,24,26,261)       82.1675         calculate D2E/DX2 analytically  !
 ! D211  D(23,25,27,28)         -1.674          calculate D2E/DX2 analytically  !
 ! D212  D(23,25,27,239)      -178.5573         calculate D2E/DX2 analytically  !
 ! D213  D(237,25,27,28)       175.975          calculate D2E/DX2 analytically  !
 ! D214  D(237,25,27,239)       -0.9084         calculate D2E/DX2 analytically  !
 ! D215  D(24,26,28,27)          5.8135         calculate D2E/DX2 analytically  !
 ! D216  D(24,26,28,29)       -173.2853         calculate D2E/DX2 analytically  !
 ! D217  D(238,26,28,27)      -170.6921         calculate D2E/DX2 analytically  !
 ! D218  D(238,26,28,29)        10.2091         calculate D2E/DX2 analytically  !
 ! D219  D(261,26,28,27)       117.651          calculate D2E/DX2 analytically  !
 ! D220  D(261,26,28,29)       -61.4478         calculate D2E/DX2 analytically  !
 ! D221  D(24,26,238,46)        67.1441         calculate D2E/DX2 analytically  !
 ! D222  D(28,26,238,46)      -116.3804         calculate D2E/DX2 analytically  !
 ! D223  D(261,26,238,46)      -39.0859         calculate D2E/DX2 analytically  !
 ! D224  D(24,26,261,45)       -86.3182         calculate D2E/DX2 analytically  !
 ! D225  D(28,26,261,45)       152.3127         calculate D2E/DX2 analytically  !
 ! D226  D(238,26,261,45)       32.5607         calculate D2E/DX2 analytically  !
 ! D227  D(25,27,28,26)         -1.6295         calculate D2E/DX2 analytically  !
 ! D228  D(25,27,28,29)        177.4407         calculate D2E/DX2 analytically  !
 ! D229  D(239,27,28,26)       175.2202         calculate D2E/DX2 analytically  !
 ! D230  D(239,27,28,29)        -5.7096         calculate D2E/DX2 analytically  !
 ! D231  D(25,27,239,205)       69.5422         calculate D2E/DX2 analytically  !
 ! D232  D(28,27,239,205)     -107.3138         calculate D2E/DX2 analytically  !
 ! D233  D(26,28,29,240)      -160.9021         calculate D2E/DX2 analytically  !
 ! D234  D(27,28,29,240)        20.0198         calculate D2E/DX2 analytically  !
 ! D235  D(241,30,31,32)       179.9694         calculate D2E/DX2 analytically  !
 ! D236  D(241,30,31,244)       57.9096         calculate D2E/DX2 analytically  !
 ! D237  D(241,30,31,245)      -57.9203         calculate D2E/DX2 analytically  !
 ! D238  D(242,30,31,32)        59.5523         calculate D2E/DX2 analytically  !
 ! D239  D(242,30,31,244)      -62.5075         calculate D2E/DX2 analytically  !
 ! D240  D(242,30,31,245)     -178.3374         calculate D2E/DX2 analytically  !
 ! D241  D(243,30,31,32)       -59.5713         calculate D2E/DX2 analytically  !
 ! D242  D(243,30,31,244)      178.3689         calculate D2E/DX2 analytically  !
 ! D243  D(243,30,31,245)       62.539          calculate D2E/DX2 analytically  !
 ! D244  D(415,30,31,32)       149.3157         calculate D2E/DX2 analytically  !
 ! D245  D(415,30,31,244)       27.2558         calculate D2E/DX2 analytically  !
 ! D246  D(415,30,31,245)      -88.5741         calculate D2E/DX2 analytically  !
 ! D247  D(31,30,241,152)     -105.799          calculate D2E/DX2 analytically  !
 ! D248  D(242,30,241,152)      16.3095         calculate D2E/DX2 analytically  !
 ! D249  D(243,30,241,152)     132.0525         calculate D2E/DX2 analytically  !
 ! D250  D(415,30,241,152)      -1.4373         calculate D2E/DX2 analytically  !
 ! D251  D(31,30,415,152)     -112.9362         calculate D2E/DX2 analytically  !
 ! D252  D(241,30,415,152)     158.8802         calculate D2E/DX2 analytically  !
 ! D253  D(242,30,415,152)      -4.0455         calculate D2E/DX2 analytically  !
 ! D254  D(243,30,415,152)     100.7886         calculate D2E/DX2 analytically  !
 ! D255  D(30,31,32,33)         90.4463         calculate D2E/DX2 analytically  !
 ! D256  D(30,31,32,34)        -83.9539         calculate D2E/DX2 analytically  !
 ! D257  D(244,31,32,33)      -148.2887         calculate D2E/DX2 analytically  !
 ! D258  D(244,31,32,34)        37.3111         calculate D2E/DX2 analytically  !
 ! D259  D(245,31,32,33)       -30.9194         calculate D2E/DX2 analytically  !
 ! D260  D(245,31,32,34)       154.6805         calculate D2E/DX2 analytically  !
 ! D261  D(31,32,33,35)       -164.165          calculate D2E/DX2 analytically  !
 ! D262  D(31,32,33,246)         8.8997         calculate D2E/DX2 analytically  !
 ! D263  D(34,32,33,35)         10.1739         calculate D2E/DX2 analytically  !
 ! D264  D(34,32,33,246)      -176.7614         calculate D2E/DX2 analytically  !
 ! D265  D(31,32,34,36)        164.9795         calculate D2E/DX2 analytically  !
 ! D266  D(31,32,34,247)        -8.4675         calculate D2E/DX2 analytically  !
 ! D267  D(33,32,34,36)         -9.3899         calculate D2E/DX2 analytically  !
 ! D268  D(33,32,34,247)       177.1632         calculate D2E/DX2 analytically  !
 ! D269  D(32,33,35,37)         -2.8337         calculate D2E/DX2 analytically  !
 ! D270  D(32,33,35,198)      -122.6493         calculate D2E/DX2 analytically  !
 ! D271  D(32,33,35,248)       173.552          calculate D2E/DX2 analytically  !
 ! D272  D(246,33,35,37)      -175.8536         calculate D2E/DX2 analytically  !
 ! D273  D(246,33,35,198)       64.3308         calculate D2E/DX2 analytically  !
 ! D274  D(246,33,35,248)        0.5322         calculate D2E/DX2 analytically  !
 ! D275  D(32,34,36,37)          1.367          calculate D2E/DX2 analytically  !
 ! D276  D(32,34,36,249)      -168.0804         calculate D2E/DX2 analytically  !
 ! D277  D(247,34,36,37)       174.7712         calculate D2E/DX2 analytically  !
 ! D278  D(247,34,36,249)        5.3238         calculate D2E/DX2 analytically  !
 ! D279  D(33,35,37,36)         -5.0531         calculate D2E/DX2 analytically  !
 ! D280  D(33,35,37,199)      -133.9696         calculate D2E/DX2 analytically  !
 ! D281  D(33,35,37,250)       174.1969         calculate D2E/DX2 analytically  !
 ! D282  D(198,35,37,36)       141.0426         calculate D2E/DX2 analytically  !
 ! D283  D(198,35,37,199)       12.1261         calculate D2E/DX2 analytically  !
 ! D284  D(198,35,37,250)      -39.7074         calculate D2E/DX2 analytically  !
 ! D285  D(248,35,37,36)       178.6467         calculate D2E/DX2 analytically  !
 ! D286  D(248,35,37,199)       49.7302         calculate D2E/DX2 analytically  !
 ! D287  D(248,35,37,250)       -2.1033         calculate D2E/DX2 analytically  !
 ! D288  D(33,35,198,5)        116.6983         calculate D2E/DX2 analytically  !
 ! D289  D(37,35,198,5)        -13.9938         calculate D2E/DX2 analytically  !
 ! D290  D(248,35,198,5)      -152.366          calculate D2E/DX2 analytically  !
 ! D291  D(34,36,37,35)          5.829          calculate D2E/DX2 analytically  !
 ! D292  D(34,36,37,199)       129.0363         calculate D2E/DX2 analytically  !
 ! D293  D(34,36,37,250)      -173.447          calculate D2E/DX2 analytically  !
 ! D294  D(249,36,37,35)       176.141          calculate D2E/DX2 analytically  !
 ! D295  D(249,36,37,199)      -60.6517         calculate D2E/DX2 analytically  !
 ! D296  D(249,36,37,250)       -3.135          calculate D2E/DX2 analytically  !
 ! D297  D(34,36,249,257)      -16.99           calculate D2E/DX2 analytically  !
 ! D298  D(37,36,249,257)      172.9523         calculate D2E/DX2 analytically  !
 ! D299  D(35,37,199,5)        -25.215          calculate D2E/DX2 analytically  !
 ! D300  D(36,37,199,5)       -156.8742         calculate D2E/DX2 analytically  !
 ! D301  D(250,37,199,5)        95.6679         calculate D2E/DX2 analytically  !
 ! D302  D(251,38,39,40)       -58.023          calculate D2E/DX2 analytically  !
 ! D303  D(251,38,39,254)       63.6779         calculate D2E/DX2 analytically  !
 ! D304  D(251,38,39,255)      179.9036         calculate D2E/DX2 analytically  !
 ! D305  D(251,38,39,307)     -136.1426         calculate D2E/DX2 analytically  !
 ! D306  D(252,38,39,40)      -177.7692         calculate D2E/DX2 analytically  !
 ! D307  D(252,38,39,254)      -56.0683         calculate D2E/DX2 analytically  !
 ! D308  D(252,38,39,255)       60.1575         calculate D2E/DX2 analytically  !
 ! D309  D(252,38,39,307)      104.1112         calculate D2E/DX2 analytically  !
 ! D310  D(253,38,39,40)        61.9153         calculate D2E/DX2 analytically  !
 ! D311  D(253,38,39,254)     -176.3839         calculate D2E/DX2 analytically  !
 ! D312  D(253,38,39,255)      -60.1581         calculate D2E/DX2 analytically  !
 ! D313  D(253,38,39,307)      -16.2044         calculate D2E/DX2 analytically  !
 ! D314  D(38,39,40,41)        -67.9406         calculate D2E/DX2 analytically  !
 ! D315  D(38,39,40,256)       172.7388         calculate D2E/DX2 analytically  !
 ! D316  D(38,39,40,257)        63.0579         calculate D2E/DX2 analytically  !
 ! D317  D(254,39,40,41)       170.0724         calculate D2E/DX2 analytically  !
 ! D318  D(254,39,40,256)       50.7518         calculate D2E/DX2 analytically  !
 ! D319  D(254,39,40,257)      -58.9291         calculate D2E/DX2 analytically  !
 ! D320  D(255,39,40,41)        52.0515         calculate D2E/DX2 analytically  !
 ! D321  D(255,39,40,256)      -67.2691         calculate D2E/DX2 analytically  !
 ! D322  D(255,39,40,257)     -176.95           calculate D2E/DX2 analytically  !
 ! D323  D(38,39,307,93)        -3.7211         calculate D2E/DX2 analytically  !
 ! D324  D(254,39,307,93)      157.123          calculate D2E/DX2 analytically  !
 ! D325  D(255,39,307,93)       55.6703         calculate D2E/DX2 analytically  !
 ! D326  D(39,40,41,42)         -0.0847         calculate D2E/DX2 analytically  !
 ! D327  D(39,40,41,43)       -174.3108         calculate D2E/DX2 analytically  !
 ! D328  D(256,40,41,42)       121.7716         calculate D2E/DX2 analytically  !
 ! D329  D(256,40,41,43)       -52.4545         calculate D2E/DX2 analytically  !
 ! D330  D(257,40,41,42)      -125.3734         calculate D2E/DX2 analytically  !
 ! D331  D(257,40,41,43)        60.4005         calculate D2E/DX2 analytically  !
 ! D332  D(307,40,41,42)        71.3236         calculate D2E/DX2 analytically  !
 ! D333  D(307,40,41,43)      -102.9025         calculate D2E/DX2 analytically  !
 ! D334  D(39,40,257,249)     -123.7878         calculate D2E/DX2 analytically  !
 ! D335  D(41,40,257,249)        5.4962         calculate D2E/DX2 analytically  !
 ! D336  D(256,40,257,249)     120.5763         calculate D2E/DX2 analytically  !
 ! D337  D(307,40,257,249)     141.6705         calculate D2E/DX2 analytically  !
 ! D338  D(41,40,307,93)        -0.1195         calculate D2E/DX2 analytically  !
 ! D339  D(256,40,307,93)     -116.4019         calculate D2E/DX2 analytically  !
 ! D340  D(257,40,307,93)     -141.6037         calculate D2E/DX2 analytically  !
 ! D341  D(40,41,43,370)       149.4968         calculate D2E/DX2 analytically  !
 ! D342  D(42,41,43,370)       -24.2317         calculate D2E/DX2 analytically  !
 ! D343  D(41,43,370,127)      146.2506         calculate D2E/DX2 analytically  !
 ! D344  D(258,44,45,46)       175.4052         calculate D2E/DX2 analytically  !
 ! D345  D(258,44,45,47)       -63.6531         calculate D2E/DX2 analytically  !
 ! D346  D(258,44,45,261)       55.1492         calculate D2E/DX2 analytically  !
 ! D347  D(259,44,45,46)       -64.5067         calculate D2E/DX2 analytically  !
 ! D348  D(259,44,45,47)        56.4349         calculate D2E/DX2 analytically  !
 ! D349  D(259,44,45,261)      175.2372         calculate D2E/DX2 analytically  !
 ! D350  D(260,44,45,46)        55.3004         calculate D2E/DX2 analytically  !
 ! D351  D(260,44,45,47)       176.242          calculate D2E/DX2 analytically  !
 ! D352  D(260,44,45,261)      -64.9557         calculate D2E/DX2 analytically  !
 ! D353  D(45,44,258,48)        89.5585         calculate D2E/DX2 analytically  !
 ! D354  D(259,44,258,48)      -31.8799         calculate D2E/DX2 analytically  !
 ! D355  D(260,44,258,48)     -150.1319         calculate D2E/DX2 analytically  !
 ! D356  D(44,45,46,238)      -135.4933         calculate D2E/DX2 analytically  !
 ! D357  D(44,45,46,262)       172.2617         calculate D2E/DX2 analytically  !
 ! D358  D(44,45,46,263)        56.1307         calculate D2E/DX2 analytically  !
 ! D359  D(44,45,46,264)       -63.0478         calculate D2E/DX2 analytically  !
 ! D360  D(47,45,46,238)       101.63           calculate D2E/DX2 analytically  !
 ! D361  D(47,45,46,262)        49.3851         calculate D2E/DX2 analytically  !
 ! D362  D(47,45,46,263)       -66.7459         calculate D2E/DX2 analytically  !
 ! D363  D(47,45,46,264)       174.0756         calculate D2E/DX2 analytically  !
 ! D364  D(261,45,46,238)      -17.3509         calculate D2E/DX2 analytically  !
 ! D365  D(261,45,46,262)      -69.5958         calculate D2E/DX2 analytically  !
 ! D366  D(261,45,46,263)      174.2732         calculate D2E/DX2 analytically  !
 ! D367  D(261,45,46,264)       55.0947         calculate D2E/DX2 analytically  !
 ! D368  D(44,45,47,265)       142.6749         calculate D2E/DX2 analytically  !
 ! D369  D(44,45,47,268)        28.3156         calculate D2E/DX2 analytically  !
 ! D370  D(46,45,47,265)       -94.2392         calculate D2E/DX2 analytically  !
 ! D371  D(46,45,47,268)       151.4015         calculate D2E/DX2 analytically  !
 ! D372  D(261,45,47,265)       25.3984         calculate D2E/DX2 analytically  !
 ! D373  D(261,45,47,268)      -88.9609         calculate D2E/DX2 analytically  !
 ! D374  D(44,45,261,26)       124.0163         calculate D2E/DX2 analytically  !
 ! D375  D(46,45,261,26)         2.7002         calculate D2E/DX2 analytically  !
 ! D376  D(47,45,261,26)      -115.6577         calculate D2E/DX2 analytically  !
 ! D377  D(45,46,238,26)        56.0069         calculate D2E/DX2 analytically  !
 ! D378  D(262,46,238,26)      172.2557         calculate D2E/DX2 analytically  !
 ! D379  D(263,46,238,26)     -155.8468         calculate D2E/DX2 analytically  !
 ! D380  D(264,46,238,26)      -58.3341         calculate D2E/DX2 analytically  !
 ! D381  D(45,47,268,48)       -14.7978         calculate D2E/DX2 analytically  !
 ! D382  D(265,47,268,48)     -127.5881         calculate D2E/DX2 analytically  !
 ! D383  D(258,48,178,61)       63.6812         calculate D2E/DX2 analytically  !
 ! D384  D(266,48,178,61)      -76.1602         calculate D2E/DX2 analytically  !
 ! D385  D(267,48,178,61)     -171.0453         calculate D2E/DX2 analytically  !
 ! D386  D(268,48,178,61)       16.9427         calculate D2E/DX2 analytically  !
 ! D387  D(269,48,178,61)      101.7232         calculate D2E/DX2 analytically  !
 ! D388  D(178,48,258,44)      176.0512         calculate D2E/DX2 analytically  !
 ! D389  D(266,48,258,44)     -128.234          calculate D2E/DX2 analytically  !
 ! D390  D(267,48,258,44)       43.5864         calculate D2E/DX2 analytically  !
 ! D391  D(268,48,258,44)      -53.3378         calculate D2E/DX2 analytically  !
 ! D392  D(269,48,258,44)      143.7589         calculate D2E/DX2 analytically  !
 ! D393  D(178,48,268,47)       79.1061         calculate D2E/DX2 analytically  !
 ! D394  D(258,48,268,47)       10.3263         calculate D2E/DX2 analytically  !
 ! D395  D(266,48,268,47)      146.2613         calculate D2E/DX2 analytically  !
 ! D396  D(267,48,268,47)      -93.8495         calculate D2E/DX2 analytically  !
 ! D397  D(269,48,268,47)       26.1067         calculate D2E/DX2 analytically  !
 ! D398  D(176,49,50,51)        79.4397         calculate D2E/DX2 analytically  !
 ! D399  D(176,49,50,53)       -44.8085         calculate D2E/DX2 analytically  !
 ! D400  D(176,49,50,175)     -164.6951         calculate D2E/DX2 analytically  !
 ! D401  D(177,49,50,51)      -160.3409         calculate D2E/DX2 analytically  !
 ! D402  D(177,49,50,53)        75.4109         calculate D2E/DX2 analytically  !
 ! D403  D(177,49,50,175)      -44.4758         calculate D2E/DX2 analytically  !
 ! D404  D(49,50,51,52)       -132.6003         calculate D2E/DX2 analytically  !
 ! D405  D(49,50,51,57)         48.1875         calculate D2E/DX2 analytically  !
 ! D406  D(53,50,51,52)        -11.4263         calculate D2E/DX2 analytically  !
 ! D407  D(53,50,51,57)        169.3615         calculate D2E/DX2 analytically  !
 ! D408  D(175,50,51,52)       110.2769         calculate D2E/DX2 analytically  !
 ! D409  D(175,50,51,57)       -68.9353         calculate D2E/DX2 analytically  !
 ! D410  D(49,50,53,54)        -55.4226         calculate D2E/DX2 analytically  !
 ! D411  D(49,50,53,55)       -176.5988         calculate D2E/DX2 analytically  !
 ! D412  D(49,50,53,166)        62.8287         calculate D2E/DX2 analytically  !
 ! D413  D(51,50,53,54)       -176.6002         calculate D2E/DX2 analytically  !
 ! D414  D(51,50,53,55)         62.2236         calculate D2E/DX2 analytically  !
 ! D415  D(51,50,53,166)       -58.3489         calculate D2E/DX2 analytically  !
 ! D416  D(175,50,53,54)        63.5842         calculate D2E/DX2 analytically  !
 ! D417  D(175,50,53,55)       -57.592          calculate D2E/DX2 analytically  !
 ! D418  D(175,50,53,166)     -178.1645         calculate D2E/DX2 analytically  !
 ! D419  D(50,51,57,58)        173.1927         calculate D2E/DX2 analytically  !
 ! D420  D(50,51,57,186)        -7.8824         calculate D2E/DX2 analytically  !
 ! D421  D(52,51,57,58)         -6.0164         calculate D2E/DX2 analytically  !
 ! D422  D(52,51,57,186)       172.9084         calculate D2E/DX2 analytically  !
 ! D423  D(50,53,54,56)        -61.734          calculate D2E/DX2 analytically  !
 ! D424  D(50,53,54,170)        62.6681         calculate D2E/DX2 analytically  !
 ! D425  D(50,53,54,171)       176.2169         calculate D2E/DX2 analytically  !
 ! D426  D(55,53,54,56)         61.4447         calculate D2E/DX2 analytically  !
 ! D427  D(55,53,54,170)      -174.1532         calculate D2E/DX2 analytically  !
 ! D428  D(55,53,54,171)       -60.6045         calculate D2E/DX2 analytically  !
 ! D429  D(166,53,54,56)      -179.5951         calculate D2E/DX2 analytically  !
 ! D430  D(166,53,54,170)      -55.1931         calculate D2E/DX2 analytically  !
 ! D431  D(166,53,54,171)       58.3557         calculate D2E/DX2 analytically  !
 ! D432  D(50,53,55,167)        39.5923         calculate D2E/DX2 analytically  !
 ! D433  D(50,53,55,168)       -79.8524         calculate D2E/DX2 analytically  !
 ! D434  D(50,53,55,169)       159.1421         calculate D2E/DX2 analytically  !
 ! D435  D(54,53,55,167)       -82.3329         calculate D2E/DX2 analytically  !
 ! D436  D(54,53,55,168)       158.2224         calculate D2E/DX2 analytically  !
 ! D437  D(54,53,55,169)        37.2169         calculate D2E/DX2 analytically  !
 ! D438  D(166,53,55,167)      159.273          calculate D2E/DX2 analytically  !
 ! D439  D(166,53,55,168)       39.8283         calculate D2E/DX2 analytically  !
 ! D440  D(166,53,55,169)      -81.1772         calculate D2E/DX2 analytically  !
 ! D441  D(53,54,56,172)       -56.9064         calculate D2E/DX2 analytically  !
 ! D442  D(53,54,56,173)        64.0765         calculate D2E/DX2 analytically  !
 ! D443  D(53,54,56,174)      -176.5461         calculate D2E/DX2 analytically  !
 ! D444  D(170,54,56,172)      177.8174         calculate D2E/DX2 analytically  !
 ! D445  D(170,54,56,173)      -61.1998         calculate D2E/DX2 analytically  !
 ! D446  D(170,54,56,174)       58.1776         calculate D2E/DX2 analytically  !
 ! D447  D(171,54,56,172)       64.0414         calculate D2E/DX2 analytically  !
 ! D448  D(171,54,56,173)     -174.9757         calculate D2E/DX2 analytically  !
 ! D449  D(171,54,56,174)      -55.5984         calculate D2E/DX2 analytically  !
 ! D450  D(53,54,171,234)       93.1172         calculate D2E/DX2 analytically  !
 ! D451  D(56,54,171,234)      -33.0065         calculate D2E/DX2 analytically  !
 ! D452  D(170,54,171,234)    -149.4439         calculate D2E/DX2 analytically  !
 ! D453  D(51,57,58,59)       -172.7535         calculate D2E/DX2 analytically  !
 ! D454  D(51,57,58,61)         64.3601         calculate D2E/DX2 analytically  !
 ! D455  D(51,57,58,185)       -57.0276         calculate D2E/DX2 analytically  !
 ! D456  D(186,57,58,59)         8.3677         calculate D2E/DX2 analytically  !
 ! D457  D(186,57,58,61)      -114.5187         calculate D2E/DX2 analytically  !
 ! D458  D(186,57,58,185)      124.0936         calculate D2E/DX2 analytically  !
 ! D459  D(57,58,59,60)         99.8097         calculate D2E/DX2 analytically  !
 ! D460  D(57,58,59,187)       -80.1904         calculate D2E/DX2 analytically  !
 ! D461  D(61,58,59,60)       -138.7275         calculate D2E/DX2 analytically  !
 ! D462  D(61,58,59,187)        41.2724         calculate D2E/DX2 analytically  !
 ! D463  D(185,58,59,60)       -17.9116         calculate D2E/DX2 analytically  !
 ! D464  D(185,58,59,187)      162.0883         calculate D2E/DX2 analytically  !
 ! D465  D(57,58,61,62)       -178.8611         calculate D2E/DX2 analytically  !
 ! D466  D(57,58,61,178)        57.2343         calculate D2E/DX2 analytically  !
 ! D467  D(57,58,61,179)       -56.7217         calculate D2E/DX2 analytically  !
 ! D468  D(59,58,61,62)         58.7302         calculate D2E/DX2 analytically  !
 ! D469  D(59,58,61,178)       -65.1744         calculate D2E/DX2 analytically  !
 ! D470  D(59,58,61,179)      -179.1304         calculate D2E/DX2 analytically  !
 ! D471  D(185,58,61,62)       -58.8379         calculate D2E/DX2 analytically  !
 ! D472  D(185,58,61,178)      177.2575         calculate D2E/DX2 analytically  !
 ! D473  D(185,58,61,179)       63.3015         calculate D2E/DX2 analytically  !
 ! D474  D(58,59,187,400)       -5.3241         calculate D2E/DX2 analytically  !
 ! D475  D(60,59,187,400)      174.6758         calculate D2E/DX2 analytically  !
 ! D476  D(58,61,62,63)         44.8993         calculate D2E/DX2 analytically  !
 ! D477  D(58,61,62,64)       -133.5409         calculate D2E/DX2 analytically  !
 ! D478  D(178,61,62,63)       168.2012         calculate D2E/DX2 analytically  !
 ! D479  D(178,61,62,64)       -10.2389         calculate D2E/DX2 analytically  !
 ! D480  D(179,61,62,63)       -75.2994         calculate D2E/DX2 analytically  !
 ! D481  D(179,61,62,64)       106.2604         calculate D2E/DX2 analytically  !
 ! D482  D(58,61,178,48)      -137.2702         calculate D2E/DX2 analytically  !
 ! D483  D(62,61,178,48)        96.8787         calculate D2E/DX2 analytically  !
 ! D484  D(179,61,178,48)      -22.5149         calculate D2E/DX2 analytically  !
 ! D485  D(61,62,63,65)       -177.1999         calculate D2E/DX2 analytically  !
 ! D486  D(61,62,63,180)         1.9953         calculate D2E/DX2 analytically  !
 ! D487  D(64,62,63,65)          1.2328         calculate D2E/DX2 analytically  !
 ! D488  D(64,62,63,180)      -179.572          calculate D2E/DX2 analytically  !
 ! D489  D(61,62,64,66)        177.8477         calculate D2E/DX2 analytically  !
 ! D490  D(61,62,64,181)        -1.3958         calculate D2E/DX2 analytically  !
 ! D491  D(63,62,64,66)         -0.5897         calculate D2E/DX2 analytically  !
 ! D492  D(63,62,64,181)      -179.8332         calculate D2E/DX2 analytically  !
 ! D493  D(62,63,65,67)         -1.0581         calculate D2E/DX2 analytically  !
 ! D494  D(62,63,65,182)       179.4147         calculate D2E/DX2 analytically  !
 ! D495  D(180,63,65,67)       179.7388         calculate D2E/DX2 analytically  !
 ! D496  D(180,63,65,182)        0.2116         calculate D2E/DX2 analytically  !
 ! D497  D(62,64,66,67)         -0.2252         calculate D2E/DX2 analytically  !
 ! D498  D(62,64,66,183)      -179.9538         calculate D2E/DX2 analytically  !
 ! D499  D(181,64,66,67)       179.0164         calculate D2E/DX2 analytically  !
 ! D500  D(181,64,66,183)       -0.7123         calculate D2E/DX2 analytically  !
 ! D501  D(63,65,67,66)          0.246          calculate D2E/DX2 analytically  !
 ! D502  D(63,65,67,184)      -179.6975         calculate D2E/DX2 analytically  !
 ! D503  D(182,65,67,66)       179.7737         calculate D2E/DX2 analytically  !
 ! D504  D(182,65,67,184)       -0.1698         calculate D2E/DX2 analytically  !
 ! D505  D(64,66,67,65)          0.3971         calculate D2E/DX2 analytically  !
 ! D506  D(64,66,67,184)      -179.6593         calculate D2E/DX2 analytically  !
 ! D507  D(183,66,67,65)      -179.8739         calculate D2E/DX2 analytically  !
 ! D508  D(183,66,67,184)        0.0696         calculate D2E/DX2 analytically  !
 ! D509  D(270,68,69,70)       179.8741         calculate D2E/DX2 analytically  !
 ! D510  D(270,68,69,273)       57.6046         calculate D2E/DX2 analytically  !
 ! D511  D(270,68,69,274)      -57.8063         calculate D2E/DX2 analytically  !
 ! D512  D(271,68,69,70)        59.6703         calculate D2E/DX2 analytically  !
 ! D513  D(271,68,69,273)      -62.5993         calculate D2E/DX2 analytically  !
 ! D514  D(271,68,69,274)     -178.0102         calculate D2E/DX2 analytically  !
 ! D515  D(272,68,69,70)       -60.0323         calculate D2E/DX2 analytically  !
 ! D516  D(272,68,69,273)      177.6982         calculate D2E/DX2 analytically  !
 ! D517  D(272,68,69,274)       62.2873         calculate D2E/DX2 analytically  !
 ! D518  D(68,69,70,71)         78.2045         calculate D2E/DX2 analytically  !
 ! D519  D(68,69,70,72)       -100.1627         calculate D2E/DX2 analytically  !
 ! D520  D(273,69,70,71)      -159.5606         calculate D2E/DX2 analytically  !
 ! D521  D(273,69,70,72)        22.0722         calculate D2E/DX2 analytically  !
 ! D522  D(274,69,70,71)       -43.7913         calculate D2E/DX2 analytically  !
 ! D523  D(274,69,70,72)       137.8415         calculate D2E/DX2 analytically  !
 ! D524  D(69,70,71,73)       -176.0271         calculate D2E/DX2 analytically  !
 ! D525  D(69,70,71,275)         3.029          calculate D2E/DX2 analytically  !
 ! D526  D(72,70,71,73)          2.3362         calculate D2E/DX2 analytically  !
 ! D527  D(72,70,71,275)      -178.6077         calculate D2E/DX2 analytically  !
 ! D528  D(69,70,72,74)        175.5945         calculate D2E/DX2 analytically  !
 ! D529  D(69,70,72,276)        -3.4405         calculate D2E/DX2 analytically  !
 ! D530  D(71,70,72,74)         -2.7771         calculate D2E/DX2 analytically  !
 ! D531  D(71,70,72,276)       178.1878         calculate D2E/DX2 analytically  !
 ! D532  D(70,71,73,75)          0.4321         calculate D2E/DX2 analytically  !
 ! D533  D(70,71,73,277)       178.0569         calculate D2E/DX2 analytically  !
 ! D534  D(275,71,73,75)      -178.6293         calculate D2E/DX2 analytically  !
 ! D535  D(275,71,73,277)       -1.0045         calculate D2E/DX2 analytically  !
 ! D536  D(70,72,74,75)          0.4504         calculate D2E/DX2 analytically  !
 ! D537  D(70,72,74,278)      -179.4337         calculate D2E/DX2 analytically  !
 ! D538  D(276,72,74,75)       179.4854         calculate D2E/DX2 analytically  !
 ! D539  D(276,72,74,278)       -0.3987         calculate D2E/DX2 analytically  !
 ! D540  D(71,73,75,74)         -2.7563         calculate D2E/DX2 analytically  !
 ! D541  D(71,73,75,76)        176.9435         calculate D2E/DX2 analytically  !
 ! D542  D(277,73,75,74)       179.5601         calculate D2E/DX2 analytically  !
 ! D543  D(277,73,75,76)        -0.74           calculate D2E/DX2 analytically  !
 ! D544  D(72,74,75,73)          2.3167         calculate D2E/DX2 analytically  !
 ! D545  D(72,74,75,76)       -177.385          calculate D2E/DX2 analytically  !
 ! D546  D(278,74,75,73)      -177.7988         calculate D2E/DX2 analytically  !
 ! D547  D(278,74,75,76)         2.4996         calculate D2E/DX2 analytically  !
 ! D548  D(73,75,76,229)        67.7966         calculate D2E/DX2 analytically  !
 ! D549  D(73,75,76,279)      -133.151          calculate D2E/DX2 analytically  !
 ! D550  D(73,75,76,399)       129.3563         calculate D2E/DX2 analytically  !
 ! D551  D(74,75,76,229)      -112.5029         calculate D2E/DX2 analytically  !
 ! D552  D(74,75,76,279)        46.5494         calculate D2E/DX2 analytically  !
 ! D553  D(74,75,76,399)       -50.9432         calculate D2E/DX2 analytically  !
 ! D554  D(75,76,229,17)        82.8481         calculate D2E/DX2 analytically  !
 ! D555  D(279,76,229,17)      -58.8464         calculate D2E/DX2 analytically  !
 ! D556  D(399,76,229,17)      -15.2031         calculate D2E/DX2 analytically  !
 ! D557  D(75,76,279,407)      164.754          calculate D2E/DX2 analytically  !
 ! D558  D(229,76,279,407)     -56.6863         calculate D2E/DX2 analytically  !
 ! D559  D(399,76,279,407)     -94.0122         calculate D2E/DX2 analytically  !
 ! D560  D(75,76,399,19)       -67.0842         calculate D2E/DX2 analytically  !
 ! D561  D(229,76,399,19)       22.8742         calculate D2E/DX2 analytically  !
 ! D562  D(279,76,399,19)     -178.9952         calculate D2E/DX2 analytically  !
 ! D563  D(280,77,78,79)       -61.8923         calculate D2E/DX2 analytically  !
 ! D564  D(280,77,78,283)       60.5457         calculate D2E/DX2 analytically  !
 ! D565  D(280,77,78,284)      176.7702         calculate D2E/DX2 analytically  !
 ! D566  D(281,77,78,79)       177.3848         calculate D2E/DX2 analytically  !
 ! D567  D(281,77,78,283)      -60.1773         calculate D2E/DX2 analytically  !
 ! D568  D(281,77,78,284)       56.0473         calculate D2E/DX2 analytically  !
 ! D569  D(282,77,78,79)        58.6579         calculate D2E/DX2 analytically  !
 ! D570  D(282,77,78,283)     -178.9041         calculate D2E/DX2 analytically  !
 ! D571  D(282,77,78,284)      -62.6795         calculate D2E/DX2 analytically  !
 ! D572  D(78,77,281,293)       77.9074         calculate D2E/DX2 analytically  !
 ! D573  D(280,77,281,293)     -44.6808         calculate D2E/DX2 analytically  !
 ! D574  D(282,77,281,293)    -160.2391         calculate D2E/DX2 analytically  !
 ! D575  D(77,78,79,80)       -177.2929         calculate D2E/DX2 analytically  !
 ! D576  D(77,78,79,81)        -54.8121         calculate D2E/DX2 analytically  !
 ! D577  D(77,78,79,285)        63.6757         calculate D2E/DX2 analytically  !
 ! D578  D(283,78,79,80)        60.1554         calculate D2E/DX2 analytically  !
 ! D579  D(283,78,79,81)      -177.3638         calculate D2E/DX2 analytically  !
 ! D580  D(283,78,79,285)      -58.876          calculate D2E/DX2 analytically  !
 ! D581  D(284,78,79,80)       -55.6548         calculate D2E/DX2 analytically  !
 ! D582  D(284,78,79,81)        66.826          calculate D2E/DX2 analytically  !
 ! D583  D(284,78,79,285)     -174.6862         calculate D2E/DX2 analytically  !
 ! D584  D(78,79,80,286)      -177.5933         calculate D2E/DX2 analytically  !
 ! D585  D(78,79,80,287)       -57.1585         calculate D2E/DX2 analytically  !
 ! D586  D(78,79,80,288)        62.5855         calculate D2E/DX2 analytically  !
 ! D587  D(81,79,80,286)        60.0988         calculate D2E/DX2 analytically  !
 ! D588  D(81,79,80,287)      -179.4664         calculate D2E/DX2 analytically  !
 ! D589  D(81,79,80,288)       -59.7225         calculate D2E/DX2 analytically  !
 ! D590  D(285,79,80,286)      -58.6528         calculate D2E/DX2 analytically  !
 ! D591  D(285,79,80,287)       61.7819         calculate D2E/DX2 analytically  !
 ! D592  D(285,79,80,288)     -178.4741         calculate D2E/DX2 analytically  !
 ! D593  D(78,79,81,289)      -172.8998         calculate D2E/DX2 analytically  !
 ! D594  D(78,79,81,290)        67.0948         calculate D2E/DX2 analytically  !
 ! D595  D(78,79,81,291)       -53.843          calculate D2E/DX2 analytically  !
 ! D596  D(80,79,81,289)       -49.9117         calculate D2E/DX2 analytically  !
 ! D597  D(80,79,81,290)      -169.9171         calculate D2E/DX2 analytically  !
 ! D598  D(80,79,81,291)        69.1451         calculate D2E/DX2 analytically  !
 ! D599  D(285,79,81,289)       68.7732         calculate D2E/DX2 analytically  !
 ! D600  D(285,79,81,290)      -51.2322         calculate D2E/DX2 analytically  !
 ! D601  D(285,79,81,291)     -172.17           calculate D2E/DX2 analytically  !
 ! D602  D(292,82,83,84)       173.3981         calculate D2E/DX2 analytically  !
 ! D603  D(292,82,83,295)      -63.6226         calculate D2E/DX2 analytically  !
 ! D604  D(292,82,83,296)       57.8762         calculate D2E/DX2 analytically  !
 ! D605  D(293,82,83,84)       -67.5197         calculate D2E/DX2 analytically  !
 ! D606  D(293,82,83,295)       55.4596         calculate D2E/DX2 analytically  !
 ! D607  D(293,82,83,296)      176.9584         calculate D2E/DX2 analytically  !
 ! D608  D(294,82,83,84)        52.7063         calculate D2E/DX2 analytically  !
 ! D609  D(294,82,83,295)      175.6856         calculate D2E/DX2 analytically  !
 ! D610  D(294,82,83,296)      -62.8156         calculate D2E/DX2 analytically  !
 ! D611  D(83,82,293,281)      132.7062         calculate D2E/DX2 analytically  !
 ! D612  D(292,82,293,281)    -105.7196         calculate D2E/DX2 analytically  !
 ! D613  D(294,82,293,281)      11.0526         calculate D2E/DX2 analytically  !
 ! D614  D(82,83,84,215)      -145.8859         calculate D2E/DX2 analytically  !
 ! D615  D(82,83,84,297)        63.0056         calculate D2E/DX2 analytically  !
 ! D616  D(295,83,84,215)       90.103          calculate D2E/DX2 analytically  !
 ! D617  D(295,83,84,297)      -61.0054         calculate D2E/DX2 analytically  !
 ! D618  D(296,83,84,215)      -26.7371         calculate D2E/DX2 analytically  !
 ! D619  D(296,83,84,297)     -177.8455         calculate D2E/DX2 analytically  !
 ! D620  D(82,83,296,97)       -76.7606         calculate D2E/DX2 analytically  !
 ! D621  D(84,83,296,97)       166.0503         calculate D2E/DX2 analytically  !
 ! D622  D(295,83,296,97)       47.3325         calculate D2E/DX2 analytically  !
 ! D623  D(83,84,215,12)        55.5577         calculate D2E/DX2 analytically  !
 ! D624  D(297,84,215,12)     -156.1842         calculate D2E/DX2 analytically  !
 ! D625  D(298,85,86,87)       178.0811         calculate D2E/DX2 analytically  !
 ! D626  D(298,85,86,301)      -58.8837         calculate D2E/DX2 analytically  !
 ! D627  D(298,85,86,302)       55.9095         calculate D2E/DX2 analytically  !
 ! D628  D(299,85,86,87)       -61.9123         calculate D2E/DX2 analytically  !
 ! D629  D(299,85,86,301)       61.1229         calculate D2E/DX2 analytically  !
 ! D630  D(299,85,86,302)      175.916          calculate D2E/DX2 analytically  !
 ! D631  D(300,85,86,87)        57.074          calculate D2E/DX2 analytically  !
 ! D632  D(300,85,86,301)     -179.8908         calculate D2E/DX2 analytically  !
 ! D633  D(300,85,86,302)      -65.0976         calculate D2E/DX2 analytically  !
 ! D634  D(86,85,300,309)       22.9877         calculate D2E/DX2 analytically  !
 ! D635  D(298,85,300,309)     -99.879          calculate D2E/DX2 analytically  !
 ! D636  D(299,85,300,309)     143.51           calculate D2E/DX2 analytically  !
 ! D637  D(85,86,87,88)         66.8775         calculate D2E/DX2 analytically  !
 ! D638  D(85,86,87,89)       -109.9392         calculate D2E/DX2 analytically  !
 ! D639  D(301,86,87,88)       -55.1871         calculate D2E/DX2 analytically  !
 ! D640  D(301,86,87,89)       127.9962         calculate D2E/DX2 analytically  !
 ! D641  D(302,86,87,88)      -170.9164         calculate D2E/DX2 analytically  !
 ! D642  D(302,86,87,89)        12.2669         calculate D2E/DX2 analytically  !
 ! D643  D(86,87,88,90)       -170.9842         calculate D2E/DX2 analytically  !
 ! D644  D(86,87,88,303)         6.2549         calculate D2E/DX2 analytically  !
 ! D645  D(89,87,88,90)          5.7945         calculate D2E/DX2 analytically  !
 ! D646  D(89,87,88,303)      -176.9664         calculate D2E/DX2 analytically  !
 ! D647  D(86,87,89,91)        171.8303         calculate D2E/DX2 analytically  !
 ! D648  D(86,87,89,304)        -4.4793         calculate D2E/DX2 analytically  !
 ! D649  D(88,87,89,91)         -5.0193         calculate D2E/DX2 analytically  !
 ! D650  D(88,87,89,304)       178.6711         calculate D2E/DX2 analytically  !
 ! D651  D(87,88,90,92)         -0.6158         calculate D2E/DX2 analytically  !
 ! D652  D(87,88,90,305)       175.7349         calculate D2E/DX2 analytically  !
 ! D653  D(303,88,90,92)      -177.841          calculate D2E/DX2 analytically  !
 ! D654  D(303,88,90,305)       -1.4903         calculate D2E/DX2 analytically  !
 ! D655  D(87,89,91,92)         -0.9692         calculate D2E/DX2 analytically  !
 ! D656  D(87,89,91,306)      -176.4325         calculate D2E/DX2 analytically  !
 ! D657  D(304,89,91,92)       175.3552         calculate D2E/DX2 analytically  !
 ! D658  D(304,89,91,306)       -0.1082         calculate D2E/DX2 analytically  !
 ! D659  D(88,90,92,91)         -5.3554         calculate D2E/DX2 analytically  !
 ! D660  D(88,90,92,93)        174.5369         calculate D2E/DX2 analytically  !
 ! D661  D(305,90,92,91)       178.2578         calculate D2E/DX2 analytically  !
 ! D662  D(305,90,92,93)        -1.8499         calculate D2E/DX2 analytically  !
 ! D663  D(89,91,92,90)          6.148          calculate D2E/DX2 analytically  !
 ! D664  D(89,91,92,93)       -173.7458         calculate D2E/DX2 analytically  !
 ! D665  D(306,91,92,90)      -178.2318         calculate D2E/DX2 analytically  !
 ! D666  D(306,91,92,93)         1.8744         calculate D2E/DX2 analytically  !
 ! D667  D(90,92,93,307)        12.9864         calculate D2E/DX2 analytically  !
 ! D668  D(91,92,93,307)      -167.1206         calculate D2E/DX2 analytically  !
 ! D669  D(92,93,307,39)       139.8711         calculate D2E/DX2 analytically  !
 ! D670  D(92,93,307,40)        89.1982         calculate D2E/DX2 analytically  !
 ! D671  D(308,94,95,96)      -167.5846         calculate D2E/DX2 analytically  !
 ! D672  D(308,94,95,311)      -46.9244         calculate D2E/DX2 analytically  !
 ! D673  D(308,94,95,312)       69.1836         calculate D2E/DX2 analytically  !
 ! D674  D(309,94,95,96)       -47.1251         calculate D2E/DX2 analytically  !
 ! D675  D(309,94,95,311)       73.5351         calculate D2E/DX2 analytically  !
 ! D676  D(309,94,95,312)     -170.3568         calculate D2E/DX2 analytically  !
 ! D677  D(310,94,95,96)        71.9751         calculate D2E/DX2 analytically  !
 ! D678  D(310,94,95,311)     -167.3647         calculate D2E/DX2 analytically  !
 ! D679  D(310,94,95,312)      -51.2566         calculate D2E/DX2 analytically  !
 ! D680  D(95,94,309,300)     -129.9427         calculate D2E/DX2 analytically  !
 ! D681  D(308,94,309,300)      -7.571          calculate D2E/DX2 analytically  !
 ! D682  D(310,94,309,300)     107.9032         calculate D2E/DX2 analytically  !
 ! D683  D(94,95,96,97)        168.229          calculate D2E/DX2 analytically  !
 ! D684  D(94,95,96,98)        -70.077          calculate D2E/DX2 analytically  !
 ! D685  D(94,95,96,313)        48.538          calculate D2E/DX2 analytically  !
 ! D686  D(311,95,96,97)        47.6967         calculate D2E/DX2 analytically  !
 ! D687  D(311,95,96,98)       169.3906         calculate D2E/DX2 analytically  !
 ! D688  D(311,95,96,313)      -71.9944         calculate D2E/DX2 analytically  !
 ! D689  D(312,95,96,97)       -67.89           calculate D2E/DX2 analytically  !
 ! D690  D(312,95,96,98)        53.8039         calculate D2E/DX2 analytically  !
 ! D691  D(312,95,96,313)      172.4189         calculate D2E/DX2 analytically  !
 ! D692  D(95,96,97,296)      -120.5914         calculate D2E/DX2 analytically  !
 ! D693  D(95,96,97,314)       -50.3894         calculate D2E/DX2 analytically  !
 ! D694  D(95,96,97,315)      -170.8961         calculate D2E/DX2 analytically  !
 ! D695  D(95,96,97,316)        69.0729         calculate D2E/DX2 analytically  !
 ! D696  D(98,96,97,296)       117.7852         calculate D2E/DX2 analytically  !
 ! D697  D(98,96,97,314)      -172.0129         calculate D2E/DX2 analytically  !
 ! D698  D(98,96,97,315)        67.4805         calculate D2E/DX2 analytically  !
 ! D699  D(98,96,97,316)       -52.5505         calculate D2E/DX2 analytically  !
 ! D700  D(313,96,97,296)       -1.6882         calculate D2E/DX2 analytically  !
 ! D701  D(313,96,97,314)       68.5137         calculate D2E/DX2 analytically  !
 ! D702  D(313,96,97,315)      -51.9929         calculate D2E/DX2 analytically  !
 ! D703  D(313,96,97,316)     -172.0239         calculate D2E/DX2 analytically  !
 ! D704  D(95,96,98,317)       -60.1075         calculate D2E/DX2 analytically  !
 ! D705  D(95,96,98,318)       179.2682         calculate D2E/DX2 analytically  !
 ! D706  D(95,96,98,319)        60.0279         calculate D2E/DX2 analytically  !
 ! D707  D(97,96,98,317)        62.1464         calculate D2E/DX2 analytically  !
 ! D708  D(97,96,98,318)       -58.4779         calculate D2E/DX2 analytically  !
 ! D709  D(97,96,98,319)      -177.7183         calculate D2E/DX2 analytically  !
 ! D710  D(313,96,98,317)     -178.1475         calculate D2E/DX2 analytically  !
 ! D711  D(313,96,98,318)       61.2282         calculate D2E/DX2 analytically  !
 ! D712  D(313,96,98,319)      -58.0122         calculate D2E/DX2 analytically  !
 ! D713  D(96,97,296,83)       114.4539         calculate D2E/DX2 analytically  !
 ! D714  D(314,97,296,83)        5.8209         calculate D2E/DX2 analytically  !
 ! D715  D(315,97,296,83)     -136.5937         calculate D2E/DX2 analytically  !
 ! D716  D(316,97,296,83)      -82.3807         calculate D2E/DX2 analytically  !
 ! D717  D(320,99,100,101)      53.8349         calculate D2E/DX2 analytically  !
 ! D718  D(320,99,100,102)     174.2497         calculate D2E/DX2 analytically  !
 ! D719  D(320,99,100,323)     -65.5605         calculate D2E/DX2 analytically  !
 ! D720  D(321,99,100,101)     173.8678         calculate D2E/DX2 analytically  !
 ! D721  D(321,99,100,102)     -65.7175         calculate D2E/DX2 analytically  !
 ! D722  D(321,99,100,323)      54.4724         calculate D2E/DX2 analytically  !
 ! D723  D(322,99,100,101)     -65.6673         calculate D2E/DX2 analytically  !
 ! D724  D(322,99,100,102)      54.7474         calculate D2E/DX2 analytically  !
 ! D725  D(322,99,100,323)     174.9373         calculate D2E/DX2 analytically  !
 ! D726  D(100,99,321,328)      81.2064         calculate D2E/DX2 analytically  !
 ! D727  D(320,99,321,328)    -158.1698         calculate D2E/DX2 analytically  !
 ! D728  D(322,99,321,328)     -40.4222         calculate D2E/DX2 analytically  !
 ! D729  D(99,100,101,324)     -59.3727         calculate D2E/DX2 analytically  !
 ! D730  D(99,100,101,325)    -179.5126         calculate D2E/DX2 analytically  !
 ! D731  D(99,100,101,326)      61.2326         calculate D2E/DX2 analytically  !
 ! D732  D(99,100,101,373)     -48.9233         calculate D2E/DX2 analytically  !
 ! D733  D(99,100,101,427)     -72.5187         calculate D2E/DX2 analytically  !
 ! D734  D(102,100,101,324)    179.0927         calculate D2E/DX2 analytically  !
 ! D735  D(102,100,101,325)     58.9528         calculate D2E/DX2 analytically  !
 ! D736  D(102,100,101,326)    -60.302          calculate D2E/DX2 analytically  !
 ! D737  D(102,100,101,373)   -170.4579         calculate D2E/DX2 analytically  !
 ! D738  D(102,100,101,427)    165.9467         calculate D2E/DX2 analytically  !
 ! D739  D(323,100,101,324)     59.5539         calculate D2E/DX2 analytically  !
 ! D740  D(323,100,101,325)    -60.5859         calculate D2E/DX2 analytically  !
 ! D741  D(323,100,101,326)   -179.8408         calculate D2E/DX2 analytically  !
 ! D742  D(323,100,101,373)     70.0033         calculate D2E/DX2 analytically  !
 ! D743  D(323,100,101,427)     46.4079         calculate D2E/DX2 analytically  !
 ! D744  D(99,100,102,327)     171.6977         calculate D2E/DX2 analytically  !
 ! D745  D(101,100,102,327)    -67.2847         calculate D2E/DX2 analytically  !
 ! D746  D(323,100,102,327)     52.1073         calculate D2E/DX2 analytically  !
 ! D747  D(100,101,324,148)   -175.5549         calculate D2E/DX2 analytically  !
 ! D748  D(325,101,324,148)    -53.4764         calculate D2E/DX2 analytically  !
 ! D749  D(326,101,324,148)     63.2672         calculate D2E/DX2 analytically  !
 ! D750  D(373,101,324,148)      6.6657         calculate D2E/DX2 analytically  !
 ! D751  D(427,101,324,148)      0.9094         calculate D2E/DX2 analytically  !
 ! D752  D(100,101,373,129)     53.7183         calculate D2E/DX2 analytically  !
 ! D753  D(324,101,373,129)     65.1716         calculate D2E/DX2 analytically  !
 ! D754  D(325,101,373,129)   -173.2273         calculate D2E/DX2 analytically  !
 ! D755  D(326,101,373,129)    -59.5599         calculate D2E/DX2 analytically  !
 ! D756  D(129,373,427,148)     17.9886         calculate D2E/DX2 analytically  !
 ! D757  D(100,101,427,148)    -44.4068         calculate D2E/DX2 analytically  !
 ! D758  D(324,101,427,148)    -59.2186         calculate D2E/DX2 analytically  !
 ! D759  D(325,101,427,148)     66.7933         calculate D2E/DX2 analytically  !
 ! D760  D(326,101,427,148)    179.3541         calculate D2E/DX2 analytically  !
 ! D761  D(328,103,104,105)   -175.7477         calculate D2E/DX2 analytically  !
 ! D762  D(328,103,104,106)    -54.6843         calculate D2E/DX2 analytically  !
 ! D763  D(328,103,104,331)     63.6008         calculate D2E/DX2 analytically  !
 ! D764  D(329,103,104,105)     64.4862         calculate D2E/DX2 analytically  !
 ! D765  D(329,103,104,106)   -174.4503         calculate D2E/DX2 analytically  !
 ! D766  D(329,103,104,331)    -56.1652         calculate D2E/DX2 analytically  !
 ! D767  D(330,103,104,105)    -56.2464         calculate D2E/DX2 analytically  !
 ! D768  D(330,103,104,106)     64.8171         calculate D2E/DX2 analytically  !
 ! D769  D(330,103,104,331)   -176.8979         calculate D2E/DX2 analytically  !
 ! D770  D(104,103,328,321)   -145.26           calculate D2E/DX2 analytically  !
 ! D771  D(329,103,328,321)    -23.6758         calculate D2E/DX2 analytically  !
 ! D772  D(330,103,328,321)     94.1707         calculate D2E/DX2 analytically  !
 ! D773  D(103,104,105,332)    179.8659         calculate D2E/DX2 analytically  !
 ! D774  D(103,104,105,333)    -59.7749         calculate D2E/DX2 analytically  !
 ! D775  D(103,104,105,334)     60.0685         calculate D2E/DX2 analytically  !
 ! D776  D(106,104,105,332)     58.0647         calculate D2E/DX2 analytically  !
 ! D777  D(106,104,105,333)    178.4239         calculate D2E/DX2 analytically  !
 ! D778  D(106,104,105,334)    -61.7327         calculate D2E/DX2 analytically  !
 ! D779  D(331,104,105,332)    -60.0067         calculate D2E/DX2 analytically  !
 ! D780  D(331,104,105,333)     60.3526         calculate D2E/DX2 analytically  !
 ! D781  D(331,104,105,334)   -179.8041         calculate D2E/DX2 analytically  !
 ! D782  D(103,104,106,335)     55.9553         calculate D2E/DX2 analytically  !
 ! D783  D(103,104,106,336)    176.2671         calculate D2E/DX2 analytically  !
 ! D784  D(103,104,106,337)    -64.9106         calculate D2E/DX2 analytically  !
 ! D785  D(105,104,106,335)    179.212          calculate D2E/DX2 analytically  !
 ! D786  D(105,104,106,336)    -60.4761         calculate D2E/DX2 analytically  !
 ! D787  D(105,104,106,337)     58.3461         calculate D2E/DX2 analytically  !
 ! D788  D(331,104,106,335)    -62.2378         calculate D2E/DX2 analytically  !
 ! D789  D(331,104,106,336)     58.074          calculate D2E/DX2 analytically  !
 ! D790  D(331,104,106,337)    176.8963         calculate D2E/DX2 analytically  !
 ! D791  D(338,107,108,341)    -55.2679         calculate D2E/DX2 analytically  !
 ! D792  D(338,107,108,342)     65.9266         calculate D2E/DX2 analytically  !
 ! D793  D(338,107,108,343)   -173.9201         calculate D2E/DX2 analytically  !
 ! D794  D(339,107,108,341)   -174.7115         calculate D2E/DX2 analytically  !
 ! D795  D(339,107,108,342)    -53.517          calculate D2E/DX2 analytically  !
 ! D796  D(339,107,108,343)     66.6363         calculate D2E/DX2 analytically  !
 ! D797  D(340,107,108,341)     64.9776         calculate D2E/DX2 analytically  !
 ! D798  D(340,107,108,342)   -173.8279         calculate D2E/DX2 analytically  !
 ! D799  D(340,107,108,343)    -53.6746         calculate D2E/DX2 analytically  !
 ! D800  D(108,107,339,344)    -98.2882         calculate D2E/DX2 analytically  !
 ! D801  D(338,107,339,344)    139.6612         calculate D2E/DX2 analytically  !
 ! D802  D(340,107,339,344)     24.0274         calculate D2E/DX2 analytically  !
 ! D803  D(108,107,340,344)    105.5622         calculate D2E/DX2 analytically  !
 ! D804  D(338,107,340,344)   -131.9084         calculate D2E/DX2 analytically  !
 ! D805  D(339,107,340,344)    -16.6054         calculate D2E/DX2 analytically  !
 ! D806  D(107,108,343,137)    171.6871         calculate D2E/DX2 analytically  !
 ! D807  D(107,108,343,157)   -145.8065         calculate D2E/DX2 analytically  !
 ! D808  D(341,108,343,137)     50.7091         calculate D2E/DX2 analytically  !
 ! D809  D(341,108,343,157)     93.2155         calculate D2E/DX2 analytically  !
 ! D810  D(342,108,343,137)    -66.1843         calculate D2E/DX2 analytically  !
 ! D811  D(342,108,343,157)    -23.6779         calculate D2E/DX2 analytically  !
 ! D812  D(344,109,110,111)   -179.1429         calculate D2E/DX2 analytically  !
 ! D813  D(344,109,110,112)    -57.8986         calculate D2E/DX2 analytically  !
 ! D814  D(344,109,110,347)     59.9941         calculate D2E/DX2 analytically  !
 ! D815  D(345,109,110,111)     60.4691         calculate D2E/DX2 analytically  !
 ! D816  D(345,109,110,112)   -178.2866         calculate D2E/DX2 analytically  !
 ! D817  D(345,109,110,347)    -60.3939         calculate D2E/DX2 analytically  !
 ! D818  D(346,109,110,111)    -59.7186         calculate D2E/DX2 analytically  !
 ! D819  D(346,109,110,112)     61.5257         calculate D2E/DX2 analytically  !
 ! D820  D(346,109,110,347)    179.4184         calculate D2E/DX2 analytically  !
 ! D821  D(110,109,344,339)    -77.7195         calculate D2E/DX2 analytically  !
 ! D822  D(110,109,344,340)   -178.1292         calculate D2E/DX2 analytically  !
 ! D823  D(345,109,344,339)     44.7484         calculate D2E/DX2 analytically  !
 ! D824  D(345,109,344,340)    -55.6613         calculate D2E/DX2 analytically  !
 ! D825  D(346,109,344,339)    161.1868         calculate D2E/DX2 analytically  !
 ! D826  D(346,109,344,340)     60.7772         calculate D2E/DX2 analytically  !
 ! D827  D(109,110,111,348)   -178.9663         calculate D2E/DX2 analytically  !
 ! D828  D(109,110,111,349)    -58.5225         calculate D2E/DX2 analytically  !
 ! D829  D(109,110,111,350)     61.7452         calculate D2E/DX2 analytically  !
 ! D830  D(112,110,111,348)     58.5495         calculate D2E/DX2 analytically  !
 ! D831  D(112,110,111,349)    178.9933         calculate D2E/DX2 analytically  !
 ! D832  D(112,110,111,350)    -60.739          calculate D2E/DX2 analytically  !
 ! D833  D(347,110,111,348)    -58.4006         calculate D2E/DX2 analytically  !
 ! D834  D(347,110,111,349)     62.0432         calculate D2E/DX2 analytically  !
 ! D835  D(347,110,111,350)   -177.689          calculate D2E/DX2 analytically  !
 ! D836  D(109,110,112,351)     55.9614         calculate D2E/DX2 analytically  !
 ! D837  D(109,110,112,352)    176.5549         calculate D2E/DX2 analytically  !
 ! D838  D(109,110,112,353)    -63.7714         calculate D2E/DX2 analytically  !
 ! D839  D(111,110,112,351)   -177.9746         calculate D2E/DX2 analytically  !
 ! D840  D(111,110,112,352)    -57.381          calculate D2E/DX2 analytically  !
 ! D841  D(111,110,112,353)     62.2926         calculate D2E/DX2 analytically  !
 ! D842  D(347,110,112,351)    -61.3137         calculate D2E/DX2 analytically  !
 ! D843  D(347,110,112,352)     59.2799         calculate D2E/DX2 analytically  !
 ! D844  D(347,110,112,353)    178.9535         calculate D2E/DX2 analytically  !
 ! D845  D(133,113,130,140)     -0.078          calculate D2E/DX2 analytically  !
 ! D846  D(133,113,130,374)    179.7843         calculate D2E/DX2 analytically  !
 ! D847  D(354,113,130,140)   -179.0144         calculate D2E/DX2 analytically  !
 ! D848  D(354,113,130,374)      0.8479         calculate D2E/DX2 analytically  !
 ! D849  D(130,113,133,114)      0.1324         calculate D2E/DX2 analytically  !
 ! D850  D(130,113,133,125)   -178.5354         calculate D2E/DX2 analytically  !
 ! D851  D(354,113,133,114)    179.0264         calculate D2E/DX2 analytically  !
 ! D852  D(354,113,133,125)      0.3586         calculate D2E/DX2 analytically  !
 ! D853  D(133,114,131,140)      0.1309         calculate D2E/DX2 analytically  !
 ! D854  D(133,114,131,375)   -179.7853         calculate D2E/DX2 analytically  !
 ! D855  D(355,114,131,140)    179.4917         calculate D2E/DX2 analytically  !
 ! D856  D(355,114,131,375)     -0.4245         calculate D2E/DX2 analytically  !
 ! D857  D(131,114,133,113)     -0.1584         calculate D2E/DX2 analytically  !
 ! D858  D(131,114,133,125)    178.506          calculate D2E/DX2 analytically  !
 ! D859  D(355,114,133,113)   -179.52           calculate D2E/DX2 analytically  !
 ! D860  D(355,114,133,125)     -0.8556         calculate D2E/DX2 analytically  !
 ! D861  D(134,115,128,139)     -0.0869         calculate D2E/DX2 analytically  !
 ! D862  D(134,115,128,372)   -179.933          calculate D2E/DX2 analytically  !
 ! D863  D(356,115,128,139)    178.2033         calculate D2E/DX2 analytically  !
 ! D864  D(356,115,128,372)     -1.6428         calculate D2E/DX2 analytically  !
 ! D865  D(128,115,134,116)      0.2564         calculate D2E/DX2 analytically  !
 ! D866  D(128,115,134,126)   -178.3782         calculate D2E/DX2 analytically  !
 ! D867  D(356,115,134,116)   -177.9778         calculate D2E/DX2 analytically  !
 ! D868  D(356,115,134,126)      3.3875         calculate D2E/DX2 analytically  !
 ! D869  D(134,116,129,139)      0.0469         calculate D2E/DX2 analytically  !
 ! D870  D(134,116,129,373)   -179.5855         calculate D2E/DX2 analytically  !
 ! D871  D(357,116,129,139)    179.1505         calculate D2E/DX2 analytically  !
 ! D872  D(357,116,129,373)     -0.4819         calculate D2E/DX2 analytically  !
 ! D873  D(129,116,134,115)     -0.237          calculate D2E/DX2 analytically  !
 ! D874  D(129,116,134,126)    178.3935         calculate D2E/DX2 analytically  !
 ! D875  D(357,116,134,115)   -179.3424         calculate D2E/DX2 analytically  !
 ! D876  D(357,116,134,126)     -0.7118         calculate D2E/DX2 analytically  !
 ! D877  D(135,117,123,150)      1.0588         calculate D2E/DX2 analytically  !
 ! D878  D(135,117,123,364)    178.7124         calculate D2E/DX2 analytically  !
 ! D879  D(358,117,123,150)   -178.2009         calculate D2E/DX2 analytically  !
 ! D880  D(358,117,123,364)     -0.5473         calculate D2E/DX2 analytically  !
 ! D881  D(123,117,135,118)      1.8706         calculate D2E/DX2 analytically  !
 ! D882  D(123,117,135,127)    178.6503         calculate D2E/DX2 analytically  !
 ! D883  D(214,117,135,118)     95.27           calculate D2E/DX2 analytically  !
 ! D884  D(214,117,135,127)    -87.9502         calculate D2E/DX2 analytically  !
 ! D885  D(358,117,135,118)   -178.8813         calculate D2E/DX2 analytically  !
 ! D886  D(358,117,135,127)     -2.1015         calculate D2E/DX2 analytically  !
 ! D887  D(135,117,214,12)     -45.899          calculate D2E/DX2 analytically  !
 ! D888  D(358,117,214,12)    -162.4194         calculate D2E/DX2 analytically  !
 ! D889  D(135,118,124,150)      1.3922         calculate D2E/DX2 analytically  !
 ! D890  D(135,118,124,365)   -178.0412         calculate D2E/DX2 analytically  !
 ! D891  D(359,118,124,150)   -174.3507         calculate D2E/DX2 analytically  !
 ! D892  D(359,118,124,365)      6.2159         calculate D2E/DX2 analytically  !
 ! D893  D(124,118,135,117)     -3.0507         calculate D2E/DX2 analytically  !
 ! D894  D(124,118,135,127)    179.9585         calculate D2E/DX2 analytically  !
 ! D895  D(359,118,135,117)    172.7914         calculate D2E/DX2 analytically  !
 ! D896  D(359,118,135,127)     -4.1993         calculate D2E/DX2 analytically  !
 ! D897  D(124,118,359,208)    -49.7348         calculate D2E/DX2 analytically  !
 ! D898  D(135,118,359,208)    134.4249         calculate D2E/DX2 analytically  !
 ! D899  D(121,119,120,132)     18.9102         calculate D2E/DX2 analytically  !
 ! D900  D(121,119,120,360)   -102.2476         calculate D2E/DX2 analytically  !
 ! D901  D(121,119,120,361)    141.3043         calculate D2E/DX2 analytically  !
 ! D902  D(122,119,120,132)   -159.8068         calculate D2E/DX2 analytically  !
 ! D903  D(122,119,120,360)     79.0353         calculate D2E/DX2 analytically  !
 ! D904  D(122,119,120,361)    -37.4127         calculate D2E/DX2 analytically  !
 ! D905  D(120,119,121,144)   -178.5498         calculate D2E/DX2 analytically  !
 ! D906  D(120,119,121,362)     -1.0252         calculate D2E/DX2 analytically  !
 ! D907  D(122,119,121,144)      0.2147         calculate D2E/DX2 analytically  !
 ! D908  D(122,119,121,362)    177.7393         calculate D2E/DX2 analytically  !
 ! D909  D(120,119,122,145)    178.5767         calculate D2E/DX2 analytically  !
 ! D910  D(120,119,122,363)     -0.6183         calculate D2E/DX2 analytically  !
 ! D911  D(121,119,122,145)     -0.1836         calculate D2E/DX2 analytically  !
 ! D912  D(121,119,122,363)   -179.3787         calculate D2E/DX2 analytically  !
 ! D913  D(119,120,132,160)     69.3386         calculate D2E/DX2 analytically  !
 ! D914  D(119,120,132,376)    -55.2712         calculate D2E/DX2 analytically  !
 ! D915  D(119,120,132,377)   -173.453          calculate D2E/DX2 analytically  !
 ! D916  D(360,120,132,160)   -168.4459         calculate D2E/DX2 analytically  !
 ! D917  D(360,120,132,376)     66.9443         calculate D2E/DX2 analytically  !
 ! D918  D(360,120,132,377)    -51.2375         calculate D2E/DX2 analytically  !
 ! D919  D(361,120,132,160)    -53.2382         calculate D2E/DX2 analytically  !
 ! D920  D(361,120,132,376)   -177.848          calculate D2E/DX2 analytically  !
 ! D921  D(361,120,132,377)     63.9702         calculate D2E/DX2 analytically  !
 ! D922  D(119,121,144,146)     -0.0843         calculate D2E/DX2 analytically  !
 ! D923  D(119,121,144,393)    179.2746         calculate D2E/DX2 analytically  !
 ! D924  D(362,121,144,146)   -177.6928         calculate D2E/DX2 analytically  !
 ! D925  D(362,121,144,393)      1.6661         calculate D2E/DX2 analytically  !
 ! D926  D(119,122,145,146)      0.0206         calculate D2E/DX2 analytically  !
 ! D927  D(119,122,145,394)   -179.6217         calculate D2E/DX2 analytically  !
 ! D928  D(363,122,145,146)    179.2193         calculate D2E/DX2 analytically  !
 ! D929  D(363,122,145,394)     -0.4229         calculate D2E/DX2 analytically  !
 ! D930  D(117,123,150,124)     -2.7001         calculate D2E/DX2 analytically  !
 ! D931  D(117,123,150,410)    165.7995         calculate D2E/DX2 analytically  !
 ! D932  D(214,123,150,124)    -81.6536         calculate D2E/DX2 analytically  !
 ! D933  D(214,123,150,410)     86.846          calculate D2E/DX2 analytically  !
 ! D934  D(364,123,150,124)    179.7041         calculate D2E/DX2 analytically  !
 ! D935  D(364,123,150,410)    -11.7963         calculate D2E/DX2 analytically  !
 ! D936  D(150,123,214,12)     -35.0787         calculate D2E/DX2 analytically  !
 ! D937  D(364,123,214,12)      85.2557         calculate D2E/DX2 analytically  !
 ! D938  D(118,124,150,123)      1.4886         calculate D2E/DX2 analytically  !
 ! D939  D(118,124,150,410)   -166.1535         calculate D2E/DX2 analytically  !
 ! D940  D(365,124,150,123)   -179.1013         calculate D2E/DX2 analytically  !
 ! D941  D(365,124,150,410)     13.2566         calculate D2E/DX2 analytically  !
 ! D942  D(138,125,133,113)     10.2515         calculate D2E/DX2 analytically  !
 ! D943  D(138,125,133,114)   -168.3762         calculate D2E/DX2 analytically  !
 ! D944  D(366,125,133,113)   -110.0469         calculate D2E/DX2 analytically  !
 ! D945  D(366,125,133,114)     71.3254         calculate D2E/DX2 analytically  !
 ! D946  D(367,125,133,113)    133.6834         calculate D2E/DX2 analytically  !
 ! D947  D(367,125,133,114)    -44.9443         calculate D2E/DX2 analytically  !
 ! D948  D(133,125,138,158)   -159.5606         calculate D2E/DX2 analytically  !
 ! D949  D(133,125,138,382)    -44.2702         calculate D2E/DX2 analytically  !
 ! D950  D(133,125,138,383)     76.446          calculate D2E/DX2 analytically  !
 ! D951  D(366,125,138,158)    -39.0036         calculate D2E/DX2 analytically  !
 ! D952  D(366,125,138,382)     76.2869         calculate D2E/DX2 analytically  !
 ! D953  D(366,125,138,383)   -162.997          calculate D2E/DX2 analytically  !
 ! D954  D(367,125,138,158)     77.1333         calculate D2E/DX2 analytically  !
 ! D955  D(367,125,138,382)   -167.5763         calculate D2E/DX2 analytically  !
 ! D956  D(367,125,138,383)    -46.8602         calculate D2E/DX2 analytically  !
 ! D957  D(136,126,134,115)     23.8425         calculate D2E/DX2 analytically  !
 ! D958  D(136,126,134,116)   -154.7501         calculate D2E/DX2 analytically  !
 ! D959  D(368,126,134,115)    -97.7081         calculate D2E/DX2 analytically  !
 ! D960  D(368,126,134,116)     83.6992         calculate D2E/DX2 analytically  !
 ! D961  D(369,126,134,115)    146.765          calculate D2E/DX2 analytically  !
 ! D962  D(369,126,134,116)    -31.8276         calculate D2E/DX2 analytically  !
 ! D963  D(134,126,136,159)   -121.2346         calculate D2E/DX2 analytically  !
 ! D964  D(134,126,136,378)      5.0342         calculate D2E/DX2 analytically  !
 ! D965  D(134,126,136,379)    123.1477         calculate D2E/DX2 analytically  !
 ! D966  D(368,126,136,159)      1.4728         calculate D2E/DX2 analytically  !
 ! D967  D(368,126,136,378)    127.7417         calculate D2E/DX2 analytically  !
 ! D968  D(368,126,136,379)   -114.1448         calculate D2E/DX2 analytically  !
 ! D969  D(369,126,136,159)    116.6835         calculate D2E/DX2 analytically  !
 ! D970  D(369,126,136,378)   -117.0476         calculate D2E/DX2 analytically  !
 ! D971  D(369,126,136,379)      1.0659         calculate D2E/DX2 analytically  !
 ! D972  D(137,127,135,117)     -4.9142         calculate D2E/DX2 analytically  !
 ! D973  D(137,127,135,118)    171.8475         calculate D2E/DX2 analytically  !
 ! D974  D(370,127,135,117)   -129.3118         calculate D2E/DX2 analytically  !
 ! D975  D(370,127,135,118)     47.4499         calculate D2E/DX2 analytically  !
 ! D976  D(371,127,135,117)    118.5679         calculate D2E/DX2 analytically  !
 ! D977  D(371,127,135,118)    -64.6704         calculate D2E/DX2 analytically  !
 ! D978  D(135,127,137,157)   -144.6563         calculate D2E/DX2 analytically  !
 ! D979  D(135,127,137,343)    124.8313         calculate D2E/DX2 analytically  !
 ! D980  D(135,127,137,380)    -28.479          calculate D2E/DX2 analytically  !
 ! D981  D(135,127,137,381)     90.4446         calculate D2E/DX2 analytically  !
 ! D982  D(370,127,137,157)    -20.3456         calculate D2E/DX2 analytically  !
 ! D983  D(370,127,137,343)   -110.858          calculate D2E/DX2 analytically  !
 ! D984  D(370,127,137,380)     95.8317         calculate D2E/DX2 analytically  !
 ! D985  D(370,127,137,381)   -145.2447         calculate D2E/DX2 analytically  !
 ! D986  D(371,127,137,157)     92.602          calculate D2E/DX2 analytically  !
 ! D987  D(371,127,137,343)      2.0895         calculate D2E/DX2 analytically  !
 ! D988  D(371,127,137,380)   -151.2208         calculate D2E/DX2 analytically  !
 ! D989  D(371,127,137,381)    -32.2972         calculate D2E/DX2 analytically  !
 ! D990  D(135,127,370,43)    -168.0143         calculate D2E/DX2 analytically  !
 ! D991  D(137,127,370,43)      63.3339         calculate D2E/DX2 analytically  !
 ! D992  D(371,127,370,43)     -53.1993         calculate D2E/DX2 analytically  !
 ! D993  D(135,127,371,193)   -139.9149         calculate D2E/DX2 analytically  !
 ! D994  D(137,127,371,193)    -12.0721         calculate D2E/DX2 analytically  !
 ! D995  D(370,127,371,193)    104.4178         calculate D2E/DX2 analytically  !
 ! D996  D(115,128,139,129)     -0.1058         calculate D2E/DX2 analytically  !
 ! D997  D(115,128,139,421)   -179.8961         calculate D2E/DX2 analytically  !
 ! D998  D(372,128,139,129)    179.7383         calculate D2E/DX2 analytically  !
 ! D999  D(372,128,139,421)     -0.0521         calculate D2E/DX2 analytically  !
 ! D1000 D(116,129,139,128)      0.1255         calculate D2E/DX2 analytically  !
 ! D1001 D(116,129,139,421)    179.9125         calculate D2E/DX2 analytically  !
 ! D1002 D(373,129,139,128)    179.7517         calculate D2E/DX2 analytically  !
 ! D1003 D(373,129,139,421)     -0.4613         calculate D2E/DX2 analytically  !
 ! D1004 D(116,129,373,101)     27.0825         calculate D2E/DX2 analytically  !
 ! D1005 D(139,129,373,101)   -152.5538         calculate D2E/DX2 analytically  !
 ! D1006 D(113,130,140,131)      0.0436         calculate D2E/DX2 analytically  !
 ! D1007 D(113,130,140,411)   -179.9767         calculate D2E/DX2 analytically  !
 ! D1008 D(374,130,140,131)   -179.8168         calculate D2E/DX2 analytically  !
 ! D1009 D(374,130,140,411)      0.1628         calculate D2E/DX2 analytically  !
 ! D1010 D(114,131,140,130)     -0.0697         calculate D2E/DX2 analytically  !
 ! D1011 D(114,131,140,411)    179.9503         calculate D2E/DX2 analytically  !
 ! D1012 D(375,131,140,130)    179.8451         calculate D2E/DX2 analytically  !
 ! D1013 D(375,131,140,411)     -0.135          calculate D2E/DX2 analytically  !
 ! D1014 D(120,132,160,162)   -114.4873         calculate D2E/DX2 analytically  !
 ! D1015 D(120,132,160,233)   -149.4295         calculate D2E/DX2 analytically  !
 ! D1016 D(120,132,160,398)     64.0032         calculate D2E/DX2 analytically  !
 ! D1017 D(376,132,160,162)     11.3979         calculate D2E/DX2 analytically  !
 ! D1018 D(376,132,160,233)    -23.5442         calculate D2E/DX2 analytically  !
 ! D1019 D(376,132,160,398)   -170.1116         calculate D2E/DX2 analytically  !
 ! D1020 D(377,132,160,162)    127.72           calculate D2E/DX2 analytically  !
 ! D1021 D(377,132,160,233)     92.7779         calculate D2E/DX2 analytically  !
 ! D1022 D(377,132,160,398)    -53.7895         calculate D2E/DX2 analytically  !
 ! D1023 D(126,136,159,164)    -39.0872         calculate D2E/DX2 analytically  !
 ! D1024 D(126,136,159,397)    144.4117         calculate D2E/DX2 analytically  !
 ! D1025 D(378,136,159,164)   -167.2605         calculate D2E/DX2 analytically  !
 ! D1026 D(378,136,159,397)     16.2384         calculate D2E/DX2 analytically  !
 ! D1027 D(379,136,159,164)     79.6441         calculate D2E/DX2 analytically  !
 ! D1028 D(379,136,159,397)    -96.857          calculate D2E/DX2 analytically  !
 ! D1029 D(127,137,157,161)     67.4106         calculate D2E/DX2 analytically  !
 ! D1030 D(127,137,157,395)   -115.7327         calculate D2E/DX2 analytically  !
 ! D1031 D(380,137,157,161)    -52.1551         calculate D2E/DX2 analytically  !
 ! D1032 D(380,137,157,395)    124.7017         calculate D2E/DX2 analytically  !
 ! D1033 D(381,137,157,161)   -166.7905         calculate D2E/DX2 analytically  !
 ! D1034 D(381,137,157,395)     10.0663         calculate D2E/DX2 analytically  !
 ! D1035 D(127,137,343,108)   -172.488          calculate D2E/DX2 analytically  !
 ! D1036 D(380,137,343,108)    -17.6677         calculate D2E/DX2 analytically  !
 ! D1037 D(381,137,343,108)   -133.668          calculate D2E/DX2 analytically  !
 ! D1038 D(125,138,158,163)     86.4578         calculate D2E/DX2 analytically  !
 ! D1039 D(125,138,158,396)    -91.9496         calculate D2E/DX2 analytically  !
 ! D1040 D(382,138,158,163)    -31.8858         calculate D2E/DX2 analytically  !
 ! D1041 D(382,138,158,396)    149.7068         calculate D2E/DX2 analytically  !
 ! D1042 D(383,138,158,163)   -149.4476         calculate D2E/DX2 analytically  !
 ! D1043 D(383,138,158,396)     32.145          calculate D2E/DX2 analytically  !
 ! D1044 D(128,139,421,147)     -8.7116         calculate D2E/DX2 analytically  !
 ! D1045 D(128,139,421,148)   -128.3525         calculate D2E/DX2 analytically  !
 ! D1046 D(128,139,421,149)    111.3668         calculate D2E/DX2 analytically  !
 ! D1047 D(129,139,421,147)    171.5079         calculate D2E/DX2 analytically  !
 ! D1048 D(129,139,421,148)     51.867          calculate D2E/DX2 analytically  !
 ! D1049 D(129,139,421,149)    -68.4137         calculate D2E/DX2 analytically  !
 ! D1050 D(130,140,411,151)      2.3476         calculate D2E/DX2 analytically  !
 ! D1051 D(130,140,411,152)   -118.0185         calculate D2E/DX2 analytically  !
 ! D1052 D(130,140,411,153)    122.46           calculate D2E/DX2 analytically  !
 ! D1053 D(131,140,411,151)   -177.6735         calculate D2E/DX2 analytically  !
 ! D1054 D(131,140,411,152)     61.9604         calculate D2E/DX2 analytically  !
 ! D1055 D(131,140,411,153)    -57.5611         calculate D2E/DX2 analytically  !
 ! D1056 D(384,141,165,142)   -178.3419         calculate D2E/DX2 analytically  !
 ! D1057 D(384,141,165,143)    -60.0311         calculate D2E/DX2 analytically  !
 ! D1058 D(384,141,165,146)     60.8417         calculate D2E/DX2 analytically  !
 ! D1059 D(385,141,165,142)    -59.2351         calculate D2E/DX2 analytically  !
 ! D1060 D(385,141,165,143)     59.0757         calculate D2E/DX2 analytically  !
 ! D1061 D(385,141,165,146)    179.9484         calculate D2E/DX2 analytically  !
 ! D1062 D(386,141,165,142)     59.9672         calculate D2E/DX2 analytically  !
 ! D1063 D(386,141,165,143)    178.278          calculate D2E/DX2 analytically  !
 ! D1064 D(386,141,165,146)    -60.8492         calculate D2E/DX2 analytically  !
 ! D1065 D(387,142,165,141)    177.3804         calculate D2E/DX2 analytically  !
 ! D1066 D(387,142,165,143)     59.8663         calculate D2E/DX2 analytically  !
 ! D1067 D(387,142,165,146)    -59.9508         calculate D2E/DX2 analytically  !
 ! D1068 D(388,142,165,141)     57.4516         calculate D2E/DX2 analytically  !
 ! D1069 D(388,142,165,143)    -60.0624         calculate D2E/DX2 analytically  !
 ! D1070 D(388,142,165,146)   -179.8796         calculate D2E/DX2 analytically  !
 ! D1071 D(389,142,165,141)    -62.362          calculate D2E/DX2 analytically  !
 ! D1072 D(389,142,165,143)   -179.8761         calculate D2E/DX2 analytically  !
 ! D1073 D(389,142,165,146)     60.3068         calculate D2E/DX2 analytically  !
 ! D1074 D(390,143,165,141)   -177.5876         calculate D2E/DX2 analytically  !
 ! D1075 D(390,143,165,142)    -60.0588         calculate D2E/DX2 analytically  !
 ! D1076 D(390,143,165,146)     59.7229         calculate D2E/DX2 analytically  !
 ! D1077 D(391,143,165,141)     62.1668         calculate D2E/DX2 analytically  !
 ! D1078 D(391,143,165,142)    179.6956         calculate D2E/DX2 analytically  !
 ! D1079 D(391,143,165,146)    -60.5228         calculate D2E/DX2 analytically  !
 ! D1080 D(392,143,165,141)    -57.6403         calculate D2E/DX2 analytically  !
 ! D1081 D(392,143,165,142)     59.8884         calculate D2E/DX2 analytically  !
 ! D1082 D(392,143,165,146)    179.6701         calculate D2E/DX2 analytically  !
 ! D1083 D(121,144,146,145)     -0.0814         calculate D2E/DX2 analytically  !
 ! D1084 D(121,144,146,165)    179.9448         calculate D2E/DX2 analytically  !
 ! D1085 D(393,144,146,145)   -179.4301         calculate D2E/DX2 analytically  !
 ! D1086 D(393,144,146,165)      0.5961         calculate D2E/DX2 analytically  !
 ! D1087 D(122,145,146,144)      0.1127         calculate D2E/DX2 analytically  !
 ! D1088 D(122,145,146,165)   -179.9143         calculate D2E/DX2 analytically  !
 ! D1089 D(394,145,146,144)    179.7478         calculate D2E/DX2 analytically  !
 ! D1090 D(394,145,146,165)     -0.2792         calculate D2E/DX2 analytically  !
 ! D1091 D(144,146,165,141)    179.8355         calculate D2E/DX2 analytically  !
 ! D1092 D(144,146,165,142)     59.7287         calculate D2E/DX2 analytically  !
 ! D1093 D(144,146,165,143)    -60.0479         calculate D2E/DX2 analytically  !
 ! D1094 D(145,146,165,141)     -0.1367         calculate D2E/DX2 analytically  !
 ! D1095 D(145,146,165,142)   -120.2435         calculate D2E/DX2 analytically  !
 ! D1096 D(145,146,165,143)    119.9799         calculate D2E/DX2 analytically  !
 ! D1097 D(428,147,421,139)    -58.1569         calculate D2E/DX2 analytically  !
 ! D1098 D(428,147,421,148)     61.3387         calculate D2E/DX2 analytically  !
 ! D1099 D(428,147,421,149)   -178.2717         calculate D2E/DX2 analytically  !
 ! D1100 D(429,147,421,139)     62.8829         calculate D2E/DX2 analytically  !
 ! D1101 D(429,147,421,148)   -177.6214         calculate D2E/DX2 analytically  !
 ! D1102 D(429,147,421,149)    -57.2318         calculate D2E/DX2 analytically  !
 ! D1103 D(430,147,421,139)   -177.6595         calculate D2E/DX2 analytically  !
 ! D1104 D(430,147,421,148)    -58.1639         calculate D2E/DX2 analytically  !
 ! D1105 D(430,147,421,149)     62.2257         calculate D2E/DX2 analytically  !
 ! D1106 D(421,148,324,101)    -32.0188         calculate D2E/DX2 analytically  !
 ! D1107 D(425,148,324,101)   -165.9056         calculate D2E/DX2 analytically  !
 ! D1108 D(426,148,324,101)     85.549          calculate D2E/DX2 analytically  !
 ! D1109 D(427,148,324,101)    -56.6144         calculate D2E/DX2 analytically  !
 ! D1110 D(324,148,421,139)    -69.9202         calculate D2E/DX2 analytically  !
 ! D1111 D(324,148,421,147)    170.5446         calculate D2E/DX2 analytically  !
 ! D1112 D(324,148,421,149)     50.2756         calculate D2E/DX2 analytically  !
 ! D1113 D(425,148,421,139)     61.1098         calculate D2E/DX2 analytically  !
 ! D1114 D(425,148,421,147)    -58.4253         calculate D2E/DX2 analytically  !
 ! D1115 D(425,148,421,149)   -178.6944         calculate D2E/DX2 analytically  !
 ! D1116 D(426,148,421,139)   -178.8641         calculate D2E/DX2 analytically  !
 ! D1117 D(426,148,421,147)     61.6007         calculate D2E/DX2 analytically  !
 ! D1118 D(426,148,421,149)    -58.6683         calculate D2E/DX2 analytically  !
 ! D1119 D(427,148,421,139)    -58.8906         calculate D2E/DX2 analytically  !
 ! D1120 D(427,148,421,147)   -178.4258         calculate D2E/DX2 analytically  !
 ! D1121 D(427,148,421,149)     61.3052         calculate D2E/DX2 analytically  !
 ! D1122 D(324,148,427,101)      3.4395         calculate D2E/DX2 analytically  !
 ! D1123 D(421,148,427,101)   -158.0915         calculate D2E/DX2 analytically  !
 ! D1124 D(425,148,427,101)     80.6537         calculate D2E/DX2 analytically  !
 ! D1125 D(426,148,427,101)    -36.7471         calculate D2E/DX2 analytically  !
 ! D1126 D(422,149,421,139)     58.8059         calculate D2E/DX2 analytically  !
 ! D1127 D(422,149,421,147)    178.693          calculate D2E/DX2 analytically  !
 ! D1128 D(422,149,421,148)    -61.1242         calculate D2E/DX2 analytically  !
 ! D1129 D(423,149,421,139)    178.8601         calculate D2E/DX2 analytically  !
 ! D1130 D(423,149,421,147)    -61.2527         calculate D2E/DX2 analytically  !
 ! D1131 D(423,149,421,148)     58.93           calculate D2E/DX2 analytically  !
 ! D1132 D(424,149,421,139)    -61.0012         calculate D2E/DX2 analytically  !
 ! D1133 D(424,149,421,147)     58.8859         calculate D2E/DX2 analytically  !
 ! D1134 D(424,149,421,148)    179.0687         calculate D2E/DX2 analytically  !
 ! D1135 D(123,150,410,154)    132.5155         calculate D2E/DX2 analytically  !
 ! D1136 D(123,150,410,155)     11.9812         calculate D2E/DX2 analytically  !
 ! D1137 D(123,150,410,156)    -92.8845         calculate D2E/DX2 analytically  !
 ! D1138 D(124,150,410,154)    -60.0736         calculate D2E/DX2 analytically  !
 ! D1139 D(124,150,410,155)    179.392          calculate D2E/DX2 analytically  !
 ! D1140 D(124,150,410,156)     74.5264         calculate D2E/DX2 analytically  !
 ! D1141 D(418,151,411,140)    -61.4208         calculate D2E/DX2 analytically  !
 ! D1142 D(418,151,411,152)     58.8619         calculate D2E/DX2 analytically  !
 ! D1143 D(418,151,411,153)    178.6901         calculate D2E/DX2 analytically  !
 ! D1144 D(419,151,411,140)     59.8546         calculate D2E/DX2 analytically  !
 ! D1145 D(419,151,411,152)   -179.8627         calculate D2E/DX2 analytically  !
 ! D1146 D(419,151,411,153)    -60.0345         calculate D2E/DX2 analytically  !
 ! D1147 D(420,151,411,140)    179.2173         calculate D2E/DX2 analytically  !
 ! D1148 D(420,151,411,152)    -60.5            calculate D2E/DX2 analytically  !
 ! D1149 D(420,151,411,153)     59.3283         calculate D2E/DX2 analytically  !
 ! D1150 D(411,152,241,30)      96.5639         calculate D2E/DX2 analytically  !
 ! D1151 D(415,152,241,30)     159.7475         calculate D2E/DX2 analytically  !
 ! D1152 D(416,152,241,30)       7.9339         calculate D2E/DX2 analytically  !
 ! D1153 D(417,152,241,30)     -96.4324         calculate D2E/DX2 analytically  !
 ! D1154 D(241,152,411,140)    107.4371         calculate D2E/DX2 analytically  !
 ! D1155 D(241,152,411,151)    -13.1825         calculate D2E/DX2 analytically  !
 ! D1156 D(241,152,411,153)   -133.1391         calculate D2E/DX2 analytically  !
 ! D1157 D(415,152,411,140)     61.1645         calculate D2E/DX2 analytically  !
 ! D1158 D(415,152,411,151)    -59.4551         calculate D2E/DX2 analytically  !
 ! D1159 D(415,152,411,153)   -179.4117         calculate D2E/DX2 analytically  !
 ! D1160 D(416,152,411,140)   -178.8075         calculate D2E/DX2 analytically  !
 ! D1161 D(416,152,411,151)     60.573          calculate D2E/DX2 analytically  !
 ! D1162 D(416,152,411,153)    -59.3836         calculate D2E/DX2 analytically  !
 ! D1163 D(417,152,411,140)    -58.8299         calculate D2E/DX2 analytically  !
 ! D1164 D(417,152,411,151)   -179.4494         calculate D2E/DX2 analytically  !
 ! D1165 D(417,152,411,153)     60.594          calculate D2E/DX2 analytically  !
 ! D1166 D(241,152,415,30)      -0.5977         calculate D2E/DX2 analytically  !
 ! D1167 D(411,152,415,30)     147.7022         calculate D2E/DX2 analytically  !
 ! D1168 D(416,152,415,30)      25.8182         calculate D2E/DX2 analytically  !
 ! D1169 D(417,152,415,30)     -89.9526         calculate D2E/DX2 analytically  !
 ! D1170 D(412,153,411,140)     59.0124         calculate D2E/DX2 analytically  !
 ! D1171 D(412,153,411,151)    179.4167         calculate D2E/DX2 analytically  !
 ! D1172 D(412,153,411,152)    -60.5903         calculate D2E/DX2 analytically  !
 ! D1173 D(413,153,411,140)    178.9573         calculate D2E/DX2 analytically  !
 ! D1174 D(413,153,411,151)    -60.6384         calculate D2E/DX2 analytically  !
 ! D1175 D(413,153,411,152)     59.3547         calculate D2E/DX2 analytically  !
 ! D1176 D(414,153,411,140)    -60.9917         calculate D2E/DX2 analytically  !
 ! D1177 D(414,153,411,151)     59.4126         calculate D2E/DX2 analytically  !
 ! D1178 D(414,153,411,152)    179.4057         calculate D2E/DX2 analytically  !
 ! D1179 D(401,154,410,150)     18.721          calculate D2E/DX2 analytically  !
 ! D1180 D(401,154,410,155)    140.6069         calculate D2E/DX2 analytically  !
 ! D1181 D(401,154,410,156)   -103.8153         calculate D2E/DX2 analytically  !
 ! D1182 D(402,154,410,150)    141.6959         calculate D2E/DX2 analytically  !
 ! D1183 D(402,154,410,155)    -96.4181         calculate D2E/DX2 analytically  !
 ! D1184 D(402,154,410,156)     19.1597         calculate D2E/DX2 analytically  !
 ! D1185 D(403,154,410,150)   -100.2947         calculate D2E/DX2 analytically  !
 ! D1186 D(403,154,410,155)     21.5912         calculate D2E/DX2 analytically  !
 ! D1187 D(403,154,410,156)    137.169          calculate D2E/DX2 analytically  !
 ! D1188 D(408,155,407,279)    114.5283         calculate D2E/DX2 analytically  !
 ! D1189 D(409,155,407,279)     -5.5531         calculate D2E/DX2 analytically  !
 ! D1190 D(410,155,407,279)   -122.7852         calculate D2E/DX2 analytically  !
 ! D1191 D(407,155,410,150)    -21.41           calculate D2E/DX2 analytically  !
 ! D1192 D(407,155,410,154)   -145.0017         calculate D2E/DX2 analytically  !
 ! D1193 D(407,155,410,156)     84.3395         calculate D2E/DX2 analytically  !
 ! D1194 D(408,155,410,150)     98.6833         calculate D2E/DX2 analytically  !
 ! D1195 D(408,155,410,154)    -24.9085         calculate D2E/DX2 analytically  !
 ! D1196 D(408,155,410,156)   -155.5673         calculate D2E/DX2 analytically  !
 ! D1197 D(409,155,410,150)   -140.7912         calculate D2E/DX2 analytically  !
 ! D1198 D(409,155,410,154)     95.617          calculate D2E/DX2 analytically  !
 ! D1199 D(409,155,410,156)    -35.0418         calculate D2E/DX2 analytically  !
 ! D1200 D(404,156,220,14)    -146.006          calculate D2E/DX2 analytically  !
 ! D1201 D(405,156,220,14)      86.7906         calculate D2E/DX2 analytically  !
 ! D1202 D(406,156,220,14)     -25.0937         calculate D2E/DX2 analytically  !
 ! D1203 D(410,156,220,14)    -162.0296         calculate D2E/DX2 analytically  !
 ! D1204 D(220,156,410,150)     48.756          calculate D2E/DX2 analytically  !
 ! D1205 D(220,156,410,154)    176.4528         calculate D2E/DX2 analytically  !
 ! D1206 D(220,156,410,155)    -64.2021         calculate D2E/DX2 analytically  !
 ! D1207 D(404,156,410,150)     35.8564         calculate D2E/DX2 analytically  !
 ! D1208 D(404,156,410,154)    163.5531         calculate D2E/DX2 analytically  !
 ! D1209 D(404,156,410,155)    -77.1018         calculate D2E/DX2 analytically  !
 ! D1210 D(405,156,410,150)    152.4685         calculate D2E/DX2 analytically  !
 ! D1211 D(405,156,410,154)    -79.8348         calculate D2E/DX2 analytically  !
 ! D1212 D(405,156,410,155)     39.5103         calculate D2E/DX2 analytically  !
 ! D1213 D(406,156,410,150)    -82.708          calculate D2E/DX2 analytically  !
 ! D1214 D(406,156,410,154)     44.9887         calculate D2E/DX2 analytically  !
 ! D1215 D(406,156,410,155)    164.3338         calculate D2E/DX2 analytically  !
 ! D1216 D(161,157,343,108)      8.6763         calculate D2E/DX2 analytically  !
 ! D1217 D(395,157,343,108)    115.3996         calculate D2E/DX2 analytically  !
 ! D1218 D(137,157,395,197)     47.8141         calculate D2E/DX2 analytically  !
 ! D1219 D(161,157,395,197)   -135.2048         calculate D2E/DX2 analytically  !
 ! D1220 D(343,157,395,197)    103.846          calculate D2E/DX2 analytically  !
 ! D1221 D(132,160,162,21)     -73.2007         calculate D2E/DX2 analytically  !
 ! D1222 D(132,160,162,231)    -73.68           calculate D2E/DX2 analytically  !
 ! D1223 D(398,160,162,21)     108.3974         calculate D2E/DX2 analytically  !
 ! D1224 D(398,160,162,231)    107.9181         calculate D2E/DX2 analytically  !
 ! D1225 D(132,160,233,21)     -23.6134         calculate D2E/DX2 analytically  !
 ! D1226 D(398,160,233,21)     118.9021         calculate D2E/DX2 analytically  !
 ! D1227 D(54,171,234,22)     -136.5938         calculate D2E/DX2 analytically  !
 ! D1228 D(1,188,200,6)        155.8071         calculate D2E/DX2 analytically  !
 ! D1229 D(3,193,371,127)      -44.846          calculate D2E/DX2 analytically  !
 ! D1230 D(5,197,395,157)       62.6647         calculate D2E/DX2 analytically  !
 ! D1231 D(8,205,239,27)         7.4357         calculate D2E/DX2 analytically  !
 ! D1232 D(9,208,359,118)     -136.8507         calculate D2E/DX2 analytically  !
 ! D1233 D(36,249,257,40)     -144.9497         calculate D2E/DX2 analytically  !
 ! D1234 D(76,279,407,155)      70.8422         calculate D2E/DX2 analytically  !
 ! D1235 D(77,281,293,82)     -166.4867         calculate D2E/DX2 analytically  !
 ! D1236 D(85,300,309,94)      163.5348         calculate D2E/DX2 analytically  !
 ! D1237 D(99,321,328,103)     135.0144         calculate D2E/DX2 analytically  !
 ! D1238 D(107,339,344,109)   -130.8032         calculate D2E/DX2 analytically  !
 ! D1239 D(107,339,344,340)    -13.9207         calculate D2E/DX2 analytically  !
 ! D1240 D(107,340,344,109)    170.8842         calculate D2E/DX2 analytically  !
 ! D1241 D(107,340,344,339)     12.1849         calculate D2E/DX2 analytically  !
 --------------------------------------------------------------------------------
 Trust Radius=3.00D-01 FncErr=1.00D-07 GrdErr=1.00D-07
 Number of steps in this run=   2 maximum allowed number of steps=   2.
 GradGradGradGradGradGradGradGradGradGradGradGradGradGradGradGradGradGrad

 Symmetry turned off by external request.
 Stoichiometry    C147H262GeN3O15SSiSn(1-)
 Framework group  C1[X(C147H262GeN3O15SSiSn)]
 Deg. of freedom  1287
 Full point group                 C1      NOp   1
                         Z-Matrix orientation:                         
 ---------------------------------------------------------------------
 Center     Atomic      Atomic             Coordinates (Angstroms)
 Number     Number       Type             X           Y           Z
 ---------------------------------------------------------------------
      1          6           0        5.295335   -0.943843   -5.646633
      2          6           0        5.283332    0.163154   -4.586633
      3          6           0        5.151336   -0.474840   -3.188634
      4          6           0        6.286333   -1.453845   -2.902633
      5          6           0        5.151332    0.574154   -2.093631
      6          6           0        1.664333   -2.049845   -6.170633
      7          6           0        0.561334   -1.202844   -6.818632
      8          6           0       -0.704666   -2.006844   -7.122633
      9          6           0        0.193333   -0.064842   -5.879633
     10          6           0        3.254334   -6.214844   -3.420631
     11          6           0        2.687332   -5.027843   -2.617634
     12          6           0        1.794335   -5.489845   -1.466633
     13          6           0        3.826334   -4.187844   -2.033633
     14          6           0        0.357333   -7.705843   -5.417634
     15          6           0       -0.474918   -6.902191   -6.434046
     16          6           0        0.236334  -11.562845   -2.478633
     17          6           0       -0.771666  -10.418842   -2.496632
     18          6           0       -2.084667  -10.798848   -1.826641
     19          7           0       -2.387667  -10.179841   -0.689627
     20          8           0       -2.830665  -11.633843   -2.326631
     21          6           0       -4.911667   -4.315844   -9.688635
     22          6           0       -4.407665   -5.009843   -8.422634
     23          6           0       -4.453667   -4.113846   -7.213633
     24          6           0       -5.454664   -3.136842   -7.137630
     25          6           0       -3.481669   -4.205840   -6.201630
     26          6           0       -5.440664   -2.214844   -6.088634
     27          6           0       -3.526667   -3.326845   -5.102637
     28          6           0       -4.524664   -2.336848   -5.040634
     29          8           0       -4.637667   -1.497841   -3.971632
     30          6           0        5.661332    8.115158   -2.410635
     31          6           0        5.670337    7.223155   -1.174631
     32          6           0        5.253333    5.834155   -1.517629
     33          6           0        6.214332    4.889156   -1.888635
     34          6           0        3.892333    5.522155   -1.578636
     35          6           0        5.814333    3.704157   -2.523633
     36          6           0        3.505339    4.334156   -2.198636
     37          6           0        4.453334    3.453159   -2.725630
     38          6           0       -0.417666    5.083156   -3.743634
     39          6           0       -0.594665    4.894156   -2.238633
     40          6           0        0.643329    4.277161   -1.580629
     41          6           0        0.913331    2.821149   -1.980637
     42          8           0        0.110335    2.294159   -2.786632
     43          8           0        1.841336    2.219157   -1.401632
     44          6           0       -8.954665   -3.668841   -4.529633
     45          6           0       -8.072666   -2.396847   -4.585636
     46          6           0       -8.282670   -1.616844   -5.889632
     47          8           0       -8.353667   -1.521843   -3.498632
     48          6           0       -9.646667   -4.397844   -0.816633
     49          7           0       -8.286668   -8.018846   -4.205633
     50          6           0       -6.838669   -8.103838   -4.082634
     51          6           0       -6.455660   -7.871839   -2.613635
     52          8           0       -5.552667   -7.094846   -2.307633
     53          6           0       -6.196662   -7.087848   -5.063633
     54          6           0       -6.702669   -7.344843   -6.496633
     55          6           0       -4.662667   -7.169843   -5.059633
     56          6           0       -6.363665   -8.718843   -7.088633
     57          7           0       -7.130670   -8.558847   -1.684632
     58          6           0       -6.740670   -8.514837   -0.283634
     59          6           0       -7.553665   -9.516867    0.533377
     60          8           0       -7.054624  -10.630532    0.840258
     61          6           0       -6.922664   -7.083842    0.241367
     62          6           0       -6.521667   -6.910844    1.683366
     63          6           0       -5.320667   -7.472843    2.152370
     64          6           0       -7.367665   -6.214845    2.563369
     65          6           0       -4.977668   -7.360843    3.509366
     66          6           0       -7.016666   -6.091844    3.918366
     67          6           0       -5.824667   -6.667844    4.392365
     68          6           0        3.900334  -10.298843    4.080368
     69          6           0        3.112334  -11.205845    3.132366
     70          6           0        2.157334  -10.455844    2.232368
     71          6           0        2.637330   -9.779842    1.096366
     72          6           0        0.789333  -10.406841    2.553364
     73          6           0        1.758334   -9.014844    0.309367
     74          6           0       -0.087665   -9.634845    1.772367
     75          6           0        0.400337   -8.918847    0.664373
     76          8           0       -0.446668   -8.128842   -0.057637
     77          6           0        4.896334   -5.612844    5.809366
     78          6           0        5.637335   -6.253842    4.629368
     79          6           0        6.909330   -6.997847    5.048367
     80          6           0        7.644334   -7.559843    3.834366
     81          6           0        7.823335   -6.065842    5.835367
     82          6           0        1.423332   -4.830844    4.444368
     83          6           0        0.886333   -5.804842    3.401369
     84         16           0        2.067335   -5.880844    2.036365
     85          6           0        0.028333    0.133156    5.325367
     86          6           0        0.921335   -0.180844    4.121367
     87          6           0        0.497334    0.504155    2.843368
     88          6           0        0.575330    1.901156    2.709363
     89          6           0       -0.043668   -0.272839    1.805367
     90          6           0       -0.000665    2.526153    1.587370
     91          6           0       -0.602667    0.350156    0.679368
     92          6           0       -0.638663    1.751158    0.601366
     93          8           0       -1.297667    2.347155   -0.434632
     94          6           0       -3.363667   -1.339844    4.333366
     95          6           0       -3.560665   -2.849843    4.154368
     96          6           0       -2.824669   -3.406844    2.930367
     97          6           0       -2.806666   -4.930844    2.954368
     98          6           0       -3.499666   -2.913843    1.651366
     99          6           0        3.945333    2.254159    6.885366
    100          6           0        2.516324    1.962141    7.348370
    101          6           0        2.425345    2.087169    8.875366
    102          8           0        1.594334    2.876157    6.753366
    103          6           0        4.153334    3.309157    3.220367
    104          6           0        3.744333    4.716156    2.766369
    105          6           0        4.302334    5.065156    1.405366
    106          6           0        2.220334    4.823158    2.711367
    107          6           0        6.238331   -1.718843    3.232367
    108          6           0        4.834710   -1.330836    2.731483
    109          6           0        9.047336   -0.937843    0.709366
    110          6           0        9.465331    0.524156    0.415367
    111          6           0       10.631335    0.691156   -0.558633
    112          6           0        8.275334    1.291157   -0.164633
    113          6           0        2.538334   35.540155    3.879366
    114          6           0        2.259332   36.087157    1.562366
    115          6           0        6.986332    1.795157   42.308367
    116          6           0        6.665333    2.374156   40.005367
    117          6           0        0.521841   -2.660648   -0.312277
    118          6           0       -0.174203   -1.395683   -2.214313
    119          6           0       -5.294666   -7.687844  -39.277633
    120          6           0       -4.223667   -6.629843  -39.418632
    121          6           0       -5.976667   -7.867844  -38.069633
    122          6           0       -5.620666   -8.535844  -40.334633
    123          6           0       -0.617093   -3.454207   -0.425784
    124          6           0       -1.293646   -2.207962   -2.333476
    125          6           0        4.108334   37.241156    2.853367
    126          6           0        8.523334    3.527155   41.285366
    127          6           0        1.968313   -0.714716   -1.137896
    128          6           0        5.943334    0.878156   42.220367
    129          6           0        5.620333    1.455156   39.919367
    130          6           0        1.486331   34.635160    3.789367
    131          6           0        1.206334   35.179159    1.476367
    132          6           0       -3.674665   -6.152843  -38.053635
    133          6           0        2.943335   36.281154    2.764368
    134          6           0        7.366334    2.557156   41.199368
    135          6           0        0.778533   -1.630895   -1.211571
    136          6           0        9.523334    3.161158   42.406366
    137          6           0        2.889231   -0.876087    0.081484
    138          6           0        4.898332   37.098158    4.175368
    139          6           0        5.237334    0.686156   41.024368
    140          6           0        0.790336   34.429151    2.586367
    141          6           0       -8.571151  -11.643139  -40.063671
    142          6           0       -9.686241  -10.138815  -38.409112
    143          6           0       -7.906082  -11.762061  -37.658318
    144          6           0       -6.939666   -8.858844  -37.929634
    145          6           0       -6.588666   -9.530843  -40.193633
    146          6           0       -7.271667   -9.718843  -38.988632
    147          6           0        3.718334   -1.679844   42.597367
    148          6           0        4.055334   -1.823844   39.394366
    149          6           0        2.043334    0.334156   40.709367
    150          6           0       -1.544830   -3.275770   -1.452095
    151          6           0       -0.996402   32.414702    4.121042
    152          6           0       -0.198414   31.854408    1.192264
    153          6           0       -2.187198   34.119545    1.841228
    154          6           0       -4.994970   -4.081167   -1.989228
    155          6           0       -2.971089   -6.224866   -0.164748
    156          6           0       -1.992831   -6.002889   -3.289414
    157          6           0        3.477705    0.435498    0.578285
    158          6           0        5.710336   38.335155    4.478365
    159          6           0        9.671334    4.278155   43.412369
    160          6           0       -2.863668   -7.226845  -37.369632
    161          8           0        2.818774    1.304805    1.078020
    162          8           0       -3.166666   -7.768844  -36.337632
    163          8           0        5.299333   39.304157    5.061368
    164          8           0        9.700333    5.450157   43.142366
    165          6           0       -8.344666  -10.805844  -38.791633
    166          1           0       -6.508471   -6.083380   -4.759463
    167          1           0       -4.324533   -8.209348   -4.995533
    168          1           0       -4.247354   -6.642833   -4.213585
    169          1           0       -4.246729   -6.745451   -5.972576
    170          1           0       -7.785382   -7.191437   -6.555429
    171          1           0       -6.277974   -6.567469   -7.130733
    172          1           0       -5.288238   -8.908179   -7.089969
    173          1           0       -6.838664   -9.539694   -6.542316
    174          1           0       -6.709647   -8.782668   -8.124174
    175          1           0       -6.523666   -9.121289   -4.334294
    176          1           0       -8.587084   -7.050407   -4.227489
    177          1           0       -8.621528   -8.464696   -5.048910
    178          1           0       -7.962757   -6.773854    0.094345
    179          1           0       -6.328241   -6.433346   -0.398609
    180          1           0       -4.662972   -8.003197    1.478556
    181          1           0       -8.293779   -5.785529    2.198326
    182          1           0       -4.057681   -7.801076    3.875038
    183          1           0       -7.666896   -5.556348    4.600771
    184          1           0       -5.558840   -6.576369    5.438967
    185          1           0       -5.704783   -8.835886   -0.195944
    186          1           0       -7.930358   -9.094416   -1.994348
    187          8           0       -8.881996   -9.189472    0.949601
    188          1           0        4.525097   -1.689609   -5.442349
    189          1           0        6.256075   -1.463976   -5.676726
    190          1           0        5.114816   -0.551009   -6.652733
    191          1           0        6.198405    0.763899   -4.643067
    192          1           0        4.441314    0.839923   -4.758389
    193          1           0        4.207248   -1.029634   -3.171371
    194          1           0        6.182850   -1.882706   -1.902318
    195          1           0        7.255302   -0.940594   -2.940462
    196          1           0        6.331062   -2.287888   -3.607251
    197          1           0        5.349866    0.090222   -1.138120
    198          1           0        5.958582    1.283353   -2.242997
    199          1           0        4.211931    1.112978   -2.004705
    200          1           0        2.538512   -1.434629   -5.958704
    201          1           0        1.316273   -2.473337   -5.222610
    202          1           0        1.980322   -2.878481   -6.814367
    203          1           0        0.950215   -0.786393   -7.757442
    204          1           0       -0.511367   -2.837226   -7.811773
    205          1           0       -1.116198   -2.429153   -6.203666
    206          1           0       -1.478328   -1.375527   -7.568996
    207          1           0        1.053079    0.544928   -5.590624
    208          1           0       -0.239947   -0.453128   -4.956063
    209          1           0       -0.546045    0.608360   -6.324826
    210          1           0        2.460432   -6.868446   -3.784353
    211          1           0        3.920595   -6.816533   -2.790800
    212          1           0        3.834285   -5.871516   -4.283057
    213          1           0        2.100217   -4.396888   -3.295033
    214          1           0        1.491053   -4.655413   -0.852692
    215          1           0        2.345275   -6.188580   -0.830314
    216          1           0        0.896220   -6.006874   -1.814802
    217          1           0        3.440675   -3.308130   -1.517206
    218          1           0        4.403048   -4.776060   -1.310082
    219          1           0        4.518050   -3.845621   -2.808279
    220          1           0        0.156591   -7.380735   -4.397668
    221          1           0        1.425756   -7.587633   -5.610562
    222          1           0        0.126554   -8.773371   -5.479769
    223          1           0       -1.543962   -7.058315   -6.274036
    224          1           0       -0.270970   -5.831661   -6.352437
    225          1           0       -0.244617   -7.205817   -7.459771
    226          1           0       -0.204357  -12.462106   -2.914786
    227          1           0        0.552568  -11.797208   -1.458532
    228          1           0        1.128668  -11.301607   -3.053361
    229          1           0       -0.342719   -9.520740   -2.051171
    230          1           0       -3.270626  -10.409035   -0.258893
    231          1           0       -4.411459   -3.356027   -9.838212
    232          1           0       -5.988582   -4.135095   -9.663214
    233          1           0       -4.718303   -4.935554  -10.569792
    234          1           0       -4.977411   -5.930444   -8.266179
    235          1           0       -3.373338   -5.332852   -8.581912
    236          1           0       -6.177760   -3.017065   -7.931186
    237          1           0       -2.679411   -4.925651   -6.287261
    238          1           0       -6.086611   -1.360368   -6.083195
    239          1           0       -2.764252   -3.387203   -4.341092
    240          1           0       -3.815085   -1.461296   -3.469739
    241          1           0        5.966023    9.140057   -2.170348
    242          1           0        4.663208    8.155231   -2.855258
    243          1           0        6.342776    7.730258   -3.174823
    244          1           0        5.002027    7.649517   -0.417922
    245          1           0        6.674456    7.225641   -0.733927
    246          1           0        7.268994    5.126663   -1.786264
    247          1           0        3.152098    6.242414   -1.246289
    248          1           0        6.572895    3.028914   -2.900654
    249          1           0        2.508088    4.108983   -2.448895
    250          1           0        4.107856    2.603300   -3.288197
    251          1           0        0.449860    5.717691   -3.963912
    252          1           0       -1.295700    5.561213   -4.193229
    253          1           0       -0.267541    4.110333   -4.209287
    254          1           0       -0.811456    5.862901   -1.765675
    255          1           0       -1.472103    4.257658   -2.092354
    256          1           0        0.535499    4.273662   -0.487344
    257          1           0        1.442767    4.986163   -1.722674
    258          1           0       -8.727860   -4.246628   -3.632645
    259          1           0      -10.016089   -3.404001   -4.512614
    260          1           0       -8.761991   -4.285421   -5.411636
    261          1           0       -7.040074   -2.732934   -4.513300
    262          1           0       -7.764654   -0.658246   -5.863747
    263          1           0       -9.350621   -1.383741   -5.978964
    264          1           0       -7.991659   -2.176503   -6.778148
    265          1           0       -7.519040   -1.133008   -3.220023
    266          1           0       -9.191774   -4.382247    0.174831
    267          1           0      -10.732702   -4.352745   -0.719900
    268          1           0       -9.295956   -3.536587   -1.385686
    269          1           0       -9.366308   -5.315195   -1.336348
    270          1           0        4.575794  -10.882538    4.713025
    271          1           0        3.227941   -9.735378    4.733498
    272          1           0        4.503349   -9.575579    3.524956
    273          1           0        2.553448  -11.942003    3.719258
    274          1           0        3.818225  -11.778929    2.520248
    275          1           0        3.687415   -9.833074    0.831928
    276          1           0        0.413891  -10.951758    3.412164
    277          1           0        2.111957   -8.461654   -0.550656
    278          1           0       -1.141974   -9.587151    2.022185
    279          1           0       -0.987171   -7.581255    0.523697
    280          1           0        4.560753   -6.368639    6.527420
    281          1           0        4.025449   -5.055629    5.472306
    282          1           0        5.528320   -4.902456    6.344279
    283          1           0        4.966632   -6.945258    4.105330
    284          1           0        5.906781   -5.475334    3.904937
    285          1           0        6.620645   -7.835446    5.698419
    286          1           0        8.530878   -8.128296    4.131403
    287          1           0        7.003395   -8.225717    3.247897
    288          1           0        7.974327   -6.752503    3.171649
    289          1           0        8.789810   -6.540442    6.035143
    290          1           0        7.403511   -5.779334    6.800895
    291          1           0        8.022002   -5.148340    5.270214
    292          1           0        0.692673   -4.655070    5.243507
    293          1           0        2.319881   -5.233950    4.908134
    294          1           0        1.669757   -3.870760    3.990126
    295          1           0        0.701256   -6.798883    3.811707
    296          1           0       -0.042857   -5.440758    2.963849
    297          1           0        3.095969   -6.383126    2.748005
    298          1           0        0.356272   -0.412546    6.217773
    299          1           0        0.063056    1.201900    5.544302
    300          1           0       -1.011617   -0.123782    5.135769
    301          1           0        1.952824    0.097305    4.374521
    302          1           0        0.934709   -1.264427    3.958225
    303          1           0        1.036589    2.492356    3.488133
    304          1           0       -0.084646   -1.349993    1.898158
    305          1           0       -0.008968    3.604469    1.504535
    306          1           0       -1.075978   -0.217340   -0.106679
    307          1           0       -1.070711    3.278905   -0.468507
    308          1           0       -3.707361   -1.003575    5.316148
    309          1           0       -2.311659   -1.080687    4.231764
    310          1           0       -3.908293   -0.762840    3.582016
    311          1           0       -3.187813   -3.359380    5.052673
    312          1           0       -4.627250   -3.096396    4.084699
    313          1           0       -1.793831   -3.031837    2.955521
    314          1           0       -2.456611   -5.309796    3.921461
    315          1           0       -2.155279   -5.335054    2.182373
    316          1           0       -3.806592   -5.323881    2.788940
    317          1           0       -4.542340   -3.250889    1.623020
    318          1           0       -2.995189   -3.279948    0.760534
    319          1           0       -3.494905   -1.824022    1.581130
    320          1           0        4.642337    1.611992    7.429532
    321          1           0        4.067275    2.069161    5.819842
    322          1           0        4.203021    3.298245    7.084537
    323          1           0        2.257512    0.936718    7.053135
    324          1           0        3.104931    1.392022    9.378225
    325          1           0        1.410323    1.872968    9.227123
    326          1           0        2.679006    3.106847    9.177766
    327          1           0        0.705562    2.577348    6.964959
    328          1           0        3.671179    3.067342    4.168532
    329          1           0        5.238684    3.238663    3.361547
    330          1           0        3.846202    2.570936    2.479717
    331          1           0        4.117454    5.439890    3.506716
    332          1           0        3.994317    6.069553    1.106129
    333          1           0        5.397006    5.034165    1.384874
    334          1           0        3.939197    4.359113    0.659100
    335          1           0        1.757333    4.567381    3.668737
    336          1           0        1.908466    5.841943    2.452408
    337          1           0        1.846242    4.151501    1.943717
    338          1           0        6.234005   -1.948025    4.302811
    339          1           0        6.948909   -0.903652    3.080981
    340          1           0        6.619068   -2.598905    2.706869
    341          1           0        4.101054   -2.106773    2.965193
    342          1           0        4.492955   -0.393172    3.172145
    343          1           0        4.856842   -1.216531    1.653689
    344          1           0        8.203926   -0.959971    1.397814
    345          1           0        9.867145   -1.511280    1.154852
    346          1           0        8.743810   -1.446386   -0.211841
    347          1           0        9.748248    0.986914    1.370021
    348          1           0       10.870089    1.749744   -0.693621
    349          1           0       11.539825    0.185081   -0.212931
    350          1           0       10.378638    0.278998   -1.541804
    351          1           0        7.399397    1.255761    0.488860
    352          1           0        8.516179    2.345515   -0.328767
    353          1           0        7.981722    0.864243   -1.126666
    354          1           0        3.037151   35.634182    4.831503
    355          1           0        2.560091   36.645071    0.680188
    356          1           0        7.472845    1.919010   43.266494
    357          1           0        6.949329    2.946949   39.127499
    358          1           0        1.219338   -2.868202    0.490076
    359          1           0       -0.050353   -0.524204   -2.849690
    360          1           0       -4.618931   -5.759737  -39.954852
    361          1           0       -3.399911   -7.013414  -40.030997
    362          1           0       -5.745105   -7.267767  -37.202480
    363          1           0       -5.104153   -8.431760  -41.284588
    364          1           0       -0.747940   -4.255273    0.295886
    365          1           0       -1.972139   -1.988190   -3.151913
    366          1           0        3.728127   38.267449    2.786188
    367          1           0        4.775189   37.101393    1.996742
    368          1           0        8.159789    4.544204   41.462537
    369          1           0        9.029905    3.562310   40.318163
    370          1           0        1.624174    0.326627   -1.196893
    371          1           0        2.552331   -0.848126   -2.052746
    372          1           0        5.677915    0.306673   43.103805
    373          1           0        5.107135    1.340596   38.968924
    374          1           0        1.205991   34.077680    4.677137
    375          1           0        0.706208   35.059332    0.519381
    376          1           0       -4.460617   -5.795492  -37.390260
    377          1           0       -2.995391   -5.310297  -38.239820
    378          1           0        9.301742    2.223533   42.908422
    379          1           0       10.528549    3.036042   41.981380
    380          1           0        2.317215   -1.250370    0.933320
    381          1           0        3.691463   -1.594177   -0.112471
    382          1           0        4.201945   37.018444    5.008867
    383          1           0        5.538327   36.211812    4.152830
    384          1           0       -7.662689  -12.167399  -40.372680
    385          1           0       -9.338224  -12.398773  -39.873370
    386          1           0       -8.914157  -11.028394  -40.900489
    387          1           0       -9.603621   -9.564149  -37.483945
    388          1           0      -10.461148  -10.897769  -38.262861
    389          1           0      -10.020868   -9.457640  -39.196339
    390          1           0       -7.769092  -11.233840  -36.712243
    391          1           0       -6.960663  -12.252117  -37.906162
    392          1           0       -8.661694  -12.538263  -37.501460
    393          1           0       -7.431981   -8.966331  -36.969943
    394          1           0       -6.798393  -10.165583  -41.044634
    395          1           0        4.574762    0.554007    0.513330
    396          1           0        6.758008   38.326742    4.096468
    397          1           0        9.818405    3.950851   44.467188
    398          1           0       -1.936785   -7.520532  -37.914594
    399          1           0       -1.846052   -9.390999   -0.370787
    400          1           0       -9.057806   -8.273430    0.697533
    401          1           0       -5.021279   -3.019292   -2.219284
    402          1           0       -5.535424   -4.634737   -2.753118
    403          1           0       -5.490216   -4.239638   -1.029364
    404          1           0       -0.939166   -5.950971   -3.010760
    405          1           0       -2.312112   -7.043752   -3.245903
    406          1           0       -2.092812   -5.643185   -4.308062
    407          1           0       -2.015022   -6.146899    0.352891
    408          1           0       -3.763660   -6.039312    0.552358
    409          1           0       -3.091831   -7.219531   -0.594554
    410         50           0       -2.990542   -4.830488   -1.791819
    411         14           0       -0.647051   33.201462    2.440288
    412          1           0       -2.018107   34.598079    0.872036
    413          1           0       -3.033504   33.434626    1.728095
    414          1           0       -2.480373   34.901051    2.548119
    415          1           0        0.684898   31.295928    1.515008
    416          1           0       -1.020372   31.141704    1.071856
    417          1           0        0.020362   32.276498    0.206924
    418          1           0       -0.136611   31.851951    4.496248
    419          1           0       -1.263043   33.163145    4.872992
    420          1           0       -1.834867   31.715859    4.042329
    421         32           0        3.759476   -0.620117   40.929560
    422          1           0        2.055367    0.944463   39.803559
    423          1           0        1.216500   -0.376338   40.634932
    424          1           0        1.861251    0.991552   41.562125
    425          1           0        4.990759   -2.373706   39.517402
    426          1           0        3.237816   -2.543936   39.310097
    427          1           0        4.110280   -1.260291   38.460241
    428          1           0        4.668761   -2.193639   42.757525
    429          1           0        3.514100   -1.046972   43.463910
    430          1           0        2.929228   -2.432949   42.535169
    431          1           0       -1.027556  -10.176841   -3.531980
 ---------------------------------------------------------------------
 Rotational constants (GHZ):      0.0014496      0.0006116      0.0004598
 General basis read from cards:  (5D, 7F)
 ======================================================================================================
                                       Pseudopotential Parameters
 ======================================================================================================
  Center     Atomic      Valence      Angular      Power
  Number     Number     Electrons     Momentum     of R      Exponent        Coefficient   SO-Coeffient
 ======================================================================================================
    1          6
                                   No pseudopotential on this center.
    2          6
                                   No pseudopotential on this center.
    3          6
                                   No pseudopotential on this center.
    4          6
                                   No pseudopotential on this center.
    5          6
                                   No pseudopotential on this center.
    6          6
                                   No pseudopotential on this center.
    7          6
                                   No pseudopotential on this center.
    8          6
                                   No pseudopotential on this center.
    9          6
                                   No pseudopotential on this center.
   10          6
                                   No pseudopotential on this center.
   11          6
                                   No pseudopotential on this center.
   12          6
                                   No pseudopotential on this center.
   13          6
                                   No pseudopotential on this center.
   14          6
                                   No pseudopotential on this center.
   15          6
                                   No pseudopotential on this center.
   16          6
                                   No pseudopotential on this center.
   17          6
                                   No pseudopotential on this center.
   18          6
                                   No pseudopotential on this center.
   19          7
                                   No pseudopotential on this center.
   20          8
                                   No pseudopotential on this center.
   21          6
                                   No pseudopotential on this center.
   22          6
                                   No pseudopotential on this center.
   23          6
                                   No pseudopotential on this center.
   24          6
                                   No pseudopotential on this center.
   25          6
                                   No pseudopotential on this center.
   26          6
                                   No pseudopotential on this center.
   27          6
                                   No pseudopotential on this center.
   28          6
                                   No pseudopotential on this center.
   29          8
                                   No pseudopotential on this center.
   30          6
                                   No pseudopotential on this center.
   31          6
                                   No pseudopotential on this center.
   32          6
                                   No pseudopotential on this center.
   33          6
                                   No pseudopotential on this center.
   34          6
                                   No pseudopotential on this center.
   35          6
                                   No pseudopotential on this center.
   36          6
                                   No pseudopotential on this center.
   37          6
                                   No pseudopotential on this center.
   38          6
                                   No pseudopotential on this center.
   39          6
                                   No pseudopotential on this center.
   40          6
                                   No pseudopotential on this center.
   41          6
                                   No pseudopotential on this center.
   42          8
                                   No pseudopotential on this center.
   43          8
                                   No pseudopotential on this center.
   44          6
                                   No pseudopotential on this center.
   45          6
                                   No pseudopotential on this center.
   46          6
                                   No pseudopotential on this center.
   47          8
                                   No pseudopotential on this center.
   48          6
                                   No pseudopotential on this center.
   49          7
                                   No pseudopotential on this center.
   50          6
                                   No pseudopotential on this center.
   51          6
                                   No pseudopotential on this center.
   52          8
                                   No pseudopotential on this center.
   53          6
                                   No pseudopotential on this center.
   54          6
                                   No pseudopotential on this center.
   55          6
                                   No pseudopotential on this center.
   56          6
                                   No pseudopotential on this center.
   57          7
                                   No pseudopotential on this center.
   58          6
                                   No pseudopotential on this center.
   59          6
                                   No pseudopotential on this center.
   60          8
                                   No pseudopotential on this center.
   61          6
                                   No pseudopotential on this center.
   62          6
                                   No pseudopotential on this center.
   63          6
                                   No pseudopotential on this center.
   64          6
                                   No pseudopotential on this center.
   65          6
                                   No pseudopotential on this center.
   66          6
                                   No pseudopotential on this center.
   67          6
                                   No pseudopotential on this center.
   68          6
                                   No pseudopotential on this center.
   69          6
                                   No pseudopotential on this center.
   70          6
                                   No pseudopotential on this center.
   71          6
                                   No pseudopotential on this center.
   72          6
                                   No pseudopotential on this center.
   73          6
                                   No pseudopotential on this center.
   74          6
                                   No pseudopotential on this center.
   75          6
                                   No pseudopotential on this center.
   76          8
                                   No pseudopotential on this center.
   77          6
                                   No pseudopotential on this center.
   78          6
                                   No pseudopotential on this center.
   79          6
                                   No pseudopotential on this center.
   80          6
                                   No pseudopotential on this center.
   81          6
                                   No pseudopotential on this center.
   82          6
                                   No pseudopotential on this center.
   83          6
                                   No pseudopotential on this center.
   84         16
                                   No pseudopotential on this center.
   85          6
                                   No pseudopotential on this center.
   86          6
                                   No pseudopotential on this center.
   87          6
                                   No pseudopotential on this center.
   88          6
                                   No pseudopotential on this center.
   89          6
                                   No pseudopotential on this center.
   90          6
                                   No pseudopotential on this center.
   91          6
                                   No pseudopotential on this center.
   92          6
                                   No pseudopotential on this center.
   93          8
                                   No pseudopotential on this center.
   94          6
                                   No pseudopotential on this center.
   95          6
                                   No pseudopotential on this center.
   96          6
                                   No pseudopotential on this center.
   97          6
                                   No pseudopotential on this center.
   98          6
                                   No pseudopotential on this center.
   99          6
                                   No pseudopotential on this center.
  100          6
                                   No pseudopotential on this center.
  101          6
                                   No pseudopotential on this center.
  102          8
                                   No pseudopotential on this center.
  103          6
                                   No pseudopotential on this center.
  104          6
                                   No pseudopotential on this center.
  105          6
                                   No pseudopotential on this center.
  106          6
                                   No pseudopotential on this center.
  107          6
                                   No pseudopotential on this center.
  108          6
                                   No pseudopotential on this center.
  109          6
                                   No pseudopotential on this center.
  110          6
                                   No pseudopotential on this center.
  111          6
                                   No pseudopotential on this center.
  112          6
                                   No pseudopotential on this center.
  113          6
                                   No pseudopotential on this center.
  114          6
                                   No pseudopotential on this center.
  115          6
                                   No pseudopotential on this center.
  116          6
                                   No pseudopotential on this center.
  117          6
                                   No pseudopotential on this center.
  118          6
                                   No pseudopotential on this center.
  119          6
                                   No pseudopotential on this center.
  120          6
                                   No pseudopotential on this center.
  121          6
                                   No pseudopotential on this center.
  122          6
                                   No pseudopotential on this center.
  123          6
                                   No pseudopotential on this center.
  124          6
                                   No pseudopotential on this center.
  125          6
                                   No pseudopotential on this center.
  126          6
                                   No pseudopotential on this center.
  127          6
                                   No pseudopotential on this center.
  128          6
                                   No pseudopotential on this center.
  129          6
                                   No pseudopotential on this center.
  130          6
                                   No pseudopotential on this center.
  131          6
                                   No pseudopotential on this center.
  132          6
                                   No pseudopotential on this center.
  133          6
                                   No pseudopotential on this center.
  134          6
                                   No pseudopotential on this center.
  135          6
                                   No pseudopotential on this center.
  136          6
                                   No pseudopotential on this center.
  137          6
                                   No pseudopotential on this center.
  138          6
                                   No pseudopotential on this center.
  139          6
                                   No pseudopotential on this center.
  140          6
                                   No pseudopotential on this center.
  141          6
                                   No pseudopotential on this center.
  142          6
                                   No pseudopotential on this center.
  143          6
                                   No pseudopotential on this center.
  144          6
                                   No pseudopotential on this center.
  145          6
                                   No pseudopotential on this center.
  146          6
                                   No pseudopotential on this center.
  147          6
                                   No pseudopotential on this center.
  148          6
                                   No pseudopotential on this center.
  149          6
                                   No pseudopotential on this center.
  150          6
                                   No pseudopotential on this center.
  151          6
                                   No pseudopotential on this center.
  152          6
                                   No pseudopotential on this center.
  153          6
                                   No pseudopotential on this center.
  154          6
                                   No pseudopotential on this center.
  155          6
                                   No pseudopotential on this center.
  156          6
                                   No pseudopotential on this center.
  157          6
                                   No pseudopotential on this center.
  158          6
                                   No pseudopotential on this center.
  159          6
                                   No pseudopotential on this center.
  160          6
                                   No pseudopotential on this center.
  161          8
                                   No pseudopotential on this center.
  162          8
                                   No pseudopotential on this center.
  163          8
                                   No pseudopotential on this center.
  164          8
                                   No pseudopotential on this center.
  165          6
                                   No pseudopotential on this center.
  166          1
                                   No pseudopotential on this center.
  167          1
                                   No pseudopotential on this center.
  168          1
                                   No pseudopotential on this center.
  169          1
                                   No pseudopotential on this center.
  170          1
                                   No pseudopotential on this center.
  171          1
                                   No pseudopotential on this center.
  172          1
                                   No pseudopotential on this center.
  173          1
                                   No pseudopotential on this center.
  174          1
                                   No pseudopotential on this center.
  175          1
                                   No pseudopotential on this center.
  176          1
                                   No pseudopotential on this center.
  177          1
                                   No pseudopotential on this center.
  178          1
                                   No pseudopotential on this center.
  179          1
                                   No pseudopotential on this center.
  180          1
                                   No pseudopotential on this center.
  181          1
                                   No pseudopotential on this center.
  182          1
                                   No pseudopotential on this center.
  183          1
                                   No pseudopotential on this center.
  184          1
                                   No pseudopotential on this center.
  185          1
                                   No pseudopotential on this center.
  186          1
                                   No pseudopotential on this center.
  187          8
                                   No pseudopotential on this center.
  188          1
                                   No pseudopotential on this center.
  189          1
                                   No pseudopotential on this center.
  190          1
                                   No pseudopotential on this center.
  191          1
                                   No pseudopotential on this center.
  192          1
                                   No pseudopotential on this center.
  193          1
                                   No pseudopotential on this center.
  194          1
                                   No pseudopotential on this center.
  195          1
                                   No pseudopotential on this center.
  196          1
                                   No pseudopotential on this center.
  197          1
                                   No pseudopotential on this center.
  198          1
                                   No pseudopotential on this center.
  199          1
                                   No pseudopotential on this center.
  200          1
                                   No pseudopotential on this center.
  201          1
                                   No pseudopotential on this center.
  202          1
                                   No pseudopotential on this center.
  203          1
                                   No pseudopotential on this center.
  204          1
                                   No pseudopotential on this center.
  205          1
                                   No pseudopotential on this center.
  206          1
                                   No pseudopotential on this center.
  207          1
                                   No pseudopotential on this center.
  208          1
                                   No pseudopotential on this center.
  209          1
                                   No pseudopotential on this center.
  210          1
                                   No pseudopotential on this center.
  211          1
                                   No pseudopotential on this center.
  212          1
                                   No pseudopotential on this center.
  213          1
                                   No pseudopotential on this center.
  214          1
                                   No pseudopotential on this center.
  215          1
                                   No pseudopotential on this center.
  216          1
                                   No pseudopotential on this center.
  217          1
                                   No pseudopotential on this center.
  218          1
                                   No pseudopotential on this center.
  219          1
                                   No pseudopotential on this center.
  220          1
                                   No pseudopotential on this center.
  221          1
                                   No pseudopotential on this center.
  222          1
                                   No pseudopotential on this center.
  223          1
                                   No pseudopotential on this center.
  224          1
                                   No pseudopotential on this center.
  225          1
                                   No pseudopotential on this center.
  226          1
                                   No pseudopotential on this center.
  227          1
                                   No pseudopotential on this center.
  228          1
                                   No pseudopotential on this center.
  229          1
                                   No pseudopotential on this center.
  230          1
                                   No pseudopotential on this center.
  231          1
                                   No pseudopotential on this center.
  232          1
                                   No pseudopotential on this center.
  233          1
                                   No pseudopotential on this center.
  234          1
                                   No pseudopotential on this center.
  235          1
                                   No pseudopotential on this center.
  236          1
                                   No pseudopotential on this center.
  237          1
                                   No pseudopotential on this center.
  238          1
                                   No pseudopotential on this center.
  239          1
                                   No pseudopotential on this center.
  240          1
                                   No pseudopotential on this center.
  241          1
                                   No pseudopotential on this center.
  242          1
                                   No pseudopotential on this center.
  243          1
                                   No pseudopotential on this center.
  244          1
                                   No pseudopotential on this center.
  245          1
                                   No pseudopotential on this center.
  246          1
                                   No pseudopotential on this center.
  247          1
                                   No pseudopotential on this center.
  248          1
                                   No pseudopotential on this center.
  249          1
                                   No pseudopotential on this center.
  250          1
                                   No pseudopotential on this center.
  251          1
                                   No pseudopotential on this center.
  252          1
                                   No pseudopotential on this center.
  253          1
                                   No pseudopotential on this center.
  254          1
                                   No pseudopotential on this center.
  255          1
                                   No pseudopotential on this center.
  256          1
                                   No pseudopotential on this center.
  257          1
                                   No pseudopotential on this center.
  258          1
                                   No pseudopotential on this center.
  259          1
                                   No pseudopotential on this center.
  260          1
                                   No pseudopotential on this center.
  261          1
                                   No pseudopotential on this center.
  262          1
                                   No pseudopotential on this center.
  263          1
                                   No pseudopotential on this center.
  264          1
                                   No pseudopotential on this center.
  265          1
                                   No pseudopotential on this center.
  266          1
                                   No pseudopotential on this center.
  267          1
                                   No pseudopotential on this center.
  268          1
                                   No pseudopotential on this center.
  269          1
                                   No pseudopotential on this center.
  270          1
                                   No pseudopotential on this center.
  271          1
                                   No pseudopotential on this center.
  272          1
                                   No pseudopotential on this center.
  273          1
                                   No pseudopotential on this center.
  274          1
                                   No pseudopotential on this center.
  275          1
                                   No pseudopotential on this center.
  276          1
                                   No pseudopotential on this center.
  277          1
                                   No pseudopotential on this center.
  278          1
                                   No pseudopotential on this center.
  279          1
                                   No pseudopotential on this center.
  280          1
                                   No pseudopotential on this center.
  281          1
                                   No pseudopotential on this center.
  282          1
                                   No pseudopotential on this center.
  283          1
                                   No pseudopotential on this center.
  284          1
                                   No pseudopotential on this center.
  285          1
                                   No pseudopotential on this center.
  286          1
                                   No pseudopotential on this center.
  287          1
                                   No pseudopotential on this center.
  288          1
                                   No pseudopotential on this center.
  289          1
                                   No pseudopotential on this center.
  290          1
                                   No pseudopotential on this center.
  291          1
                                   No pseudopotential on this center.
  292          1
                                   No pseudopotential on this center.
  293          1
                                   No pseudopotential on this center.
  294          1
                                   No pseudopotential on this center.
  295          1
                                   No pseudopotential on this center.
  296          1
                                   No pseudopotential on this center.
  297          1
                                   No pseudopotential on this center.
  298          1
                                   No pseudopotential on this center.
  299          1
                                   No pseudopotential on this center.
  300          1
                                   No pseudopotential on this center.
  301          1
                                   No pseudopotential on this center.
  302          1
                                   No pseudopotential on this center.
  303          1
                                   No pseudopotential on this center.
  304          1
                                   No pseudopotential on this center.
  305          1
                                   No pseudopotential on this center.
  306          1
                                   No pseudopotential on this center.
  307          1
                                   No pseudopotential on this center.
  308          1
                                   No pseudopotential on this center.
  309          1
                                   No pseudopotential on this center.
  310          1
                                   No pseudopotential on this center.
  311          1
                                   No pseudopotential on this center.
  312          1
                                   No pseudopotential on this center.
  313          1
                                   No pseudopotential on this center.
  314          1
                                   No pseudopotential on this center.
  315          1
                                   No pseudopotential on this center.
  316          1
                                   No pseudopotential on this center.
  317          1
                                   No pseudopotential on this center.
  318          1
                                   No pseudopotential on this center.
  319          1
                                   No pseudopotential on this center.
  320          1
                                   No pseudopotential on this center.
  321          1
                                   No pseudopotential on this center.
  322          1
                                   No pseudopotential on this center.
  323          1
                                   No pseudopotential on this center.
  324          1
                                   No pseudopotential on this center.
  325          1
                                   No pseudopotential on this center.
  326          1
                                   No pseudopotential on this center.
  327          1
                                   No pseudopotential on this center.
  328          1
                                   No pseudopotential on this center.
  329          1
                                   No pseudopotential on this center.
  330          1
                                   No pseudopotential on this center.
  331          1
                                   No pseudopotential on this center.
  332          1
                                   No pseudopotential on this center.
  333          1
                                   No pseudopotential on this center.
  334          1
                                   No pseudopotential on this center.
  335          1
                                   No pseudopotential on this center.
  336          1
                                   No pseudopotential on this center.
  337          1
                                   No pseudopotential on this center.
  338          1
                                   No pseudopotential on this center.
  339          1
                                   No pseudopotential on this center.
  340          1
                                   No pseudopotential on this center.
  341          1
                                   No pseudopotential on this center.
  342          1
                                   No pseudopotential on this center.
  343          1
                                   No pseudopotential on this center.
  344          1
                                   No pseudopotential on this center.
  345          1
                                   No pseudopotential on this center.
  346          1
                                   No pseudopotential on this center.
  347          1
                                   No pseudopotential on this center.
  348          1
                                   No pseudopotential on this center.
  349          1
                                   No pseudopotential on this center.
  350          1
                                   No pseudopotential on this center.
  351          1
                                   No pseudopotential on this center.
  352          1
                                   No pseudopotential on this center.
  353          1
                                   No pseudopotential on this center.
  354          1
                                   No pseudopotential on this center.
  355          1
                                   No pseudopotential on this center.
  356          1
                                   No pseudopotential on this center.
  357          1
                                   No pseudopotential on this center.
  358          1
                                   No pseudopotential on this center.
  359          1
                                   No pseudopotential on this center.
  360          1
                                   No pseudopotential on this center.
  361          1
                                   No pseudopotential on this center.
  362          1
                                   No pseudopotential on this center.
  363          1
                                   No pseudopotential on this center.
  364          1
                                   No pseudopotential on this center.
  365          1
                                   No pseudopotential on this center.
  366          1
                                   No pseudopotential on this center.
  367          1
                                   No pseudopotential on this center.
  368          1
                                   No pseudopotential on this center.
  369          1
                                   No pseudopotential on this center.
  370          1
                                   No pseudopotential on this center.
  371          1
                                   No pseudopotential on this center.
  372          1
                                   No pseudopotential on this center.
  373          1
                                   No pseudopotential on this center.
  374          1
                                   No pseudopotential on this center.
  375          1
                                   No pseudopotential on this center.
  376          1
                                   No pseudopotential on this center.
  377          1
                                   No pseudopotential on this center.
  378          1
                                   No pseudopotential on this center.
  379          1
                                   No pseudopotential on this center.
  380          1
                                   No pseudopotential on this center.
  381          1
                                   No pseudopotential on this center.
  382          1
                                   No pseudopotential on this center.
  383          1
                                   No pseudopotential on this center.
  384          1
                                   No pseudopotential on this center.
  385          1
                                   No pseudopotential on this center.
  386          1
                                   No pseudopotential on this center.
  387          1
                                   No pseudopotential on this center.
  388          1
                                   No pseudopotential on this center.
  389          1
                                   No pseudopotential on this center.
  390          1
                                   No pseudopotential on this center.
  391          1
                                   No pseudopotential on this center.
  392          1
                                   No pseudopotential on this center.
  393          1
                                   No pseudopotential on this center.
  394          1
                                   No pseudopotential on this center.
  395          1
                                   No pseudopotential on this center.
  396          1
                                   No pseudopotential on this center.
  397          1
                                   No pseudopotential on this center.
  398          1
                                   No pseudopotential on this center.
  399          1
                                   No pseudopotential on this center.
  400          1
                                   No pseudopotential on this center.
  401          1
                                   No pseudopotential on this center.
  402          1
                                   No pseudopotential on this center.
  403          1
                                   No pseudopotential on this center.
  404          1
                                   No pseudopotential on this center.
  405          1
                                   No pseudopotential on this center.
  406          1
                                   No pseudopotential on this center.
  407          1
                                   No pseudopotential on this center.
  408          1
                                   No pseudopotential on this center.
  409          1
                                   No pseudopotential on this center.
  410         50            4
                                      F and up 
                                                     0        0.2169021       -0.06653800    0.00000000
                                                     1       33.3097182      -29.74694160    0.00000000
                                                     2        9.8846832      -61.83072780    0.00000000
                                                     2        2.5019593      -18.94106340    0.00000000
                                                     2        0.7833323       -2.23849820    0.00000000
                                      S - F
                                                     0      155.6062293        2.94827770    0.00000000
                                                     1       56.5145464       63.76147180    0.00000000
                                                     2       22.6583648      230.52767880    0.00000000
                                                     2        6.5837080       85.07133140    0.00000000
                                                     2        1.5947702       28.82156440    0.00000000
                                      P - F
                                                     0       40.4666705        2.69419460    0.00000000
                                                     1       13.6218440       44.82710790    0.00000000
                                                     2        4.1092688       57.62233700    0.00000000
                                                     2        1.5046137      -44.68533120    0.00000000
                                                     2        1.3646762       57.13518150    0.00000000
                                      D - F
                                                     0       60.1915052        3.02592970    0.00000000
                                                     1       20.4961142       39.53410710    0.00000000
                                                     2        8.4438328       68.46865040    0.00000000
                                                     2        2.6103790       29.11237640    0.00000000
                                                     2        0.6501317        5.84285770    0.00000000
  411         14
                                   No pseudopotential on this center.
  412          1
                                   No pseudopotential on this center.
  413          1
                                   No pseudopotential on this center.
  414          1
                                   No pseudopotential on this center.
  415          1
                                   No pseudopotential on this center.
  416          1
                                   No pseudopotential on this center.
  417          1
                                   No pseudopotential on this center.
  418          1
                                   No pseudopotential on this center.
  419          1
                                   No pseudopotential on this center.
  420          1
                                   No pseudopotential on this center.
  421         32
                                   No pseudopotential on this center.
  422          1
                                   No pseudopotential on this center.
  423          1
                                   No pseudopotential on this center.
  424          1
                                   No pseudopotential on this center.
  425          1
                                   No pseudopotential on this center.
  426          1
                                   No pseudopotential on this center.
  427          1
                                   No pseudopotential on this center.
  428          1
                                   No pseudopotential on this center.
  429          1
                                   No pseudopotential on this center.
  430          1
                                   No pseudopotential on this center.
  431          1
                                   No pseudopotential on this center.
 ======================================================================================================
 Integral buffers will be    131072 words long.
 Raffenetti 2 integral format.
 Two-electron integral symmetry is turned off.
  4646 basis functions,  7570 primitive gaussians,  4816 cartesian basis functions
   676 alpha electrons      676 beta electrons
       nuclear repulsion energy     41522.5946018641 Hartrees.
 NAtoms=  431 NActive=  431 NUniq=  431 SFac= 7.50D-01 NAtFMM=   80 NAOKFM=T Big=T
 One-electron integrals computed using PRISM.
   1 Symmetry operations used in ECPInt.
 ECPInt:  NShTT= 1842240 NPrTT= 6623182 LenC2=  530826 LenP2D= 1051901.
 LDataN:  DoStor=T MaxTD1= 5 Len=  102
 Number of processors reduced to  13 by ecpmxn.
 NBasis=  4646 RedAO= T  NBF=  4646
 NBsUse=  4646 1.00D-06 NBFU=  4646
 Defaulting to unpruned grid for atomic number  50.
 Harris functional with IExCor=  402 diagonalized for initial guess.
 ExpMin= 6.08D-02 ExpMax= 3.58D+05 ExpMxC= 1.23D+04 IAcc=2 IRadAn=         0 AccDes= 0.00D+00
 HarFok:  IExCor=  402 AccDes= 0.00D+00 IRadAn=         0 IDoV= 1
 ScaDFX=  1.000000  1.000000  1.000000  1.000000
 Defaulting to unpruned grid for atomic number  50.
 Defaulting to unpruned grid for atomic number  50.
 Defaulting to unpruned grid for atomic number  50.
 Defaulting to unpruned grid for atomic number  50.
 Defaulting to unpruned grid for atomic number  50.
 Defaulting to unpruned grid for atomic number  50.
 Defaulting to unpruned grid for atomic number  50.
 Defaulting to unpruned grid for atomic number  50.
 Defaulting to unpruned grid for atomic number  50.
 Defaulting to unpruned grid for atomic number  50.
 Defaulting to unpruned grid for atomic number  50.
 Defaulting to unpruned grid for atomic number  50.
 Defaulting to unpruned grid for atomic number  50.
 Defaulting to unpruned grid for atomic number  50.
 Defaulting to unpruned grid for atomic number  50.
 Defaulting to unpruned grid for atomic number  50.
 Defaulting to unpruned grid for atomic number  50.
 Defaulting to unpruned grid for atomic number  50.
 Defaulting to unpruned grid for atomic number  50.
 Defaulting to unpruned grid for atomic number  50.
 Defaulting to unpruned grid for atomic number  50.
 Defaulting to unpruned grid for atomic number  50.
 Defaulting to unpruned grid for atomic number  50.
 Defaulting to unpruned grid for atomic number  50.
 FoFCou: FMM=F IPFlag=           0 FMFlag=      100000 FMFlg1=        2001
         NFxFlg=           0 DoJE=T BraDBF=F KetDBF=T FulRan=T
         Omega=  0.000000  0.000000  1.000000  0.000000  0.000000 ICntrl=     500 IOpCl=  0
         NMat0=    1 NMatS0=    1 NMatT0=    0 NMatD0=    1 NMtDS0=    0 NMtDT0=    0
         I1Cent=           4 NGrid=           0.
 Symmetry not used in FoFCou.
 Requested convergence on RMS density matrix=1.00D-08 within 128 cycles.
 Requested convergence on MAX density matrix=1.00D-06.
 Requested convergence on             energy=1.00D-06.
 No special actions if energy rises.
 Integral accuracy reduced to 1.0D-05 until final iterations.
 Defaulting to unpruned grid for atomic number  50.
 Defaulting to unpruned grid for atomic number  50.
 Defaulting to unpruned grid for atomic number  50.
 Defaulting to unpruned grid for atomic number  50.
 Defaulting to unpruned grid for atomic number  50.
 Defaulting to unpruned grid for atomic number  50.
 Defaulting to unpruned grid for atomic number  50.
 Defaulting to unpruned grid for atomic number  50.
 Defaulting to unpruned grid for atomic number  50.
 Defaulting to unpruned grid for atomic number  50.
 Defaulting to unpruned grid for atomic number  50.
 Defaulting to unpruned grid for atomic number  50.
 Defaulting to unpruned grid for atomic number  50.
 Defaulting to unpruned grid for atomic number  50.
 Defaulting to unpruned grid for atomic number  50.
 Defaulting to unpruned grid for atomic number  50.
 Defaulting to unpruned grid for atomic number  50.
 Defaulting to unpruned grid for atomic number  50.
 Defaulting to unpruned grid for atomic number  50.
 Defaulting to unpruned grid for atomic number  50.
 Defaulting to unpruned grid for atomic number  50.
 Defaulting to unpruned grid for atomic number  50.
 Defaulting to unpruned grid for atomic number  50.
 Defaulting to unpruned grid for atomic number  50.
 EnCoef did     8 forward-backward iterations
 EnCoef did     1 forward-backward iterations
 Initial convergence to 1.0D-05 achieved.  Increase integral accuracy.
 SCF Done:  E(RB3LYP) =  -9822.14760074     A.U. after   20 cycles
             Convg  =    0.3768D-09             -V/T =  2.0037
 Range of M.O.s used for correlation:     1  4646
 NBasis=  4646 NAE=   676 NBE=   676 NFC=     0 NFV=     0
 NROrb=   4646 NOA=   676 NOB=   676 NVA=  3970 NVB=  3970

 **** Warning!!: The largest alpha MO coefficient is  0.16895583D+02


 **** Warning!!: The smallest alpha delta epsilon is  0.61729998D-01

 PrsmSu:  requested number of processors reduced to:   1 ShMem   1 Linda.
   1 Symmetry operations used in ECPInt.
 ECPInt:  NShTT= 1842240 NPrTT= 6623182 LenC2=  530826 LenP2D= 1051901.
 LDataN:  DoStor=T MaxTD1= 6 Len=  172
 Number of processors reduced to   1 by ecpmxn.
 PrsmSu:  requested number of processors reduced to:   1 ShMem   1 Linda.
 ECPInt:  NShTT= 1842240 NPrTT= 6623182 LenC2=  530826 LenP2D= 1051901.
 LDataN:  DoStor=T MaxTD1= 6 Len=  172
 Number of processors reduced to   1 by ecpmxn.
 PrsmSu:  requested number of processors reduced to:   1 ShMem   1 Linda.
 ECPInt:  NShTT= 1842240 NPrTT= 6623182 LenC2=  530826 LenP2D= 1051901.
 LDataN:  DoStor=T MaxTD1= 6 Len=  172
 Number of processors reduced to   1 by ecpmxn.
 PrsmSu:  requested number of processors reduced to:   1 ShMem   1 Linda.
 ECPInt:  NShTT= 1842240 NPrTT= 6623182 LenC2=  530826 LenP2D= 1051901.
 LDataN:  DoStor=T MaxTD1= 6 Len=  172
 Number of processors reduced to   1 by ecpmxn.
 Symmetrizing basis deriv contribution to polar:
 IMax=3 JMax=2 DiffMx= 0.00D+00
 G2DrvN: will do     3 centers at a time, making  144 passes doing MaxLOS=2.
 Calling FoFCou, ICntrl=  3107 FMM=T I1Cent=   0 AccDes= 0.00D+00.
 Defaulting to unpruned grid for atomic number  50.
 Defaulting to unpruned grid for atomic number  50.
 Defaulting to unpruned grid for atomic number  50.
 Defaulting to unpruned grid for atomic number  50.
 Defaulting to unpruned grid for atomic number  50.
 Defaulting to unpruned grid for atomic number  50.
 Defaulting to unpruned grid for atomic number  50.
 Defaulting to unpruned grid for atomic number  50.
 Defaulting to unpruned grid for atomic number  50.
 Defaulting to unpruned grid for atomic number  50.
 Defaulting to unpruned grid for atomic number  50.
 Defaulting to unpruned grid for atomic number  50.
 Defaulting to unpruned grid for atomic number  50.
 Defaulting to unpruned grid for atomic number  50.
 Defaulting to unpruned grid for atomic number  50.
 Defaulting to unpruned grid for atomic number  50.
 Defaulting to unpruned grid for atomic number  50.
 Defaulting to unpruned grid for atomic number  50.
 Defaulting to unpruned grid for atomic number  50.
 Defaulting to unpruned grid for atomic number  50.
 Defaulting to unpruned grid for atomic number  50.
 Defaulting to unpruned grid for atomic number  50.
 Defaulting to unpruned grid for atomic number  50.
 Defaulting to unpruned grid for atomic number  50.
 Calling FoFCou, ICntrl=  3107 FMM=T I1Cent=   0 AccDes= 0.00D+00.
 Calling FoFCou, ICntrl=  3107 FMM=T I1Cent=   0 AccDes= 0.00D+00.
 Calling FoFCou, ICntrl=  3107 FMM=T I1Cent=   0 AccDes= 0.00D+00.
 Calling FoFCou, ICntrl=  3107 FMM=T I1Cent=   0 AccDes= 0.00D+00.
 Calling FoFCou, ICntrl=  3107 FMM=T I1Cent=   0 AccDes= 0.00D+00.
 Calling FoFCou, ICntrl=  3107 FMM=T I1Cent=   0 AccDes= 0.00D+00.
 Calling FoFCou, ICntrl=  3107 FMM=T I1Cent=   0 AccDes= 0.00D+00.
 Calling FoFCou, ICntrl=  3107 FMM=T I1Cent=   0 AccDes= 0.00D+00.
 Calling FoFCou, ICntrl=  3107 FMM=T I1Cent=   0 AccDes= 0.00D+00.
 Calling FoFCou, ICntrl=  3107 FMM=T I1Cent=   0 AccDes= 0.00D+00.
 Calling FoFCou, ICntrl=  3107 FMM=T I1Cent=   0 AccDes= 0.00D+00.
 Calling FoFCou, ICntrl=  3107 FMM=T I1Cent=   0 AccDes= 0.00D+00.
 Calling FoFCou, ICntrl=  3107 FMM=T I1Cent=   0 AccDes= 0.00D+00.
 Calling FoFCou, ICntrl=  3107 FMM=T I1Cent=   0 AccDes= 0.00D+00.
 Calling FoFCou, ICntrl=  3107 FMM=T I1Cent=   0 AccDes= 0.00D+00.
 Calling FoFCou, ICntrl=  3107 FMM=T I1Cent=   0 AccDes= 0.00D+00.
 Calling FoFCou, ICntrl=  3107 FMM=T I1Cent=   0 AccDes= 0.00D+00.
 Calling FoFCou, ICntrl=  3107 FMM=T I1Cent=   0 AccDes= 0.00D+00.
 Calling FoFCou, ICntrl=  3107 FMM=T I1Cent=   0 AccDes= 0.00D+00.
 Calling FoFCou, ICntrl=  3107 FMM=T I1Cent=   0 AccDes= 0.00D+00.
 Calling FoFCou, ICntrl=  3107 FMM=T I1Cent=   0 AccDes= 0.00D+00.
 Calling FoFCou, ICntrl=  3107 FMM=T I1Cent=   0 AccDes= 0.00D+00.
 Calling FoFCou, ICntrl=  3107 FMM=T I1Cent=   0 AccDes= 0.00D+00.
 Calling FoFCou, ICntrl=  3107 FMM=T I1Cent=   0 AccDes= 0.00D+00.
 Calling FoFCou, ICntrl=  3107 FMM=T I1Cent=   0 AccDes= 0.00D+00.
 Calling FoFCou, ICntrl=  3107 FMM=T I1Cent=   0 AccDes= 0.00D+00.
 Calling FoFCou, ICntrl=  3107 FMM=T I1Cent=   0 AccDes= 0.00D+00.
 Calling FoFCou, ICntrl=  3107 FMM=T I1Cent=   0 AccDes= 0.00D+00.
 Calling FoFCou, ICntrl=  3107 FMM=T I1Cent=   0 AccDes= 0.00D+00.
 Calling FoFCou, ICntrl=  3107 FMM=T I1Cent=   0 AccDes= 0.00D+00.
 Calling FoFCou, ICntrl=  3107 FMM=T I1Cent=   0 AccDes= 0.00D+00.
 Calling FoFCou, ICntrl=  3107 FMM=T I1Cent=   0 AccDes= 0.00D+00.
 Calling FoFCou, ICntrl=  3107 FMM=T I1Cent=   0 AccDes= 0.00D+00.
 Calling FoFCou, ICntrl=  3107 FMM=T I1Cent=   0 AccDes= 0.00D+00.
 Calling FoFCou, ICntrl=  3107 FMM=T I1Cent=   0 AccDes= 0.00D+00.
 Calling FoFCou, ICntrl=  3107 FMM=T I1Cent=   0 AccDes= 0.00D+00.
 Calling FoFCou, ICntrl=  3107 FMM=T I1Cent=   0 AccDes= 0.00D+00.
 Calling FoFCou, ICntrl=  3107 FMM=T I1Cent=   0 AccDes= 0.00D+00.
 Calling FoFCou, ICntrl=  3107 FMM=T I1Cent=   0 AccDes= 0.00D+00.
 Calling FoFCou, ICntrl=  3107 FMM=T I1Cent=   0 AccDes= 0.00D+00.
 Calling FoFCou, ICntrl=  3107 FMM=T I1Cent=   0 AccDes= 0.00D+00.
 Calling FoFCou, ICntrl=  3107 FMM=T I1Cent=   0 AccDes= 0.00D+00.
 Calling FoFCou, ICntrl=  3107 FMM=T I1Cent=   0 AccDes= 0.00D+00.
 Calling FoFCou, ICntrl=  3107 FMM=T I1Cent=   0 AccDes= 0.00D+00.
 Calling FoFCou, ICntrl=  3107 FMM=T I1Cent=   0 AccDes= 0.00D+00.
 Calling FoFCou, ICntrl=  3107 FMM=T I1Cent=   0 AccDes= 0.00D+00.
 Calling FoFCou, ICntrl=  3107 FMM=T I1Cent=   0 AccDes= 0.00D+00.
 Calling FoFCou, ICntrl=  3107 FMM=T I1Cent=   0 AccDes= 0.00D+00.
 Calling FoFCou, ICntrl=  3107 FMM=T I1Cent=   0 AccDes= 0.00D+00.
 Calling FoFCou, ICntrl=  3107 FMM=T I1Cent=   0 AccDes= 0.00D+00.
 Calling FoFCou, ICntrl=  3107 FMM=T I1Cent=   0 AccDes= 0.00D+00.
 Calling FoFCou, ICntrl=  3107 FMM=T I1Cent=   0 AccDes= 0.00D+00.
 Calling FoFCou, ICntrl=  3107 FMM=T I1Cent=   0 AccDes= 0.00D+00.
 Calling FoFCou, ICntrl=  3107 FMM=T I1Cent=   0 AccDes= 0.00D+00.
 Calling FoFCou, ICntrl=  3107 FMM=T I1Cent=   0 AccDes= 0.00D+00.
 Calling FoFCou, ICntrl=  3107 FMM=T I1Cent=   0 AccDes= 0.00D+00.
 Calling FoFCou, ICntrl=  3107 FMM=T I1Cent=   0 AccDes= 0.00D+00.
 Calling FoFCou, ICntrl=  3107 FMM=T I1Cent=   0 AccDes= 0.00D+00.
 Calling FoFCou, ICntrl=  3107 FMM=T I1Cent=   0 AccDes= 0.00D+00.
 Calling FoFCou, ICntrl=  3107 FMM=T I1Cent=   0 AccDes= 0.00D+00.
 Calling FoFCou, ICntrl=  3107 FMM=T I1Cent=   0 AccDes= 0.00D+00.
 Calling FoFCou, ICntrl=  3107 FMM=T I1Cent=   0 AccDes= 0.00D+00.
 Calling FoFCou, ICntrl=  3107 FMM=T I1Cent=   0 AccDes= 0.00D+00.
 Calling FoFCou, ICntrl=  3107 FMM=T I1Cent=   0 AccDes= 0.00D+00.
 Calling FoFCou, ICntrl=  3107 FMM=T I1Cent=   0 AccDes= 0.00D+00.
 Calling FoFCou, ICntrl=  3107 FMM=T I1Cent=   0 AccDes= 0.00D+00.
 Calling FoFCou, ICntrl=  3107 FMM=T I1Cent=   0 AccDes= 0.00D+00.
 Calling FoFCou, ICntrl=  3107 FMM=T I1Cent=   0 AccDes= 0.00D+00.
 Calling FoFCou, ICntrl=  3107 FMM=T I1Cent=   0 AccDes= 0.00D+00.
 Calling FoFCou, ICntrl=  3107 FMM=T I1Cent=   0 AccDes= 0.00D+00.
 Calling FoFCou, ICntrl=  3107 FMM=T I1Cent=   0 AccDes= 0.00D+00.
 Calling FoFCou, ICntrl=  3107 FMM=T I1Cent=   0 AccDes= 0.00D+00.
 Calling FoFCou, ICntrl=  3107 FMM=T I1Cent=   0 AccDes= 0.00D+00.
 Calling FoFCou, ICntrl=  3107 FMM=T I1Cent=   0 AccDes= 0.00D+00.
 Calling FoFCou, ICntrl=  3107 FMM=T I1Cent=   0 AccDes= 0.00D+00.
 Calling FoFCou, ICntrl=  3107 FMM=T I1Cent=   0 AccDes= 0.00D+00.
 Calling FoFCou, ICntrl=  3107 FMM=T I1Cent=   0 AccDes= 0.00D+00.
 Calling FoFCou, ICntrl=  3107 FMM=T I1Cent=   0 AccDes= 0.00D+00.
 Calling FoFCou, ICntrl=  3107 FMM=T I1Cent=   0 AccDes= 0.00D+00.
 Calling FoFCou, ICntrl=  3107 FMM=T I1Cent=   0 AccDes= 0.00D+00.
 Calling FoFCou, ICntrl=  3107 FMM=T I1Cent=   0 AccDes= 0.00D+00.
 Calling FoFCou, ICntrl=  3107 FMM=T I1Cent=   0 AccDes= 0.00D+00.
 Calling FoFCou, ICntrl=  3107 FMM=T I1Cent=   0 AccDes= 0.00D+00.
 Calling FoFCou, ICntrl=  3107 FMM=T I1Cent=   0 AccDes= 0.00D+00.
 Calling FoFCou, ICntrl=  3107 FMM=T I1Cent=   0 AccDes= 0.00D+00.
 Calling FoFCou, ICntrl=  3107 FMM=T I1Cent=   0 AccDes= 0.00D+00.
 Calling FoFCou, ICntrl=  3107 FMM=T I1Cent=   0 AccDes= 0.00D+00.
 Calling FoFCou, ICntrl=  3107 FMM=T I1Cent=   0 AccDes= 0.00D+00.
 Calling FoFCou, ICntrl=  3107 FMM=T I1Cent=   0 AccDes= 0.00D+00.
 Calling FoFCou, ICntrl=  3107 FMM=T I1Cent=   0 AccDes= 0.00D+00.
 Calling FoFCou, ICntrl=  3107 FMM=T I1Cent=   0 AccDes= 0.00D+00.
 Calling FoFCou, ICntrl=  3107 FMM=T I1Cent=   0 AccDes= 0.00D+00.
 Calling FoFCou, ICntrl=  3107 FMM=T I1Cent=   0 AccDes= 0.00D+00.
 Calling FoFCou, ICntrl=  3107 FMM=T I1Cent=   0 AccDes= 0.00D+00.
 Calling FoFCou, ICntrl=  3107 FMM=T I1Cent=   0 AccDes= 0.00D+00.
 Calling FoFCou, ICntrl=  3107 FMM=T I1Cent=   0 AccDes= 0.00D+00.
 Calling FoFCou, ICntrl=  3107 FMM=T I1Cent=   0 AccDes= 0.00D+00.
 Calling FoFCou, ICntrl=  3107 FMM=T I1Cent=   0 AccDes= 0.00D+00.
 Calling FoFCou, ICntrl=  3107 FMM=T I1Cent=   0 AccDes= 0.00D+00.
 Calling FoFCou, ICntrl=  3107 FMM=T I1Cent=   0 AccDes= 0.00D+00.
 Calling FoFCou, ICntrl=  3107 FMM=T I1Cent=   0 AccDes= 0.00D+00.
 Calling FoFCou, ICntrl=  3107 FMM=T I1Cent=   0 AccDes= 0.00D+00.
 Calling FoFCou, ICntrl=  3107 FMM=T I1Cent=   0 AccDes= 0.00D+00.
 Calling FoFCou, ICntrl=  3107 FMM=T I1Cent=   0 AccDes= 0.00D+00.
 Calling FoFCou, ICntrl=  3107 FMM=T I1Cent=   0 AccDes= 0.00D+00.
 Calling FoFCou, ICntrl=  3107 FMM=T I1Cent=   0 AccDes= 0.00D+00.
 Calling FoFCou, ICntrl=  3107 FMM=T I1Cent=   0 AccDes= 0.00D+00.
 Calling FoFCou, ICntrl=  3107 FMM=T I1Cent=   0 AccDes= 0.00D+00.
 Calling FoFCou, ICntrl=  3107 FMM=T I1Cent=   0 AccDes= 0.00D+00.
 Calling FoFCou, ICntrl=  3107 FMM=T I1Cent=   0 AccDes= 0.00D+00.
 Calling FoFCou, ICntrl=  3107 FMM=T I1Cent=   0 AccDes= 0.00D+00.
 Calling FoFCou, ICntrl=  3107 FMM=T I1Cent=   0 AccDes= 0.00D+00.
 Calling FoFCou, ICntrl=  3107 FMM=T I1Cent=   0 AccDes= 0.00D+00.
 Calling FoFCou, ICntrl=  3107 FMM=T I1Cent=   0 AccDes= 0.00D+00.
 Calling FoFCou, ICntrl=  3107 FMM=T I1Cent=   0 AccDes= 0.00D+00.
 Calling FoFCou, ICntrl=  3107 FMM=T I1Cent=   0 AccDes= 0.00D+00.
 Calling FoFCou, ICntrl=  3107 FMM=T I1Cent=   0 AccDes= 0.00D+00.
 Calling FoFCou, ICntrl=  3107 FMM=T I1Cent=   0 AccDes= 0.00D+00.
 Calling FoFCou, ICntrl=  3107 FMM=T I1Cent=   0 AccDes= 0.00D+00.
 Calling FoFCou, ICntrl=  3107 FMM=T I1Cent=   0 AccDes= 0.00D+00.
 Calling FoFCou, ICntrl=  3107 FMM=T I1Cent=   0 AccDes= 0.00D+00.
 Calling FoFCou, ICntrl=  3107 FMM=T I1Cent=   0 AccDes= 0.00D+00.
 Calling FoFCou, ICntrl=  3107 FMM=T I1Cent=   0 AccDes= 0.00D+00.
 Calling FoFCou, ICntrl=  3107 FMM=T I1Cent=   0 AccDes= 0.00D+00.
 Calling FoFCou, ICntrl=  3107 FMM=T I1Cent=   0 AccDes= 0.00D+00.
 Calling FoFCou, ICntrl=  3107 FMM=T I1Cent=   0 AccDes= 0.00D+00.
 Calling FoFCou, ICntrl=  3107 FMM=T I1Cent=   0 AccDes= 0.00D+00.
 Calling FoFCou, ICntrl=  3107 FMM=T I1Cent=   0 AccDes= 0.00D+00.
 Calling FoFCou, ICntrl=  3107 FMM=T I1Cent=   0 AccDes= 0.00D+00.
 Calling FoFCou, ICntrl=  3107 FMM=T I1Cent=   0 AccDes= 0.00D+00.
 Calling FoFCou, ICntrl=  3107 FMM=T I1Cent=   0 AccDes= 0.00D+00.
 Calling FoFCou, ICntrl=  3107 FMM=T I1Cent=   0 AccDes= 0.00D+00.
 Calling FoFCou, ICntrl=  3107 FMM=T I1Cent=   0 AccDes= 0.00D+00.
 Calling FoFCou, ICntrl=  3107 FMM=T I1Cent=   0 AccDes= 0.00D+00.
 Calling FoFCou, ICntrl=  3107 FMM=T I1Cent=   0 AccDes= 0.00D+00.
 Calling FoFCou, ICntrl=  3107 FMM=T I1Cent=   0 AccDes= 0.00D+00.
 Calling FoFCou, ICntrl=  3107 FMM=T I1Cent=   0 AccDes= 0.00D+00.
 Calling FoFCou, ICntrl=  3107 FMM=T I1Cent=   0 AccDes= 0.00D+00.
 Calling FoFCou, ICntrl=  3107 FMM=T I1Cent=   0 AccDes= 0.00D+00.
 Calling FoFCou, ICntrl=  3107 FMM=T I1Cent=   0 AccDes= 0.00D+00.
 Calling FoFCou, ICntrl=  3107 FMM=T I1Cent=   0 AccDes= 0.00D+00.
 Calling FoFCou, ICntrl=  3107 FMM=T I1Cent=   0 AccDes= 0.00D+00.
 Calling FoFCou, ICntrl=  3107 FMM=T I1Cent=   0 AccDes= 0.00D+00.
 FoFDir/FoFCou used for L=0 through L=2.
 End of G2Drv Frequency-dependent properties file   721 does not exist.
 End of G2Drv Frequency-dependent properties file   722 does not exist.
          IDoAtm=11111111111111111111111111111111111111111111111111
          IDoAtm=11111111111111111111111111111111111111111111111111
          IDoAtm=11111111111111111111111111111111111111111111111111
          IDoAtm=11111111111111111111111111111111111111111111111111
          IDoAtm=11111111111111111111111111111111111111111111111111
          IDoAtm=11111111111111111111111111111111111111111111111111
          IDoAtm=11111111111111111111111111111111111111111111111111
          IDoAtm=11111111111111111111111111111111111111111111111111
          IDoAtm=1111111111111111111111111111111
          Differentiating once with respect to electric field.
                with respect to dipole field.
          Differentiating once with respect to nuclear coordinates.
 Defaulting to unpruned grid for atomic number  50.
 Defaulting to unpruned grid for atomic number  50.
 Defaulting to unpruned grid for atomic number  50.
 Defaulting to unpruned grid for atomic number  50.
 Defaulting to unpruned grid for atomic number  50.
 Defaulting to unpruned grid for atomic number  50.
 Defaulting to unpruned grid for atomic number  50.
 Defaulting to unpruned grid for atomic number  50.
 Defaulting to unpruned grid for atomic number  50.
 Defaulting to unpruned grid for atomic number  50.
 Defaulting to unpruned grid for atomic number  50.
 Defaulting to unpruned grid for atomic number  50.
 Defaulting to unpruned grid for atomic number  50.
 Defaulting to unpruned grid for atomic number  50.
 Defaulting to unpruned grid for atomic number  50.
 Defaulting to unpruned grid for atomic number  50.
 Defaulting to unpruned grid for atomic number  50.
 Defaulting to unpruned grid for atomic number  50.
 Defaulting to unpruned grid for atomic number  50.
 Defaulting to unpruned grid for atomic number  50.
 Defaulting to unpruned grid for atomic number  50.
 Defaulting to unpruned grid for atomic number  50.
 Defaulting to unpruned grid for atomic number  50.
 Defaulting to unpruned grid for atomic number  50.
 Defaulting to unpruned grid for atomic number  50.
          There are  1296 degrees of freedom in the 1st order CPHF.  IDoFFX=5.
   1296 vectors produced by pass  0 Test12= 2.68D-12 1.00D-09 XBig12= 1.61D+03 5.98D+00.
 AX will form     9 AO Fock derivatives at one time.
   1296 vectors produced by pass  1 Test12= 2.68D-12 1.00D-09 XBig12= 3.35D+02 2.16D+00.
   1296 vectors produced by pass  2 Test12= 2.68D-12 1.00D-09 XBig12= 2.63D+00 7.09D-02.
   1288 vectors produced by pass  3 Test12= 2.68D-12 1.00D-09 XBig12= 8.95D-03 4.15D-03.
   1282 vectors produced by pass  4 Test12= 2.68D-12 1.00D-09 XBig12= 1.57D-05 1.79D-04.
    803 vectors produced by pass  5 Test12= 2.68D-12 1.00D-09 XBig12= 1.66D-08 5.39D-06.
    154 vectors produced by pass  6 Test12= 2.68D-12 1.00D-09 XBig12= 1.83D-11 3.22D-07.
     18 vectors produced by pass  7 Test12= 2.68D-12 1.00D-09 XBig12= 2.90D-14 1.69D-08.
      1 vectors produced by pass  8 Test12= 2.68D-12 1.00D-09 XBig12= 4.96D-15 1.05D-09.
 Applied DIIS recursively to reduced A of dimension  7434.
 DIIS for IP=  13 IOff=   750 NDo=    50 converged in 177 iterations.
 DIIS for IP=  17 IOff=   450 NDo=    50 converged in 178 iterations.
 DIIS for IP=  12 IOff=   100 NDo=    50 converged in 178 iterations.
 DIIS for IP=  20 IOff=   650 NDo=    50 converged in 176 iterations.
 DIIS for IP=   8 IOff=   150 NDo=    50 converged in 178 iterations.
 DIIS for IP=   9 IOff=   550 NDo=    50 converged in 177 iterations.
 DIIS for IP=  19 IOff=   400 NDo=    50 converged in 178 iterations.
 DIIS for IP=   7 IOff=  1150 NDo=    50 converged in 177 iterations.
 DIIS for IP=  23 IOff=   500 NDo=    50 converged in 177 iterations.
 DIIS for IP=   5 IOff=   850 NDo=    50 converged in 177 iterations.
 DIIS for IP=   4 IOff=   700 NDo=    50 converged in 177 iterations.
 DIIS for IP=  10 IOff=   800 NDo=    50 converged in 177 iterations.
 DIIS for IP=  18 IOff=   950 NDo=    50 converged in 177 iterations.
 DIIS for IP=  21 IOff=  1050 NDo=    50 converged in 177 iterations.
 DIIS for IP=   1 IOff=   250 NDo=    50 converged in 178 iterations.
 DIIS for IP=   6 IOff=   600 NDo=    50 converged in 176 iterations.
 DIIS for IP=   0 IOff=     0 NDo=    50 converged in 186 iterations.
 DIIS for IP=  22 IOff=  1000 NDo=    50 converged in 176 iterations.
 DIIS for IP=  11 IOff=   350 NDo=    50 converged in 179 iterations.
 DIIS for IP=  15 IOff=   900 NDo=    50 converged in 177 iterations.
 DIIS for IP=   2 IOff=  1100 NDo=    50 converged in 178 iterations.
 DIIS for IP=   3 IOff=   200 NDo=    50 converged in 178 iterations.
 DIIS for IP=  14 IOff=   300 NDo=    50 converged in 177 iterations.
 DIIS for IP=  16 IOff=    50 NDo=    50 converged in 178 iterations.
 DIIS for IP=  17 IOff=  1250 NDo=    46 converged in 176 iterations.
 DIIS for IP=  13 IOff=  1200 NDo=    50 converged in 178 iterations.
 Isotropic polarizability for W=    0.000000     1896.54 Bohr**3.
 End of Minotr Frequency-dependent properties file   721 does not exist.
 End of Minotr Frequency-dependent properties file   722 does not exist.

 **********************************************************************

            Population analysis using the SCF density.

 **********************************************************************

 Alpha  occ. eigenvalues -- -398.68411 -88.78667 -66.06593 -49.73985 -44.26098
 Alpha  occ. eigenvalues --  -44.26089 -44.26079 -19.13831 -19.11308 -19.11116
 Alpha  occ. eigenvalues --  -19.10823 -19.10574 -19.10039 -19.08317 -19.05904
 Alpha  occ. eigenvalues --  -19.05744 -19.05262 -19.03337 -19.01445 -19.00790
 Alpha  occ. eigenvalues --  -18.91540 -18.91069 -14.31275 -14.26641 -14.26442
 Alpha  occ. eigenvalues --  -10.28616 -10.25241 -10.24893 -10.24764 -10.23772
 Alpha  occ. eigenvalues --  -10.20711 -10.20143 -10.19406 -10.18452 -10.17876
 Alpha  occ. eigenvalues --  -10.17809 -10.17729 -10.17533 -10.17463 -10.17429
 Alpha  occ. eigenvalues --  -10.17420 -10.17308 -10.17200 -10.17100 -10.16821
 Alpha  occ. eigenvalues --  -10.16815 -10.16681 -10.16427 -10.16371 -10.16309
 Alpha  occ. eigenvalues --  -10.16293 -10.16124 -10.16088 -10.16080 -10.16052
 Alpha  occ. eigenvalues --  -10.15774 -10.15715 -10.15642 -10.15547 -10.15494
 Alpha  occ. eigenvalues --  -10.15483 -10.15442 -10.15420 -10.15338 -10.14739
 Alpha  occ. eigenvalues --  -10.14713 -10.14562 -10.14535 -10.14497 -10.14453
 Alpha  occ. eigenvalues --  -10.14443 -10.14340 -10.14334 -10.14249 -10.14232
 Alpha  occ. eigenvalues --  -10.14098 -10.14096 -10.14061 -10.13898 -10.13820
 Alpha  occ. eigenvalues --  -10.13720 -10.13644 -10.13407 -10.13302 -10.13241
 Alpha  occ. eigenvalues --  -10.13141 -10.12952 -10.12939 -10.12904 -10.12820
 Alpha  occ. eigenvalues --  -10.12718 -10.12668 -10.12663 -10.12640 -10.12543
 Alpha  occ. eigenvalues --  -10.12449 -10.12439 -10.12419 -10.11868 -10.11856
 Alpha  occ. eigenvalues --  -10.11807 -10.11772 -10.11622 -10.11595 -10.11564
 Alpha  occ. eigenvalues --  -10.11545 -10.11330 -10.11267 -10.11156 -10.11011
 Alpha  occ. eigenvalues --  -10.10999 -10.10820 -10.10619 -10.10607 -10.10390
 Alpha  occ. eigenvalues --  -10.10232 -10.10179 -10.10177 -10.10163 -10.10141
 Alpha  occ. eigenvalues --  -10.10117 -10.09919 -10.09880 -10.09754 -10.09741
 Alpha  occ. eigenvalues --  -10.09651 -10.09596 -10.09453 -10.09435 -10.09323
 Alpha  occ. eigenvalues --  -10.09317 -10.09262 -10.09187 -10.09107 -10.09081
 Alpha  occ. eigenvalues --  -10.09046 -10.09046 -10.08937 -10.08925 -10.08826
 Alpha  occ. eigenvalues --  -10.08820 -10.08709 -10.08700 -10.08634 -10.08391
 Alpha  occ. eigenvalues --  -10.08350 -10.08326 -10.08313 -10.08309 -10.08302
 Alpha  occ. eigenvalues --  -10.08284 -10.08189 -10.08093 -10.07735 -10.07680
 Alpha  occ. eigenvalues --  -10.07634 -10.07589 -10.07440 -10.07402 -10.07074
 Alpha  occ. eigenvalues --  -10.06974 -10.06597 -10.06537 -10.06399 -10.06265
 Alpha  occ. eigenvalues --  -10.05976 -10.05849 -10.05720 -10.05476 -10.05379
 Alpha  occ. eigenvalues --  -10.04853 -10.04768  -7.87458  -6.18066  -5.83839
 Alpha  occ. eigenvalues --   -5.83476  -5.82807  -5.23888  -4.35313  -4.35287
 Alpha  occ. eigenvalues --   -4.35252  -3.59719  -3.59692  -3.59673  -1.17386
 Alpha  occ. eigenvalues --   -1.17356  -1.17329  -1.17129  -1.17121  -1.04791
 Alpha  occ. eigenvalues --   -1.04761  -1.04384  -1.04040  -1.03070  -1.01508
 Alpha  occ. eigenvalues --   -1.01299  -0.97488  -0.96868  -0.96737  -0.96646
 Alpha  occ. eigenvalues --   -0.95316  -0.95238  -0.90776  -0.88932  -0.87007
 Alpha  occ. eigenvalues --   -0.85248  -0.85077  -0.84972  -0.84814  -0.82738
 Alpha  occ. eigenvalues --   -0.81588  -0.81385  -0.80859  -0.79540  -0.79355
 Alpha  occ. eigenvalues --   -0.79272  -0.78322  -0.78101  -0.77704  -0.77038
 Alpha  occ. eigenvalues --   -0.76963  -0.76075  -0.76071  -0.75528  -0.75457
 Alpha  occ. eigenvalues --   -0.74837  -0.74470  -0.74214  -0.73971  -0.73877
 Alpha  occ. eigenvalues --   -0.73707  -0.73350  -0.73305  -0.73281  -0.73124
 Alpha  occ. eigenvalues --   -0.72911  -0.72359  -0.72227  -0.72040  -0.71740
 Alpha  occ. eigenvalues --   -0.71687  -0.71337  -0.71200  -0.71016  -0.70869
 Alpha  occ. eigenvalues --   -0.70710  -0.70256  -0.69942  -0.69923  -0.69875
 Alpha  occ. eigenvalues --   -0.69831  -0.69554  -0.69333  -0.69161  -0.68367
 Alpha  occ. eigenvalues --   -0.68193  -0.67544  -0.67494  -0.67286  -0.67258
 Alpha  occ. eigenvalues --   -0.67124  -0.66809  -0.66612  -0.66588  -0.66386
 Alpha  occ. eigenvalues --   -0.66237  -0.65866  -0.65855  -0.65587  -0.65492
 Alpha  occ. eigenvalues --   -0.65478  -0.65451  -0.65355  -0.65131  -0.64779
 Alpha  occ. eigenvalues --   -0.64671  -0.64461  -0.64127  -0.63919  -0.63749
 Alpha  occ. eigenvalues --   -0.63538  -0.63081  -0.62885  -0.62537  -0.61898
 Alpha  occ. eigenvalues --   -0.61820  -0.61755  -0.61637  -0.61264  -0.60974
 Alpha  occ. eigenvalues --   -0.60497  -0.60304  -0.60193  -0.60053  -0.59929
 Alpha  occ. eigenvalues --   -0.59921  -0.59879  -0.59510  -0.59378  -0.59041
 Alpha  occ. eigenvalues --   -0.58965  -0.58913  -0.58757  -0.58638  -0.58188
 Alpha  occ. eigenvalues --   -0.58078  -0.57842  -0.57716  -0.57395  -0.57383
 Alpha  occ. eigenvalues --   -0.56895  -0.56783  -0.56503  -0.56299  -0.56217
 Alpha  occ. eigenvalues --   -0.56211  -0.55761  -0.55756  -0.55572  -0.55296
 Alpha  occ. eigenvalues --   -0.55216  -0.55123  -0.55062  -0.54991  -0.54338
 Alpha  occ. eigenvalues --   -0.53853  -0.53672  -0.53615  -0.53363  -0.52953
 Alpha  occ. eigenvalues --   -0.52498  -0.52396  -0.51984  -0.51953  -0.51559
 Alpha  occ. eigenvalues --   -0.51337  -0.51193  -0.50514  -0.50496  -0.50377
 Alpha  occ. eigenvalues --   -0.50302  -0.50095  -0.49802  -0.49555  -0.49209
 Alpha  occ. eigenvalues --   -0.48979  -0.48712  -0.48603  -0.48488  -0.48463
 Alpha  occ. eigenvalues --   -0.48459  -0.48324  -0.48242  -0.47979  -0.47280
 Alpha  occ. eigenvalues --   -0.47110  -0.46923  -0.46700  -0.46499  -0.46436
 Alpha  occ. eigenvalues --   -0.46300  -0.46002  -0.45856  -0.45040  -0.45015
 Alpha  occ. eigenvalues --   -0.44982  -0.44936  -0.44630  -0.44576  -0.44559
 Alpha  occ. eigenvalues --   -0.44108  -0.44014  -0.44007  -0.43826  -0.43736
 Alpha  occ. eigenvalues --   -0.43542  -0.43440  -0.43369  -0.43148  -0.43084
 Alpha  occ. eigenvalues --   -0.42960  -0.42868  -0.42807  -0.42801  -0.42607
 Alpha  occ. eigenvalues --   -0.42567  -0.42418  -0.42319  -0.41993  -0.41854
 Alpha  occ. eigenvalues --   -0.41770  -0.41673  -0.41270  -0.41254  -0.41055
 Alpha  occ. eigenvalues --   -0.41021  -0.40985  -0.40912  -0.40910  -0.40780
 Alpha  occ. eigenvalues --   -0.40734  -0.40474  -0.40382  -0.40374  -0.40334
 Alpha  occ. eigenvalues --   -0.40219  -0.40102  -0.39896  -0.39854  -0.39841
 Alpha  occ. eigenvalues --   -0.39807  -0.39737  -0.39716  -0.39602  -0.39581
 Alpha  occ. eigenvalues --   -0.39563  -0.39480  -0.39429  -0.39308  -0.39285
 Alpha  occ. eigenvalues --   -0.39173  -0.39142  -0.39105  -0.39036  -0.39033
 Alpha  occ. eigenvalues --   -0.38997  -0.38931  -0.38824  -0.38756  -0.38751
 Alpha  occ. eigenvalues --   -0.38674  -0.38574  -0.38422  -0.38365  -0.38343
 Alpha  occ. eigenvalues --   -0.38316  -0.38290  -0.38270  -0.38261  -0.38237
 Alpha  occ. eigenvalues --   -0.38217  -0.38114  -0.38090  -0.38001  -0.37922
 Alpha  occ. eigenvalues --   -0.37820  -0.37809  -0.37700  -0.37661  -0.37646
 Alpha  occ. eigenvalues --   -0.37612  -0.37579  -0.37561  -0.37533  -0.37503
 Alpha  occ. eigenvalues --   -0.37425  -0.37365  -0.37361  -0.37294  -0.36955
 Alpha  occ. eigenvalues --   -0.36952  -0.36925  -0.36903  -0.36834  -0.36630
 Alpha  occ. eigenvalues --   -0.36582  -0.36481  -0.36435  -0.36407  -0.36307
 Alpha  occ. eigenvalues --   -0.36169  -0.36147  -0.36009  -0.35942  -0.35932
 Alpha  occ. eigenvalues --   -0.35896  -0.35870  -0.35749  -0.35652  -0.35620
 Alpha  occ. eigenvalues --   -0.35509  -0.35464  -0.35438  -0.35394  -0.35215
 Alpha  occ. eigenvalues --   -0.35195  -0.35131  -0.35094  -0.34998  -0.34918
 Alpha  occ. eigenvalues --   -0.34861  -0.34841  -0.34733  -0.34706  -0.34663
 Alpha  occ. eigenvalues --   -0.34641  -0.34627  -0.34412  -0.34335  -0.34316
 Alpha  occ. eigenvalues --   -0.34263  -0.34251  -0.34240  -0.34220  -0.34175
 Alpha  occ. eigenvalues --   -0.34121  -0.34073  -0.34042  -0.33993  -0.33989
 Alpha  occ. eigenvalues --   -0.33832  -0.33803  -0.33756  -0.33647  -0.33533
 Alpha  occ. eigenvalues --   -0.33393  -0.33323  -0.33314  -0.33253  -0.33218
 Alpha  occ. eigenvalues --   -0.33203  -0.33173  -0.33078  -0.32971  -0.32935
 Alpha  occ. eigenvalues --   -0.32907  -0.32742  -0.32679  -0.32556  -0.32485
 Alpha  occ. eigenvalues --   -0.32481  -0.32384  -0.32201  -0.32159  -0.32124
 Alpha  occ. eigenvalues --   -0.31993  -0.31944  -0.31918  -0.31866  -0.31849
 Alpha  occ. eigenvalues --   -0.31641  -0.31535  -0.31449  -0.31414  -0.31390
 Alpha  occ. eigenvalues --   -0.31370  -0.31270  -0.31149  -0.31079  -0.31059
 Alpha  occ. eigenvalues --   -0.30960  -0.30954  -0.30947  -0.30913  -0.30875
 Alpha  occ. eigenvalues --   -0.30753  -0.30686  -0.30610  -0.30511  -0.30405
 Alpha  occ. eigenvalues --   -0.30383  -0.30281  -0.30178  -0.30110  -0.29997
 Alpha  occ. eigenvalues --   -0.29878  -0.29866  -0.29813  -0.29567  -0.29500
 Alpha  occ. eigenvalues --   -0.29324  -0.29234  -0.29188  -0.29128  -0.29095
 Alpha  occ. eigenvalues --   -0.29000  -0.28971  -0.28948  -0.28876  -0.28852
 Alpha  occ. eigenvalues --   -0.28807  -0.28761  -0.28752  -0.28720  -0.28701
 Alpha  occ. eigenvalues --   -0.28625  -0.28585  -0.28546  -0.28520  -0.28328
 Alpha  occ. eigenvalues --   -0.28313  -0.28287  -0.28285  -0.28166  -0.28041
 Alpha  occ. eigenvalues --   -0.27977  -0.27874  -0.27749  -0.27727  -0.27633
 Alpha  occ. eigenvalues --   -0.27413  -0.27393  -0.27353  -0.27227  -0.27121
 Alpha  occ. eigenvalues --   -0.27036  -0.26882  -0.26809  -0.26767  -0.26739
 Alpha  occ. eigenvalues --   -0.26557  -0.26439  -0.26405  -0.26188  -0.26085
 Alpha  occ. eigenvalues --   -0.26063  -0.25797  -0.25585  -0.25534  -0.25422
 Alpha  occ. eigenvalues --   -0.25359  -0.25263  -0.25219  -0.25205  -0.25132
 Alpha  occ. eigenvalues --   -0.25083  -0.25031  -0.24830  -0.24653  -0.24573
 Alpha  occ. eigenvalues --   -0.24513  -0.24510  -0.24344  -0.24268  -0.24048
 Alpha  occ. eigenvalues --   -0.24020  -0.23896  -0.23799  -0.23737  -0.23629
 Alpha  occ. eigenvalues --   -0.23387  -0.23305  -0.23281  -0.23239  -0.23070
 Alpha  occ. eigenvalues --   -0.22992  -0.22736  -0.22548  -0.22516  -0.22467
 Alpha  occ. eigenvalues --   -0.22272  -0.22039  -0.21953  -0.21779  -0.21703
 Alpha  occ. eigenvalues --   -0.21652  -0.21058  -0.20935  -0.20892  -0.20646
 Alpha  occ. eigenvalues --   -0.20519  -0.20182  -0.19356  -0.18571  -0.18165
 Alpha  occ. eigenvalues --   -0.17580  -0.17315  -0.16325  -0.15862  -0.15208
 Alpha  occ. eigenvalues --   -0.14867  -0.14749  -0.12210  -0.10353  -0.09977
 Alpha  occ. eigenvalues --   -0.08717
 Alpha virt. eigenvalues --   -0.02544  -0.02073  -0.01825  -0.00605  -0.00419
 Alpha virt. eigenvalues --   -0.00103  -0.00006   0.00030   0.00265   0.00913
 Alpha virt. eigenvalues --    0.01658   0.01967   0.02182   0.02737   0.03320
 Alpha virt. eigenvalues --    0.03722   0.03822   0.04112   0.04423   0.04495
 Alpha virt. eigenvalues --    0.04730   0.05264   0.05353   0.05597   0.05673
 Alpha virt. eigenvalues --    0.05883   0.05891   0.06077   0.06295   0.06319
 Alpha virt. eigenvalues --    0.06685   0.06867   0.07034   0.07039   0.07096
 Alpha virt. eigenvalues --    0.07276   0.07374   0.07483   0.07537   0.07669
 Alpha virt. eigenvalues --    0.07734   0.07790   0.07824   0.08037   0.08067
 Alpha virt. eigenvalues --    0.08082   0.08168   0.08185   0.08232   0.08361
 Alpha virt. eigenvalues --    0.08404   0.08582   0.08703   0.08810   0.08904
 Alpha virt. eigenvalues --    0.08958   0.09007   0.09106   0.09314   0.09504
 Alpha virt. eigenvalues --    0.09563   0.09747   0.09765   0.09792   0.09866
 Alpha virt. eigenvalues --    0.10045   0.10101   0.10147   0.10295   0.10343
 Alpha virt. eigenvalues --    0.10384   0.10425   0.10529   0.10617   0.10688
 Alpha virt. eigenvalues --    0.10698   0.10786   0.10917   0.11011   0.11152
 Alpha virt. eigenvalues --    0.11189   0.11227   0.11272   0.11291   0.11363
 Alpha virt. eigenvalues --    0.11510   0.11601   0.11632   0.11672   0.11693
 Alpha virt. eigenvalues --    0.11714   0.11724   0.11878   0.12048   0.12142
 Alpha virt. eigenvalues --    0.12143   0.12275   0.12284   0.12338   0.12364
 Alpha virt. eigenvalues --    0.12463   0.12518   0.12592   0.12613   0.12701
 Alpha virt. eigenvalues --    0.12763   0.12764   0.12778   0.12862   0.12973
 Alpha virt. eigenvalues --    0.12988   0.13030   0.13140   0.13194   0.13268
 Alpha virt. eigenvalues --    0.13337   0.13369   0.13594   0.13620   0.13692
 Alpha virt. eigenvalues --    0.13726   0.13809   0.13968   0.14117   0.14272
 Alpha virt. eigenvalues --    0.14339   0.14455   0.14498   0.14602   0.14651
 Alpha virt. eigenvalues --    0.14697   0.14724   0.14817   0.14831   0.14862
 Alpha virt. eigenvalues --    0.14930   0.14932   0.14975   0.15035   0.15045
 Alpha virt. eigenvalues --    0.15078   0.15097   0.15133   0.15194   0.15195
 Alpha virt. eigenvalues --    0.15322   0.15376   0.15492   0.15539   0.15609
 Alpha virt. eigenvalues --    0.15682   0.15713   0.15720   0.15748   0.15849
 Alpha virt. eigenvalues --    0.15950   0.16050   0.16129   0.16168   0.16254
 Alpha virt. eigenvalues --    0.16310   0.16417   0.16478   0.16484   0.16530
 Alpha virt. eigenvalues --    0.16566   0.16649   0.16655   0.16711   0.16759
 Alpha virt. eigenvalues --    0.16838   0.16931   0.17028   0.17063   0.17191
 Alpha virt. eigenvalues --    0.17232   0.17256   0.17413   0.17436   0.17502
 Alpha virt. eigenvalues --    0.17598   0.17610   0.17633   0.17803   0.17843
 Alpha virt. eigenvalues --    0.17846   0.17878   0.18003   0.18013   0.18160
 Alpha virt. eigenvalues --    0.18255   0.18300   0.18332   0.18367   0.18482
 Alpha virt. eigenvalues --    0.18515   0.18529   0.18582   0.18690   0.18758
 Alpha virt. eigenvalues --    0.18823   0.18848   0.18873   0.18942   0.18959
 Alpha virt. eigenvalues --    0.18971   0.19100   0.19179   0.19230   0.19301
 Alpha virt. eigenvalues --    0.19401   0.19446   0.19493   0.19583   0.19687
 Alpha virt. eigenvalues --    0.19704   0.19721   0.19810   0.19847   0.19966
 Alpha virt. eigenvalues --    0.19976   0.20039   0.20161   0.20261   0.20334
 Alpha virt. eigenvalues --    0.20371   0.20544   0.20555   0.20558   0.20616
 Alpha virt. eigenvalues --    0.20656   0.20664   0.20680   0.20717   0.20859
 Alpha virt. eigenvalues --    0.21061   0.21125   0.21159   0.21280   0.21331
 Alpha virt. eigenvalues --    0.21385   0.21484   0.21540   0.21677   0.21712
 Alpha virt. eigenvalues --    0.21779   0.21838   0.21847   0.21980   0.22112
 Alpha virt. eigenvalues --    0.22127   0.22158   0.22222   0.22259   0.22326
 Alpha virt. eigenvalues --    0.22377   0.22522   0.22582   0.22655   0.22711
 Alpha virt. eigenvalues --    0.22835   0.22911   0.22915   0.22983   0.23014
 Alpha virt. eigenvalues --    0.23127   0.23163   0.23176   0.23259   0.23356
 Alpha virt. eigenvalues --    0.23479   0.23513   0.23645   0.23690   0.23796
 Alpha virt. eigenvalues --    0.23948   0.24014   0.24049   0.24137   0.24168
 Alpha virt. eigenvalues --    0.24336   0.24359   0.24447   0.24482   0.24501
 Alpha virt. eigenvalues --    0.24504   0.24563   0.24650   0.24737   0.24763
 Alpha virt. eigenvalues --    0.24856   0.24926   0.24938   0.25080   0.25091
 Alpha virt. eigenvalues --    0.25135   0.25190   0.25217   0.25233   0.25247
 Alpha virt. eigenvalues --    0.25286   0.25412   0.25460   0.25462   0.25524
 Alpha virt. eigenvalues --    0.25705   0.25767   0.25835   0.25874   0.26007
 Alpha virt. eigenvalues --    0.26048   0.26059   0.26147   0.26243   0.26327
 Alpha virt. eigenvalues --    0.26380   0.26436   0.26495   0.26658   0.26683
 Alpha virt. eigenvalues --    0.26742   0.26777   0.27012   0.27037   0.27079
 Alpha virt. eigenvalues --    0.27128   0.27186   0.27288   0.27390   0.27492
 Alpha virt. eigenvalues --    0.27495   0.27647   0.27669   0.27734   0.27741
 Alpha virt. eigenvalues --    0.27907   0.27962   0.28008   0.28043   0.28051
 Alpha virt. eigenvalues --    0.28108   0.28134   0.28237   0.28295   0.28358
 Alpha virt. eigenvalues --    0.28474   0.28583   0.28646   0.28791   0.28881
 Alpha virt. eigenvalues --    0.28960   0.28964   0.29064   0.29106   0.29239
 Alpha virt. eigenvalues --    0.29294   0.29371   0.29410   0.29505   0.29624
 Alpha virt. eigenvalues --    0.29683   0.29723   0.29744   0.29861   0.30045
 Alpha virt. eigenvalues --    0.30076   0.30110   0.30174   0.30248   0.30291
 Alpha virt. eigenvalues --    0.30307   0.30339   0.30435   0.30631   0.30664
 Alpha virt. eigenvalues --    0.30788   0.30819   0.30922   0.31118   0.31208
 Alpha virt. eigenvalues --    0.31211   0.31284   0.31359   0.31486   0.31523
 Alpha virt. eigenvalues --    0.31539   0.31590   0.31623   0.31672   0.31813
 Alpha virt. eigenvalues --    0.31865   0.31871   0.31967   0.32096   0.32176
 Alpha virt. eigenvalues --    0.32272   0.32339   0.32438   0.32562   0.32624
 Alpha virt. eigenvalues --    0.32772   0.32793   0.32876   0.32886   0.32964
 Alpha virt. eigenvalues --    0.33016   0.33085   0.33196   0.33267   0.33349
 Alpha virt. eigenvalues --    0.33417   0.33485   0.33510   0.33605   0.33707
 Alpha virt. eigenvalues --    0.33750   0.33804   0.33913   0.33936   0.33997
 Alpha virt. eigenvalues --    0.34136   0.34305   0.34463   0.34578   0.34627
 Alpha virt. eigenvalues --    0.34673   0.34715   0.34876   0.34993   0.35017
 Alpha virt. eigenvalues --    0.35021   0.35080   0.35147   0.35245   0.35308
 Alpha virt. eigenvalues --    0.35318   0.35399   0.35554   0.35642   0.35734
 Alpha virt. eigenvalues --    0.35803   0.35876   0.35932   0.35968   0.35978
 Alpha virt. eigenvalues --    0.36040   0.36080   0.36158   0.36329   0.36403
 Alpha virt. eigenvalues --    0.36470   0.36593   0.36707   0.36768   0.36842
 Alpha virt. eigenvalues --    0.36867   0.36947   0.37034   0.37189   0.37201
 Alpha virt. eigenvalues --    0.37298   0.37343   0.37347   0.37388   0.37607
 Alpha virt. eigenvalues --    0.37671   0.37741   0.37801   0.37890   0.37908
 Alpha virt. eigenvalues --    0.37948   0.37997   0.38120   0.38143   0.38210
 Alpha virt. eigenvalues --    0.38279   0.38460   0.38512   0.38656   0.38718
 Alpha virt. eigenvalues --    0.38771   0.38908   0.39102   0.39105   0.39155
 Alpha virt. eigenvalues --    0.39254   0.39319   0.39370   0.39507   0.39517
 Alpha virt. eigenvalues --    0.39699   0.39780   0.39841   0.39849   0.39856
 Alpha virt. eigenvalues --    0.39968   0.39978   0.40023   0.40123   0.40244
 Alpha virt. eigenvalues --    0.40263   0.40302   0.40329   0.40437   0.40660
[truncated: 27,466,479 more chars]
