# Supplementary material for: Evidence for a shape-based recognition of odorants in vivo in the human nose from an analysis of the molecular mechanism of lily-of-the-valley odorants detection in the Lilial and Bourgeonal family using the C/Si/Ge/Sn switch strategy
Source: PLoS One. 2017 Aug 1;12(8):e0182147. doi: 10.1371/journal.pone.0182147 (PMC5538716; doi:10.1371/journal.pone.0182147)
Supplement: S3 File — Contains: Gaussian output files. File naming: “C”: compound 2a; “Si”: 2b; “Ge”: 2c; “Sn”: 2d. “fix” for calculation of fixed ligand, “ligfree” for free minimization of a ligand in the binding pocket. (ZIP) [file pone.0182147.s003.zip › FileF3_C_fix.log]

 Entering Gaussian System, Link 0=g09
 Input=BP2_C_cent_DFTmin_cont_qconv_normalcont_freq.com
 Output=BP2_C_cent_DFTmin_cont_qconv_normalcont_freq.log
 Initial command:
 /cm/shared/apps/gaussian/g09/l1.exe /bph/theodata1/swolf/work/gscratch/Gau-13602.inp -scrdir=/bph/theodata1/swolf/work/gscratch/
 Entering Link 1 = /cm/shared/apps/gaussian/g09/l1.exe PID=     13606.
  
 Copyright (c) 1988,1990,1992,1993,1995,1998,2003,2009, Gaussian, Inc.
                  All Rights Reserved.
  
 This is part of the Gaussian(R) 09 program.  It is based on
 the Gaussian(R) 03 system (copyright 2003, Gaussian, Inc.),
 the Gaussian(R) 98 system (copyright 1998, Gaussian, Inc.),
 the Gaussian(R) 94 system (copyright 1995, Gaussian, Inc.),
 the Gaussian 92(TM) system (copyright 1992, Gaussian, Inc.),
 the Gaussian 90(TM) system (copyright 1990, Gaussian, Inc.),
 the Gaussian 88(TM) system (copyright 1988, Gaussian, Inc.),
 the Gaussian 86(TM) system (copyright 1986, Carnegie Mellon
 University), and the Gaussian 82(TM) system (copyright 1983,
 Carnegie Mellon University). Gaussian is a federally registered
 trademark of Gaussian, Inc.
  
 This software contains proprietary and confidential information,
 including trade secrets, belonging to Gaussian, Inc.
  
 This software is provided under written license and may be
 used, copied, transmitted, or stored only in accord with that
 written license.
  
 The following legend is applicable only to US Government
 contracts under FAR:
  
                    RESTRICTED RIGHTS LEGEND
  
 Use, reproduction and disclosure by the US Government is
 subject to restrictions as set forth in subparagraphs (a)
 and (c) of the Commercial Computer Software - Restricted
 Rights clause in FAR 52.227-19.
  
 Gaussian, Inc.
 340 Quinnipiac St., Bldg. 40, Wallingford CT 06492
  
  
 ---------------------------------------------------------------
 Warning -- This program may not be used in any manner that
 competes with the business of Gaussian, Inc. or will provide
 assistance to any competitor of Gaussian, Inc.  The licensee
 of this program is prohibited from giving any competitor of
 Gaussian, Inc. access to this program.  By using this program,
 the user acknowledges that Gaussian, Inc. is engaged in the
 business of creating and licensing software in the field of
 computational chemistry and represents and warrants to the
 licensee that it is not a competitor of Gaussian, Inc. and that
 it will not use this program in any manner prohibited above.
 ---------------------------------------------------------------
  

 Cite this work as:
 Gaussian 09, Revision A.02,
 M. J. Frisch, G. W. Trucks, H. B. Schlegel, G. E. Scuseria, 
 M. A. Robb, J. R. Cheeseman, G. Scalmani, V. Barone, B. Mennucci, 
 G. A. Petersson, H. Nakatsuji, M. Caricato, X. Li, H. P. Hratchian, 
 A. F. Izmaylov, J. Bloino, G. Zheng, J. L. Sonnenberg, M. Hada, 
 M. Ehara, K. Toyota, R. Fukuda, J. Hasegawa, M. Ishida, T. Nakajima, 
 Y. Honda, O. Kitao, H. Nakai, T. Vreven, J. A. Montgomery, Jr., 
 J. E. Peralta, F. Ogliaro, M. Bearpark, J. J. Heyd, E. Brothers, 
 K. N. Kudin, V. N. Staroverov, R. Kobayashi, J. Normand, 
 K. Raghavachari, A. Rendell, J. C. Burant, S. S. Iyengar, J. Tomasi, 
 M. Cossi, N. Rega, J. M. Millam, M. Klene, J. E. Knox, J. B. Cross, 
 V. Bakken, C. Adamo, J. Jaramillo, R. Gomperts, R. E. Stratmann, 
 O. Yazyev, A. J. Austin, R. Cammi, C. Pomelli, J. W. Ochterski, 
 R. L. Martin, K. Morokuma, V. G. Zakrzewski, G. A. Voth, 
 P. Salvador, J. J. Dannenberg, S. Dapprich, A. D. Daniels, 
 O. Farkas, J. B. Foresman, J. V. Ortiz, J. Cioslowski, 
 and D. J. Fox, Gaussian, Inc., Wallingford CT, 2009.
 
 ******************************************
 Gaussian 09:  AM64L-G09RevA.02 11-Jun-2009
                 2-Nov-2015 
 ******************************************
 %nprocshared=24
 Will use up to   24 processors via shared memory.
 %mem=30GB
 %RWF=/bph/theodata1/swolf/work/gscratch/Cfreq.rwf
 %chk=BP2_C_cent_DFTmin_freq.chk
 ----------------------------------------------------------------------
 # freq=(modredundant,SaveNormalModes) b3lyp/gen nosymm pop=nbo geom=co
 nnectivity pseudo=read Temperature=310.15
 ----------------------------------------------------------------------
 1/10=4,18=120,30=1,38=1,57=2,111=310150/1,3;
 2/12=2,15=1,17=6,18=5,40=1/2;
 3/5=7,11=2,16=1,17=8,25=1,30=1,71=2,74=-5/1,2,3;
 4//1;
 5/5=2,38=5,98=1/2;
 8/6=4,10=90,11=11/1;
 11/6=1,8=1,9=11,15=111,16=1,31=1/1,2,10;
 10/6=1,31=1/2;
 6/7=2,8=2,9=2,10=2,18=1,28=1/1,7;
 7/8=1,10=1,25=1,30=1,92=1/1,2,3,16;
 1/10=4,30=1/3;
 99//99;
 -------------------
 Title Card Required
 -------------------
 Symbolic Z-matrix:
 Charge = -1 Multiplicity = 1
 C                     3.64217  -0.79987  -6.02957 
 C                     3.63008   0.30706  -4.96958 
 C                     3.49828  -0.33076  -3.57159 
 C                     4.63312  -1.30992  -3.28557 
 C                     3.49811   0.71807  -2.47656 
 C                     0.0112   -1.90588  -6.55363 
 C                    -1.09193  -1.05892  -7.20143 
 C                    -2.35783  -1.86287  -7.50563 
 C                    -1.45983   0.07915  -6.26262 
 C                     1.60114  -6.07087  -3.80358 
 C                     1.03419  -4.88391  -3.00055 
 C                     0.14114  -5.34586  -1.84958 
 C                     2.17314  -4.04392  -2.41658 
 C                    -1.29586  -7.56188  -5.80058 
 C                    -2.1281   -6.75823  -6.81698 
 C                    -1.41685  -11.4189  -2.8616 
 C                    -2.42485  -10.27485  -2.87948 
 C                    -3.73787  -10.65495  -2.20974 
 N                    -4.04085  -10.03584  -1.0725 
 O                    -4.48383  -11.48986  -2.70953 
 C                    -6.56486  -4.17189  -10.07157 
 C                    -6.06079  -4.86583  -8.80559 
 C                    -6.10695  -3.97002  -7.59654 
 C                    -7.10781  -2.99283  -7.52057 
 C                    -5.13482  -4.06182  -6.58457 
 C                    -7.09384  -2.07084  -6.47158 
 C                    -5.17988  -3.18288  -5.4856 
 C                    -6.17783  -2.19296  -5.42359 
 O                    -6.29085  -1.35385  -4.35456 
 C                     4.00815   8.25912  -2.79359 
 C                     4.01716   7.36713  -1.5576 
 C                     3.60016   5.97806  -1.90038 
 C                     4.56114   5.03315  -2.27169 
 C                     2.23911   5.66614  -1.96163 
 C                     4.16116   3.8481   -2.90656 
 C                     1.85222   4.4781   -2.58167 
 C                     2.80013   3.59715  -3.1085 
 C                    -2.07089   5.22713  -4.12657 
 C                    -2.24774   5.03808  -2.62162 
 C                    -1.00995   4.42125  -1.96347 
 C                    -0.73993   2.96495  -2.36365 
 O                    -1.54281   2.43817  -3.16955 
 O                     0.18819   2.3632   -1.78457 
 C                    -10.60787  -3.52484  -4.91254 
 C                    -9.72578  -2.25297  -4.96866 
 C                    -9.93589  -1.47287  -6.27255 
 O                    -10.00687  -1.37786  -3.88155 
 C                    -11.29986  -4.25388  -1.19959 
 N                    -9.93983  -7.87493  -4.58859 
 C                    -8.49203  -7.95967  -4.46552 
 C                    -8.10869  -7.72784  -2.99658 
 O                    -7.20589  -6.95093  -2.69059 
 C                    -7.84966  -6.94412  -5.44663 
 C                    -8.35597  -7.20082  -6.87957 
 C                    -6.31589  -7.02582  -5.44256 
 C                    -8.01681  -8.57488  -7.47158 
 N                    -8.78384  -8.41503  -2.06755 
 C                    -8.39405  -8.37055  -0.6667 
 C                    -9.20674  -9.3733    0.15058 
 O                    -8.70786  -10.48641   0.45726 
 C                    -8.57568  -6.9399   -0.14155 
 C                    -8.17495  -6.76694   1.30041 
 C                    -6.97384  -7.32887   1.76945 
 C                    -9.02083  -6.07088   2.18045 
 C                    -6.63084  -7.21687   3.1264 
 C                    -8.66985  -5.94786   3.53541 
 C                    -7.47785  -6.5239    4.00943 
 C                     2.24715  -10.15488   3.69743 
 C                     1.45914  -11.06188   2.74941 
 C                     0.50417  -10.31193   1.84946 
 C                     0.98412  -9.63585   0.71341 
 C                    -0.86384  -10.26285   2.1704 
 C                     0.10515  -8.87089  -0.07358 
 C                    -1.74089  -9.49091   1.38942 
 C                    -1.25274  -8.77487   0.28146 
 O                    -2.09993  -7.98491  -0.44061 
 C                     3.24316  -5.46888   5.42641 
 C                     3.98414  -6.10989   4.24645 
 C                     5.25614  -6.85386   4.66539 
 C                     5.99116  -7.41589   3.45143 
 C                     6.17016  -5.92189   5.45245 
 C                    -0.22986  -4.6869    4.06141 
 C                    -0.76685  -5.66085   3.01845 
 S                     0.41415  -5.73688   1.6534 
 C                    -1.62486   0.27711   4.94243 
 C                    -0.73186  -0.03687   3.73841 
 C                    -1.15579   0.64807   2.46043 
 C                    -1.07791   2.04516   2.3264 
 C                    -1.69685  -0.12885   1.4224 
 C                    -1.65382   2.66999   1.20453 
 C                    -2.25594   0.4941    0.2965 
 C                    -2.29175   1.89524   0.21828 
 O                    -2.95087   2.49108  -0.81754 
 C                    -5.01686  -1.19589   3.95042 
 C                    -5.21382  -2.70586   3.77144 
 C                    -4.4779   -3.26292   2.54741 
 C                    -4.45984  -4.78688   2.57142 
 C                    -5.15283  -2.76987   1.26843 
 C                     2.29214   2.39812   6.50241 
 C                     0.86317   2.10612   6.96548 
 C                     0.77215   2.23111   8.4924 
 O                    -0.05886   3.02013   6.37041 
 C                     2.50016   3.45312   2.83741 
 C                     2.09113   4.86009   2.38347 
 C                     2.64916   5.20913   1.02241 
 C                     0.56715   4.96717   2.3284 
 C                     4.58513  -1.57489   2.84943 
 C                     3.18154  -1.18687   2.34854 
 C                     7.39417  -0.79387   0.32643 
 C                     7.81211   0.6681    0.0324 
 C                     8.97817   0.83512  -0.94157 
 C                     6.62216   1.43512  -0.54756 
 C                    -0.75286   10.68314  -14.87958 
 C                    -1.03188   11.23014  -17.19658 
 C                     13.02512   23.11313   5.69342 
 C                     12.70413   23.69212   3.39042 
 C                     7.22812  -5.99487   21.75842 
 C                     6.94512  -5.44187   19.44343 
 C                    -1.24881  -2.05586  -2.75061 
 C                    -0.17791  -0.99783  -2.89154 
 C                    -1.93086  -2.2359   -1.54256 
 C                    -1.57492  -2.9039   -3.80754 
 C                     6.17815  -6.90587   21.66743 
 C                     5.89414  -6.35386   19.35541 
 C                     0.81714   12.38414  -15.90558 
 C                     14.56216   24.84509   4.67042 
 C                     8.78913  -4.28186   20.73745 
 C                     11.98216   22.19611   5.60542 
 C                     11.65915   22.77313   3.30442 
 C                    -1.80486   9.77813  -14.96958 
 C                    -2.08485   10.32213  -17.28258 
 C                     0.37118  -0.52112  -1.52664 
 C                    -0.3478    11.42405  -15.99457 
 C                     13.40517   23.87512   4.58444 
 C                     7.62922  -5.24894   20.64541 
 C                     15.56215   24.47915   5.79141 
 C                     9.68914  -4.54887   21.96541 
 C                     1.60712   12.24113  -14.58355 
 C                     11.27615   22.0041   4.40944 
 C                    -2.50084   9.5721   -16.17256 
 C                    -3.9945   -6.38662  -3.1585 
 C                    -5.67662  -4.50781  -2.52137 
 C                    -4.33007  -5.70738  -0.8194 
 C                    -2.89385  -3.22686  -1.40261 
 C                    -2.5428   -3.89888  -3.66659 
 C                    -3.22587  -4.0869   -2.46154 
 C                     9.75715   19.63812   5.98242 
 C                     10.09415   19.49412   2.77943 
 C                     8.08215   21.65212   4.09442 
 C                     5.48616  -7.1079    20.46443 
 C                    -4.29193   7.56043  -14.63684 
 C                    -3.48793   6.99589  -17.56398 
 C                    -5.47604   9.26202  -16.92359 
 C                     2.01622  -7.45203   19.98885 
 C                     3.74732  -9.60542   22.17878 
 C                     4.21363  -9.86218   18.68885 
 C                     10.41417  -3.2999    22.40843 
 C                     2.41918   13.4781  -14.28061 
 C                     15.71014   25.59609   6.79745 
 C                     1.18221  -1.59455  -0.84253 
 O                     9.87914  -2.29087   22.78942 
 O                     0.87912  -2.13707   0.18942 
 O                     2.00814   14.44712  -13.69756 
 O                     15.73915   26.76813   6.52741 
 C                    -4.29883  -5.17386  -2.26458 
 H                    -8.15971  -5.93971  -5.14136 
 H                    -5.96984  -8.05412  -5.29648 
 H                    -5.91227  -6.42856  -4.64303 
 H                    -5.90285  -6.6705   -6.387 
 H                    -9.43867  -7.04686  -6.94016 
 H                    -7.93006  -6.42333  -7.51268 
 H                    -6.94196  -8.76821  -7.46077 
 H                    -8.50085  -9.39497  -6.932 
 H                    -8.35145  -8.63527  -8.51104 
 H                    -8.17744  -8.97715  -4.71768 
 H                    -10.23971  -6.90627  -4.60958 
 H                    -10.27381  -8.31889  -5.43322 
 H                    -9.6165   -6.6316   -0.28847 
 H                    -7.98179  -6.28708  -0.77851 
 H                    -6.30676  -7.84559   1.09215 
 H                    -9.94695  -5.64133   1.8154 
 H                    -5.70807  -7.65272   3.48987 
 H                    -9.31985  -5.4117    4.21764 
 H                    -7.21153  -6.43206   5.05589 
 H                    -7.35824  -8.69199  -0.57827 
 H                    -9.5836   -8.95086  -2.37656 
 O                    -10.5352  -9.04544   0.56665 
 H                     2.8282   -1.50788  -5.86183 
 H                     4.57957  -1.36061  -6.02083 
 H                     3.52068  -0.39643  -7.0405 
 H                     4.54631   0.90621  -5.02554 
 H                     2.789     0.98417  -5.14408 
 H                     2.5521   -0.87741  -3.55321 
 H                     4.55331  -1.70997  -2.2711 
 H                     5.60298  -0.80304  -3.35839 
 H                     4.65771  -2.16384  -3.96688 
 H                     3.56206   0.24299  -1.49139 
 H                     4.36824   1.36302  -2.56345 
 H                     2.60405   1.32932  -2.46352 
 H                     0.94543  -1.82138  -7.117 
 H                     0.23449  -1.58136  -5.54226 
 H                    -0.23145  -2.97242  -6.53802 
 H                    -0.71565  -0.63995  -8.14176 
 H                    -2.15803  -2.70263  -8.18152 
 H                    -2.78782  -2.26744  -6.58838 
 H                    -3.12226  -1.23549  -7.97328 
 H                    -0.59765   0.69108  -5.98482 
 H                    -1.89213  -0.30042  -5.3343 
 H                    -2.19912   0.75241  -6.70856 
 H                     0.80996  -6.67659  -4.24775 
 H                     2.20043  -6.72042  -3.15497 
 H                     2.25217  -5.72261  -4.61195 
 H                     0.43585  -4.27098  -3.67272 
 H                    -0.30054  -4.50096  -1.3248 
 H                     0.72197  -5.92893  -1.13013 
 H                    -0.68144  -5.96941  -2.22296 
 H                     1.93844  -3.70574  -1.41501 
 H                     3.08523  -4.64674  -2.32751 
 H                     2.42622  -3.18763  -3.04131 
 H                    -1.40748  -7.15827  -4.79344 
 H                    -0.23474  -7.54005  -6.05877 
 H                    -1.61071  -8.60859  -5.77614 
 H                    -3.19263  -6.8085   -6.57692 
 H                    -1.83126  -5.70634  -6.83092 
 H                    -2.00035  -7.15     -7.83024 
 H                    -1.8573   -12.31726  -3.29974 
 H                    -1.10351  -11.65418  -1.84105 
 H                    -0.52293  -11.15801  -3.43425 
 H                    -1.99451  -9.38261  -2.42607 
 H                    -2.67953  -10.02841  -3.91408 
 H                    -4.93579  -10.25787  -0.66197 
 H                    -6.06497  -3.21182  -10.22079 
 H                    -7.64169  -3.99091  -10.04538 
 H                    -6.37217  -4.79132  -10.95327 
 H                    -6.63011  -5.78723  -8.65106 
 H                    -5.02613  -5.18816  -8.96545 
 H                    -7.83016  -2.87235  -8.31478 
 H                    -4.33231  -4.78289  -6.66726 
 H                    -7.74034  -1.21666  -6.46818 
 H                    -4.42381  -3.22014  -4.71838 
 H                    -5.511    -1.42971  -3.79274 
 H                     4.31309   9.28378  -2.55308 
 H                     3.0101    8.29953  -3.23824 
 H                     4.68965   7.87423  -3.55764 
 H                     3.34874   7.79415  -0.80126 
 H                     5.02122   7.36976  -1.11702 
 H                     5.61579   5.27022  -2.16915 
 H                     1.49886   6.38808  -1.63256 
 H                     4.91776   3.17013  -3.28237 
 H                     0.8554    4.25611  -2.8375 
 H                     2.45491   2.75835  -3.68669 
 H                    -1.20297   5.86124  -4.34647 
 H                    -2.94865   5.70609  -4.5753 
 H                    -1.92183   4.25441  -4.59267 
 H                    -2.46416   6.00708  -2.14906 
 H                    -3.12658   4.40315  -2.47575 
 H                    -1.11742   4.42184  -0.86952 
 H                    -0.20989   5.12912  -2.10733 
 H                    -10.38148  -4.10357  -4.016 
 H                    -11.66936  -3.26018  -4.89589 
 H                    -10.41431  -4.14098  -5.79455 
 H                    -8.69242  -2.58763  -4.89681 
 H                    -9.41848  -0.51397  -6.24627 
 H                    -11.00414  -1.24087  -6.36219 
 H                    -9.64319  -2.03187  -7.16082 
 H                    -9.1747   -0.97119  -3.62114 
 H                    -10.81768  -4.24112  -0.22108 
 H                    -12.38274  -4.20727  -1.07289 
 H                    -10.96391  -3.39178  -1.77639 
 H                    -11.03572  -5.17078  -1.72864 
 H                     2.93064  -10.73771   4.32244 
 H                     1.57522  -9.59943   4.35767 
 H                     2.83909  -9.42228   3.14296 
 H                     0.90057  -11.7993   3.33518 
 H                     2.16526  -11.63423   2.13646 
 H                     2.03437  -9.68921   0.45004 
 H                    -1.24136  -10.80249   3.03126 
 H                     0.47303  -8.33348  -0.9395 
 H                    -2.79145  -9.42084   1.64341 
 H                    -1.60157  -7.28097  -0.87557 
 H                     2.90096  -6.22465   6.14135 
 H                     2.37333  -4.90812   5.08904 
 H                     3.87517  -4.76179   5.96579 
 H                     3.30746  -6.78685   3.7134 
 H                     4.25558  -5.32811   3.52623 
 H                     4.96925  -7.6921    5.31582 
 H                     6.8785   -7.98421   3.74745 
 H                     5.34876  -8.08062   2.86543 
 H                     6.31942  -6.60814   2.78824 
 H                     7.1375   -6.39508   5.65294 
 H                     5.74933  -5.63487   6.41735 
 H                     6.36764  -5.00432   4.88658 
 H                    -0.91658  -4.60362   4.91689 
 H                     0.73157  -5.02075   4.43646 
 H                    -0.1064   -3.68827   3.63885 
 H                    -0.83454  -6.67664   3.41086 
 H                    -1.75     -5.37223   2.65232 
 H                     0.42361  -4.41831   1.36196 
 H                    -1.3046   -0.28304   5.82798 
 H                    -1.57718   1.34243   5.17566 
 H                    -2.66729   0.03396   4.74865 
 H                     0.29918   0.24171   3.9904 
 H                    -0.71477  -1.11853   3.57154 
 H                    -0.6297    2.63696   3.11269 
 H                    -1.69379  -1.20897   1.50504 
 H                    -1.66794   3.74825   1.12369 
 H                    -2.73561  -0.05522  -0.49917 
 H                    -2.69982   3.41567  -0.87603 
 H                    -5.37977  -0.85502   4.92469 
 H                    -3.96172  -0.94207   3.87097 
 H                    -5.54385  -0.62032   3.18508 
 H                    -4.83794  -3.21511   4.66841 
 H                    -6.2794   -2.95433   3.70213 
 H                    -3.44502  -2.89206   2.57545 
 H                    -4.11511  -5.16633   3.5392 
 H                    -3.80741  -5.19961   1.80073 
 H                    -5.4607   -5.17741   2.40139 
 H                    -6.23105  -2.96471   1.32308 
 H                    -4.79407  -3.25818   0.37607 
 H                    -5.02079  -1.69455   1.12391 
 H                     2.98949   1.76126   7.05194 
 H                     2.41755   2.2027    5.43903 
 H                     2.54728   3.44415   6.69444 
 H                     0.60414   1.08063   6.67068 
 H                     1.44985   1.53404   8.99471 
 H                    -0.24322   2.01805   8.844 
 H                     1.02783   3.24998   8.79589 
 H                    -0.94613   2.74487   6.61763 
 H                     2.02522   3.20794   3.78729 
 H                     3.58519   3.36974   2.96141 
 H                     2.18761   2.70603   2.10126 
 H                     2.46654   5.57845   3.12668 
 H                     2.34506   6.21504   0.72572 
 H                     3.74314   5.17248   0.99899 
 H                     2.28114   4.50873   0.27248 
 H                     0.10203   4.70169   3.28187 
 H                     0.25599   5.98813   2.07937 
 H                     0.19203   4.30657   1.55121 
 H                     4.52611  -2.19614   3.74874 
 H                     5.18159  -0.69247   3.0989 
 H                     5.13105  -2.1465    2.09498 
 H                     2.60284  -2.05908   2.04461 
 H                     2.61727  -0.66098   3.12319 
 H                     3.24082  -0.5212    1.48426 
 H                     6.56323  -0.81252   1.03071 
 H                     8.21922  -1.37176   0.75604 
 H                     7.07257  -1.29783  -0.59106 
 H                     8.09537   1.13015   0.98728 
 H                     9.21579   1.89377  -1.079 
 H                     9.8871    0.33098  -0.59443 
 H                     8.7266    0.42039  -1.92402 
 H                     5.74214   1.38933   0.09953 
 H                     6.86011   2.49157  -0.70333 
 H                     6.3372    1.01308  -1.51425 
 H                    -0.25441   10.7766  -13.92726 
 H                    -0.73103   11.7883  -18.07871 
 H                     13.51164   23.2368   6.65163 
 H                     12.98842   24.26472   2.51244 
 H                     7.71721  -5.89883   22.71561 
 H                     7.24422  -4.88128   18.56244 
 H                    -0.59282  -0.10172  -3.3699 
 H                     0.6277   -1.36908  -3.52786 
 H                    -1.64506  -1.6734   -0.67571 
 H                    -1.06238  -2.81761  -4.7461 
 H                     5.90353  -7.46835   22.55502 
 H                     5.39666  -6.47227   18.39668 
 H                     0.43677   13.41048  -15.97248 
 H                     1.48399   12.24451  -16.76235 
 H                     14.19887   25.86227   4.84764 
 H                     15.06892   24.88011   3.70328 
 H                     8.3988   -3.26157   20.82223 
 H                     9.38415  -4.31791   19.8206 
 H                     11.71675   21.6243   6.48862 
 H                     11.14601   22.65808   2.35402 
 H                    -2.08464   9.22078  -14.08168 
 H                    -2.58533   10.2023  -18.2395 
 H                    -0.42128  -0.16919  -0.88162 
 H                     0.99475   0.35493  -1.70013 
 H                     15.3402   23.54161   6.29347 
 H                     16.56746   24.35364   5.36664 
 H                     9.08102  -4.81449   22.82914 
 H                     10.39299  -5.36321   21.77985 
 H                     0.91112   12.16116  -13.74991 
 H                     2.24709   11.35478  -14.60572 
 H                    -3.0213   -6.80508  -2.88719 
 H                    -4.74661  -7.16057  -3.01687 
 H                    -3.95732  -6.14324  -4.21805 
 H                    -5.68066  -3.50601  -2.08318 
 H                    -6.47593  -5.08201  -2.0678 
 H                    -5.90579  -4.41384  -3.57979 
 H                    -4.83492  -5.02334  -0.1463 
 H                    -3.33714  -5.90965  -0.42029 
 H                    -4.89786  -6.64036  -0.80097 
 H                    -3.32415  -3.37478  -0.42944 
 H                    -2.71927  -4.55943  -4.50529 
 H                     11.52704  -3.35511   22.38988 
 H                     3.46725   13.46931  -14.66178 
 H                     15.85666   25.26887   7.85235 
 H                     2.15975  -1.79909  -1.31131 
 H                    -3.55238  -9.20103  -0.78278 
 H                    -10.70951  -8.12852   0.31755 
 H                    -5.30326   9.73944  -17.89277 
 H                    -6.3222    8.5771   -17.03821 
 H                    -5.77134   10.04422  -16.21837 
 H                    -3.43412   6.9973   -14.25799 
 H                    -4.55925   8.30965  -13.88604 
 H                    -5.13091   6.8622   -14.71551 
 H                    -2.60606   6.43687  -17.23827 
 H                    -4.31035   6.28377  -17.68517 
 H                    -3.26641   7.41751  -18.54901 
 Si                   -3.93802   8.34408  -16.31645 
 H                     8.09405   22.26225   3.18847 
 H                     7.25563   20.94136   4.01992 
 H                     7.89982   22.30929   4.94733 
 H                     11.02959   18.94427   2.90226 
 H                     9.27699   18.77371   2.6956 
 H                     10.14843   20.05746   1.84511 
 H                     10.70754   19.12426   6.14261 
 H                     9.5525    20.27083   6.84901 
 H                     8.96841   18.88474   5.92008 
 Ge                    9.79754   20.69657   4.31454 
 Sn                    3.85893  -8.51237   20.32779 
 H                     2.07111  -6.86783   19.06794 
 H                     1.18185  -8.15146   19.90186 
 H                     1.81061  -6.76858   20.81498 
 H                     5.14072  -10.41774   18.84291 
 H                     3.39278  -10.577    18.59836 
 H                     4.29483  -9.31628   17.74651 
 H                     4.68633  -10.12435   22.3829 
 H                     3.53248  -8.93851   23.01654 
 H                     2.95079  -10.35084   22.12686 
 
 The following ModRedundant input section has been read:
 X    1 F                                                                      
 X    2 F                                                                      
 X    3 F                                                                      
 X    4 F                                                                      
 X    5 F                                                                      
 X    6 F                                                                      
 X    7 F                                                                      
 X    8 F                                                                      
 X    9 F                                                                      
 X   10 F                                                                      
 X   11 F                                                                      
 X   12 F                                                                      
 X   13 F                                                                      
 X   14 F                                                                      
 X   15 F                                                                      
 X   16 F                                                                      
 X   17 F                                                                      
 X   18 F                                                                      
 X   19 F                                                                      
 X   20 F                                                                      
 X   21 F                                                                      
 X   22 F                                                                      
 X   23 F                                                                      
 X   24 F                                                                      
 X   25 F                                                                      
 X   26 F                                                                      
 X   27 F                                                                      
 X   28 F                                                                      
 X   29 F                                                                      
 X   30 F                                                                      
 X   31 F                                                                      
 X   32 F                                                                      
 X   33 F                                                                      
 X   34 F                                                                      
 X   35 F                                                                      
 X   36 F                                                                      
 X   37 F                                                                      
 X   38 F                                                                      
 X   39 F                                                                      
 X   40 F                                                                      
 X   41 F                                                                      
 X   42 F                                                                      
 X   43 F                                                                      
 X   44 F                                                                      
 X   45 F                                                                      
 X   46 F                                                                      
 X   47 F                                                                      
 X   48 F                                                                      
 X   49 F                                                                      
 X   50 F                                                                      
 X   51 F                                                                      
 X   52 F                                                                      
 X   53 F                                                                      
 X   54 F                                                                      
 X   55 F                                                                      
 X   56 F                                                                      
 X   57 F                                                                      
 X   58 F                                                                      
 X   59 F                                                                      
 X   60 F                                                                      
 X   61 F                                                                      
 X   62 F                                                                      
 X   63 F                                                                      
 X   64 F                                                                      
 X   65 F                                                                      
 X   66 F                                                                      
 X   67 F                                                                      
 X   68 F                                                                      
 X   69 F                                                                      
 X   70 F                                                                      
 X   71 F                                                                      
 X   72 F                                                                      
 X   73 F                                                                      
 X   74 F                                                                      
 X   75 F                                                                      
 X   76 F                                                                      
 X   77 F                                                                      
 X   78 F                                                                      
 X   79 F                                                                      
 X   80 F                                                                      
 X   81 F                                                                      
 X   82 F                                                                      
 X   83 F                                                                      
 X   84 F                                                                      
 X   85 F                                                                      
 X   86 F                                                                      
 X   87 F                                                                      
 X   88 F                                                                      
 X   89 F                                                                      
 X   90 F                                                                      
 X   91 F                                                                      
 X   92 F                                                                      
 X   93 F                                                                      
 X   94 F                                                                      
 X   95 F                                                                      
 X   96 F                                                                      
 X   97 F                                                                      
 X   98 F                                                                      
 X   99 F                                                                      
 X  100 F                                                                      
 X  101 F                                                                      
 X  102 F                                                                      
 X  103 F                                                                      
 X  104 F                                                                      
 X  105 F                                                                      
 X  106 F                                                                      
 X  107 F                                                                      
 X  108 F                                                                      
 X  109 F                                                                      
 X  110 F                                                                      
 X  111 F                                                                      
 X  112 F                                                                      
 X  113 F                                                                      
 X  114 F                                                                      
 X  115 F                                                                      
 X  116 F                                                                      
 X  117 F                                                                      
 X  118 F                                                                      
 X  119 F                                                                      
 X  120 F                                                                      
 X  121 F                                                                      
 X  122 F                                                                      
 X  123 F                                                                      
 X  124 F                                                                      
 X  125 F                                                                      
 X  126 F                                                                      
 X  127 F                                                                      
 X  128 F                                                                      
 X  129 F                                                                      
 X  130 F                                                                      
 X  131 F                                                                      
 X  132 F                                                                      
 X  133 F                                                                      
 X  134 F                                                                      
 X  135 F                                                                      
 X  136 F                                                                      
 X  137 F                                                                      
 X  138 F                                                                      
 X  139 F                                                                      
 X  140 F                                                                      
 X  144 F                                                                      
 X  145 F                                                                      
 X  146 F                                                                      
 X  147 F                                                                      
 X  148 F                                                                      
 X  149 F                                                                      
 X  150 F                                                                      
 X  157 F                                                                      
 X  158 F                                                                      
 X  159 F                                                                      
 X  160 F                                                                      
 X  161 F                                                                      
 X  162 F                                                                      
 X  163 F                                                                      
 X  164 F                                                                      
 X  165 F                                                                      
 X  187 F                                                                      

 GradGradGradGradGradGradGradGradGradGradGradGradGradGradGradGradGradGrad
 Berny optimization.
 Initialization pass.
                           ----------------------------
                           !    Initial Parameters    !
                           ! (Angstroms and Degrees)  !
 --------------------------                            --------------------------
 ! Name  Definition              Value          Derivative Info.                !
 --------------------------------------------------------------------------------
 ! X1    R(1,-1)                 3.6422         frozen, calculate D2E/DX2 analyt!
 ! Y1    R(1,-2)                -0.7999         frozen, calculate D2E/DX2 analyt!
 ! Z1    R(1,-3)                -6.0296         frozen, calculate D2E/DX2 analyt!
 ! X2    R(2,-1)                 3.6301         frozen, calculate D2E/DX2 analyt!
 ! Y2    R(2,-2)                 0.3071         frozen, calculate D2E/DX2 analyt!
 ! Z2    R(2,-3)                -4.9696         frozen, calculate D2E/DX2 analyt!
 ! X3    R(3,-1)                 3.4983         frozen, calculate D2E/DX2 analyt!
 ! Y3    R(3,-2)                -0.3308         frozen, calculate D2E/DX2 analyt!
 ! Z3    R(3,-3)                -3.5716         frozen, calculate D2E/DX2 analyt!
 ! X4    R(4,-1)                 4.6331         frozen, calculate D2E/DX2 analyt!
 ! Y4    R(4,-2)                -1.3099         frozen, calculate D2E/DX2 analyt!
 ! Z4    R(4,-3)                -3.2856         frozen, calculate D2E/DX2 analyt!
 ! X5    R(5,-1)                 3.4981         frozen, calculate D2E/DX2 analyt!
 ! Y5    R(5,-2)                 0.7181         frozen, calculate D2E/DX2 analyt!
 ! Z5    R(5,-3)                -2.4766         frozen, calculate D2E/DX2 analyt!
 ! X6    R(6,-1)                 0.0112         frozen, calculate D2E/DX2 analyt!
 ! Y6    R(6,-2)                -1.9059         frozen, calculate D2E/DX2 analyt!
 ! Z6    R(6,-3)                -6.5536         frozen, calculate D2E/DX2 analyt!
 ! X7    R(7,-1)                -1.0919         frozen, calculate D2E/DX2 analyt!
 ! Y7    R(7,-2)                -1.0589         frozen, calculate D2E/DX2 analyt!
 ! Z7    R(7,-3)                -7.2014         frozen, calculate D2E/DX2 analyt!
 ! X8    R(8,-1)                -2.3578         frozen, calculate D2E/DX2 analyt!
 ! Y8    R(8,-2)                -1.8629         frozen, calculate D2E/DX2 analyt!
 ! Z8    R(8,-3)                -7.5056         frozen, calculate D2E/DX2 analyt!
 ! X9    R(9,-1)                -1.4598         frozen, calculate D2E/DX2 analyt!
 ! Y9    R(9,-2)                 0.0791         frozen, calculate D2E/DX2 analyt!
 ! Z9    R(9,-3)                -6.2626         frozen, calculate D2E/DX2 analyt!
 ! X10   R(10,-1)                1.6011         frozen, calculate D2E/DX2 analyt!
 ! Y10   R(10,-2)               -6.0709         frozen, calculate D2E/DX2 analyt!
 ! Z10   R(10,-3)               -3.8036         frozen, calculate D2E/DX2 analyt!
 ! X11   R(11,-1)                1.0342         frozen, calculate D2E/DX2 analyt!
 ! Y11   R(11,-2)               -4.8839         frozen, calculate D2E/DX2 analyt!
 ! Z11   R(11,-3)               -3.0005         frozen, calculate D2E/DX2 analyt!
 ! X12   R(12,-1)                0.1411         frozen, calculate D2E/DX2 analyt!
 ! Y12   R(12,-2)               -5.3459         frozen, calculate D2E/DX2 analyt!
 ! Z12   R(12,-3)               -1.8496         frozen, calculate D2E/DX2 analyt!
 ! X13   R(13,-1)                2.1731         frozen, calculate D2E/DX2 analyt!
 ! Y13   R(13,-2)               -4.0439         frozen, calculate D2E/DX2 analyt!
 ! Z13   R(13,-3)               -2.4166         frozen, calculate D2E/DX2 analyt!
 ! X14   R(14,-1)               -1.2959         frozen, calculate D2E/DX2 analyt!
 ! Y14   R(14,-2)               -7.5619         frozen, calculate D2E/DX2 analyt!
 ! Z14   R(14,-3)               -5.8006         frozen, calculate D2E/DX2 analyt!
 ! X15   R(15,-1)               -2.1281         frozen, calculate D2E/DX2 analyt!
 ! Y15   R(15,-2)               -6.7582         frozen, calculate D2E/DX2 analyt!
 ! Z15   R(15,-3)               -6.817          frozen, calculate D2E/DX2 analyt!
 ! X16   R(16,-1)               -1.4169         frozen, calculate D2E/DX2 analyt!
 ! Y16   R(16,-2)              -11.4189         frozen, calculate D2E/DX2 analyt!
 ! Z16   R(16,-3)               -2.8616         frozen, calculate D2E/DX2 analyt!
 ! X17   R(17,-1)               -2.4248         frozen, calculate D2E/DX2 analyt!
 ! Y17   R(17,-2)              -10.2748         frozen, calculate D2E/DX2 analyt!
 ! Z17   R(17,-3)               -2.8795         frozen, calculate D2E/DX2 analyt!
 ! X18   R(18,-1)               -3.7379         frozen, calculate D2E/DX2 analyt!
 ! Y18   R(18,-2)              -10.6549         frozen, calculate D2E/DX2 analyt!
 ! Z18   R(18,-3)               -2.2097         frozen, calculate D2E/DX2 analyt!
 ! X19   R(19,-1)               -4.0408         frozen, calculate D2E/DX2 analyt!
 ! Y19   R(19,-2)              -10.0358         frozen, calculate D2E/DX2 analyt!
 ! Z19   R(19,-3)               -1.0725         frozen, calculate D2E/DX2 analyt!
 ! X20   R(20,-1)               -4.4838         frozen, calculate D2E/DX2 analyt!
 ! Y20   R(20,-2)              -11.4899         frozen, calculate D2E/DX2 analyt!
 ! Z20   R(20,-3)               -2.7095         frozen, calculate D2E/DX2 analyt!
 ! X21   R(21,-1)               -6.5649         frozen, calculate D2E/DX2 analyt!
 ! Y21   R(21,-2)               -4.1719         frozen, calculate D2E/DX2 analyt!
 ! Z21   R(21,-3)              -10.0716         frozen, calculate D2E/DX2 analyt!
 ! X22   R(22,-1)               -6.0608         frozen, calculate D2E/DX2 analyt!
 ! Y22   R(22,-2)               -4.8658         frozen, calculate D2E/DX2 analyt!
 ! Z22   R(22,-3)               -8.8056         frozen, calculate D2E/DX2 analyt!
 ! X23   R(23,-1)               -6.107          frozen, calculate D2E/DX2 analyt!
 ! Y23   R(23,-2)               -3.97           frozen, calculate D2E/DX2 analyt!
 ! Z23   R(23,-3)               -7.5965         frozen, calculate D2E/DX2 analyt!
 ! X24   R(24,-1)               -7.1078         frozen, calculate D2E/DX2 analyt!
 ! Y24   R(24,-2)               -2.9928         frozen, calculate D2E/DX2 analyt!
 ! Z24   R(24,-3)               -7.5206         frozen, calculate D2E/DX2 analyt!
 ! X25   R(25,-1)               -5.1348         frozen, calculate D2E/DX2 analyt!
 ! Y25   R(25,-2)               -4.0618         frozen, calculate D2E/DX2 analyt!
 ! Z25   R(25,-3)               -6.5846         frozen, calculate D2E/DX2 analyt!
 ! X26   R(26,-1)               -7.0938         frozen, calculate D2E/DX2 analyt!
 ! Y26   R(26,-2)               -2.0708         frozen, calculate D2E/DX2 analyt!
 ! Z26   R(26,-3)               -6.4716         frozen, calculate D2E/DX2 analyt!
 ! X27   R(27,-1)               -5.1799         frozen, calculate D2E/DX2 analyt!
 ! Y27   R(27,-2)               -3.1829         frozen, calculate D2E/DX2 analyt!
 ! Z27   R(27,-3)               -5.4856         frozen, calculate D2E/DX2 analyt!
 ! X28   R(28,-1)               -6.1778         frozen, calculate D2E/DX2 analyt!
 ! Y28   R(28,-2)               -2.193          frozen, calculate D2E/DX2 analyt!
 ! Z28   R(28,-3)               -5.4236         frozen, calculate D2E/DX2 analyt!
 ! X29   R(29,-1)               -6.2909         frozen, calculate D2E/DX2 analyt!
 ! Y29   R(29,-2)               -1.3539         frozen, calculate D2E/DX2 analyt!
 ! Z29   R(29,-3)               -4.3546         frozen, calculate D2E/DX2 analyt!
 ! X30   R(30,-1)                4.0081         frozen, calculate D2E/DX2 analyt!
 ! Y30   R(30,-2)                8.2591         frozen, calculate D2E/DX2 analyt!
 ! Z30   R(30,-3)               -2.7936         frozen, calculate D2E/DX2 analyt!
 ! X31   R(31,-1)                4.0172         frozen, calculate D2E/DX2 analyt!
 ! Y31   R(31,-2)                7.3671         frozen, calculate D2E/DX2 analyt!
 ! Z31   R(31,-3)               -1.5576         frozen, calculate D2E/DX2 analyt!
 ! X32   R(32,-1)                3.6002         frozen, calculate D2E/DX2 analyt!
 ! Y32   R(32,-2)                5.9781         frozen, calculate D2E/DX2 analyt!
 ! Z32   R(32,-3)               -1.9004         frozen, calculate D2E/DX2 analyt!
 ! X33   R(33,-1)                4.5611         frozen, calculate D2E/DX2 analyt!
 ! Y33   R(33,-2)                5.0331         frozen, calculate D2E/DX2 analyt!
 ! Z33   R(33,-3)               -2.2717         frozen, calculate D2E/DX2 analyt!
 ! X34   R(34,-1)                2.2391         frozen, calculate D2E/DX2 analyt!
 ! Y34   R(34,-2)                5.6661         frozen, calculate D2E/DX2 analyt!
 ! Z34   R(34,-3)               -1.9616         frozen, calculate D2E/DX2 analyt!
 ! X35   R(35,-1)                4.1612         frozen, calculate D2E/DX2 analyt!
 ! Y35   R(35,-2)                3.8481         frozen, calculate D2E/DX2 analyt!
 ! Z35   R(35,-3)               -2.9066         frozen, calculate D2E/DX2 analyt!
 ! X36   R(36,-1)                1.8522         frozen, calculate D2E/DX2 analyt!
 ! Y36   R(36,-2)                4.4781         frozen, calculate D2E/DX2 analyt!
 ! Z36   R(36,-3)               -2.5817         frozen, calculate D2E/DX2 analyt!
 ! X37   R(37,-1)                2.8001         frozen, calculate D2E/DX2 analyt!
 ! Y37   R(37,-2)                3.5971         frozen, calculate D2E/DX2 analyt!
 ! Z37   R(37,-3)               -3.1085         frozen, calculate D2E/DX2 analyt!
 ! X38   R(38,-1)               -2.0709         frozen, calculate D2E/DX2 analyt!
 ! Y38   R(38,-2)                5.2271         frozen, calculate D2E/DX2 analyt!
 ! Z38   R(38,-3)               -4.1266         frozen, calculate D2E/DX2 analyt!
 ! X39   R(39,-1)               -2.2477         frozen, calculate D2E/DX2 analyt!
 ! Y39   R(39,-2)                5.0381         frozen, calculate D2E/DX2 analyt!
 ! Z39   R(39,-3)               -2.6216         frozen, calculate D2E/DX2 analyt!
 ! X40   R(40,-1)               -1.0099         frozen, calculate D2E/DX2 analyt!
 ! Y40   R(40,-2)                4.4212         frozen, calculate D2E/DX2 analyt!
 ! Z40   R(40,-3)               -1.9635         frozen, calculate D2E/DX2 analyt!
 ! X41   R(41,-1)               -0.7399         frozen, calculate D2E/DX2 analyt!
 ! Y41   R(41,-2)                2.9649         frozen, calculate D2E/DX2 analyt!
 ! Z41   R(41,-3)               -2.3636         frozen, calculate D2E/DX2 analyt!
 ! X42   R(42,-1)               -1.5428         frozen, calculate D2E/DX2 analyt!
 ! Y42   R(42,-2)                2.4382         frozen, calculate D2E/DX2 analyt!
 ! Z42   R(42,-3)               -3.1695         frozen, calculate D2E/DX2 analyt!
 ! X43   R(43,-1)                0.1882         frozen, calculate D2E/DX2 analyt!
 ! Y43   R(43,-2)                2.3632         frozen, calculate D2E/DX2 analyt!
 ! Z43   R(43,-3)               -1.7846         frozen, calculate D2E/DX2 analyt!
 ! X44   R(44,-1)              -10.6079         frozen, calculate D2E/DX2 analyt!
 ! Y44   R(44,-2)               -3.5248         frozen, calculate D2E/DX2 analyt!
 ! Z44   R(44,-3)               -4.9125         frozen, calculate D2E/DX2 analyt!
 ! X45   R(45,-1)               -9.7258         frozen, calculate D2E/DX2 analyt!
 ! Y45   R(45,-2)               -2.253          frozen, calculate D2E/DX2 analyt!
 ! Z45   R(45,-3)               -4.9687         frozen, calculate D2E/DX2 analyt!
 ! X46   R(46,-1)               -9.9359         frozen, calculate D2E/DX2 analyt!
 ! Y46   R(46,-2)               -1.4729         frozen, calculate D2E/DX2 analyt!
 ! Z46   R(46,-3)               -6.2726         frozen, calculate D2E/DX2 analyt!
 ! X47   R(47,-1)              -10.0069         frozen, calculate D2E/DX2 analyt!
 ! Y47   R(47,-2)               -1.3779         frozen, calculate D2E/DX2 analyt!
 ! Z47   R(47,-3)               -3.8816         frozen, calculate D2E/DX2 analyt!
 ! X48   R(48,-1)              -11.2999         frozen, calculate D2E/DX2 analyt!
 ! Y48   R(48,-2)               -4.2539         frozen, calculate D2E/DX2 analyt!
 ! Z48   R(48,-3)               -1.1996         frozen, calculate D2E/DX2 analyt!
 ! X49   R(49,-1)               -9.9398         frozen, calculate D2E/DX2 analyt!
 ! Y49   R(49,-2)               -7.8749         frozen, calculate D2E/DX2 analyt!
 ! Z49   R(49,-3)               -4.5886         frozen, calculate D2E/DX2 analyt!
 ! X50   R(50,-1)               -8.492          frozen, calculate D2E/DX2 analyt!
 ! Y50   R(50,-2)               -7.9597         frozen, calculate D2E/DX2 analyt!
 ! Z50   R(50,-3)               -4.4655         frozen, calculate D2E/DX2 analyt!
 ! X51   R(51,-1)               -8.1087         frozen, calculate D2E/DX2 analyt!
 ! Y51   R(51,-2)               -7.7278         frozen, calculate D2E/DX2 analyt!
 ! Z51   R(51,-3)               -2.9966         frozen, calculate D2E/DX2 analyt!
 ! X52   R(52,-1)               -7.2059         frozen, calculate D2E/DX2 analyt!
 ! Y52   R(52,-2)               -6.9509         frozen, calculate D2E/DX2 analyt!
 ! Z52   R(52,-3)               -2.6906         frozen, calculate D2E/DX2 analyt!
 ! X53   R(53,-1)               -7.8497         frozen, calculate D2E/DX2 analyt!
 ! Y53   R(53,-2)               -6.9441         frozen, calculate D2E/DX2 analyt!
 ! Z53   R(53,-3)               -5.4466         frozen, calculate D2E/DX2 analyt!
 ! X54   R(54,-1)               -8.356          frozen, calculate D2E/DX2 analyt!
 ! Y54   R(54,-2)               -7.2008         frozen, calculate D2E/DX2 analyt!
 ! Z54   R(54,-3)               -6.8796         frozen, calculate D2E/DX2 analyt!
 ! X55   R(55,-1)               -6.3159         frozen, calculate D2E/DX2 analyt!
 ! Y55   R(55,-2)               -7.0258         frozen, calculate D2E/DX2 analyt!
 ! Z55   R(55,-3)               -5.4426         frozen, calculate D2E/DX2 analyt!
 ! X56   R(56,-1)               -8.0168         frozen, calculate D2E/DX2 analyt!
 ! Y56   R(56,-2)               -8.5749         frozen, calculate D2E/DX2 analyt!
 ! Z56   R(56,-3)               -7.4716         frozen, calculate D2E/DX2 analyt!
 ! X57   R(57,-1)               -8.7838         frozen, calculate D2E/DX2 analyt!
 ! Y57   R(57,-2)               -8.415          frozen, calculate D2E/DX2 analyt!
 ! Z57   R(57,-3)               -2.0675         frozen, calculate D2E/DX2 analyt!
 ! X58   R(58,-1)               -8.394          frozen, calculate D2E/DX2 analyt!
 ! Y58   R(58,-2)               -8.3706         frozen, calculate D2E/DX2 analyt!
 ! Z58   R(58,-3)               -0.6667         frozen, calculate D2E/DX2 analyt!
 ! X59   R(59,-1)               -9.2067         frozen, calculate D2E/DX2 analyt!
 ! Y59   R(59,-2)               -9.3733         frozen, calculate D2E/DX2 analyt!
 ! Z59   R(59,-3)                0.1506         frozen, calculate D2E/DX2 analyt!
 ! X60   R(60,-1)               -8.7079         frozen, calculate D2E/DX2 analyt!
 ! Y60   R(60,-2)              -10.4864         frozen, calculate D2E/DX2 analyt!
 ! Z60   R(60,-3)                0.4573         frozen, calculate D2E/DX2 analyt!
 ! X61   R(61,-1)               -8.5757         frozen, calculate D2E/DX2 analyt!
 ! Y61   R(61,-2)               -6.9399         frozen, calculate D2E/DX2 analyt!
 ! Z61   R(61,-3)               -0.1415         frozen, calculate D2E/DX2 analyt!
 ! X62   R(62,-1)               -8.1749         frozen, calculate D2E/DX2 analyt!
 ! Y62   R(62,-2)               -6.7669         frozen, calculate D2E/DX2 analyt!
 ! Z62   R(62,-3)                1.3004         frozen, calculate D2E/DX2 analyt!
 ! X63   R(63,-1)               -6.9738         frozen, calculate D2E/DX2 analyt!
 ! Y63   R(63,-2)               -7.3289         frozen, calculate D2E/DX2 analyt!
 ! Z63   R(63,-3)                1.7695         frozen, calculate D2E/DX2 analyt!
 ! X64   R(64,-1)               -9.0208         frozen, calculate D2E/DX2 analyt!
 ! Y64   R(64,-2)               -6.0709         frozen, calculate D2E/DX2 analyt!
 ! Z64   R(64,-3)                2.1805         frozen, calculate D2E/DX2 analyt!
 ! X65   R(65,-1)               -6.6308         frozen, calculate D2E/DX2 analyt!
 ! Y65   R(65,-2)               -7.2169         frozen, calculate D2E/DX2 analyt!
 ! Z65   R(65,-3)                3.1264         frozen, calculate D2E/DX2 analyt!
 ! X66   R(66,-1)               -8.6699         frozen, calculate D2E/DX2 analyt!
 ! Y66   R(66,-2)               -5.9479         frozen, calculate D2E/DX2 analyt!
 ! Z66   R(66,-3)                3.5354         frozen, calculate D2E/DX2 analyt!
 ! X67   R(67,-1)               -7.4779         frozen, calculate D2E/DX2 analyt!
 ! Y67   R(67,-2)               -6.5239         frozen, calculate D2E/DX2 analyt!
 ! Z67   R(67,-3)                4.0094         frozen, calculate D2E/DX2 analyt!
 ! X68   R(68,-1)                2.2472         frozen, calculate D2E/DX2 analyt!
 ! Y68   R(68,-2)              -10.1549         frozen, calculate D2E/DX2 analyt!
 ! Z68   R(68,-3)                3.6974         frozen, calculate D2E/DX2 analyt!
 ! X69   R(69,-1)                1.4591         frozen, calculate D2E/DX2 analyt!
 ! Y69   R(69,-2)              -11.0619         frozen, calculate D2E/DX2 analyt!
 ! Z69   R(69,-3)                2.7494         frozen, calculate D2E/DX2 analyt!
 ! X70   R(70,-1)                0.5042         frozen, calculate D2E/DX2 analyt!
 ! Y70   R(70,-2)              -10.3119         frozen, calculate D2E/DX2 analyt!
 ! Z70   R(70,-3)                1.8495         frozen, calculate D2E/DX2 analyt!
 ! X71   R(71,-1)                0.9841         frozen, calculate D2E/DX2 analyt!
 ! Y71   R(71,-2)               -9.6359         frozen, calculate D2E/DX2 analyt!
 ! Z71   R(71,-3)                0.7134         frozen, calculate D2E/DX2 analyt!
 ! X72   R(72,-1)               -0.8638         frozen, calculate D2E/DX2 analyt!
 ! Y72   R(72,-2)              -10.2628         frozen, calculate D2E/DX2 analyt!
 ! Z72   R(72,-3)                2.1704         frozen, calculate D2E/DX2 analyt!
 ! X73   R(73,-1)                0.1051         frozen, calculate D2E/DX2 analyt!
 ! Y73   R(73,-2)               -8.8709         frozen, calculate D2E/DX2 analyt!
 ! Z73   R(73,-3)               -0.0736         frozen, calculate D2E/DX2 analyt!
 ! X74   R(74,-1)               -1.7409         frozen, calculate D2E/DX2 analyt!
 ! Y74   R(74,-2)               -9.4909         frozen, calculate D2E/DX2 analyt!
 ! Z74   R(74,-3)                1.3894         frozen, calculate D2E/DX2 analyt!
 ! X75   R(75,-1)               -1.2527         frozen, calculate D2E/DX2 analyt!
 ! Y75   R(75,-2)               -8.7749         frozen, calculate D2E/DX2 analyt!
 ! Z75   R(75,-3)                0.2815         frozen, calculate D2E/DX2 analyt!
 ! X76   R(76,-1)               -2.0999         frozen, calculate D2E/DX2 analyt!
 ! Y76   R(76,-2)               -7.9849         frozen, calculate D2E/DX2 analyt!
 ! Z76   R(76,-3)               -0.4406         frozen, calculate D2E/DX2 analyt!
 ! X77   R(77,-1)                3.2432         frozen, calculate D2E/DX2 analyt!
 ! Y77   R(77,-2)               -5.4689         frozen, calculate D2E/DX2 analyt!
 ! Z77   R(77,-3)                5.4264         frozen, calculate D2E/DX2 analyt!
 ! X78   R(78,-1)                3.9841         frozen, calculate D2E/DX2 analyt!
 ! Y78   R(78,-2)               -6.1099         frozen, calculate D2E/DX2 analyt!
 ! Z78   R(78,-3)                4.2464         frozen, calculate D2E/DX2 analyt!
 ! X79   R(79,-1)                5.2561         frozen, calculate D2E/DX2 analyt!
 ! Y79   R(79,-2)               -6.8539         frozen, calculate D2E/DX2 analyt!
 ! Z79   R(79,-3)                4.6654         frozen, calculate D2E/DX2 analyt!
 ! X80   R(80,-1)                5.9912         frozen, calculate D2E/DX2 analyt!
 ! Y80   R(80,-2)               -7.4159         frozen, calculate D2E/DX2 analyt!
 ! Z80   R(80,-3)                3.4514         frozen, calculate D2E/DX2 analyt!
 ! X81   R(81,-1)                6.1702         frozen, calculate D2E/DX2 analyt!
 ! Y81   R(81,-2)               -5.9219         frozen, calculate D2E/DX2 analyt!
 ! Z81   R(81,-3)                5.4525         frozen, calculate D2E/DX2 analyt!
 ! X82   R(82,-1)               -0.2299         frozen, calculate D2E/DX2 analyt!
 ! Y82   R(82,-2)               -4.6869         frozen, calculate D2E/DX2 analyt!
 ! Z82   R(82,-3)                4.0614         frozen, calculate D2E/DX2 analyt!
 ! X83   R(83,-1)               -0.7668         frozen, calculate D2E/DX2 analyt!
 ! Y83   R(83,-2)               -5.6609         frozen, calculate D2E/DX2 analyt!
 ! Z83   R(83,-3)                3.0185         frozen, calculate D2E/DX2 analyt!
 ! X84   R(84,-1)                0.4141         frozen, calculate D2E/DX2 analyt!
 ! Y84   R(84,-2)               -5.7369         frozen, calculate D2E/DX2 analyt!
 ! Z84   R(84,-3)                1.6534         frozen, calculate D2E/DX2 analyt!
 ! X85   R(85,-1)               -1.6249         frozen, calculate D2E/DX2 analyt!
 ! Y85   R(85,-2)                0.2771         frozen, calculate D2E/DX2 analyt!
 ! Z85   R(85,-3)                4.9424         frozen, calculate D2E/DX2 analyt!
 ! X86   R(86,-1)               -0.7319         frozen, calculate D2E/DX2 analyt!
 ! Y86   R(86,-2)               -0.0369         frozen, calculate D2E/DX2 analyt!
 ! Z86   R(86,-3)                3.7384         frozen, calculate D2E/DX2 analyt!
 ! X87   R(87,-1)               -1.1558         frozen, calculate D2E/DX2 analyt!
 ! Y87   R(87,-2)                0.6481         frozen, calculate D2E/DX2 analyt!
 ! Z87   R(87,-3)                2.4604         frozen, calculate D2E/DX2 analyt!
 ! X88   R(88,-1)               -1.0779         frozen, calculate D2E/DX2 analyt!
 ! Y88   R(88,-2)                2.0452         frozen, calculate D2E/DX2 analyt!
 ! Z88   R(88,-3)                2.3264         frozen, calculate D2E/DX2 analyt!
 ! X89   R(89,-1)               -1.6969         frozen, calculate D2E/DX2 analyt!
 ! Y89   R(89,-2)               -0.1289         frozen, calculate D2E/DX2 analyt!
 ! Z89   R(89,-3)                1.4224         frozen, calculate D2E/DX2 analyt!
 ! X90   R(90,-1)               -1.6538         frozen, calculate D2E/DX2 analyt!
 ! Y90   R(90,-2)                2.67           frozen, calculate D2E/DX2 analyt!
 ! Z90   R(90,-3)                1.2045         frozen, calculate D2E/DX2 analyt!
 ! X91   R(91,-1)               -2.2559         frozen, calculate D2E/DX2 analyt!
 ! Y91   R(91,-2)                0.4941         frozen, calculate D2E/DX2 analyt!
 ! Z91   R(91,-3)                0.2965         frozen, calculate D2E/DX2 analyt!
 ! X92   R(92,-1)               -2.2917         frozen, calculate D2E/DX2 analyt!
 ! Y92   R(92,-2)                1.8952         frozen, calculate D2E/DX2 analyt!
 ! Z92   R(92,-3)                0.2183         frozen, calculate D2E/DX2 analyt!
 ! X93   R(93,-1)               -2.9509         frozen, calculate D2E/DX2 analyt!
 ! Y93   R(93,-2)                2.4911         frozen, calculate D2E/DX2 analyt!
 ! Z93   R(93,-3)               -0.8175         frozen, calculate D2E/DX2 analyt!
 ! X94   R(94,-1)               -5.0169         frozen, calculate D2E/DX2 analyt!
 ! Y94   R(94,-2)               -1.1959         frozen, calculate D2E/DX2 analyt!
 ! Z94   R(94,-3)                3.9504         frozen, calculate D2E/DX2 analyt!
 ! X95   R(95,-1)               -5.2138         frozen, calculate D2E/DX2 analyt!
 ! Y95   R(95,-2)               -2.7059         frozen, calculate D2E/DX2 analyt!
 ! Z95   R(95,-3)                3.7714         frozen, calculate D2E/DX2 analyt!
 ! X96   R(96,-1)               -4.4779         frozen, calculate D2E/DX2 analyt!
 ! Y96   R(96,-2)               -3.2629         frozen, calculate D2E/DX2 analyt!
 ! Z96   R(96,-3)                2.5474         frozen, calculate D2E/DX2 analyt!
 ! X97   R(97,-1)               -4.4598         frozen, calculate D2E/DX2 analyt!
 ! Y97   R(97,-2)               -4.7869         frozen, calculate D2E/DX2 analyt!
 ! Z97   R(97,-3)                2.5714         frozen, calculate D2E/DX2 analyt!
 ! X98   R(98,-1)               -5.1528         frozen, calculate D2E/DX2 analyt!
 ! Y98   R(98,-2)               -2.7699         frozen, calculate D2E/DX2 analyt!
 ! Z98   R(98,-3)                1.2684         frozen, calculate D2E/DX2 analyt!
 ! X99   R(99,-1)                2.2921         frozen, calculate D2E/DX2 analyt!
 ! Y99   R(99,-2)                2.3981         frozen, calculate D2E/DX2 analyt!
 ! Z99   R(99,-3)                6.5024         frozen, calculate D2E/DX2 analyt!
 ! X100  R(100,-1)               0.8632         frozen, calculate D2E/DX2 analyt!
 ! Y100  R(100,-2)               2.1061         frozen, calculate D2E/DX2 analyt!
 ! Z100  R(100,-3)               6.9655         frozen, calculate D2E/DX2 analyt!
 ! X101  R(101,-1)               0.7721         frozen, calculate D2E/DX2 analyt!
 ! Y101  R(101,-2)               2.2311         frozen, calculate D2E/DX2 analyt!
 ! Z101  R(101,-3)               8.4924         frozen, calculate D2E/DX2 analyt!
 ! X102  R(102,-1)              -0.0589         frozen, calculate D2E/DX2 analyt!
 ! Y102  R(102,-2)               3.0201         frozen, calculate D2E/DX2 analyt!
 ! Z102  R(102,-3)               6.3704         frozen, calculate D2E/DX2 analyt!
 ! X103  R(103,-1)               2.5002         frozen, calculate D2E/DX2 analyt!
 ! Y103  R(103,-2)               3.4531         frozen, calculate D2E/DX2 analyt!
 ! Z103  R(103,-3)               2.8374         frozen, calculate D2E/DX2 analyt!
 ! X104  R(104,-1)               2.0911         frozen, calculate D2E/DX2 analyt!
 ! Y104  R(104,-2)               4.8601         frozen, calculate D2E/DX2 analyt!
 ! Z104  R(104,-3)               2.3835         frozen, calculate D2E/DX2 analyt!
 ! X105  R(105,-1)               2.6492         frozen, calculate D2E/DX2 analyt!
 ! Y105  R(105,-2)               5.2091         frozen, calculate D2E/DX2 analyt!
 ! Z105  R(105,-3)               1.0224         frozen, calculate D2E/DX2 analyt!
 ! X106  R(106,-1)               0.5671         frozen, calculate D2E/DX2 analyt!
 ! Y106  R(106,-2)               4.9672         frozen, calculate D2E/DX2 analyt!
 ! Z106  R(106,-3)               2.3284         frozen, calculate D2E/DX2 analyt!
 ! X107  R(107,-1)               4.5851         frozen, calculate D2E/DX2 analyt!
 ! Y107  R(107,-2)              -1.5749         frozen, calculate D2E/DX2 analyt!
 ! Z107  R(107,-3)               2.8494         frozen, calculate D2E/DX2 analyt!
 ! X108  R(108,-1)               3.1815         frozen, calculate D2E/DX2 analyt!
 ! Y108  R(108,-2)              -1.1869         frozen, calculate D2E/DX2 analyt!
 ! Z108  R(108,-3)               2.3485         frozen, calculate D2E/DX2 analyt!
 ! X109  R(109,-1)               7.3942         frozen, calculate D2E/DX2 analyt!
 ! Y109  R(109,-2)              -0.7939         frozen, calculate D2E/DX2 analyt!
 ! Z109  R(109,-3)               0.3264         frozen, calculate D2E/DX2 analyt!
 ! X110  R(110,-1)               7.8121         frozen, calculate D2E/DX2 analyt!
 ! Y110  R(110,-2)               0.6681         frozen, calculate D2E/DX2 analyt!
 ! Z110  R(110,-3)               0.0324         frozen, calculate D2E/DX2 analyt!
 ! X111  R(111,-1)               8.9782         frozen, calculate D2E/DX2 analyt!
 ! Y111  R(111,-2)               0.8351         frozen, calculate D2E/DX2 analyt!
 ! Z111  R(111,-3)              -0.9416         frozen, calculate D2E/DX2 analyt!
 ! X112  R(112,-1)               6.6222         frozen, calculate D2E/DX2 analyt!
 ! Y112  R(112,-2)               1.4351         frozen, calculate D2E/DX2 analyt!
 ! Z112  R(112,-3)              -0.5476         frozen, calculate D2E/DX2 analyt!
 ! X113  R(113,-1)              -0.7529         frozen, calculate D2E/DX2 analyt!
 ! Y113  R(113,-2)              10.6831         frozen, calculate D2E/DX2 analyt!
 ! Z113  R(113,-3)             -14.8796         frozen, calculate D2E/DX2 analyt!
 ! X114  R(114,-1)              -1.0319         frozen, calculate D2E/DX2 analyt!
 ! Y114  R(114,-2)              11.2301         frozen, calculate D2E/DX2 analyt!
 ! Z114  R(114,-3)             -17.1966         frozen, calculate D2E/DX2 analyt!
 ! X115  R(115,-1)              13.0251         frozen, calculate D2E/DX2 analyt!
 ! Y115  R(115,-2)              23.1131         frozen, calculate D2E/DX2 analyt!
 ! Z115  R(115,-3)               5.6934         frozen, calculate D2E/DX2 analyt!
 ! X116  R(116,-1)              12.7041         frozen, calculate D2E/DX2 analyt!
 ! Y116  R(116,-2)              23.6921         frozen, calculate D2E/DX2 analyt!
 ! Z116  R(116,-3)               3.3904         frozen, calculate D2E/DX2 analyt!
 ! X117  R(117,-1)               7.2281         frozen, calculate D2E/DX2 analyt!
 ! Y117  R(117,-2)              -5.9949         frozen, calculate D2E/DX2 analyt!
 ! Z117  R(117,-3)              21.7584         frozen, calculate D2E/DX2 analyt!
 ! X118  R(118,-1)               6.9451         frozen, calculate D2E/DX2 analyt!
 ! Y118  R(118,-2)              -5.4419         frozen, calculate D2E/DX2 analyt!
 ! Z118  R(118,-3)              19.4434         frozen, calculate D2E/DX2 analyt!
 ! X119  R(119,-1)              -1.2488         frozen, calculate D2E/DX2 analyt!
 ! Y119  R(119,-2)              -2.0559         frozen, calculate D2E/DX2 analyt!
 ! Z119  R(119,-3)              -2.7506         frozen, calculate D2E/DX2 analyt!
 ! X120  R(120,-1)              -0.1779         frozen, calculate D2E/DX2 analyt!
 ! Y120  R(120,-2)              -0.9978         frozen, calculate D2E/DX2 analyt!
 ! Z120  R(120,-3)              -2.8915         frozen, calculate D2E/DX2 analyt!
 ! X121  R(121,-1)              -1.9309         frozen, calculate D2E/DX2 analyt!
 ! Y121  R(121,-2)              -2.2359         frozen, calculate D2E/DX2 analyt!
 ! Z121  R(121,-3)              -1.5426         frozen, calculate D2E/DX2 analyt!
 ! X122  R(122,-1)              -1.5749         frozen, calculate D2E/DX2 analyt!
 ! Y122  R(122,-2)              -2.9039         frozen, calculate D2E/DX2 analyt!
 ! Z122  R(122,-3)              -3.8075         frozen, calculate D2E/DX2 analyt!
 ! X123  R(123,-1)               6.1782         frozen, calculate D2E/DX2 analyt!
 ! Y123  R(123,-2)              -6.9059         frozen, calculate D2E/DX2 analyt!
 ! Z123  R(123,-3)              21.6674         frozen, calculate D2E/DX2 analyt!
 ! X124  R(124,-1)               5.8941         frozen, calculate D2E/DX2 analyt!
 ! Y124  R(124,-2)              -6.3539         frozen, calculate D2E/DX2 analyt!
 ! Z124  R(124,-3)              19.3554         frozen, calculate D2E/DX2 analyt!
 ! X125  R(125,-1)               0.8171         frozen, calculate D2E/DX2 analyt!
 ! Y125  R(125,-2)              12.3841         frozen, calculate D2E/DX2 analyt!
 ! Z125  R(125,-3)             -15.9056         frozen, calculate D2E/DX2 analyt!
 ! X126  R(126,-1)              14.5622         frozen, calculate D2E/DX2 analyt!
 ! Y126  R(126,-2)              24.8451         frozen, calculate D2E/DX2 analyt!
 ! Z126  R(126,-3)               4.6704         frozen, calculate D2E/DX2 analyt!
 ! X127  R(127,-1)               8.7891         frozen, calculate D2E/DX2 analyt!
 ! Y127  R(127,-2)              -4.2819         frozen, calculate D2E/DX2 analyt!
 ! Z127  R(127,-3)              20.7374         frozen, calculate D2E/DX2 analyt!
 ! X128  R(128,-1)              11.9822         frozen, calculate D2E/DX2 analyt!
 ! Y128  R(128,-2)              22.1961         frozen, calculate D2E/DX2 analyt!
 ! Z128  R(128,-3)               5.6054         frozen, calculate D2E/DX2 analyt!
 ! X129  R(129,-1)              11.6592         frozen, calculate D2E/DX2 analyt!
 ! Y129  R(129,-2)              22.7731         frozen, calculate D2E/DX2 analyt!
 ! Z129  R(129,-3)               3.3044         frozen, calculate D2E/DX2 analyt!
 ! X130  R(130,-1)              -1.8049         frozen, calculate D2E/DX2 analyt!
 ! Y130  R(130,-2)               9.7781         frozen, calculate D2E/DX2 analyt!
 ! Z130  R(130,-3)             -14.9696         frozen, calculate D2E/DX2 analyt!
 ! X131  R(131,-1)              -2.0848         frozen, calculate D2E/DX2 analyt!
 ! Y131  R(131,-2)              10.3221         frozen, calculate D2E/DX2 analyt!
 ! Z131  R(131,-3)             -17.2826         frozen, calculate D2E/DX2 analyt!
 ! X132  R(132,-1)               0.3712         frozen, calculate D2E/DX2 analyt!
 ! Y132  R(132,-2)              -0.5211         frozen, calculate D2E/DX2 analyt!
 ! Z132  R(132,-3)              -1.5266         frozen, calculate D2E/DX2 analyt!
 ! X133  R(133,-1)              -0.3478         frozen, calculate D2E/DX2 analyt!
 ! Y133  R(133,-2)              11.4241         frozen, calculate D2E/DX2 analyt!
 ! Z133  R(133,-3)             -15.9946         frozen, calculate D2E/DX2 analyt!
 ! X134  R(134,-1)              13.4052         frozen, calculate D2E/DX2 analyt!
 ! Y134  R(134,-2)              23.8751         frozen, calculate D2E/DX2 analyt!
 ! Z134  R(134,-3)               4.5844         frozen, calculate D2E/DX2 analyt!
 ! X135  R(135,-1)               7.6292         frozen, calculate D2E/DX2 analyt!
 ! Y135  R(135,-2)              -5.2489         frozen, calculate D2E/DX2 analyt!
 ! Z135  R(135,-3)              20.6454         frozen, calculate D2E/DX2 analyt!
 ! X136  R(136,-1)              15.5622         frozen, calculate D2E/DX2 analyt!
 ! Y136  R(136,-2)              24.4791         frozen, calculate D2E/DX2 analyt!
 ! Z136  R(136,-3)               5.7914         frozen, calculate D2E/DX2 analyt!
 ! X137  R(137,-1)               9.6891         frozen, calculate D2E/DX2 analyt!
 ! Y137  R(137,-2)              -4.5489         frozen, calculate D2E/DX2 analyt!
 ! Z137  R(137,-3)              21.9654         frozen, calculate D2E/DX2 analyt!
 ! X138  R(138,-1)               1.6071         frozen, calculate D2E/DX2 analyt!
 ! Y138  R(138,-2)              12.2411         frozen, calculate D2E/DX2 analyt!
 ! Z138  R(138,-3)             -14.5835         frozen, calculate D2E/DX2 analyt!
 ! X139  R(139,-1)              11.2762         frozen, calculate D2E/DX2 analyt!
 ! Y139  R(139,-2)              22.0041         frozen, calculate D2E/DX2 analyt!
 ! Z139  R(139,-3)               4.4094         frozen, calculate D2E/DX2 analyt!
 ! X140  R(140,-1)              -2.5008         frozen, calculate D2E/DX2 analyt!
 ! Y140  R(140,-2)               9.5721         frozen, calculate D2E/DX2 analyt!
 ! Z140  R(140,-3)             -16.1726         frozen, calculate D2E/DX2 analyt!
 ! X144  R(144,-1)              -2.8938         frozen, calculate D2E/DX2 analyt!
 ! Y144  R(144,-2)              -3.2269         frozen, calculate D2E/DX2 analyt!
 ! Z144  R(144,-3)              -1.4026         frozen, calculate D2E/DX2 analyt!
 ! X145  R(145,-1)              -2.5428         frozen, calculate D2E/DX2 analyt!
 ! Y145  R(145,-2)              -3.8989         frozen, calculate D2E/DX2 analyt!
 ! Z145  R(145,-3)              -3.6666         frozen, calculate D2E/DX2 analyt!
 ! X146  R(146,-1)              -3.2259         frozen, calculate D2E/DX2 analyt!
 ! Y146  R(146,-2)              -4.0869         frozen, calculate D2E/DX2 analyt!
 ! Z146  R(146,-3)              -2.4615         frozen, calculate D2E/DX2 analyt!
 ! X147  R(147,-1)               9.7572         frozen, calculate D2E/DX2 analyt!
 ! Y147  R(147,-2)              19.6381         frozen, calculate D2E/DX2 analyt!
 ! Z147  R(147,-3)               5.9824         frozen, calculate D2E/DX2 analyt!
 ! X148  R(148,-1)              10.0941         frozen, calculate D2E/DX2 analyt!
 ! Y148  R(148,-2)              19.4941         frozen, calculate D2E/DX2 analyt!
 ! Z148  R(148,-3)               2.7794         frozen, calculate D2E/DX2 analyt!
 ! X149  R(149,-1)               8.0821         frozen, calculate D2E/DX2 analyt!
 ! Y149  R(149,-2)              21.6521         frozen, calculate D2E/DX2 analyt!
 ! Z149  R(149,-3)               4.0944         frozen, calculate D2E/DX2 analyt!
 ! X150  R(150,-1)               5.4862         frozen, calculate D2E/DX2 analyt!
 ! Y150  R(150,-2)              -7.1079         frozen, calculate D2E/DX2 analyt!
 ! Z150  R(150,-3)              20.4644         frozen, calculate D2E/DX2 analyt!
 ! X157  R(157,-1)              10.4142         frozen, calculate D2E/DX2 analyt!
 ! Y157  R(157,-2)              -3.2999         frozen, calculate D2E/DX2 analyt!
 ! Z157  R(157,-3)              22.4084         frozen, calculate D2E/DX2 analyt!
 ! X158  R(158,-1)               2.4192         frozen, calculate D2E/DX2 analyt!
 ! Y158  R(158,-2)              13.4781         frozen, calculate D2E/DX2 analyt!
 ! Z158  R(158,-3)             -14.2806         frozen, calculate D2E/DX2 analyt!
 ! X159  R(159,-1)              15.7101         frozen, calculate D2E/DX2 analyt!
 ! Y159  R(159,-2)              25.5961         frozen, calculate D2E/DX2 analyt!
 ! Z159  R(159,-3)               6.7975         frozen, calculate D2E/DX2 analyt!
 ! X160  R(160,-1)               1.1822         frozen, calculate D2E/DX2 analyt!
 ! Y160  R(160,-2)              -1.5945         frozen, calculate D2E/DX2 analyt!
 ! Z160  R(160,-3)              -0.8425         frozen, calculate D2E/DX2 analyt!
 ! X161  R(161,-1)               9.8791         frozen, calculate D2E/DX2 analyt!
 ! Y161  R(161,-2)              -2.2909         frozen, calculate D2E/DX2 analyt!
 ! Z161  R(161,-3)              22.7894         frozen, calculate D2E/DX2 analyt!
 ! X162  R(162,-1)               0.8791         frozen, calculate D2E/DX2 analyt!
 ! Y162  R(162,-2)              -2.1371         frozen, calculate D2E/DX2 analyt!
 ! Z162  R(162,-3)               0.1894         frozen, calculate D2E/DX2 analyt!
 ! X163  R(163,-1)               2.0081         frozen, calculate D2E/DX2 analyt!
 ! Y163  R(163,-2)              14.4471         frozen, calculate D2E/DX2 analyt!
 ! Z163  R(163,-3)             -13.6976         frozen, calculate D2E/DX2 analyt!
 ! X164  R(164,-1)              15.7392         frozen, calculate D2E/DX2 analyt!
 ! Y164  R(164,-2)              26.7681         frozen, calculate D2E/DX2 analyt!
 ! Z164  R(164,-3)               6.5274         frozen, calculate D2E/DX2 analyt!
 ! X165  R(165,-1)              -4.2988         frozen, calculate D2E/DX2 analyt!
 ! Y165  R(165,-2)              -5.1739         frozen, calculate D2E/DX2 analyt!
 ! Z165  R(165,-3)              -2.2646         frozen, calculate D2E/DX2 analyt!
 ! X187  R(187,-1)             -10.5352         frozen, calculate D2E/DX2 analyt!
 ! Y187  R(187,-2)              -9.0454         frozen, calculate D2E/DX2 analyt!
 ! Z187  R(187,-3)               0.5666         frozen, calculate D2E/DX2 analyt!
 ! R1    R(1,2)                  1.5327         calculate D2E/DX2 analytically  !
 ! R2    R(1,188)                1.0918         calculate D2E/DX2 analytically  !
 ! R3    R(1,189)                1.0924         calculate D2E/DX2 analytically  !
 ! R4    R(1,190)                1.0952         calculate D2E/DX2 analytically  !
 ! R5    R(2,3)                  1.5423         calculate D2E/DX2 analytically  !
 ! R6    R(2,191)                1.0962         calculate D2E/DX2 analytically  !
 ! R7    R(2,192)                1.0938         calculate D2E/DX2 analytically  !
 ! R8    R(3,4)                  1.5259         calculate D2E/DX2 analytically  !
 ! R9    R(3,5)                  1.5163         calculate D2E/DX2 analytically  !
 ! R10   R(3,193)                1.0929         calculate D2E/DX2 analytically  !
 ! R11   R(4,194)                1.0934         calculate D2E/DX2 analytically  !
 ! R12   R(4,195)                1.0967         calculate D2E/DX2 analytically  !
 ! R13   R(4,196)                1.0927         calculate D2E/DX2 analytically  !
 ! R14   R(5,197)                1.0956         calculate D2E/DX2 analytically  !
 ! R15   R(5,198)                1.0866         calculate D2E/DX2 analytically  !
 ! R16   R(5,199)                1.0831         calculate D2E/DX2 analytically  !
 ! R17   R(6,7)                  1.5342         calculate D2E/DX2 analytically  !
 ! R18   R(6,200)                1.0942         calculate D2E/DX2 analytically  !
 ! R19   R(6,201)                1.0854         calculate D2E/DX2 analytically  !
 ! R20   R(6,202)                1.0939         calculate D2E/DX2 analytically  !
 ! R21   R(6,364)                2.2915         calculate D2E/DX2 analytically  !
 ! R22   R(7,8)                  1.5302         calculate D2E/DX2 analytically  !
 ! R23   R(7,9)                  1.5205         calculate D2E/DX2 analytically  !
 ! R24   R(7,203)                1.0961         calculate D2E/DX2 analytically  !
 ! R25   R(8,204)                1.0963         calculate D2E/DX2 analytically  !
 ! R26   R(8,205)                1.0908         calculate D2E/DX2 analytically  !
 ! R27   R(8,206)                1.0939         calculate D2E/DX2 analytically  !
 ! R28   R(9,207)                1.0932         calculate D2E/DX2 analytically  !
 ! R29   R(9,208)                1.0921         calculate D2E/DX2 analytically  !
 ! R30   R(9,209)                1.0948         calculate D2E/DX2 analytically  !
 ! R31   R(9,405)               10.7557         calculate D2E/DX2 analytically  !
 ! R32   R(10,11)                1.5412         calculate D2E/DX2 analytically  !
 ! R33   R(10,210)               1.0909         calculate D2E/DX2 analytically  !
 ! R34   R(10,211)               1.0962         calculate D2E/DX2 analytically  !
 ! R35   R(10,212)               1.0948         calculate D2E/DX2 analytically  !
 ! R36   R(11,12)                1.5283         calculate D2E/DX2 analytically  !
 ! R37   R(11,13)                1.531          calculate D2E/DX2 analytically  !
 ! R38   R(11,213)               1.0888         calculate D2E/DX2 analytically  !
 ! R39   R(12,214)               1.0883         calculate D2E/DX2 analytically  !
 ! R40   R(12,215)               1.0931         calculate D2E/DX2 analytically  !
 ! R41   R(12,216)               1.0977         calculate D2E/DX2 analytically  !
 ! R42   R(13,217)               1.0829         calculate D2E/DX2 analytically  !
 ! R43   R(13,218)               1.0969         calculate D2E/DX2 analytically  !
 ! R44   R(13,219)               1.0898         calculate D2E/DX2 analytically  !
 ! R45   R(14,15)                1.54           calculate D2E/DX2 analytically  !
 ! R46   R(14,210)               2.7622         calculate D2E/DX2 analytically  !
 ! R47   R(14,220)               1.0907         calculate D2E/DX2 analytically  !
 ! R48   R(14,221)               1.0923         calculate D2E/DX2 analytically  !
 ! R49   R(14,222)               1.0933         calculate D2E/DX2 analytically  !
 ! R50   R(15,223)               1.0924         calculate D2E/DX2 analytically  !
 ! R51   R(15,224)               1.0931         calculate D2E/DX2 analytically  !
 ! R52   R(15,225)               1.0938         calculate D2E/DX2 analytically  !
 ! R53   R(16,17)                1.5249         calculate D2E/DX2 analytically  !
 ! R54   R(16,226)               1.0923         calculate D2E/DX2 analytically  !
 ! R55   R(16,227)               1.0932         calculate D2E/DX2 analytically  !
 ! R56   R(16,228)               1.0932         calculate D2E/DX2 analytically  !
 ! R57   R(17,18)                1.5222         calculate D2E/DX2 analytically  !
 ! R58   R(17,229)               1.0894         calculate D2E/DX2 analytically  !
 ! R59   R(17,230)               1.0936         calculate D2E/DX2 analytically  !
 ! R60   R(18,19)                1.3298         calculate D2E/DX2 analytically  !
 ! R61   R(18,20)                1.2261         calculate D2E/DX2 analytically  !
 ! R62   R(19,231)               1.0093         calculate D2E/DX2 analytically  !
 ! R63   R(19,400)               1.0097         calculate D2E/DX2 analytically  !
 ! R64   R(21,22)                1.5292         calculate D2E/DX2 analytically  !
 ! R65   R(21,232)               1.0926         calculate D2E/DX2 analytically  !
 ! R66   R(21,233)               1.0922         calculate D2E/DX2 analytically  !
 ! R67   R(21,234)               1.0946         calculate D2E/DX2 analytically  !
 ! R68   R(22,23)                1.5055         calculate D2E/DX2 analytically  !
 ! R69   R(22,235)               1.0941         calculate D2E/DX2 analytically  !
 ! R70   R(22,236)               1.0954         calculate D2E/DX2 analytically  !
 ! R71   R(23,24)                1.4009         calculate D2E/DX2 analytically  !
 ! R72   R(23,25)                1.4063         calculate D2E/DX2 analytically  !
 ! R73   R(24,26)                1.3967         calculate D2E/DX2 analytically  !
 ! R74   R(24,237)               1.0803         calculate D2E/DX2 analytically  !
 ! R75   R(25,27)                1.4079         calculate D2E/DX2 analytically  !
 ! R76   R(25,238)               1.082          calculate D2E/DX2 analytically  !
 ! R77   R(26,28)                1.3972         calculate D2E/DX2 analytically  !
 ! R78   R(26,239)               1.0713         calculate D2E/DX2 analytically  !
 ! R79   R(26,262)               2.3027         calculate D2E/DX2 analytically  !
 ! R80   R(27,28)                1.407          calculate D2E/DX2 analytically  !
 ! R81   R(27,240)               1.0778         calculate D2E/DX2 analytically  !
 ! R82   R(27,390)               2.3821         calculate D2E/DX2 analytically  !
 ! R83   R(28,29)                1.3637         calculate D2E/DX2 analytically  !
 ! R84   R(29,241)               0.9641         calculate D2E/DX2 analytically  !
 ! R85   R(30,31)                1.5243         calculate D2E/DX2 analytically  !
 ! R86   R(30,242)               1.0958         calculate D2E/DX2 analytically  !
 ! R87   R(30,243)               1.0934         calculate D2E/DX2 analytically  !
 ! R88   R(30,244)               1.0938         calculate D2E/DX2 analytically  !
 ! R89   R(30,416)              12.9788         calculate D2E/DX2 analytically  !
 ! R90   R(31,32)                1.4903         calculate D2E/DX2 analytically  !
 ! R91   R(31,245)               1.096          calculate D2E/DX2 analytically  !
 ! R92   R(31,246)               1.0965         calculate D2E/DX2 analytically  !
 ! R93   R(32,33)                1.3979         calculate D2E/DX2 analytically  !
 ! R94   R(32,34)                1.3977         calculate D2E/DX2 analytically  !
 ! R95   R(33,35)                1.4026         calculate D2E/DX2 analytically  !
 ! R96   R(33,247)               1.0858         calculate D2E/DX2 analytically  !
 ! R97   R(34,36)                1.3948         calculate D2E/DX2 analytically  !
 ! R98   R(34,248)               1.0851         calculate D2E/DX2 analytically  !
 ! R99   R(34,335)               2.5165         calculate D2E/DX2 analytically  !
 ! R100  R(35,37)                1.3986         calculate D2E/DX2 analytically  !
 ! R101  R(35,249)               1.0832         calculate D2E/DX2 analytically  !
 ! R102  R(36,37)                1.3972         calculate D2E/DX2 analytically  !
 ! R103  R(36,250)               1.0528         calculate D2E/DX2 analytically  !
 ! R104  R(37,199)               2.3659         calculate D2E/DX2 analytically  !
 ! R105  R(37,251)               1.0757         calculate D2E/DX2 analytically  !
 ! R106  R(38,39)                1.527          calculate D2E/DX2 analytically  !
 ! R107  R(38,252)               1.0972         calculate D2E/DX2 analytically  !
 ! R108  R(38,253)               1.096          calculate D2E/DX2 analytically  !
 ! R109  R(38,254)               1.0889         calculate D2E/DX2 analytically  !
 ! R110  R(38,375)              10.7263         calculate D2E/DX2 analytically  !
 ! R111  R(38,405)              10.3749         calculate D2E/DX2 analytically  !
 ! R112  R(38,406)              10.5329         calculate D2E/DX2 analytically  !
 ! R113  R(39,40)                1.5316         calculate D2E/DX2 analytically  !
 ! R114  R(39,255)               1.0996         calculate D2E/DX2 analytically  !
 ! R115  R(39,256)               1.094          calculate D2E/DX2 analytically  !
 ! R116  R(39,308)               2.4256         calculate D2E/DX2 analytically  !
 ! R117  R(40,41)                1.5342         calculate D2E/DX2 analytically  !
 ! R118  R(40,257)               1.0992         calculate D2E/DX2 analytically  !
 ! R119  R(40,258)               1.0779         calculate D2E/DX2 analytically  !
 ! R120  R(40,308)               2.2471         calculate D2E/DX2 analytically  !
 ! R121  R(41,42)                1.2536         calculate D2E/DX2 analytically  !
 ! R122  R(41,43)                1.2485         calculate D2E/DX2 analytically  !
 ! R123  R(43,378)               2.1658         calculate D2E/DX2 analytically  !
 ! R124  R(44,45)                1.5488         calculate D2E/DX2 analytically  !
 ! R125  R(44,259)               1.0909         calculate D2E/DX2 analytically  !
 ! R126  R(44,260)               1.0941         calculate D2E/DX2 analytically  !
 ! R127  R(44,261)               1.0932         calculate D2E/DX2 analytically  !
 ! R128  R(45,46)                1.5339         calculate D2E/DX2 analytically  !
 ! R129  R(45,47)                1.4236         calculate D2E/DX2 analytically  !
 ! R130  R(45,262)               1.0886         calculate D2E/DX2 analytically  !
 ! R131  R(46,239)               2.2191         calculate D2E/DX2 analytically  !
 ! R132  R(46,263)               1.0899         calculate D2E/DX2 analytically  !
 ! R133  R(46,264)               1.0968         calculate D2E/DX2 analytically  !
 ! R134  R(46,265)               1.0896         calculate D2E/DX2 analytically  !
 ! R135  R(47,266)               0.9621         calculate D2E/DX2 analytically  !
 ! R136  R(47,269)               3.0665         calculate D2E/DX2 analytically  !
 ! R137  R(48,178)               3.0524         calculate D2E/DX2 analytically  !
 ! R138  R(48,259)               2.9662         calculate D2E/DX2 analytically  !
 ! R139  R(48,267)               1.0909         calculate D2E/DX2 analytically  !
 ! R140  R(48,268)               1.0913         calculate D2E/DX2 analytically  !
 ! R141  R(48,269)               1.0903         calculate D2E/DX2 analytically  !
 ! R142  R(48,270)               1.091          calculate D2E/DX2 analytically  !
 ! R143  R(49,50)                1.4555         calculate D2E/DX2 analytically  !
 ! R144  R(49,176)               1.0142         calculate D2E/DX2 analytically  !
 ! R145  R(49,177)               1.011          calculate D2E/DX2 analytically  !
 ! R146  R(50,51)                1.5357         calculate D2E/DX2 analytically  !
 ! R147  R(50,53)                1.5513         calculate D2E/DX2 analytically  !
 ! R148  R(50,175)               1.0945         calculate D2E/DX2 analytically  !
 ! R149  R(51,52)                1.2297         calculate D2E/DX2 analytically  !
 ! R150  R(51,57)                1.3383         calculate D2E/DX2 analytically  !
 ! R151  R(52,386)               2.4897         calculate D2E/DX2 analytically  !
 ! R152  R(52,389)               2.1008         calculate D2E/DX2 analytically  !
 ! R153  R(53,54)                1.5413         calculate D2E/DX2 analytically  !
 ! R154  R(53,55)                1.536          calculate D2E/DX2 analytically  !
 ! R155  R(53,166)               1.0946         calculate D2E/DX2 analytically  !
 ! R156  R(54,56)                1.5341         calculate D2E/DX2 analytically  !
 ! R157  R(54,170)               1.0953         calculate D2E/DX2 analytically  !
 ! R158  R(54,171)               1.0894         calculate D2E/DX2 analytically  !
 ! R159  R(55,167)               1.0948         calculate D2E/DX2 analytically  !
 ! R160  R(55,168)               1.0765         calculate D2E/DX2 analytically  !
 ! R161  R(55,169)               1.0903         calculate D2E/DX2 analytically  !
 ! R162  R(56,172)               1.0922         calculate D2E/DX2 analytically  !
 ! R163  R(56,173)               1.0945         calculate D2E/DX2 analytically  !
 ! R164  R(56,174)               1.0937         calculate D2E/DX2 analytically  !
 ! R165  R(57,58)                1.4548         calculate D2E/DX2 analytically  !
 ! R166  R(57,186)               1.011          calculate D2E/DX2 analytically  !
 ! R167  R(58,59)                1.5277         calculate D2E/DX2 analytically  !
 ! R168  R(58,61)                1.5348         calculate D2E/DX2 analytically  !
 ! R169  R(58,185)               1.0881         calculate D2E/DX2 analytically  !
 ! R170  R(59,60)                1.2578         calculate D2E/DX2 analytically  !
 ! R171  R(59,187)               1.4302         calculate D2E/DX2 analytically  !
 ! R172  R(61,62)                1.5066         calculate D2E/DX2 analytically  !
 ! R173  R(61,178)               1.0954         calculate D2E/DX2 analytically  !
 ! R174  R(61,179)               1.0884         calculate D2E/DX2 analytically  !
 ! R175  R(62,63)                1.4066         calculate D2E/DX2 analytically  !
 ! R176  R(62,64)                1.4052         calculate D2E/DX2 analytically  !
 ! R177  R(63,65)                1.4041         calculate D2E/DX2 analytically  !
 ! R178  R(63,180)               1.082          calculate D2E/DX2 analytically  !
 ! R179  R(64,66)                1.4051         calculate D2E/DX2 analytically  !
 ! R180  R(64,181)               1.0842         calculate D2E/DX2 analytically  !
 ! R181  R(65,67)                1.4062         calculate D2E/DX2 analytically  !
 ! R182  R(65,182)               1.0833         calculate D2E/DX2 analytically  !
 ! R183  R(65,317)               2.4605         calculate D2E/DX2 analytically  !
 ! R184  R(66,67)                1.4062         calculate D2E/DX2 analytically  !
 ! R185  R(66,183)               1.0842         calculate D2E/DX2 analytically  !
 ! R186  R(67,184)               1.0837         calculate D2E/DX2 analytically  !
 ! R187  R(68,69)                1.5305         calculate D2E/DX2 analytically  !
 ! R188  R(68,271)               1.0943         calculate D2E/DX2 analytically  !
 ! R189  R(68,272)               1.0936         calculate D2E/DX2 analytically  !
 ! R190  R(68,273)               1.0929         calculate D2E/DX2 analytically  !
 ! R191  R(69,70)                1.5114         calculate D2E/DX2 analytically  !
 ! R192  R(69,274)               1.095          calculate D2E/DX2 analytically  !
 ! R193  R(69,275)               1.0963         calculate D2E/DX2 analytically  !
 ! R194  R(70,71)                1.4064         calculate D2E/DX2 analytically  !
 ! R195  R(70,72)                1.406          calculate D2E/DX2 analytically  !
 ! R196  R(71,73)                1.4061         calculate D2E/DX2 analytically  !
 ! R197  R(71,276)               1.0841         calculate D2E/DX2 analytically  !
 ! R198  R(72,74)                1.4054         calculate D2E/DX2 analytically  !
 ! R199  R(72,277)               1.0839         calculate D2E/DX2 analytically  !
 ! R200  R(73,75)                1.4068         calculate D2E/DX2 analytically  !
 ! R201  R(73,278)               1.0835         calculate D2E/DX2 analytically  !
 ! R202  R(74,75)                1.4066         calculate D2E/DX2 analytically  !
 ! R203  R(74,279)               1.0831         calculate D2E/DX2 analytically  !
 ! R204  R(75,76)                1.365          calculate D2E/DX2 analytically  !
 ! R205  R(76,229)               2.4304         calculate D2E/DX2 analytically  !
 ! R206  R(76,280)               0.966          calculate D2E/DX2 analytically  !
 ! R207  R(76,392)               2.4161         calculate D2E/DX2 analytically  !
 ! R208  R(76,400)               1.925          calculate D2E/DX2 analytically  !
 ! R209  R(77,78)                1.5337         calculate D2E/DX2 analytically  !
 ! R210  R(77,281)               1.0952         calculate D2E/DX2 analytically  !
 ! R211  R(77,282)               1.0885         calculate D2E/DX2 analytically  !
 ! R212  R(77,283)               1.091          calculate D2E/DX2 analytically  !
 ! R213  R(77,428)              12.9496         calculate D2E/DX2 analytically  !
 ! R214  R(78,79)                1.532          calculate D2E/DX2 analytically  !
 ! R215  R(78,284)               1.0956         calculate D2E/DX2 analytically  !
 ! R216  R(78,285)               1.0971         calculate D2E/DX2 analytically  !
 ! R217  R(79,80)                1.5264         calculate D2E/DX2 analytically  !
 ! R218  R(79,81)                1.5243         calculate D2E/DX2 analytically  !
 ! R219  R(79,286)               1.0991         calculate D2E/DX2 analytically  !
 ! R220  R(80,287)               1.0945         calculate D2E/DX2 analytically  !
 ! R221  R(80,288)               1.0945         calculate D2E/DX2 analytically  !
 ! R222  R(80,289)               1.0955         calculate D2E/DX2 analytically  !
 ! R223  R(81,290)               1.0954         calculate D2E/DX2 analytically  !
 ! R224  R(81,291)               1.0911         calculate D2E/DX2 analytically  !
 ! R225  R(81,292)               1.096          calculate D2E/DX2 analytically  !
 ! R226  R(81,366)              12.979          calculate D2E/DX2 analytically  !
 ! R227  R(81,428)              12.8912         calculate D2E/DX2 analytically  !
 ! R228  R(82,83)                1.5247         calculate D2E/DX2 analytically  !
 ! R229  R(82,293)               1.1002         calculate D2E/DX2 analytically  !
 ! R230  R(82,294)               1.0846         calculate D2E/DX2 analytically  !
 ! R231  R(82,295)               1.0914         calculate D2E/DX2 analytically  !
 ! R232  R(83,84)                1.8066         calculate D2E/DX2 analytically  !
 ! R233  R(83,296)               1.091          calculate D2E/DX2 analytically  !
 ! R234  R(83,297)               1.0881         calculate D2E/DX2 analytically  !
 ! R235  R(84,215)               2.8071         calculate D2E/DX2 analytically  !
 ! R236  R(84,298)               1.3504         calculate D2E/DX2 analytically  !
 ! R237  R(85,86)                1.5316         calculate D2E/DX2 analytically  !
 ! R238  R(85,299)               1.0957         calculate D2E/DX2 analytically  !
 ! R239  R(85,300)               1.0916         calculate D2E/DX2 analytically  !
 ! R240  R(85,301)               1.0878         calculate D2E/DX2 analytically  !
 ! R241  R(86,87)                1.5107         calculate D2E/DX2 analytically  !
 ! R242  R(86,302)               1.0973         calculate D2E/DX2 analytically  !
 ! R243  R(86,303)               1.0946         calculate D2E/DX2 analytically  !
 ! R244  R(87,88)                1.4057         calculate D2E/DX2 analytically  !
 ! R245  R(87,89)                1.4049         calculate D2E/DX2 analytically  !
 ! R246  R(88,90)                1.4074         calculate D2E/DX2 analytically  !
 ! R247  R(88,304)               1.0814         calculate D2E/DX2 analytically  !
 ! R248  R(89,91)                1.403          calculate D2E/DX2 analytically  !
 ! R249  R(89,305)               1.0833         calculate D2E/DX2 analytically  !
 ! R250  R(90,92)                1.4071         calculate D2E/DX2 analytically  !
 ! R251  R(90,306)               1.0814         calculate D2E/DX2 analytically  !
 ! R252  R(90,338)               2.4911         calculate D2E/DX2 analytically  !
 ! R253  R(91,92)                1.4038         calculate D2E/DX2 analytically  !
 ! R254  R(91,307)               1.0793         calculate D2E/DX2 analytically  !
 ! R255  R(91,377)               2.279          calculate D2E/DX2 analytically  !
 ! R256  R(92,93)                1.3647         calculate D2E/DX2 analytically  !
 ! R257  R(93,308)               0.9599         calculate D2E/DX2 analytically  !
 ! R258  R(94,95)                1.5332         calculate D2E/DX2 analytically  !
 ! R259  R(94,309)               1.0941         calculate D2E/DX2 analytically  !
 ! R260  R(94,310)               1.0881         calculate D2E/DX2 analytically  !
 ! R261  R(94,311)               1.093          calculate D2E/DX2 analytically  !
 ! R262  R(95,96)                1.533          calculate D2E/DX2 analytically  !
 ! R263  R(95,312)               1.0978         calculate D2E/DX2 analytically  !
 ! R264  R(95,313)               1.0964         calculate D2E/DX2 analytically  !
 ! R265  R(96,97)                1.5243         calculate D2E/DX2 analytically  !
 ! R266  R(96,98)                1.5279         calculate D2E/DX2 analytically  !
 ! R267  R(96,314)               1.0978         calculate D2E/DX2 analytically  !
 ! R268  R(97,297)               2.7735         calculate D2E/DX2 analytically  !
 ! R269  R(97,315)               1.0952         calculate D2E/DX2 analytically  !
 ! R270  R(97,316)               1.0909         calculate D2E/DX2 analytically  !
 ! R271  R(97,317)               1.0877         calculate D2E/DX2 analytically  !
 ! R272  R(98,318)               1.097          calculate D2E/DX2 analytically  !
 ! R273  R(98,319)               1.0786         calculate D2E/DX2 analytically  !
 ! R274  R(98,320)               1.093          calculate D2E/DX2 analytically  !
 ! R275  R(99,100)               1.5302         calculate D2E/DX2 analytically  !
 ! R276  R(99,321)               1.0926         calculate D2E/DX2 analytically  !
 ! R277  R(99,322)               1.0884         calculate D2E/DX2 analytically  !
 ! R278  R(99,323)               1.0937         calculate D2E/DX2 analytically  !
 ! R279  R(100,101)              1.5347         calculate D2E/DX2 analytically  !
 ! R280  R(100,102)              1.4282         calculate D2E/DX2 analytically  !
 ! R281  R(100,324)              1.098          calculate D2E/DX2 analytically  !
 ! R282  R(101,325)              1.0943         calculate D2E/DX2 analytically  !
 ! R283  R(101,326)              1.0954         calculate D2E/DX2 analytically  !
 ! R284  R(101,327)              1.0934         calculate D2E/DX2 analytically  !
 ! R285  R(102,300)              2.5588         calculate D2E/DX2 analytically  !
 ! R286  R(102,328)              0.9613         calculate D2E/DX2 analytically  !
 ! R287  R(103,104)              1.5339         calculate D2E/DX2 analytically  !
 ! R288  R(103,329)              1.0899         calculate D2E/DX2 analytically  !
 ! R289  R(103,330)              1.0953         calculate D2E/DX2 analytically  !
 ! R290  R(103,331)              1.0944         calculate D2E/DX2 analytically  !
 ! R291  R(104,105)              1.5119         calculate D2E/DX2 analytically  !
 ! R292  R(104,106)              1.5287         calculate D2E/DX2 analytically  !
 ! R293  R(104,332)              1.0997         calculate D2E/DX2 analytically  !
 ! R294  R(105,333)              1.092          calculate D2E/DX2 analytically  !
 ! R295  R(105,334)              1.0948         calculate D2E/DX2 analytically  !
 ! R296  R(105,335)              1.0901         calculate D2E/DX2 analytically  !
 ! R297  R(106,336)              1.0936         calculate D2E/DX2 analytically  !
 ! R298  R(106,337)              1.096          calculate D2E/DX2 analytically  !
 ! R299  R(106,338)              1.0868         calculate D2E/DX2 analytically  !
 ! R300  R(107,108)              1.54           calculate D2E/DX2 analytically  !
 ! R301  R(107,339)              1.0946         calculate D2E/DX2 analytically  !
 ! R302  R(107,340)              1.0939         calculate D2E/DX2 analytically  !
 ! R303  R(107,341)              1.0927         calculate D2E/DX2 analytically  !
 ! R304  R(107,345)              2.7932         calculate D2E/DX2 analytically  !
 ! R305  R(108,342)              1.09           calculate D2E/DX2 analytically  !
 ! R306  R(108,343)              1.0932         calculate D2E/DX2 analytically  !
 ! R307  R(108,344)              1.0925         calculate D2E/DX2 analytically  !
 ! R308  R(109,110)              1.5487         calculate D2E/DX2 analytically  !
 ! R309  R(109,345)              1.0894         calculate D2E/DX2 analytically  !
 ! R310  R(109,346)              1.0951         calculate D2E/DX2 analytically  !
 ! R311  R(109,347)              1.0951         calculate D2E/DX2 analytically  !
 ! R312  R(110,111)              1.5285         calculate D2E/DX2 analytically  !
 ! R313  R(110,112)              1.5299         calculate D2E/DX2 analytically  !
 ! R314  R(110,348)              1.098          calculate D2E/DX2 analytically  !
 ! R315  R(111,349)              1.0937         calculate D2E/DX2 analytically  !
 ! R316  R(111,350)              1.0958         calculate D2E/DX2 analytically  !
 ! R317  R(111,351)              1.0957         calculate D2E/DX2 analytically  !
 ! R318  R(112,352)              1.0933         calculate D2E/DX2 analytically  !
 ! R319  R(112,353)              1.0941         calculate D2E/DX2 analytically  !
 ! R320  R(112,354)              1.0926         calculate D2E/DX2 analytically  !
 ! R321  R(113,130)              1.3906         calculate D2E/DX2 analytically  !
 ! R322  R(113,133)              1.3987         calculate D2E/DX2 analytically  !
 ! R323  R(113,355)              1.0789         calculate D2E/DX2 analytically  !
 ! R324  R(114,131)              1.3931         calculate D2E/DX2 analytically  !
 ! R325  R(114,133)              1.3966         calculate D2E/DX2 analytically  !
 ! R326  R(114,356)              1.0864         calculate D2E/DX2 analytically  !
 ! R327  R(115,128)              1.3916         calculate D2E/DX2 analytically  !
 ! R328  R(115,134)              1.3982         calculate D2E/DX2 analytically  !
 ! R329  R(115,357)              1.0817         calculate D2E/DX2 analytically  !
 ! R330  R(116,129)              1.3942         calculate D2E/DX2 analytically  !
 ! R331  R(116,134)              1.3967         calculate D2E/DX2 analytically  !
 ! R332  R(116,358)              1.0861         calculate D2E/DX2 analytically  !
 ! R333  R(117,123)              1.3931         calculate D2E/DX2 analytically  !
 ! R334  R(117,135)              1.3986         calculate D2E/DX2 analytically  !
 ! R335  R(117,359)              1.0792         calculate D2E/DX2 analytically  !
 ! R336  R(118,124)              1.3943         calculate D2E/DX2 analytically  !
 ! R337  R(118,135)              1.3964         calculate D2E/DX2 analytically  !
 ! R338  R(118,360)              1.0862         calculate D2E/DX2 analytically  !
 ! R339  R(119,120)              1.512          calculate D2E/DX2 analytically  !
 ! R340  R(119,121)              1.3989         calculate D2E/DX2 analytically  !
 ! R341  R(119,122)              1.3938         calculate D2E/DX2 analytically  !
 ! R342  R(120,132)              1.5465         calculate D2E/DX2 analytically  !
 ! R343  R(120,361)              1.0973         calculate D2E/DX2 analytically  !
 ! R344  R(120,362)              1.0917         calculate D2E/DX2 analytically  !
 ! R345  R(121,144)              1.3889         calculate D2E/DX2 analytically  !
 ! R346  R(121,363)              1.0722         calculate D2E/DX2 analytically  !
 ! R347  R(122,145)              1.3952         calculate D2E/DX2 analytically  !
 ! R348  R(122,213)              2.4352         calculate D2E/DX2 analytically  !
 ! R349  R(122,364)              1.0729         calculate D2E/DX2 analytically  !
 ! R350  R(123,150)              1.4025         calculate D2E/DX2 analytically  !
 ! R351  R(123,365)              1.0861         calculate D2E/DX2 analytically  !
 ! R352  R(124,150)              1.4018         calculate D2E/DX2 analytically  !
 ! R353  R(124,291)             12.9588         calculate D2E/DX2 analytically  !
 ! R354  R(124,366)              1.0866         calculate D2E/DX2 analytically  !
 ! R355  R(125,133)              1.5122         calculate D2E/DX2 analytically  !
 ! R356  R(125,138)              1.5467         calculate D2E/DX2 analytically  !
 ! R357  R(125,367)              1.0966         calculate D2E/DX2 analytically  !
 ! R358  R(125,368)              1.0946         calculate D2E/DX2 analytically  !
 ! R359  R(126,134)              1.5122         calculate D2E/DX2 analytically  !
 ! R360  R(126,136)              1.5461         calculate D2E/DX2 analytically  !
 ! R361  R(126,369)              1.0945         calculate D2E/DX2 analytically  !
 ! R362  R(126,370)              1.0924         calculate D2E/DX2 analytically  !
 ! R363  R(127,135)              1.513          calculate D2E/DX2 analytically  !
 ! R364  R(127,137)              1.5457         calculate D2E/DX2 analytically  !
 ! R365  R(127,371)              1.0957         calculate D2E/DX2 analytically  !
 ! R366  R(127,372)              1.0936         calculate D2E/DX2 analytically  !
 ! R367  R(128,139)              1.402          calculate D2E/DX2 analytically  !
 ! R368  R(128,373)              1.0851         calculate D2E/DX2 analytically  !
 ! R369  R(129,139)              1.3997         calculate D2E/DX2 analytically  !
 ! R370  R(129,374)              1.0862         calculate D2E/DX2 analytically  !
 ! R371  R(130,140)              1.405          calculate D2E/DX2 analytically  !
 ! R372  R(130,375)              1.085          calculate D2E/DX2 analytically  !
 ! R373  R(131,140)              1.4028         calculate D2E/DX2 analytically  !
 ! R374  R(131,376)              1.0865         calculate D2E/DX2 analytically  !
 ! R375  R(132,160)              1.5093         calculate D2E/DX2 analytically  !
 ! R376  R(132,377)              1.0807         calculate D2E/DX2 analytically  !
 ! R377  R(132,378)              1.0892         calculate D2E/DX2 analytically  !
 ! R378  R(136,159)              1.5105         calculate D2E/DX2 analytically  !
 ! R379  R(136,379)              1.0864         calculate D2E/DX2 analytically  !
 ! R380  R(136,380)              1.0986         calculate D2E/DX2 analytically  !
 ! R381  R(137,157)              1.5106         calculate D2E/DX2 analytically  !
 ! R382  R(137,381)              1.0892         calculate D2E/DX2 analytically  !
 ! R383  R(137,382)              1.0922         calculate D2E/DX2 analytically  !
 ! R384  R(138,158)              1.5104         calculate D2E/DX2 analytically  !
 ! R385  R(138,383)              1.0889         calculate D2E/DX2 analytically  !
 ! R386  R(138,384)              1.0935         calculate D2E/DX2 analytically  !
 ! R387  R(139,421)              1.9761         calculate D2E/DX2 analytically  !
 ! R388  R(140,411)              1.8958         calculate D2E/DX2 analytically  !
 ! R389  R(141,165)              1.537          calculate D2E/DX2 analytically  !
 ! R390  R(141,168)              2.4256         calculate D2E/DX2 analytically  !
 ! R391  R(141,385)              1.0935         calculate D2E/DX2 analytically  !
 ! R392  R(141,386)              1.0885         calculate D2E/DX2 analytically  !
 ! R393  R(141,387)              1.0878         calculate D2E/DX2 analytically  !
 ! R394  R(142,165)              1.5517         calculate D2E/DX2 analytically  !
 ! R395  R(142,388)              1.0935         calculate D2E/DX2 analytically  !
 ! R396  R(142,389)              1.0837         calculate D2E/DX2 analytically  !
 ! R397  R(142,390)              1.087          calculate D2E/DX2 analytically  !
 ! R398  R(143,165)              1.5408         calculate D2E/DX2 analytically  !
 ! R399  R(143,391)              1.0844         calculate D2E/DX2 analytically  !
 ! R400  R(143,392)              1.0891         calculate D2E/DX2 analytically  !
 ! R401  R(143,393)              1.0923         calculate D2E/DX2 analytically  !
 ! R402  R(144,146)              1.404          calculate D2E/DX2 analytically  !
 ! R403  R(144,394)              1.0743         calculate D2E/DX2 analytically  !
 ! R404  R(145,146)              1.3979         calculate D2E/DX2 analytically  !
 ! R405  R(145,240)              2.2595         calculate D2E/DX2 analytically  !
 ! R406  R(145,395)              1.0821         calculate D2E/DX2 analytically  !
 ! R407  R(146,165)              1.54           calculate D2E/DX2 analytically  !
 ! R408  R(147,418)              1.0922         calculate D2E/DX2 analytically  !
 ! R409  R(147,419)              1.0923         calculate D2E/DX2 analytically  !
 ! R410  R(147,420)              1.0925         calculate D2E/DX2 analytically  !
 ! R411  R(147,421)              1.9758         calculate D2E/DX2 analytically  !
 ! R412  R(148,242)             12.8883         calculate D2E/DX2 analytically  !
 ! R413  R(148,415)              1.092          calculate D2E/DX2 analytically  !
 ! R414  R(148,416)              1.0926         calculate D2E/DX2 analytically  !
 ! R415  R(148,417)              1.0924         calculate D2E/DX2 analytically  !
 ! R416  R(148,421)              1.9724         calculate D2E/DX2 analytically  !
 ! R417  R(149,412)              1.0923         calculate D2E/DX2 analytically  !
 ! R418  R(149,413)              1.0926         calculate D2E/DX2 analytically  !
 ! R419  R(149,414)              1.092          calculate D2E/DX2 analytically  !
 ! R420  R(149,421)              1.9759         calculate D2E/DX2 analytically  !
 ! R421  R(150,422)              2.1539         calculate D2E/DX2 analytically  !
 ! R422  R(151,209)             10.6577         calculate D2E/DX2 analytically  !
 ! R423  R(151,253)             10.3188         calculate D2E/DX2 analytically  !
 ! R424  R(151,254)             10.8366         calculate D2E/DX2 analytically  !
 ! R425  R(151,405)              1.0938         calculate D2E/DX2 analytically  !
 ! R426  R(151,406)              1.0939         calculate D2E/DX2 analytically  !
 ! R427  R(151,407)              1.0943         calculate D2E/DX2 analytically  !
 ! R428  R(151,411)              1.8869         calculate D2E/DX2 analytically  !
 ! R429  R(152,408)              1.0937         calculate D2E/DX2 analytically  !
 ! R430  R(152,409)              1.0946         calculate D2E/DX2 analytically  !
 ! R431  R(152,410)              1.0941         calculate D2E/DX2 analytically  !
 ! R432  R(152,411)              1.8912         calculate D2E/DX2 analytically  !
 ! R433  R(153,402)              1.0941         calculate D2E/DX2 analytically  !
 ! R434  R(153,403)              1.0946         calculate D2E/DX2 analytically  !
 ! R435  R(153,404)              1.0938         calculate D2E/DX2 analytically  !
 ! R436  R(153,411)              1.8912         calculate D2E/DX2 analytically  !
 ! R437  R(154,422)              2.1529         calculate D2E/DX2 analytically  !
 ! R438  R(154,423)              1.092          calculate D2E/DX2 analytically  !
 ! R439  R(154,424)              1.0922         calculate D2E/DX2 analytically  !
 ! R440  R(154,425)              1.0917         calculate D2E/DX2 analytically  !
 ! R441  R(155,422)              2.1525         calculate D2E/DX2 analytically  !
 ! R442  R(155,429)              1.0921         calculate D2E/DX2 analytically  !
 ! R443  R(155,430)              1.0921         calculate D2E/DX2 analytically  !
 ! R444  R(155,431)              1.0922         calculate D2E/DX2 analytically  !
 ! R445  R(156,422)              2.1527         calculate D2E/DX2 analytically  !
 ! R446  R(156,426)              1.0917         calculate D2E/DX2 analytically  !
 ! R447  R(156,427)              1.0922         calculate D2E/DX2 analytically  !
 ! R448  R(156,428)              1.0921         calculate D2E/DX2 analytically  !
 ! R449  R(157,161)              1.204          calculate D2E/DX2 analytically  !
 ! R450  R(157,396)              1.1144         calculate D2E/DX2 analytically  !
 ! R451  R(158,163)              1.2033         calculate D2E/DX2 analytically  !
 ! R452  R(158,397)              1.1153         calculate D2E/DX2 analytically  !
 ! R453  R(159,164)              1.2031         calculate D2E/DX2 analytically  !
 ! R454  R(159,398)              1.1142         calculate D2E/DX2 analytically  !
 ! R455  R(160,162)              1.2046         calculate D2E/DX2 analytically  !
 ! R456  R(160,217)              2.3145         calculate D2E/DX2 analytically  !
 ! R457  R(160,399)              1.1033         calculate D2E/DX2 analytically  !
 ! R458  R(162,217)              2.4813         calculate D2E/DX2 analytically  !
 ! R459  R(162,298)              2.6051         calculate D2E/DX2 analytically  !
 ! R460  R(162,342)              2.5336         calculate D2E/DX2 analytically  !
 ! R461  R(171,235)              1.8413         calculate D2E/DX2 analytically  !
 ! R462  R(187,401)              0.966          calculate D2E/DX2 analytically  !
 ! R463  R(250,258)              1.5589         calculate D2E/DX2 analytically  !
 ! R464  R(282,294)              1.7703         calculate D2E/DX2 analytically  !
 ! R465  R(319,391)              1.8413         calculate D2E/DX2 analytically  !
 ! R466  R(319,394)              1.6802         calculate D2E/DX2 analytically  !
 ! R467  R(322,329)              1.973          calculate D2E/DX2 analytically  !
 ! A1    A(2,1,188)            110.8686         calculate D2E/DX2 analytically  !
 ! A2    A(2,1,189)            111.8376         calculate D2E/DX2 analytically  !
 ! A3    A(2,1,190)            111.8058         calculate D2E/DX2 analytically  !
 ! A4    A(188,1,189)          107.7987         calculate D2E/DX2 analytically  !
 ! A5    A(188,1,190)          107.3375         calculate D2E/DX2 analytically  !
 ! A6    A(189,1,190)          106.958          calculate D2E/DX2 analytically  !
 ! A7    A(1,2,3)              109.2018         calculate D2E/DX2 analytically  !
 ! A8    A(1,2,191)            110.6628         calculate D2E/DX2 analytically  !
 ! A9    A(1,2,192)            110.049          calculate D2E/DX2 analytically  !
 ! A10   A(3,2,191)            110.1059         calculate D2E/DX2 analytically  !
 ! A11   A(3,2,192)            109.5674         calculate D2E/DX2 analytically  !
 ! A12   A(191,2,192)          107.2313         calculate D2E/DX2 analytically  !
 ! A13   A(2,3,4)              111.8218         calculate D2E/DX2 analytically  !
 ! A14   A(2,3,5)              111.6274         calculate D2E/DX2 analytically  !
 ! A15   A(2,3,193)            107.2232         calculate D2E/DX2 analytically  !
 ! A16   A(4,3,5)              107.9736         calculate D2E/DX2 analytically  !
 ! A17   A(4,3,193)            108.648          calculate D2E/DX2 analytically  !
 ! A18   A(5,3,193)            109.496          calculate D2E/DX2 analytically  !
 ! A19   A(3,4,194)            110.7563         calculate D2E/DX2 analytically  !
 ! A20   A(3,4,195)            110.4046         calculate D2E/DX2 analytically  !
 ! A21   A(3,4,196)            113.6616         calculate D2E/DX2 analytically  !
 ! A22   A(194,4,195)          107.1717         calculate D2E/DX2 analytically  !
 ! A23   A(194,4,196)          107.1113         calculate D2E/DX2 analytically  !
 ! A24   A(195,4,196)          107.4504         calculate D2E/DX2 analytically  !
 ! A25   A(3,5,197)            110.4529         calculate D2E/DX2 analytically  !
 ! A26   A(3,5,198)            110.6546         calculate D2E/DX2 analytically  !
 ! A27   A(3,5,199)            113.525          calculate D2E/DX2 analytically  !
 ! A28   A(197,5,198)          106.4124         calculate D2E/DX2 analytically  !
 ! A29   A(197,5,199)          106.384          calculate D2E/DX2 analytically  !
 ! A30   A(198,5,199)          109.087          calculate D2E/DX2 analytically  !
 ! A31   A(7,6,200)            110.7236         calculate D2E/DX2 analytically  !
 ! A32   A(7,6,201)            112.105          calculate D2E/DX2 analytically  !
 ! A33   A(7,6,202)            112.6287         calculate D2E/DX2 analytically  !
 ! A34   A(7,6,364)            102.4647         calculate D2E/DX2 analytically  !
 ! A35   A(200,6,201)          106.3213         calculate D2E/DX2 analytically  !
 ! A36   A(200,6,202)          105.785          calculate D2E/DX2 analytically  !
 ! A37   A(200,6,364)          146.8089         calculate D2E/DX2 analytically  !
 ! A38   A(201,6,202)          108.896          calculate D2E/DX2 analytically  !
 ! A39   A(201,6,364)           58.6901         calculate D2E/DX2 analytically  !
 ! A40   A(202,6,364)           59.7945         calculate D2E/DX2 analytically  !
 ! A41   A(6,7,8)              112.8758         calculate D2E/DX2 analytically  !
 ! A42   A(6,7,9)              109.054          calculate D2E/DX2 analytically  !
 ! A43   A(6,7,203)            109.0518         calculate D2E/DX2 analytically  !
 ! A44   A(8,7,9)              108.4108         calculate D2E/DX2 analytically  !
 ! A45   A(8,7,203)            108.3186         calculate D2E/DX2 analytically  !
 ! A46   A(9,7,203)            109.0664         calculate D2E/DX2 analytically  !
 ! A47   A(7,8,204)            111.9768         calculate D2E/DX2 analytically  !
 ! A48   A(7,8,205)            110.7205         calculate D2E/DX2 analytically  !
 ! A49   A(7,8,206)            111.2092         calculate D2E/DX2 analytically  !
 ! A50   A(204,8,205)          107.8277         calculate D2E/DX2 analytically  !
 ! A51   A(204,8,206)          107.6437         calculate D2E/DX2 analytically  !
 ! A52   A(205,8,206)          107.2608         calculate D2E/DX2 analytically  !
 ! A53   A(7,9,207)            112.6475         calculate D2E/DX2 analytically  !
 ! A54   A(7,9,208)            111.1292         calculate D2E/DX2 analytically  !
 ! A55   A(7,9,209)            111.8493         calculate D2E/DX2 analytically  !
 ! A56   A(207,9,208)          106.902          calculate D2E/DX2 analytically  !
 ! A57   A(207,9,209)          106.9687         calculate D2E/DX2 analytically  !
 ! A58   A(208,9,209)          107.0168         calculate D2E/DX2 analytically  !
 ! A59   A(11,10,210)          111.8989         calculate D2E/DX2 analytically  !
 ! A60   A(11,10,211)          110.4355         calculate D2E/DX2 analytically  !
 ! A61   A(11,10,212)          111.0085         calculate D2E/DX2 analytically  !
 ! A62   A(210,10,211)         107.9606         calculate D2E/DX2 analytically  !
 ! A63   A(210,10,212)         107.8942         calculate D2E/DX2 analytically  !
 ! A64   A(211,10,212)         107.4743         calculate D2E/DX2 analytically  !
 ! A65   A(10,11,12)           111.9987         calculate D2E/DX2 analytically  !
 ! A66   A(10,11,13)           110.3434         calculate D2E/DX2 analytically  !
 ! A67   A(10,11,213)          108.3034         calculate D2E/DX2 analytically  !
 ! A68   A(12,11,13)           108.2584         calculate D2E/DX2 analytically  !
 ! A69   A(12,11,213)          108.2985         calculate D2E/DX2 analytically  !
 ! A70   A(13,11,213)          109.5988         calculate D2E/DX2 analytically  !
 ! A71   A(11,12,214)          111.4473         calculate D2E/DX2 analytically  !
 ! A72   A(11,12,215)          110.267          calculate D2E/DX2 analytically  !
 ! A73   A(11,12,216)          110.6973         calculate D2E/DX2 analytically  !
 ! A74   A(214,12,215)         108.2035         calculate D2E/DX2 analytically  !
 ! A75   A(214,12,216)         107.5127         calculate D2E/DX2 analytically  !
 ! A76   A(215,12,216)         108.6066         calculate D2E/DX2 analytically  !
 ! A77   A(11,13,217)          111.2791         calculate D2E/DX2 analytically  !
 ! A78   A(11,13,218)          110.3671         calculate D2E/DX2 analytically  !
 ! A79   A(11,13,219)          112.6583         calculate D2E/DX2 analytically  !
 ! A80   A(217,13,218)         106.066          calculate D2E/DX2 analytically  !
 ! A81   A(217,13,219)         109.5836         calculate D2E/DX2 analytically  !
 ! A82   A(218,13,219)         106.5746         calculate D2E/DX2 analytically  !
 ! A83   A(15,14,210)          128.0098         calculate D2E/DX2 analytically  !
 ! A84   A(15,14,220)          111.1629         calculate D2E/DX2 analytically  !
 ! A85   A(15,14,221)          111.0117         calculate D2E/DX2 analytically  !
 ! A86   A(15,14,222)          111.0227         calculate D2E/DX2 analytically  !
 ! A87   A(210,14,220)          55.9665         calculate D2E/DX2 analytically  !
 ! A88   A(210,14,221)          52.1103         calculate D2E/DX2 analytically  !
 ! A89   A(210,14,222)         120.9188         calculate D2E/DX2 analytically  !
 ! A90   A(220,14,221)         108.0759         calculate D2E/DX2 analytically  !
 ! A91   A(220,14,222)         107.707          calculate D2E/DX2 analytically  !
 ! A92   A(221,14,222)         107.7085         calculate D2E/DX2 analytically  !
 ! A93   A(14,15,223)          110.9511         calculate D2E/DX2 analytically  !
 ! A94   A(14,15,224)          111.3372         calculate D2E/DX2 analytically  !
 ! A95   A(14,15,225)          111.1844         calculate D2E/DX2 analytically  !
 ! A96   A(223,15,224)         108.1625         calculate D2E/DX2 analytically  !
 ! A97   A(223,15,225)         107.5109         calculate D2E/DX2 analytically  !
 ! A98   A(224,15,225)         107.5261         calculate D2E/DX2 analytically  !
 ! A99   A(17,16,226)          110.2313         calculate D2E/DX2 analytically  !
 ! A100  A(17,16,227)          111.2166         calculate D2E/DX2 analytically  !
 ! A101  A(17,16,228)          110.8146         calculate D2E/DX2 analytically  !
 ! A102  A(226,16,227)         108.2431         calculate D2E/DX2 analytically  !
 ! A103  A(226,16,228)         108.415          calculate D2E/DX2 analytically  !
 ! A104  A(227,16,228)         107.8186         calculate D2E/DX2 analytically  !
 ! A105  A(16,17,18)           112.1912         calculate D2E/DX2 analytically  !
 ! A106  A(16,17,229)          110.3934         calculate D2E/DX2 analytically  !
 ! A107  A(16,17,230)          109.5178         calculate D2E/DX2 analytically  !
 ! A108  A(18,17,229)          111.2312         calculate D2E/DX2 analytically  !
 ! A109  A(18,17,230)          105.761          calculate D2E/DX2 analytically  !
 ! A110  A(229,17,230)         107.5276         calculate D2E/DX2 analytically  !
 ! A111  A(17,18,19)           117.164          calculate D2E/DX2 analytically  !
 ! A112  A(17,18,20)           121.0303         calculate D2E/DX2 analytically  !
 ! A113  A(19,18,20)           121.8033         calculate D2E/DX2 analytically  !
 ! A114  A(18,19,231)          116.579          calculate D2E/DX2 analytically  !
 ! A115  A(18,19,400)          121.3393         calculate D2E/DX2 analytically  !
 ! A116  A(231,19,400)         119.6121         calculate D2E/DX2 analytically  !
 ! A117  A(22,21,232)          111.1611         calculate D2E/DX2 analytically  !
 ! A118  A(22,21,233)          112.354          calculate D2E/DX2 analytically  !
 ! A119  A(22,21,234)          110.6107         calculate D2E/DX2 analytically  !
 ! A120  A(232,21,233)         107.9829         calculate D2E/DX2 analytically  !
 ! A121  A(232,21,234)         107.8592         calculate D2E/DX2 analytically  !
 ! A122  A(233,21,234)         106.656          calculate D2E/DX2 analytically  !
 ! A123  A(21,22,23)           112.6278         calculate D2E/DX2 analytically  !
 ! A124  A(21,22,235)          109.1222         calculate D2E/DX2 analytically  !
 ! A125  A(21,22,236)          108.9091         calculate D2E/DX2 analytically  !
 ! A126  A(23,22,235)          111.8229         calculate D2E/DX2 analytically  !
 ! A127  A(23,22,236)          108.7387         calculate D2E/DX2 analytically  !
 ! A128  A(235,22,236)         105.3258         calculate D2E/DX2 analytically  !
 ! A129  A(22,23,24)           118.7207         calculate D2E/DX2 analytically  !
 ! A130  A(22,23,25)           121.1909         calculate D2E/DX2 analytically  !
 ! A131  A(24,23,25)           120.0277         calculate D2E/DX2 analytically  !
 ! A132  A(23,24,26)           119.6088         calculate D2E/DX2 analytically  !
 ! A133  A(23,24,237)          121.0414         calculate D2E/DX2 analytically  !
 ! A134  A(26,24,237)          119.0275         calculate D2E/DX2 analytically  !
 ! A135  A(23,25,27)           119.9221         calculate D2E/DX2 analytically  !
 ! A136  A(23,25,238)          120.0804         calculate D2E/DX2 analytically  !
 ! A137  A(27,25,238)          119.9608         calculate D2E/DX2 analytically  !
 ! A138  A(24,26,28)           120.8107         calculate D2E/DX2 analytically  !
 ! A139  A(24,26,239)          121.5151         calculate D2E/DX2 analytically  !
 ! A140  A(24,26,262)          111.0105         calculate D2E/DX2 analytically  !
 ! A141  A(28,26,239)          117.5773         calculate D2E/DX2 analytically  !
 ! A142  A(28,26,262)           85.5584         calculate D2E/DX2 analytically  !
 ! A143  A(239,26,262)          75.9845         calculate D2E/DX2 analytically  !
 ! A144  A(25,27,28)           119.7564         calculate D2E/DX2 analytically  !
 ! A145  A(25,27,240)          120.7696         calculate D2E/DX2 analytically  !
 ! A146  A(28,27,240)          119.3737         calculate D2E/DX2 analytically  !
 ! A147  A(26,28,27)           119.5656         calculate D2E/DX2 analytically  !
 ! A148  A(26,28,29)           118.6765         calculate D2E/DX2 analytically  !
 ! A149  A(27,28,29)           121.7517         calculate D2E/DX2 analytically  !
 ! A150  A(28,29,241)          109.959          calculate D2E/DX2 analytically  !
 ! A151  A(31,30,242)          111.5674         calculate D2E/DX2 analytically  !
 ! A152  A(31,30,243)          110.9031         calculate D2E/DX2 analytically  !
 ! A153  A(31,30,244)          110.9044         calculate D2E/DX2 analytically  !
 ! A154  A(31,30,416)           97.3971         calculate D2E/DX2 analytically  !
 ! A155  A(242,30,243)         107.9825         calculate D2E/DX2 analytically  !
 ! A156  A(242,30,244)         107.9975         calculate D2E/DX2 analytically  !
 ! A157  A(242,30,416)          15.5607         calculate D2E/DX2 analytically  !
 ! A158  A(243,30,244)         107.318          calculate D2E/DX2 analytically  !
 ! A159  A(243,30,416)         120.839          calculate D2E/DX2 analytically  !
 ! A160  A(244,30,416)         109.1219         calculate D2E/DX2 analytically  !
 ! A161  A(30,31,32)           110.9344         calculate D2E/DX2 analytically  !
 ! A162  A(30,31,245)          109.1456         calculate D2E/DX2 analytically  !
 ! A163  A(30,31,246)          109.2584         calculate D2E/DX2 analytically  !
 ! A164  A(32,31,245)          110.5634         calculate D2E/DX2 analytically  !
 ! A165  A(32,31,246)          110.5416         calculate D2E/DX2 analytically  !
 ! A166  A(245,31,246)         106.2749         calculate D2E/DX2 analytically  !
 ! A167  A(31,32,33)           119.919          calculate D2E/DX2 analytically  !
 ! A168  A(31,32,34)           119.3786         calculate D2E/DX2 analytically  !
 ! A169  A(33,32,34)           120.4592         calculate D2E/DX2 analytically  !
 ! A170  A(32,33,35)           119.6876         calculate D2E/DX2 analytically  !
 ! A171  A(32,33,247)          119.6719         calculate D2E/DX2 analytically  !
 ! A172  A(35,33,247)          120.2777         calculate D2E/DX2 analytically  !
 ! A173  A(32,34,36)           118.6639         calculate D2E/DX2 analytically  !
 ! A174  A(32,34,248)          120.1681         calculate D2E/DX2 analytically  !
 ! A175  A(32,34,335)           92.7208         calculate D2E/DX2 analytically  !
 ! A176  A(36,34,248)          120.8149         calculate D2E/DX2 analytically  !
 ! A177  A(36,34,335)           90.4318         calculate D2E/DX2 analytically  !
 ! A178  A(248,34,335)          92.7605         calculate D2E/DX2 analytically  !
 ! A179  A(33,35,37)           119.6335         calculate D2E/DX2 analytically  !
 ! A180  A(33,35,249)          119.1211         calculate D2E/DX2 analytically  !
 ! A181  A(37,35,249)          121.1518         calculate D2E/DX2 analytically  !
 ! A182  A(34,36,37)           121.0955         calculate D2E/DX2 analytically  !
 ! A183  A(34,36,250)          123.3838         calculate D2E/DX2 analytically  !
 ! A184  A(37,36,250)          114.695          calculate D2E/DX2 analytically  !
 ! A185  A(35,37,36)           119.5131         calculate D2E/DX2 analytically  !
 ! A186  A(35,37,199)          102.3148         calculate D2E/DX2 analytically  !
 ! A187  A(35,37,251)          121.9946         calculate D2E/DX2 analytically  !
 ! A188  A(36,37,199)          116.446          calculate D2E/DX2 analytically  !
 ! A189  A(36,37,251)          118.4642         calculate D2E/DX2 analytically  !
 ! A190  A(199,37,251)          51.1316         calculate D2E/DX2 analytically  !
 ! A191  A(39,38,252)          111.1428         calculate D2E/DX2 analytically  !
 ! A192  A(39,38,253)          111.3979         calculate D2E/DX2 analytically  !
 ! A193  A(39,38,254)          109.0948         calculate D2E/DX2 analytically  !
 ! A194  A(252,38,253)         107.3921         calculate D2E/DX2 analytically  !
 ! A195  A(252,38,254)         108.7973         calculate D2E/DX2 analytically  !
 ! A196  A(253,38,254)         108.9513         calculate D2E/DX2 analytically  !
 ! A197  A(38,39,40)           112.3186         calculate D2E/DX2 analytically  !
 ! A198  A(38,39,255)          109.709          calculate D2E/DX2 analytically  !
 ! A199  A(38,39,256)          107.2359         calculate D2E/DX2 analytically  !
 ! A200  A(38,39,308)          144.4507         calculate D2E/DX2 analytically  !
 ! A201  A(40,39,255)          109.2255         calculate D2E/DX2 analytically  !
 ! A202  A(40,39,256)          110.9893         calculate D2E/DX2 analytically  !
 ! A203  A(255,39,256)         107.2203         calculate D2E/DX2 analytically  !
 ! A204  A(255,39,308)         104.0912         calculate D2E/DX2 analytically  !
 ! A205  A(256,39,308)          50.6624         calculate D2E/DX2 analytically  !
 ! A206  A(39,40,41)           114.3576         calculate D2E/DX2 analytically  !
 ! A207  A(39,40,257)          110.3912         calculate D2E/DX2 analytically  !
 ! A208  A(39,40,258)          106.1419         calculate D2E/DX2 analytically  !
 ! A209  A(41,40,257)          106.0994         calculate D2E/DX2 analytically  !
 ! A210  A(41,40,258)          117.2526         calculate D2E/DX2 analytically  !
 ! A211  A(41,40,308)           80.4336         calculate D2E/DX2 analytically  !
 ! A212  A(257,40,258)         101.8318         calculate D2E/DX2 analytically  !
 ! A213  A(257,40,308)          56.2964         calculate D2E/DX2 analytically  !
 ! A214  A(258,40,308)         156.4417         calculate D2E/DX2 analytically  !
 ! A215  A(40,41,42)           116.9892         calculate D2E/DX2 analytically  !
 ! A216  A(40,41,43)           117.8615         calculate D2E/DX2 analytically  !
 ! A217  A(42,41,43)           124.8704         calculate D2E/DX2 analytically  !
 ! A218  A(41,43,378)          137.8865         calculate D2E/DX2 analytically  !
 ! A219  A(45,44,259)          110.3191         calculate D2E/DX2 analytically  !
 ! A220  A(45,44,260)          110.7596         calculate D2E/DX2 analytically  !
 ! A221  A(45,44,261)          109.4366         calculate D2E/DX2 analytically  !
 ! A222  A(259,44,260)         108.4916         calculate D2E/DX2 analytically  !
 ! A223  A(259,44,261)         109.1081         calculate D2E/DX2 analytically  !
 ! A224  A(260,44,261)         108.6867         calculate D2E/DX2 analytically  !
 ! A225  A(44,45,46)           111.7414         calculate D2E/DX2 analytically  !
 ! A226  A(44,45,47)           111.3877         calculate D2E/DX2 analytically  !
 ! A227  A(44,45,262)          106.6056         calculate D2E/DX2 analytically  !
 ! A228  A(46,45,47)           108.0261         calculate D2E/DX2 analytically  !
 ! A229  A(46,45,262)          110.0284         calculate D2E/DX2 analytically  !
 ! A230  A(47,45,262)          109.0274         calculate D2E/DX2 analytically  !
 ! A231  A(45,46,239)           89.8927         calculate D2E/DX2 analytically  !
 ! A232  A(45,46,263)          111.2179         calculate D2E/DX2 analytically  !
 ! A233  A(45,46,264)          108.0864         calculate D2E/DX2 analytically  !
 ! A234  A(45,46,265)          113.2835         calculate D2E/DX2 analytically  !
 ! A235  A(239,46,263)          55.3094         calculate D2E/DX2 analytically  !
 ! A236  A(239,46,264)         158.748          calculate D2E/DX2 analytically  !
 ! A237  A(239,46,265)          73.8339         calculate D2E/DX2 analytically  !
 ! A238  A(263,46,264)         106.155          calculate D2E/DX2 analytically  !
 ! A239  A(263,46,265)         110.0907         calculate D2E/DX2 analytically  !
 ! A240  A(264,46,265)         107.6702         calculate D2E/DX2 analytically  !
 ! A241  A(45,47,266)          107.2014         calculate D2E/DX2 analytically  !
 ! A242  A(45,47,269)          100.4945         calculate D2E/DX2 analytically  !
 ! A243  A(266,47,269)         111.2057         calculate D2E/DX2 analytically  !
 ! A244  A(178,48,259)          98.7513         calculate D2E/DX2 analytically  !
 ! A245  A(178,48,267)          59.8436         calculate D2E/DX2 analytically  !
 ! A246  A(178,48,268)         123.0831         calculate D2E/DX2 analytically  !
 ! A247  A(178,48,269)         127.15           calculate D2E/DX2 analytically  !
 ! A248  A(178,48,270)          49.9538         calculate D2E/DX2 analytically  !
 ! A249  A(259,48,267)         135.5795         calculate D2E/DX2 analytically  !
 ! A250  A(259,48,268)         114.5395         calculate D2E/DX2 analytically  !
 ! A251  A(259,48,269)          50.3736         calculate D2E/DX2 analytically  !
 ! A252  A(259,48,270)          60.4759         calculate D2E/DX2 analytically  !
 ! A253  A(267,48,268)         109.5084         calculate D2E/DX2 analytically  !
 ! A254  A(267,48,269)         109.2125         calculate D2E/DX2 analytically  !
 ! A255  A(267,48,270)         109.7403         calculate D2E/DX2 analytically  !
 ! A256  A(268,48,269)         109.4756         calculate D2E/DX2 analytically  !
 ! A257  A(268,48,270)         109.4166         calculate D2E/DX2 analytically  !
 ! A258  A(269,48,270)         109.4737         calculate D2E/DX2 analytically  !
 ! A259  A(50,49,176)          110.5766         calculate D2E/DX2 analytically  !
 ! A260  A(50,49,177)          111.9429         calculate D2E/DX2 analytically  !
 ! A261  A(176,49,177)         107.7257         calculate D2E/DX2 analytically  !
 ! A262  A(49,50,51)           108.686          calculate D2E/DX2 analytically  !
 ! A263  A(49,50,53)           108.6811         calculate D2E/DX2 analytically  !
 ! A264  A(49,50,175)          108.6972         calculate D2E/DX2 analytically  !
 ! A265  A(51,50,53)           113.7504         calculate D2E/DX2 analytically  !
 ! A266  A(51,50,175)          106.7962         calculate D2E/DX2 analytically  !
 ! A267  A(53,50,175)          110.1128         calculate D2E/DX2 analytically  !
 ! A268  A(50,51,52)           121.1059         calculate D2E/DX2 analytically  !
 ! A269  A(50,51,57)           117.4225         calculate D2E/DX2 analytically  !
 ! A270  A(52,51,57)           121.467          calculate D2E/DX2 analytically  !
 ! A271  A(50,53,54)           110.0555         calculate D2E/DX2 analytically  !
 ! A272  A(50,53,55)           112.1478         calculate D2E/DX2 analytically  !
 ! A273  A(50,53,166)          107.8809         calculate D2E/DX2 analytically  !
 ! A274  A(54,53,55)           108.7619         calculate D2E/DX2 analytically  !
 ! A275  A(54,53,166)          108.6059         calculate D2E/DX2 analytically  !
 ! A276  A(55,53,166)          109.3242         calculate D2E/DX2 analytically  !
 ! A277  A(53,54,56)           115.8053         calculate D2E/DX2 analytically  !
 ! A278  A(53,54,170)          110.6557         calculate D2E/DX2 analytically  !
 ! A279  A(53,54,171)          107.0389         calculate D2E/DX2 analytically  !
 ! A280  A(56,54,170)          108.8497         calculate D2E/DX2 analytically  !
 ! A281  A(56,54,171)          109.1801         calculate D2E/DX2 analytically  !
 ! A282  A(170,54,171)         104.7149         calculate D2E/DX2 analytically  !
 ! A283  A(53,55,167)          111.4669         calculate D2E/DX2 analytically  !
 ! A284  A(53,55,168)          110.2955         calculate D2E/DX2 analytically  !
 ! A285  A(53,55,169)          111.0173         calculate D2E/DX2 analytically  !
 ! A286  A(167,55,168)         107.6686         calculate D2E/DX2 analytically  !
 ! A287  A(167,55,169)         107.5739         calculate D2E/DX2 analytically  !
 ! A288  A(168,55,169)         108.6929         calculate D2E/DX2 analytically  !
 ! A289  A(54,56,172)          111.8577         calculate D2E/DX2 analytically  !
 ! A290  A(54,56,173)          112.5248         calculate D2E/DX2 analytically  !
 ! A291  A(54,56,174)          110.4002         calculate D2E/DX2 analytically  !
 ! A292  A(172,56,173)         107.3208         calculate D2E/DX2 analytically  !
 ! A293  A(172,56,174)         107.5028         calculate D2E/DX2 analytically  !
 ! A294  A(173,56,174)         106.9698         calculate D2E/DX2 analytically  !
 ! A295  A(51,57,58)           121.1702         calculate D2E/DX2 analytically  !
 ! A296  A(51,57,186)          117.3227         calculate D2E/DX2 analytically  !
 ! A297  A(58,57,186)          121.4977         calculate D2E/DX2 analytically  !
 ! A298  A(57,58,59)           110.643          calculate D2E/DX2 analytically  !
 ! A299  A(57,58,61)           109.043          calculate D2E/DX2 analytically  !
 ! A300  A(57,58,185)          108.9218         calculate D2E/DX2 analytically  !
 ! A301  A(59,58,61)           111.4592         calculate D2E/DX2 analytically  !
 ! A302  A(59,58,185)          105.606          calculate D2E/DX2 analytically  !
 ! A303  A(61,58,185)          111.1127         calculate D2E/DX2 analytically  !
 ! A304  A(58,59,60)           120.022          calculate D2E/DX2 analytically  !
 ! A305  A(58,59,187)          119.9531         calculate D2E/DX2 analytically  !
 ! A306  A(60,59,187)          120.0248         calculate D2E/DX2 analytically  !
 ! A307  A(58,61,62)           113.7678         calculate D2E/DX2 analytically  !
 ! A308  A(58,61,178)          109.2023         calculate D2E/DX2 analytically  !
 ! A309  A(58,61,179)          107.1148         calculate D2E/DX2 analytically  !
 ! A310  A(62,61,178)          110.4134         calculate D2E/DX2 analytically  !
 ! A311  A(62,61,179)          110.2512         calculate D2E/DX2 analytically  !
 ! A312  A(178,61,179)         105.733          calculate D2E/DX2 analytically  !
 ! A313  A(61,62,63)           120.0289         calculate D2E/DX2 analytically  !
 ! A314  A(61,62,64)           119.7476         calculate D2E/DX2 analytically  !
 ! A315  A(63,62,64)           120.2054         calculate D2E/DX2 analytically  !
 ! A316  A(62,63,65)           119.9337         calculate D2E/DX2 analytically  !
 ! A317  A(62,63,180)          120.5648         calculate D2E/DX2 analytically  !
 ! A318  A(65,63,180)          119.5011         calculate D2E/DX2 analytically  !
 ! A319  A(62,64,66)           119.7982         calculate D2E/DX2 analytically  !
 ! A320  A(62,64,181)          119.9735         calculate D2E/DX2 analytically  !
 ! A321  A(66,64,181)          120.224          calculate D2E/DX2 analytically  !
 ! A322  A(63,65,67)           119.9364         calculate D2E/DX2 analytically  !
 ! A323  A(63,65,182)          120.015          calculate D2E/DX2 analytically  !
 ! A324  A(67,65,182)          120.0436         calculate D2E/DX2 analytically  !
 ! A325  A(64,66,67)           120.0635         calculate D2E/DX2 analytically  !
 ! A326  A(64,66,183)          120.0237         calculate D2E/DX2 analytically  !
 ! A327  A(67,66,183)          119.9124         calculate D2E/DX2 analytically  !
 ! A328  A(65,67,66)           120.0516         calculate D2E/DX2 analytically  !
 ! A329  A(65,67,184)          120.0068         calculate D2E/DX2 analytically  !
 ! A330  A(66,67,184)          119.9414         calculate D2E/DX2 analytically  !
 ! A331  A(69,68,271)          111.0842         calculate D2E/DX2 analytically  !
 ! A332  A(69,68,272)          111.0154         calculate D2E/DX2 analytically  !
 ! A333  A(69,68,273)          111.2136         calculate D2E/DX2 analytically  !
 ! A334  A(271,68,272)         108.0269         calculate D2E/DX2 analytically  !
 ! A335  A(271,68,273)         107.9679         calculate D2E/DX2 analytically  !
 ! A336  A(272,68,273)         107.3739         calculate D2E/DX2 analytically  !
 ! A337  A(68,69,70)           113.5844         calculate D2E/DX2 analytically  !
 ! A338  A(68,69,274)          109.293          calculate D2E/DX2 analytically  !
 ! A339  A(68,69,275)          108.9101         calculate D2E/DX2 analytically  !
 ! A340  A(70,69,274)          109.293          calculate D2E/DX2 analytically  !
 ! A341  A(70,69,275)          109.4575         calculate D2E/DX2 analytically  !
 ! A342  A(274,69,275)         106.0258         calculate D2E/DX2 analytically  !
 ! A343  A(69,70,71)           120.257          calculate D2E/DX2 analytically  !
 ! A344  A(69,70,72)           119.7474         calculate D2E/DX2 analytically  !
 ! A345  A(71,70,72)           119.9753         calculate D2E/DX2 analytically  !
 ! A346  A(70,71,73)           120.0195         calculate D2E/DX2 analytically  !
 ! A347  A(70,71,276)          120.2105         calculate D2E/DX2 analytically  !
 ! A348  A(73,71,276)          119.7629         calculate D2E/DX2 analytically  !
 ! A349  A(70,72,74)           119.9695         calculate D2E/DX2 analytically  !
 ! A350  A(70,72,277)          120.1852         calculate D2E/DX2 analytically  !
 ! A351  A(74,72,277)          119.8332         calculate D2E/DX2 analytically  !
 ! A352  A(71,73,75)           119.9509         calculate D2E/DX2 analytically  !
 ! A353  A(71,73,278)          120.3246         calculate D2E/DX2 analytically  !
 ! A354  A(75,73,278)          119.7065         calculate D2E/DX2 analytically  !
 ! A355  A(72,74,75)           120.0498         calculate D2E/DX2 analytically  !
 ! A356  A(72,74,279)          120.7005         calculate D2E/DX2 analytically  !
 ! A357  A(75,74,279)          119.2351         calculate D2E/DX2 analytically  !
 ! A358  A(73,75,74)           119.9346         calculate D2E/DX2 analytically  !
 ! A359  A(73,75,76)           120.3365         calculate D2E/DX2 analytically  !
 ! A360  A(74,75,76)           119.7283         calculate D2E/DX2 analytically  !
 ! A361  A(75,76,229)           94.1523         calculate D2E/DX2 analytically  !
 ! A362  A(75,76,280)          109.8607         calculate D2E/DX2 analytically  !
 ! A363  A(75,76,392)          144.1397         calculate D2E/DX2 analytically  !
 ! A364  A(75,76,400)          101.3449         calculate D2E/DX2 analytically  !
 ! A365  A(229,76,280)          91.6538         calculate D2E/DX2 analytically  !
 ! A366  A(229,76,392)         121.5363         calculate D2E/DX2 analytically  !
 ! A367  A(229,76,400)          61.5889         calculate D2E/DX2 analytically  !
 ! A368  A(280,76,392)          69.0255         calculate D2E/DX2 analytically  !
 ! A369  A(280,76,400)         140.3197         calculate D2E/DX2 analytically  !
 ! A370  A(392,76,400)          99.0766         calculate D2E/DX2 analytically  !
 ! A371  A(78,77,281)          111.3935         calculate D2E/DX2 analytically  !
 ! A372  A(78,77,282)          111.28           calculate D2E/DX2 analytically  !
 ! A373  A(78,77,283)          111.7997         calculate D2E/DX2 analytically  !
 ! A374  A(78,77,428)          124.6484         calculate D2E/DX2 analytically  !
 ! A375  A(281,77,282)         107.947          calculate D2E/DX2 analytically  !
 ! A376  A(281,77,283)         107.7888         calculate D2E/DX2 analytically  !
 ! A377  A(281,77,428)          36.8013         calculate D2E/DX2 analytically  !
 ! A378  A(282,77,283)         106.3949         calculate D2E/DX2 analytically  !
 ! A379  A(282,77,428)         120.8518         calculate D2E/DX2 analytically  !
 ! A380  A(283,77,428)          71.0441         calculate D2E/DX2 analytically  !
 ! A381  A(77,78,79)           113.1857         calculate D2E/DX2 analytically  !
 ! A382  A(77,78,284)          109.5225         calculate D2E/DX2 analytically  !
 ! A383  A(77,78,285)          109.0728         calculate D2E/DX2 analytically  !
 ! A384  A(79,78,284)          110.2316         calculate D2E/DX2 analytically  !
 ! A385  A(79,78,285)          108.6721         calculate D2E/DX2 analytically  !
 ! A386  A(284,78,285)         105.8857         calculate D2E/DX2 analytically  !
 ! A387  A(78,79,80)           111.1702         calculate D2E/DX2 analytically  !
 ! A388  A(78,79,81)           110.0087         calculate D2E/DX2 analytically  !
 ! A389  A(78,79,286)          108.3892         calculate D2E/DX2 analytically  !
 ! A390  A(80,79,81)           110.3062         calculate D2E/DX2 analytically  !
 ! A391  A(80,79,286)          108.3929         calculate D2E/DX2 analytically  !
 ! A392  A(81,79,286)          108.4973         calculate D2E/DX2 analytically  !
 ! A393  A(79,80,287)          111.4986         calculate D2E/DX2 analytically  !
 ! A394  A(79,80,288)          111.5192         calculate D2E/DX2 analytically  !
 ! A395  A(79,80,289)          110.7495         calculate D2E/DX2 analytically  !
 ! A396  A(287,80,288)         107.7748         calculate D2E/DX2 analytically  !
 ! A397  A(287,80,289)         107.6774         calculate D2E/DX2 analytically  !
 ! A398  A(288,80,289)         107.4322         calculate D2E/DX2 analytically  !
 ! A399  A(79,81,290)          111.096          calculate D2E/DX2 analytically  !
 ! A400  A(79,81,291)          112.7168         calculate D2E/DX2 analytically  !
 ! A401  A(79,81,292)          110.6916         calculate D2E/DX2 analytically  !
 ! A402  A(79,81,366)          116.9555         calculate D2E/DX2 analytically  !
 ! A403  A(79,81,428)          104.1348         calculate D2E/DX2 analytically  !
 ! A404  A(290,81,291)         107.0011         calculate D2E/DX2 analytically  !
 ! A405  A(290,81,292)         107.2801         calculate D2E/DX2 analytically  !
 ! A406  A(290,81,366)          81.4758         calculate D2E/DX2 analytically  !
 ! A407  A(290,81,428)          80.8031         calculate D2E/DX2 analytically  !
 ! A408  A(291,81,292)         107.8101         calculate D2E/DX2 analytically  !
 ! A409  A(291,81,366)          26.6461         calculate D2E/DX2 analytically  !
 ! A410  A(291,81,428)          33.8794         calculate D2E/DX2 analytically  !
 ! A411  A(292,81,366)         124.1374         calculate D2E/DX2 analytically  !
 ! A412  A(292,81,428)         137.6522         calculate D2E/DX2 analytically  !
 ! A413  A(366,81,428)          13.8417         calculate D2E/DX2 analytically  !
 ! A414  A(83,82,293)          111.1262         calculate D2E/DX2 analytically  !
 ! A415  A(83,82,294)          110.6153         calculate D2E/DX2 analytically  !
 ! A416  A(83,82,295)          111.0693         calculate D2E/DX2 analytically  !
 ! A417  A(293,82,294)         107.9215         calculate D2E/DX2 analytically  !
 ! A418  A(293,82,295)         107.6036         calculate D2E/DX2 analytically  !
 ! A419  A(294,82,295)         108.3756         calculate D2E/DX2 analytically  !
 ! A420  A(82,83,84)           108.2706         calculate D2E/DX2 analytically  !
 ! A421  A(82,83,296)          111.7496         calculate D2E/DX2 analytically  !
 ! A422  A(82,83,297)          112.2692         calculate D2E/DX2 analytically  !
 ! A423  A(84,83,296)          105.8503         calculate D2E/DX2 analytically  !
 ! A424  A(84,83,297)          110.3388         calculate D2E/DX2 analytically  !
 ! A425  A(296,83,297)         108.1751         calculate D2E/DX2 analytically  !
 ! A426  A(83,84,215)          145.4679         calculate D2E/DX2 analytically  !
 ! A427  A(83,84,298)           97.2707         calculate D2E/DX2 analytically  !
 ! A428  A(215,84,298)          81.4906         calculate D2E/DX2 analytically  !
 ! A429  A(86,85,299)          111.1086         calculate D2E/DX2 analytically  !
 ! A430  A(86,85,300)          110.0335         calculate D2E/DX2 analytically  !
 ! A431  A(86,85,301)          111.8931         calculate D2E/DX2 analytically  !
 ! A432  A(299,85,300)         108.269          calculate D2E/DX2 analytically  !
 ! A433  A(299,85,301)         108.0466         calculate D2E/DX2 analytically  !
 ! A434  A(300,85,301)         107.3413         calculate D2E/DX2 analytically  !
 ! A435  A(85,86,87)           114.1093         calculate D2E/DX2 analytically  !
 ! A436  A(85,86,302)          108.3774         calculate D2E/DX2 analytically  !
 ! A437  A(85,86,303)          109.362          calculate D2E/DX2 analytically  !
 ! A438  A(87,86,302)          110.0495         calculate D2E/DX2 analytically  !
 ! A439  A(87,86,303)          108.8721         calculate D2E/DX2 analytically  !
 ! A440  A(302,86,303)         105.736          calculate D2E/DX2 analytically  !
 ! A441  A(86,87,88)           121.0481         calculate D2E/DX2 analytically  !
 ! A442  A(86,87,89)           118.8415         calculate D2E/DX2 analytically  !
 ! A443  A(88,87,89)           120.0332         calculate D2E/DX2 analytically  !
 ! A444  A(87,88,90)           119.6434         calculate D2E/DX2 analytically  !
 ! A445  A(87,88,304)          119.8383         calculate D2E/DX2 analytically  !
 ! A446  A(90,88,304)          120.4154         calculate D2E/DX2 analytically  !
 ! A447  A(87,89,91)           120.0571         calculate D2E/DX2 analytically  !
 ! A448  A(87,89,305)          119.5991         calculate D2E/DX2 analytically  !
 ! A449  A(91,89,305)          120.3362         calculate D2E/DX2 analytically  !
 ! A450  A(88,90,92)           119.987          calculate D2E/DX2 analytically  !
 ! A451  A(88,90,306)          120.5052         calculate D2E/DX2 analytically  !
 ! A452  A(88,90,338)           82.9649         calculate D2E/DX2 analytically  !
 ! A453  A(92,90,306)          119.3872         calculate D2E/DX2 analytically  !
 ! A454  A(92,90,338)          142.6746         calculate D2E/DX2 analytically  !
 ! A455  A(306,90,338)          50.5807         calculate D2E/DX2 analytically  !
 ! A456  A(89,91,92)           119.8727         calculate D2E/DX2 analytically  !
 ! A457  A(89,91,307)          122.8695         calculate D2E/DX2 analytically  !
 ! A458  A(89,91,377)           87.9838         calculate D2E/DX2 analytically  !
 ! A459  A(92,91,307)          117.1024         calculate D2E/DX2 analytically  !
 ! A460  A(92,91,377)          106.3928         calculate D2E/DX2 analytically  !
 ! A461  A(307,91,377)          80.1277         calculate D2E/DX2 analytically  !
 ! A462  A(90,92,91)           119.9307         calculate D2E/DX2 analytically  !
 ! A463  A(90,92,93)           120.7019         calculate D2E/DX2 analytically  !
 ! A464  A(91,92,93)           119.3673         calculate D2E/DX2 analytically  !
 ! A465  A(92,93,308)          109.9075         calculate D2E/DX2 analytically  !
 ! A466  A(95,94,309)          111.6016         calculate D2E/DX2 analytically  !
 ! A467  A(95,94,310)          110.2283         calculate D2E/DX2 analytically  !
 ! A468  A(95,94,311)          112.0189         calculate D2E/DX2 analytically  !
 ! A469  A(309,94,310)         108.2989         calculate D2E/DX2 analytically  !
 ! A470  A(309,94,311)         107.4288         calculate D2E/DX2 analytically  !
 ! A471  A(310,94,311)         107.0711         calculate D2E/DX2 analytically  !
 ! A472  A(94,95,96)           112.9169         calculate D2E/DX2 analytically  !
 ! A473  A(94,95,312)          108.5105         calculate D2E/DX2 analytically  !
 ! A474  A(94,95,313)          110.8195         calculate D2E/DX2 analytically  !
 ! A475  A(96,95,312)          108.6294         calculate D2E/DX2 analytically  !
 ! A476  A(96,95,313)          109.4957         calculate D2E/DX2 analytically  !
 ! A477  A(312,95,313)         106.219          calculate D2E/DX2 analytically  !
 ! A478  A(95,96,97)           110.88           calculate D2E/DX2 analytically  !
 ! A479  A(95,96,98)           109.8192         calculate D2E/DX2 analytically  !
 ! A480  A(95,96,314)          107.9693         calculate D2E/DX2 analytically  !
 ! A481  A(97,96,98)           109.9419         calculate D2E/DX2 analytically  !
 ! A482  A(97,96,314)          109.0384         calculate D2E/DX2 analytically  !
 ! A483  A(98,96,314)          109.1465         calculate D2E/DX2 analytically  !
 ! A484  A(96,97,297)          102.888          calculate D2E/DX2 analytically  !
 ! A485  A(96,97,315)          111.3498         calculate D2E/DX2 analytically  !
 ! A486  A(96,97,316)          111.9767         calculate D2E/DX2 analytically  !
 ! A487  A(96,97,317)          110.2181         calculate D2E/DX2 analytically  !
 ! A488  A(297,97,315)          66.0187         calculate D2E/DX2 analytically  !
 ! A489  A(297,97,316)          49.9395         calculate D2E/DX2 analytically  !
 ! A490  A(297,97,317)         145.8735         calculate D2E/DX2 analytically  !
 ! A491  A(315,97,316)         107.7565         calculate D2E/DX2 analytically  !
 ! A492  A(315,97,317)         107.6603         calculate D2E/DX2 analytically  !
 ! A493  A(316,97,317)         107.7005         calculate D2E/DX2 analytically  !
 ! A494  A(96,98,318)          109.5816         calculate D2E/DX2 analytically  !
 ! A495  A(96,98,319)          113.5476         calculate D2E/DX2 analytically  !
 ! A496  A(96,98,320)          112.0121         calculate D2E/DX2 analytically  !
 ! A497  A(318,98,319)         106.7203         calculate D2E/DX2 analytically  !
 ! A498  A(318,98,320)         107.4615         calculate D2E/DX2 analytically  !
 ! A499  A(319,98,320)         107.2066         calculate D2E/DX2 analytically  !
 ! A500  A(100,99,321)         109.4248         calculate D2E/DX2 analytically  !
 ! A501  A(100,99,322)         111.6526         calculate D2E/DX2 analytically  !
 ! A502  A(100,99,323)         110.3171         calculate D2E/DX2 analytically  !
 ! A503  A(321,99,322)         108.2503         calculate D2E/DX2 analytically  !
 ! A504  A(321,99,323)         108.6799         calculate D2E/DX2 analytically  !
 ! A505  A(322,99,323)         108.4438         calculate D2E/DX2 analytically  !
 ! A506  A(99,100,101)         109.9325         calculate D2E/DX2 analytically  !
 ! A507  A(99,100,102)         110.773          calculate D2E/DX2 analytically  !
 ! A508  A(99,100,324)         108.4975         calculate D2E/DX2 analytically  !
 ! A509  A(101,100,102)        108.9131         calculate D2E/DX2 analytically  !
 ! A510  A(101,100,324)        109.2199         calculate D2E/DX2 analytically  !
 ! A511  A(102,100,324)        109.484          calculate D2E/DX2 analytically  !
 ! A512  A(100,101,325)        111.5968         calculate D2E/DX2 analytically  !
 ! A513  A(100,101,326)        111.0061         calculate D2E/DX2 analytically  !
 ! A514  A(100,101,327)        109.7654         calculate D2E/DX2 analytically  !
 ! A515  A(325,101,326)        107.626          calculate D2E/DX2 analytically  !
 ! A516  A(325,101,327)        108.7445         calculate D2E/DX2 analytically  !
 ! A517  A(326,101,327)        107.9926         calculate D2E/DX2 analytically  !
 ! A518  A(100,102,300)         99.0919         calculate D2E/DX2 analytically  !
 ! A519  A(100,102,328)        107.7863         calculate D2E/DX2 analytically  !
 ! A520  A(300,102,328)         52.024          calculate D2E/DX2 analytically  !
 ! A521  A(104,103,329)        110.3683         calculate D2E/DX2 analytically  !
 ! A522  A(104,103,330)        111.5612         calculate D2E/DX2 analytically  !
 ! A523  A(104,103,331)        110.5444         calculate D2E/DX2 analytically  !
 ! A524  A(329,103,330)        108.4137         calculate D2E/DX2 analytically  !
 ! A525  A(329,103,331)        107.9511         calculate D2E/DX2 analytically  !
 ! A526  A(330,103,331)        107.8841         calculate D2E/DX2 analytically  !
 ! A527  A(103,104,105)        112.3185         calculate D2E/DX2 analytically  !
 ! A528  A(103,104,106)        109.9215         calculate D2E/DX2 analytically  !
 ! A529  A(103,104,332)        107.9472         calculate D2E/DX2 analytically  !
 ! A530  A(105,104,106)        108.6241         calculate D2E/DX2 analytically  !
 ! A531  A(105,104,332)        109.3662         calculate D2E/DX2 analytically  !
 ! A532  A(106,104,332)        108.5966         calculate D2E/DX2 analytically  !
 ! A533  A(104,105,333)        110.762          calculate D2E/DX2 analytically  !
 ! A534  A(104,105,334)        112.355          calculate D2E/DX2 analytically  !
 ! A535  A(104,105,335)        110.2655         calculate D2E/DX2 analytically  !
 ! A536  A(333,105,334)        107.6557         calculate D2E/DX2 analytically  !
 ! A537  A(333,105,335)        108.1152         calculate D2E/DX2 analytically  !
 ! A538  A(334,105,335)        107.5243         calculate D2E/DX2 analytically  !
 ! A539  A(104,106,336)        112.0605         calculate D2E/DX2 analytically  !
 ! A540  A(104,106,337)        110.8828         calculate D2E/DX2 analytically  !
 ! A541  A(104,106,338)        109.1033         calculate D2E/DX2 analytically  !
 ! A542  A(336,106,337)        107.6676         calculate D2E/DX2 analytically  !
 ! A543  A(336,106,338)        109.2164         calculate D2E/DX2 analytically  !
 ! A544  A(337,106,338)        107.8032         calculate D2E/DX2 analytically  !
 ! A545  A(108,107,339)        111.1672         calculate D2E/DX2 analytically  !
 ! A546  A(108,107,340)        111.5851         calculate D2E/DX2 analytically  !
 ! A547  A(108,107,341)        111.2595         calculate D2E/DX2 analytically  !
 ! A548  A(108,107,345)        111.402          calculate D2E/DX2 analytically  !
 ! A549  A(339,107,340)        107.4496         calculate D2E/DX2 analytically  !
 ! A550  A(339,107,341)        107.2948         calculate D2E/DX2 analytically  !
 ! A551  A(339,107,345)        136.7223         calculate D2E/DX2 analytically  !
 ! A552  A(340,107,341)        107.8804         calculate D2E/DX2 analytically  !
 ! A553  A(340,107,345)         62.7533         calculate D2E/DX2 analytically  !
 ! A554  A(341,107,345)         48.6536         calculate D2E/DX2 analytically  !
 ! A555  A(107,108,342)        111.8999         calculate D2E/DX2 analytically  !
 ! A556  A(107,108,343)        111.1726         calculate D2E/DX2 analytically  !
 ! A557  A(107,108,344)        111.1849         calculate D2E/DX2 analytically  !
 ! A558  A(342,108,343)        107.9686         calculate D2E/DX2 analytically  !
 ! A559  A(342,108,344)        107.2048         calculate D2E/DX2 analytically  !
 ! A560  A(343,108,344)        107.1863         calculate D2E/DX2 analytically  !
 ! A561  A(110,109,345)        110.1654         calculate D2E/DX2 analytically  !
 ! A562  A(110,109,346)        111.6732         calculate D2E/DX2 analytically  !
 ! A563  A(110,109,347)        110.7702         calculate D2E/DX2 analytically  !
 ! A564  A(345,109,346)        108.1802         calculate D2E/DX2 analytically  !
 ! A565  A(345,109,347)        108.0451         calculate D2E/DX2 analytically  !
 ! A566  A(346,109,347)        107.884          calculate D2E/DX2 analytically  !
 ! A567  A(109,110,111)        115.4684         calculate D2E/DX2 analytically  !
 ! A568  A(109,110,112)        109.5936         calculate D2E/DX2 analytically  !
 ! A569  A(109,110,348)        107.5637         calculate D2E/DX2 analytically  !
 ! A570  A(111,110,112)        107.2787         calculate D2E/DX2 analytically  !
 ! A571  A(111,110,348)        108.1424         calculate D2E/DX2 analytically  !
 ! A572  A(112,110,348)        108.624          calculate D2E/DX2 analytically  !
 ! A573  A(110,111,349)        110.5858         calculate D2E/DX2 analytically  !
 ! A574  A(110,111,350)        112.3738         calculate D2E/DX2 analytically  !
 ! A575  A(110,111,351)        110.7843         calculate D2E/DX2 analytically  !
 ! A576  A(349,111,350)        107.7532         calculate D2E/DX2 analytically  !
 ! A577  A(349,111,351)        107.6746         calculate D2E/DX2 analytically  !
 ! A578  A(350,111,351)        107.4791         calculate D2E/DX2 analytically  !
 ! A579  A(110,112,352)        112.3769         calculate D2E/DX2 analytically  !
 ! A580  A(110,112,353)        111.6492         calculate D2E/DX2 analytically  !
 ! A581  A(110,112,354)        110.1562         calculate D2E/DX2 analytically  !
 ! A582  A(352,112,353)        107.4448         calculate D2E/DX2 analytically  !
 ! A583  A(352,112,354)        107.3105         calculate D2E/DX2 analytically  !
 ! A584  A(353,112,354)        107.683          calculate D2E/DX2 analytically  !
 ! A585  A(130,113,133)        120.8135         calculate D2E/DX2 analytically  !
 ! A586  A(130,113,355)        117.5799         calculate D2E/DX2 analytically  !
 ! A587  A(133,113,355)        121.5976         calculate D2E/DX2 analytically  !
 ! A588  A(131,114,133)        120.9229         calculate D2E/DX2 analytically  !
 ! A589  A(131,114,356)        119.6092         calculate D2E/DX2 analytically  !
 ! A590  A(133,114,356)        119.4649         calculate D2E/DX2 analytically  !
 ! A591  A(128,115,134)        120.8438         calculate D2E/DX2 analytically  !
 ! A592  A(128,115,357)        117.9332         calculate D2E/DX2 analytically  !
 ! A593  A(134,115,357)        121.2006         calculate D2E/DX2 analytically  !
 ! A594  A(129,116,134)        121.0176         calculate D2E/DX2 analytically  !
 ! A595  A(129,116,358)        119.5927         calculate D2E/DX2 analytically  !
 ! A596  A(134,116,358)        119.3834         calculate D2E/DX2 analytically  !
 ! A597  A(123,117,135)        120.8606         calculate D2E/DX2 analytically  !
 ! A598  A(123,117,359)        117.2395         calculate D2E/DX2 analytically  !
 ! A599  A(135,117,359)        121.8981         calculate D2E/DX2 analytically  !
 ! A600  A(124,118,135)        120.929          calculate D2E/DX2 analytically  !
 ! A601  A(124,118,360)        119.5999         calculate D2E/DX2 analytically  !
 ! A602  A(135,118,360)        119.4674         calculate D2E/DX2 analytically  !
 ! A603  A(120,119,121)        121.0553         calculate D2E/DX2 analytically  !
 ! A604  A(120,119,122)        121.3858         calculate D2E/DX2 analytically  !
 ! A605  A(121,119,122)        117.5471         calculate D2E/DX2 analytically  !
 ! A606  A(119,120,132)        112.6381         calculate D2E/DX2 analytically  !
 ! A607  A(119,120,361)        110.1393         calculate D2E/DX2 analytically  !
 ! A608  A(119,120,362)        109.8183         calculate D2E/DX2 analytically  !
 ! A609  A(132,120,361)        105.5024         calculate D2E/DX2 analytically  !
 ! A610  A(132,120,362)        110.9309         calculate D2E/DX2 analytically  !
 ! A611  A(361,120,362)        107.6175         calculate D2E/DX2 analytically  !
 ! A612  A(119,121,144)        121.1242         calculate D2E/DX2 analytically  !
 ! A613  A(119,121,363)        120.0471         calculate D2E/DX2 analytically  !
 ! A614  A(144,121,363)        118.5347         calculate D2E/DX2 analytically  !
 ! A615  A(119,122,145)        121.3056         calculate D2E/DX2 analytically  !
 ! A616  A(119,122,213)         96.1071         calculate D2E/DX2 analytically  !
 ! A617  A(119,122,364)        120.1777         calculate D2E/DX2 analytically  !
 ! A618  A(145,122,213)         99.6057         calculate D2E/DX2 analytically  !
 ! A619  A(145,122,364)        118.4987         calculate D2E/DX2 analytically  !
 ! A620  A(213,122,364)         72.4895         calculate D2E/DX2 analytically  !
 ! A621  A(117,123,150)        121.4749         calculate D2E/DX2 analytically  !
 ! A622  A(117,123,365)        118.4161         calculate D2E/DX2 analytically  !
 ! A623  A(150,123,365)        120.1084         calculate D2E/DX2 analytically  !
 ! A624  A(118,124,150)        121.4194         calculate D2E/DX2 analytically  !
 ! A625  A(118,124,291)         92.0146         calculate D2E/DX2 analytically  !
 ! A626  A(118,124,366)        118.1693         calculate D2E/DX2 analytically  !
 ! A627  A(150,124,291)        144.7341         calculate D2E/DX2 analytically  !
 ! A628  A(150,124,366)        120.4105         calculate D2E/DX2 analytically  !
 ! A629  A(291,124,366)         28.359          calculate D2E/DX2 analytically  !
 ! A630  A(133,125,138)        112.6471         calculate D2E/DX2 analytically  !
 ! A631  A(133,125,367)        108.8694         calculate D2E/DX2 analytically  !
 ! A632  A(133,125,368)        110.0134         calculate D2E/DX2 analytically  !
 ! A633  A(138,125,367)        108.4118         calculate D2E/DX2 analytically  !
 ! A634  A(138,125,368)        110.2471         calculate D2E/DX2 analytically  !
 ! A635  A(367,125,368)        106.4365         calculate D2E/DX2 analytically  !
 ! A636  A(134,126,136)        112.5969         calculate D2E/DX2 analytically  !
 ! A637  A(134,126,369)        110.5695         calculate D2E/DX2 analytically  !
 ! A638  A(134,126,370)        108.9744         calculate D2E/DX2 analytically  !
 ! A639  A(136,126,369)        108.4954         calculate D2E/DX2 analytically  !
 ! A640  A(136,126,370)        110.4528         calculate D2E/DX2 analytically  !
 ! A641  A(369,126,370)        105.5165         calculate D2E/DX2 analytically  !
 ! A642  A(135,127,137)        112.6            calculate D2E/DX2 analytically  !
 ! A643  A(135,127,371)        109.0752         calculate D2E/DX2 analytically  !
 ! A644  A(135,127,372)        110.1854         calculate D2E/DX2 analytically  !
 ! A645  A(137,127,371)        107.8668         calculate D2E/DX2 analytically  !
 ! A646  A(137,127,372)        110.0922         calculate D2E/DX2 analytically  !
 ! A647  A(371,127,372)        106.8219         calculate D2E/DX2 analytically  !
 ! A648  A(115,128,139)        121.4405         calculate D2E/DX2 analytically  !
 ! A649  A(115,128,373)        118.6271         calculate D2E/DX2 analytically  !
 ! A650  A(139,128,373)        119.9323         calculate D2E/DX2 analytically  !
 ! A651  A(116,129,139)        121.2336         calculate D2E/DX2 analytically  !
 ! A652  A(116,129,374)        118.546          calculate D2E/DX2 analytically  !
 ! A653  A(139,129,374)        120.2193         calculate D2E/DX2 analytically  !
 ! A654  A(113,130,140)        121.7072         calculate D2E/DX2 analytically  !
 ! A655  A(113,130,375)        118.4505         calculate D2E/DX2 analytically  !
 ! A656  A(140,130,375)        119.8421         calculate D2E/DX2 analytically  !
 ! A657  A(114,131,140)        121.5886         calculate D2E/DX2 analytically  !
 ! A658  A(114,131,376)        118.3222         calculate D2E/DX2 analytically  !
 ! A659  A(140,131,376)        120.0891         calculate D2E/DX2 analytically  !
 ! A660  A(120,132,160)        111.8141         calculate D2E/DX2 analytically  !
 ! A661  A(120,132,377)        111.5178         calculate D2E/DX2 analytically  !
 ! A662  A(120,132,378)        108.0962         calculate D2E/DX2 analytically  !
 ! A663  A(160,132,377)        110.8001         calculate D2E/DX2 analytically  !
 ! A664  A(160,132,378)        109.6688         calculate D2E/DX2 analytically  !
 ! A665  A(377,132,378)        104.6514         calculate D2E/DX2 analytically  !
 ! A666  A(113,133,114)        118.0808         calculate D2E/DX2 analytically  !
 ! A667  A(113,133,125)        120.8315         calculate D2E/DX2 analytically  !
 ! A668  A(114,133,125)        121.0743         calculate D2E/DX2 analytically  !
 ! A669  A(115,134,116)        118.0501         calculate D2E/DX2 analytically  !
 ! A670  A(115,134,126)        120.8259         calculate D2E/DX2 analytically  !
 ! A671  A(116,134,126)        121.1096         calculate D2E/DX2 analytically  !
 ! A672  A(117,135,118)        118.0873         calculate D2E/DX2 analytically  !
 ! A673  A(117,135,127)        120.8211         calculate D2E/DX2 analytically  !
 ! A674  A(118,135,127)        121.0806         calculate D2E/DX2 analytically  !
 ! A675  A(126,136,159)        111.7925         calculate D2E/DX2 analytically  !
 ! A676  A(126,136,379)        114.0269         calculate D2E/DX2 analytically  !
 ! A677  A(126,136,380)        109.79           calculate D2E/DX2 analytically  !
 ! A678  A(159,136,379)        110.5085         calculate D2E/DX2 analytically  !
 ! A679  A(159,136,380)        104.617          calculate D2E/DX2 analytically  !
 ! A680  A(379,136,380)        105.4889         calculate D2E/DX2 analytically  !
 ! A681  A(127,137,157)        111.6927         calculate D2E/DX2 analytically  !
 ! A682  A(127,137,381)        110.305          calculate D2E/DX2 analytically  !
 ! A683  A(127,137,382)        111.6566         calculate D2E/DX2 analytically  !
 ! A684  A(157,137,381)        103.7115         calculate D2E/DX2 analytically  !
 ! A685  A(157,137,382)        110.9144         calculate D2E/DX2 analytically  !
 ! A686  A(381,137,382)        108.2213         calculate D2E/DX2 analytically  !
 ! A687  A(125,138,158)        111.7347         calculate D2E/DX2 analytically  !
 ! A688  A(125,138,383)        109.554          calculate D2E/DX2 analytically  !
 ! A689  A(125,138,384)        110.8879         calculate D2E/DX2 analytically  !
 ! A690  A(158,138,383)        104.4918         calculate D2E/DX2 analytically  !
 ! A691  A(158,138,384)        110.6861         calculate D2E/DX2 analytically  !
 ! A692  A(383,138,384)        109.2734         calculate D2E/DX2 analytically  !
 ! A693  A(128,139,129)        117.4138         calculate D2E/DX2 analytically  !
 ! A694  A(128,139,421)        120.5553         calculate D2E/DX2 analytically  !
 ! A695  A(129,139,421)        122.0306         calculate D2E/DX2 analytically  !
 ! A696  A(130,140,131)        116.8867         calculate D2E/DX2 analytically  !
 ! A697  A(130,140,411)        122.3768         calculate D2E/DX2 analytically  !
 ! A698  A(131,140,411)        120.7365         calculate D2E/DX2 analytically  !
 ! A699  A(165,141,385)        109.5024         calculate D2E/DX2 analytically  !
 ! A700  A(165,141,386)        110.3981         calculate D2E/DX2 analytically  !
 ! A701  A(165,141,387)        113.3736         calculate D2E/DX2 analytically  !
 ! A702  A(385,141,386)        108.0936         calculate D2E/DX2 analytically  !
 ! A703  A(385,141,387)        107.2698         calculate D2E/DX2 analytically  !
 ! A704  A(386,141,387)        108.0261         calculate D2E/DX2 analytically  !
 ! A705  A(165,142,388)        109.2821         calculate D2E/DX2 analytically  !
 ! A706  A(165,142,389)        110.9908         calculate D2E/DX2 analytically  !
 ! A707  A(165,142,390)        112.6706         calculate D2E/DX2 analytically  !
 ! A708  A(388,142,389)        108.3605         calculate D2E/DX2 analytically  !
 ! A709  A(388,142,390)        108.0723         calculate D2E/DX2 analytically  !
 ! A710  A(389,142,390)        107.3283         calculate D2E/DX2 analytically  !
 ! A711  A(165,143,391)        111.914          calculate D2E/DX2 analytically  !
 ! A712  A(165,143,392)        112.9255         calculate D2E/DX2 analytically  !
 ! A713  A(165,143,393)        108.7902         calculate D2E/DX2 analytically  !
 ! A714  A(391,143,392)        108.3094         calculate D2E/DX2 analytically  !
 ! A715  A(391,143,393)        106.6382         calculate D2E/DX2 analytically  !
 ! A716  A(392,143,393)        108.0043         calculate D2E/DX2 analytically  !
 ! A717  A(121,144,146)        121.6705         calculate D2E/DX2 analytically  !
 ! A718  A(121,144,394)        117.8559         calculate D2E/DX2 analytically  !
 ! A719  A(146,144,394)        120.2756         calculate D2E/DX2 analytically  !
 ! A720  A(122,145,146)        121.4654         calculate D2E/DX2 analytically  !
 ! A721  A(122,145,395)        118.0449         calculate D2E/DX2 analytically  !
 ! A722  A(146,145,395)        120.4221         calculate D2E/DX2 analytically  !
 ! A723  A(144,146,145)        116.8869         calculate D2E/DX2 analytically  !
 ! A724  A(144,146,165)        120.0443         calculate D2E/DX2 analytically  !
 ! A725  A(145,146,165)        123.0688         calculate D2E/DX2 analytically  !
 ! A726  A(418,147,419)        108.6137         calculate D2E/DX2 analytically  !
 ! A727  A(418,147,420)        108.1883         calculate D2E/DX2 analytically  !
 ! A728  A(418,147,421)        110.9806         calculate D2E/DX2 analytically  !
 ! A729  A(419,147,420)        108.0256         calculate D2E/DX2 analytically  !
 ! A730  A(419,147,421)        111.2989         calculate D2E/DX2 analytically  !
 ! A731  A(420,147,421)        109.6334         calculate D2E/DX2 analytically  !
 ! A732  A(242,148,415)         91.8271         calculate D2E/DX2 analytically  !
 ! A733  A(242,148,416)         27.1802         calculate D2E/DX2 analytically  !
 ! A734  A(242,148,417)         94.4139         calculate D2E/DX2 analytically  !
 ! A735  A(242,148,421)        137.5212         calculate D2E/DX2 analytically  !
 ! A736  A(415,148,416)        108.5002         calculate D2E/DX2 analytically  !
 ! A737  A(415,148,417)        108.2592         calculate D2E/DX2 analytically  !
 ! A738  A(415,148,421)        110.3793         calculate D2E/DX2 analytically  !
 ! A739  A(416,148,417)        108.1546         calculate D2E/DX2 analytically  !
 ! A740  A(416,148,421)        110.4389         calculate D2E/DX2 analytically  !
 ! A741  A(417,148,421)        111.0243         calculate D2E/DX2 analytically  !
 ! A742  A(412,149,413)        108.3628         calculate D2E/DX2 analytically  !
 ! A743  A(412,149,414)        108.2673         calculate D2E/DX2 analytically  !
 ! A744  A(412,149,421)        110.675          calculate D2E/DX2 analytically  !
 ! A745  A(413,149,414)        108.5672         calculate D2E/DX2 analytically  !
 ! A746  A(413,149,421)        110.4705         calculate D2E/DX2 analytically  !
 ! A747  A(414,149,421)        110.4243         calculate D2E/DX2 analytically  !
 ! A748  A(123,150,124)        117.2286         calculate D2E/DX2 analytically  !
 ! A749  A(123,150,422)        121.4077         calculate D2E/DX2 analytically  !
 ! A750  A(124,150,422)        121.3632         calculate D2E/DX2 analytically  !
 ! A751  A(405,151,406)        107.8509         calculate D2E/DX2 analytically  !
 ! A752  A(405,151,407)        107.3171         calculate D2E/DX2 analytically  !
 ! A753  A(405,151,411)        112.0253         calculate D2E/DX2 analytically  !
 ! A754  A(406,151,407)        107.3974         calculate D2E/DX2 analytically  !
 ! A755  A(406,151,411)        111.8607         calculate D2E/DX2 analytically  !
 ! A756  A(407,151,411)        110.1685         calculate D2E/DX2 analytically  !
 ! A757  A(408,152,409)        107.8335         calculate D2E/DX2 analytically  !
 ! A758  A(408,152,410)        107.5663         calculate D2E/DX2 analytically  !
 ! A759  A(408,152,411)        111.0884         calculate D2E/DX2 analytically  !
 ! A760  A(409,152,410)        107.6462         calculate D2E/DX2 analytically  !
 ! A761  A(409,152,411)        110.9777         calculate D2E/DX2 analytically  !
 ! A762  A(410,152,411)        111.5526         calculate D2E/DX2 analytically  !
 ! A763  A(402,153,403)        107.5979         calculate D2E/DX2 analytically  !
 ! A764  A(402,153,404)        107.5598         calculate D2E/DX2 analytically  !
 ! A765  A(402,153,411)        111.5767         calculate D2E/DX2 analytically  !
 ! A766  A(403,153,404)        107.8347         calculate D2E/DX2 analytically  !
 ! A767  A(403,153,411)        111.0119         calculate D2E/DX2 analytically  !
 ! A768  A(404,153,411)        111.0804         calculate D2E/DX2 analytically  !
 ! A769  A(422,154,423)        110.6865         calculate D2E/DX2 analytically  !
 ! A770  A(422,154,424)        110.5491         calculate D2E/DX2 analytically  !
 ! A771  A(422,154,425)        110.5121         calculate D2E/DX2 analytically  !
 ! A772  A(423,154,424)        108.2901         calculate D2E/DX2 analytically  !
 ! A773  A(423,154,425)        108.2231         calculate D2E/DX2 analytically  !
 ! A774  A(424,154,425)        108.4991         calculate D2E/DX2 analytically  !
 ! A775  A(422,155,429)        110.9421         calculate D2E/DX2 analytically  !
 ! A776  A(422,155,430)        111.0841         calculate D2E/DX2 analytically  !
 ! A777  A(422,155,431)        110.0912         calculate D2E/DX2 analytically  !
 ! A778  A(429,155,430)        108.4166         calculate D2E/DX2 analytically  !
 ! A779  A(429,155,431)        108.1594         calculate D2E/DX2 analytically  !
 ! A780  A(430,155,431)        108.046          calculate D2E/DX2 analytically  !
 ! A781  A(422,156,426)        110.5842         calculate D2E/DX2 analytically  !
 ! A782  A(422,156,427)        110.4643         calculate D2E/DX2 analytically  !
 ! A783  A(422,156,428)        110.841          calculate D2E/DX2 analytically  !
 ! A784  A(426,156,427)        108.4728         calculate D2E/DX2 analytically  !
 ! A785  A(426,156,428)        108.2405         calculate D2E/DX2 analytically  !
 ! A786  A(427,156,428)        108.1514         calculate D2E/DX2 analytically  !
 ! A787  A(137,157,161)        124.9211         calculate D2E/DX2 analytically  !
 ! A788  A(137,157,396)        115.688          calculate D2E/DX2 analytically  !
 ! A789  A(161,157,396)        119.3781         calculate D2E/DX2 analytically  !
 ! A790  A(138,158,163)        124.9634         calculate D2E/DX2 analytically  !
 ! A791  A(138,158,397)        115.4832         calculate D2E/DX2 analytically  !
 ! A792  A(163,158,397)        119.5359         calculate D2E/DX2 analytically  !
 ! A793  A(136,159,164)        124.9764         calculate D2E/DX2 analytically  !
 ! A794  A(136,159,398)        115.2345         calculate D2E/DX2 analytically  !
 ! A795  A(164,159,398)        119.6995         calculate D2E/DX2 analytically  !
 ! A796  A(132,160,162)        124.987          calculate D2E/DX2 analytically  !
 ! A797  A(132,160,217)        135.414          calculate D2E/DX2 analytically  !
 ! A798  A(132,160,399)        114.5432         calculate D2E/DX2 analytically  !
 ! A799  A(162,160,399)        120.2279         calculate D2E/DX2 analytically  !
 ! A800  A(217,160,399)         55.6865         calculate D2E/DX2 analytically  !
 ! A801  A(160,162,298)        145.4831         calculate D2E/DX2 analytically  !
 ! A802  A(160,162,342)        116.2466         calculate D2E/DX2 analytically  !
 ! A803  A(217,162,298)         79.1685         calculate D2E/DX2 analytically  !
 ! A804  A(217,162,342)        101.6818         calculate D2E/DX2 analytically  !
 ! A805  A(298,162,342)         79.4169         calculate D2E/DX2 analytically  !
 ! A806  A(141,165,142)        114.7229         calculate D2E/DX2 analytically  !
 ! A807  A(141,165,143)        106.0393         calculate D2E/DX2 analytically  !
 ! A808  A(141,165,146)        110.1561         calculate D2E/DX2 analytically  !
 ! A809  A(142,165,143)        106.6087         calculate D2E/DX2 analytically  !
 ! A810  A(142,165,146)        107.1281         calculate D2E/DX2 analytically  !
 ! A811  A(143,165,146)        112.2395         calculate D2E/DX2 analytically  !
 ! A812  A(54,171,235)         151.8711         calculate D2E/DX2 analytically  !
 ! A813  A(48,178,61)          141.5601         calculate D2E/DX2 analytically  !
 ! A814  A(59,187,401)         108.071          calculate D2E/DX2 analytically  !
 ! A815  A(5,199,37)           117.9863         calculate D2E/DX2 analytically  !
 ! A816  A(10,210,14)          163.687          calculate D2E/DX2 analytically  !
 ! A817  A(11,213,122)         143.5095         calculate D2E/DX2 analytically  !
 ! A818  A(12,215,84)          123.9086         calculate D2E/DX2 analytically  !
 ! A819  A(13,217,160)         125.7656         calculate D2E/DX2 analytically  !
 ! A820  A(13,217,162)         152.625          calculate D2E/DX2 analytically  !
 ! A821  A(17,229,76)          142.5478         calculate D2E/DX2 analytically  !
 ! A822  A(22,235,171)         138.2142         calculate D2E/DX2 analytically  !
 ! A823  A(26,239,46)          120.3525         calculate D2E/DX2 analytically  !
 ! A824  A(30,242,148)         163.0244         calculate D2E/DX2 analytically  !
 ! A825  A(36,250,258)         114.527          calculate D2E/DX2 analytically  !
 ! A826  A(40,258,250)         101.6514         calculate D2E/DX2 analytically  !
 ! A827  A(44,259,48)          137.9878         calculate D2E/DX2 analytically  !
 ! A828  A(26,262,45)          123.0161         calculate D2E/DX2 analytically  !
 ! A829  A(47,269,48)          168.1314         calculate D2E/DX2 analytically  !
 ! A830  A(77,282,294)         145.3416         calculate D2E/DX2 analytically  !
 ! A831  A(81,291,124)         149.7697         calculate D2E/DX2 analytically  !
 ! A832  A(82,294,282)         158.423          calculate D2E/DX2 analytically  !
 ! A833  A(83,297,97)          161.5513         calculate D2E/DX2 analytically  !
 ! A834  A(84,298,162)         162.4393         calculate D2E/DX2 analytically  !
 ! A835  A(85,300,102)         139.9568         calculate D2E/DX2 analytically  !
 ! A836  A(39,308,93)          137.4674         calculate D2E/DX2 analytically  !
 ! A837  A(40,308,93)          131.0904         calculate D2E/DX2 analytically  !
 ! A838  A(98,319,391)         131.4005         calculate D2E/DX2 analytically  !
 ! A839  A(98,319,394)         135.9726         calculate D2E/DX2 analytically  !
 ! A840  A(391,319,394)         79.4479         calculate D2E/DX2 analytically  !
 ! A841  A(99,322,329)         134.7098         calculate D2E/DX2 analytically  !
 ! A842  A(103,329,322)        139.2507         calculate D2E/DX2 analytically  !
 ! A843  A(34,335,105)         108.7158         calculate D2E/DX2 analytically  !
 ! A844  A(90,338,106)         138.9904         calculate D2E/DX2 analytically  !
 ! A845  A(108,342,162)        126.1597         calculate D2E/DX2 analytically  !
 ! A846  A(107,345,109)        164.9674         calculate D2E/DX2 analytically  !
 ! A847  A(6,364,122)          161.0619         calculate D2E/DX2 analytically  !
 ! A848  A(81,366,124)         148.0017         calculate D2E/DX2 analytically  !
 ! A849  A(91,377,132)         173.5319         calculate D2E/DX2 analytically  !
 ! A850  A(43,378,132)         122.602          calculate D2E/DX2 analytically  !
 ! A851  A(143,391,319)        140.4002         calculate D2E/DX2 analytically  !
 ! A852  A(76,392,143)         128.5566         calculate D2E/DX2 analytically  !
 ! A853  A(144,394,319)        140.8177         calculate D2E/DX2 analytically  !
 ! A854  A(19,400,76)          159.7788         calculate D2E/DX2 analytically  !
 ! A855  A(140,411,151)        110.0989         calculate D2E/DX2 analytically  !
 ! A856  A(140,411,152)        109.3548         calculate D2E/DX2 analytically  !
 ! A857  A(140,411,153)        109.0541         calculate D2E/DX2 analytically  !
 ! A858  A(151,411,152)        109.6185         calculate D2E/DX2 analytically  !
 ! A859  A(151,411,153)        109.5606         calculate D2E/DX2 analytically  !
 ! A860  A(152,411,153)        109.1346         calculate D2E/DX2 analytically  !
 ! A861  A(30,416,148)         150.4862         calculate D2E/DX2 analytically  !
 ! A862  A(139,421,147)        109.2217         calculate D2E/DX2 analytically  !
 ! A863  A(139,421,148)        109.1615         calculate D2E/DX2 analytically  !
 ! A864  A(139,421,149)        109.5704         calculate D2E/DX2 analytically  !
 ! A865  A(147,421,148)        109.4807         calculate D2E/DX2 analytically  !
 ! A866  A(147,421,149)        109.5948         calculate D2E/DX2 analytically  !
 ! A867  A(148,421,149)        109.7959         calculate D2E/DX2 analytically  !
 ! A868  A(150,422,154)        109.6022         calculate D2E/DX2 analytically  !
 ! A869  A(150,422,155)        108.4056         calculate D2E/DX2 analytically  !
 ! A870  A(150,422,156)        109.4323         calculate D2E/DX2 analytically  !
 ! A871  A(154,422,155)        109.9443         calculate D2E/DX2 analytically  !
 ! A872  A(154,422,156)        109.2694         calculate D2E/DX2 analytically  !
 ! A873  A(155,422,156)        110.1713         calculate D2E/DX2 analytically  !
 ! A874  A(77,428,81)           13.1613         calculate D2E/DX2 analytically  !
 ! A875  A(77,428,156)         164.4565         calculate D2E/DX2 analytically  !
 ! A876  A(81,428,156)         164.8771         calculate D2E/DX2 analytically  !
 ! D1    D(188,1,2,3)           48.1838         calculate D2E/DX2 analytically  !
 ! D2    D(188,1,2,191)        169.5413         calculate D2E/DX2 analytically  !
 ! D3    D(188,1,2,192)        -72.1224         calculate D2E/DX2 analytically  !
 ! D4    D(189,1,2,3)          -72.1605         calculate D2E/DX2 analytically  !
 ! D5    D(189,1,2,191)         49.197          calculate D2E/DX2 analytically  !
 ! D6    D(189,1,2,192)        167.5333         calculate D2E/DX2 analytically  !
 ! D7    D(190,1,2,3)          167.9214         calculate D2E/DX2 analytically  !
 ! D8    D(190,1,2,191)        -70.7212         calculate D2E/DX2 analytically  !
 ! D9    D(190,1,2,192)         47.6151         calculate D2E/DX2 analytically  !
 ! D10   D(1,2,3,4)             58.2036         calculate D2E/DX2 analytically  !
 ! D11   D(1,2,3,5)            179.2897         calculate D2E/DX2 analytically  !
 ! D12   D(1,2,3,193)          -60.7912         calculate D2E/DX2 analytically  !
 ! D13   D(191,2,3,4)          -63.4912         calculate D2E/DX2 analytically  !
 ! D14   D(191,2,3,5)           57.5949         calculate D2E/DX2 analytically  !
 ! D15   D(191,2,3,193)        177.514          calculate D2E/DX2 analytically  !
 ! D16   D(192,2,3,4)          178.8049         calculate D2E/DX2 analytically  !
 ! D17   D(192,2,3,5)          -60.109          calculate D2E/DX2 analytically  !
 ! D18   D(192,2,3,193)         59.8101         calculate D2E/DX2 analytically  !
 ! D19   D(2,3,4,194)          176.9            calculate D2E/DX2 analytically  !
 ! D20   D(2,3,4,195)           58.3551         calculate D2E/DX2 analytically  !
 ! D21   D(2,3,4,196)          -62.4632         calculate D2E/DX2 analytically  !
 ! D22   D(5,3,4,194)           53.7191         calculate D2E/DX2 analytically  !
 ! D23   D(5,3,4,195)          -64.8258         calculate D2E/DX2 analytically  !
 ! D24   D(5,3,4,196)          174.3559         calculate D2E/DX2 analytically  !
 ! D25   D(193,3,4,194)        -64.9522         calculate D2E/DX2 analytically  !
 ! D26   D(193,3,4,195)        176.503          calculate D2E/DX2 analytically  !
 ! D27   D(193,3,4,196)         55.6846         calculate D2E/DX2 analytically  !
 ! D28   D(2,3,5,197)         -171.1534         calculate D2E/DX2 analytically  !
 ! D29   D(2,3,5,198)          -53.5814         calculate D2E/DX2 analytically  !
 ! D30   D(2,3,5,199)           69.4601         calculate D2E/DX2 analytically  !
 ! D31   D(4,3,5,197)          -47.8543         calculate D2E/DX2 analytically  !
 ! D32   D(4,3,5,198)           69.7177         calculate D2E/DX2 analytically  !
 ! D33   D(4,3,5,199)         -167.2408         calculate D2E/DX2 analytically  !
 ! D34   D(193,3,5,197)         70.2747         calculate D2E/DX2 analytically  !
 ! D35   D(193,3,5,198)       -172.1533         calculate D2E/DX2 analytically  !
 ! D36   D(193,3,5,199)        -49.1117         calculate D2E/DX2 analytically  !
 ! D37   D(3,5,199,37)        -110.1447         calculate D2E/DX2 analytically  !
 ! D38   D(197,5,199,37)       128.1711         calculate D2E/DX2 analytically  !
 ! D39   D(198,5,199,37)        13.7539         calculate D2E/DX2 analytically  !
 ! D40   D(200,6,7,8)          126.0399         calculate D2E/DX2 analytically  !
 ! D41   D(200,6,7,9)         -113.4039         calculate D2E/DX2 analytically  !
 ! D42   D(200,6,7,203)          5.602          calculate D2E/DX2 analytically  !
 ! D43   D(201,6,7,8)         -115.4073         calculate D2E/DX2 analytically  !
 ! D44   D(201,6,7,9)            5.1489         calculate D2E/DX2 analytically  !
 ! D45   D(201,6,7,203)        124.1548         calculate D2E/DX2 analytically  !
 ! D46   D(202,6,7,8)            7.8229         calculate D2E/DX2 analytically  !
 ! D47   D(202,6,7,9)          128.379          calculate D2E/DX2 analytically  !
 ! D48   D(202,6,7,203)       -112.615          calculate D2E/DX2 analytically  !
 ! D49   D(364,6,7,8)          -54.3971         calculate D2E/DX2 analytically  !
 ! D50   D(364,6,7,9)           66.159          calculate D2E/DX2 analytically  !
 ! D51   D(364,6,7,203)       -174.8351         calculate D2E/DX2 analytically  !
 ! D52   D(7,6,364,122)        -65.01           calculate D2E/DX2 analytically  !
 ! D53   D(200,6,364,122)      114.2432         calculate D2E/DX2 analytically  !
 ! D54   D(201,6,364,122)       43.449          calculate D2E/DX2 analytically  !
 ! D55   D(202,6,364,122)     -174.1132         calculate D2E/DX2 analytically  !
 ! D56   D(6,7,8,204)          -59.078          calculate D2E/DX2 analytically  !
 ! D57   D(6,7,8,205)           61.2954         calculate D2E/DX2 analytically  !
 ! D58   D(6,7,8,206)         -179.5554         calculate D2E/DX2 analytically  !
 ! D59   D(9,7,8,204)          179.9991         calculate D2E/DX2 analytically  !
 ! D60   D(9,7,8,205)          -59.6275         calculate D2E/DX2 analytically  !
 ! D61   D(9,7,8,206)           59.5217         calculate D2E/DX2 analytically  !
 ! D62   D(203,7,8,204)         61.7784         calculate D2E/DX2 analytically  !
 ! D63   D(203,7,8,205)       -177.8481         calculate D2E/DX2 analytically  !
 ! D64   D(203,7,8,206)        -58.699          calculate D2E/DX2 analytically  !
 ! D65   D(6,7,9,207)           55.74           calculate D2E/DX2 analytically  !
 ! D66   D(6,7,9,208)          -64.1921         calculate D2E/DX2 analytically  !
 ! D67   D(6,7,9,209)          176.2711         calculate D2E/DX2 analytically  !
 ! D68   D(8,7,9,207)          178.9987         calculate D2E/DX2 analytically  !
 ! D69   D(8,7,9,208)           59.0666         calculate D2E/DX2 analytically  !
 ! D70   D(8,7,9,209)          -60.4702         calculate D2E/DX2 analytically  !
 ! D71   D(203,7,9,207)        -63.2568         calculate D2E/DX2 analytically  !
 ! D72   D(203,7,9,208)        176.811          calculate D2E/DX2 analytically  !
 ! D73   D(203,7,9,209)         57.2742         calculate D2E/DX2 analytically  !
 ! D74   D(210,10,11,12)        60.4175         calculate D2E/DX2 analytically  !
 ! D75   D(210,10,11,13)      -178.907          calculate D2E/DX2 analytically  !
 ! D76   D(210,10,11,213)      -58.943          calculate D2E/DX2 analytically  !
 ! D77   D(211,10,11,12)       -59.8767         calculate D2E/DX2 analytically  !
 ! D78   D(211,10,11,13)        60.7987         calculate D2E/DX2 analytically  !
 ! D79   D(211,10,11,213)     -179.2373         calculate D2E/DX2 analytically  !
 ! D80   D(212,10,11,12)      -178.978          calculate D2E/DX2 analytically  !
 ! D81   D(212,10,11,13)       -58.3025         calculate D2E/DX2 analytically  !
 ! D82   D(212,10,11,213)       61.6615         calculate D2E/DX2 analytically  !
 ! D83   D(11,10,210,14)        67.7592         calculate D2E/DX2 analytically  !
 ! D84   D(211,10,210,14)     -170.5128         calculate D2E/DX2 analytically  !
 ! D85   D(212,10,210,14)      -54.6402         calculate D2E/DX2 analytically  !
 ! D86   D(10,11,12,214)      -176.6796         calculate D2E/DX2 analytically  !
 ! D87   D(10,11,12,215)        63.1318         calculate D2E/DX2 analytically  !
 ! D88   D(10,11,12,216)       -57.0736         calculate D2E/DX2 analytically  !
 ! D89   D(13,11,12,214)        61.4428         calculate D2E/DX2 analytically  !
 ! D90   D(13,11,12,215)       -58.7458         calculate D2E/DX2 analytically  !
 ! D91   D(13,11,12,216)      -178.9512         calculate D2E/DX2 analytically  !
 ! D92   D(213,11,12,214)      -57.3162         calculate D2E/DX2 analytically  !
 ! D93   D(213,11,12,215)     -177.5047         calculate D2E/DX2 analytically  !
 ! D94   D(213,11,12,216)       62.2898         calculate D2E/DX2 analytically  !
 ! D95   D(10,11,13,217)      -140.6929         calculate D2E/DX2 analytically  !
 ! D96   D(10,11,13,218)       -23.2164         calculate D2E/DX2 analytically  !
 ! D97   D(10,11,13,219)        95.7772         calculate D2E/DX2 analytically  !
 ! D98   D(12,11,13,217)       -17.8043         calculate D2E/DX2 analytically  !
 ! D99   D(12,11,13,218)        99.6721         calculate D2E/DX2 analytically  !
 ! D100  D(12,11,13,219)      -141.3343         calculate D2E/DX2 analytically  !
 ! D101  D(213,11,13,217)      100.1271         calculate D2E/DX2 analytically  !
 ! D102  D(213,11,13,218)     -142.3965         calculate D2E/DX2 analytically  !
 ! D103  D(213,11,13,219)      -23.4029         calculate D2E/DX2 analytically  !
 ! D104  D(10,11,213,122)      143.6583         calculate D2E/DX2 analytically  !
 ! D105  D(12,11,213,122)       21.9936         calculate D2E/DX2 analytically  !
 ! D106  D(13,11,213,122)      -95.9127         calculate D2E/DX2 analytically  !
 ! D107  D(11,12,215,84)       140.0628         calculate D2E/DX2 analytically  !
 ! D108  D(214,12,215,84)       17.9396         calculate D2E/DX2 analytically  !
 ! D109  D(216,12,215,84)      -98.4807         calculate D2E/DX2 analytically  !
 ! D110  D(11,13,217,160)     -100.6435         calculate D2E/DX2 analytically  !
 ! D111  D(11,13,217,162)      -83.7872         calculate D2E/DX2 analytically  !
 ! D112  D(218,13,217,160)     139.3009         calculate D2E/DX2 analytically  !
 ! D113  D(218,13,217,162)     156.1571         calculate D2E/DX2 analytically  !
 ! D114  D(219,13,217,160)      24.6215         calculate D2E/DX2 analytically  !
 ! D115  D(219,13,217,162)      41.4777         calculate D2E/DX2 analytically  !
 ! D116  D(210,14,15,223)     -124.2324         calculate D2E/DX2 analytically  !
 ! D117  D(210,14,15,224)       -3.7077         calculate D2E/DX2 analytically  !
 ! D118  D(210,14,15,225)      116.1683         calculate D2E/DX2 analytically  !
 ! D119  D(220,14,15,223)      -61.5642         calculate D2E/DX2 analytically  !
 ! D120  D(220,14,15,224)       58.9605         calculate D2E/DX2 analytically  !
 ! D121  D(220,14,15,225)      178.8365         calculate D2E/DX2 analytically  !
 ! D122  D(221,14,15,223)      178.0971         calculate D2E/DX2 analytically  !
 ! D123  D(221,14,15,224)      -61.3782         calculate D2E/DX2 analytically  !
 ! D124  D(221,14,15,225)       58.4979         calculate D2E/DX2 analytically  !
 ! D125  D(222,14,15,223)       58.3157         calculate D2E/DX2 analytically  !
 ! D126  D(222,14,15,224)      178.8404         calculate D2E/DX2 analytically  !
 ! D127  D(222,14,15,225)      -61.2835         calculate D2E/DX2 analytically  !
 ! D128  D(15,14,210,10)        -5.9617         calculate D2E/DX2 analytically  !
 ! D129  D(220,14,210,10)      -97.3985         calculate D2E/DX2 analytically  !
 ! D130  D(221,14,210,10)       82.2293         calculate D2E/DX2 analytically  !
 ! D131  D(222,14,210,10)      171.2656         calculate D2E/DX2 analytically  !
 ! D132  D(226,16,17,18)        54.271          calculate D2E/DX2 analytically  !
 ! D133  D(226,16,17,229)      178.9447         calculate D2E/DX2 analytically  !
 ! D134  D(226,16,17,230)      -62.8474         calculate D2E/DX2 analytically  !
 ! D135  D(227,16,17,18)       -65.7929         calculate D2E/DX2 analytically  !
 ! D136  D(227,16,17,229)       58.8809         calculate D2E/DX2 analytically  !
 ! D137  D(227,16,17,230)      177.0888         calculate D2E/DX2 analytically  !
 ! D138  D(228,16,17,18)       174.2896         calculate D2E/DX2 analytically  !
 ! D139  D(228,16,17,229)      -61.0366         calculate D2E/DX2 analytically  !
 ! D140  D(228,16,17,230)       57.1713         calculate D2E/DX2 analytically  !
 ! D141  D(16,17,18,19)        112.6644         calculate D2E/DX2 analytically  !
 ! D142  D(16,17,18,20)        -67.8892         calculate D2E/DX2 analytically  !
 ! D143  D(229,17,18,19)       -11.5449         calculate D2E/DX2 analytically  !
 ! D144  D(229,17,18,20)       167.9014         calculate D2E/DX2 analytically  !
 ! D145  D(230,17,18,19)      -127.9917         calculate D2E/DX2 analytically  !
 ! D146  D(230,17,18,20)        51.4547         calculate D2E/DX2 analytically  !
 ! D147  D(16,17,229,76)      -107.7678         calculate D2E/DX2 analytically  !
 ! D148  D(18,17,229,76)        17.4529         calculate D2E/DX2 analytically  !
 ! D149  D(230,17,229,76)      132.8121         calculate D2E/DX2 analytically  !
 ! D150  D(17,18,19,231)       176.8112         calculate D2E/DX2 analytically  !
 ! D151  D(17,18,19,400)        14.7183         calculate D2E/DX2 analytically  !
 ! D152  D(20,18,19,231)        -2.6306         calculate D2E/DX2 analytically  !
 ! D153  D(20,18,19,400)      -164.7235         calculate D2E/DX2 analytically  !
 ! D154  D(18,19,400,76)       -43.5886         calculate D2E/DX2 analytically  !
 ! D155  D(231,19,400,76)      154.8502         calculate D2E/DX2 analytically  !
 ! D156  D(232,21,22,23)        51.3152         calculate D2E/DX2 analytically  !
 ! D157  D(232,21,22,235)      176.12           calculate D2E/DX2 analytically  !
 ! D158  D(232,21,22,236)      -69.3941         calculate D2E/DX2 analytically  !
 ! D159  D(233,21,22,23)       -69.8254         calculate D2E/DX2 analytically  !
 ! D160  D(233,21,22,235)       54.9793         calculate D2E/DX2 analytically  !
 ! D161  D(233,21,22,236)      169.4652         calculate D2E/DX2 analytically  !
 ! D162  D(234,21,22,23)       171.1119         calculate D2E/DX2 analytically  !
 ! D163  D(234,21,22,235)      -64.0834         calculate D2E/DX2 analytically  !
 ! D164  D(234,21,22,236)       50.4025         calculate D2E/DX2 analytically  !
 ! D165  D(21,22,23,24)         31.2443         calculate D2E/DX2 analytically  !
 ! D166  D(21,22,23,25)       -145.9229         calculate D2E/DX2 analytically  !
 ! D167  D(235,22,23,24)       -92.0687         calculate D2E/DX2 analytically  !
 ! D168  D(235,22,23,25)        90.764          calculate D2E/DX2 analytically  !
 ! D169  D(236,22,23,24)       152.0513         calculate D2E/DX2 analytically  !
 ! D170  D(236,22,23,25)       -25.1159         calculate D2E/DX2 analytically  !
 ! D171  D(21,22,235,171)     -107.7207         calculate D2E/DX2 analytically  !
 ! D172  D(23,22,235,171)       17.553          calculate D2E/DX2 analytically  !
 ! D173  D(236,22,235,171)     135.4933         calculate D2E/DX2 analytically  !
 ! D174  D(22,23,24,26)       -173.9976         calculate D2E/DX2 analytically  !
 ! D175  D(22,23,24,237)        -0.5809         calculate D2E/DX2 analytically  !
 ! D176  D(25,23,24,26)          3.2035         calculate D2E/DX2 analytically  !
 ! D177  D(25,23,24,237)       176.6202         calculate D2E/DX2 analytically  !
 ! D178  D(22,23,25,27)        178.0316         calculate D2E/DX2 analytically  !
 ! D179  D(22,23,25,238)         0.2375         calculate D2E/DX2 analytically  !
 ! D180  D(24,23,25,27)          0.901          calculate D2E/DX2 analytically  !
 ! D181  D(24,23,25,238)      -176.893          calculate D2E/DX2 analytically  !
 ! D182  D(23,24,26,28)         -6.6091         calculate D2E/DX2 analytically  !
 ! D183  D(23,24,26,239)       169.7252         calculate D2E/DX2 analytically  !
 ! D184  D(23,24,26,262)      -104.2209         calculate D2E/DX2 analytically  !
 ! D185  D(237,24,26,28)       179.8412         calculate D2E/DX2 analytically  !
 ! D186  D(237,24,26,239)       -3.8245         calculate D2E/DX2 analytically  !
 ! D187  D(237,24,26,262)       82.2294         calculate D2E/DX2 analytically  !
 ! D188  D(23,25,27,28)         -1.6854         calculate D2E/DX2 analytically  !
 ! D189  D(23,25,27,240)      -178.0208         calculate D2E/DX2 analytically  !
 ! D190  D(238,25,27,28)       176.1113         calculate D2E/DX2 analytically  !
 ! D191  D(238,25,27,240)       -0.2241         calculate D2E/DX2 analytically  !
 ! D192  D(24,26,28,27)          5.8176         calculate D2E/DX2 analytically  !
 ! D193  D(24,26,28,29)       -173.2882         calculate D2E/DX2 analytically  !
 ! D194  D(239,26,28,27)      -170.657          calculate D2E/DX2 analytically  !
 ! D195  D(239,26,28,29)        10.2372         calculate D2E/DX2 analytically  !
 ! D196  D(262,26,28,27)       117.6808         calculate D2E/DX2 analytically  !
 ! D197  D(262,26,28,29)       -61.425          calculate D2E/DX2 analytically  !
 ! D198  D(24,26,239,46)        67.2868         calculate D2E/DX2 analytically  !
 ! D199  D(28,26,239,46)      -116.2649         calculate D2E/DX2 analytically  !
 ! D200  D(262,26,239,46)      -38.9986         calculate D2E/DX2 analytically  !
 ! D201  D(24,26,262,45)       -86.2292         calculate D2E/DX2 analytically  !
 ! D202  D(28,26,262,45)       152.4048         calculate D2E/DX2 analytically  !
 ! D203  D(239,26,262,45)       32.5386         calculate D2E/DX2 analytically  !
 ! D204  D(25,27,28,26)         -1.6318         calculate D2E/DX2 analytically  !
 ! D205  D(25,27,28,29)        177.4456         calculate D2E/DX2 analytically  !
 ! D206  D(240,27,28,26)       174.755          calculate D2E/DX2 analytically  !
 ! D207  D(240,27,28,29)        -6.1676         calculate D2E/DX2 analytically  !
 ! D208  D(26,28,29,241)      -169.3393         calculate D2E/DX2 analytically  !
 ! D209  D(27,28,29,241)        11.5754         calculate D2E/DX2 analytically  !
 ! D210  D(242,30,31,32)       179.9834         calculate D2E/DX2 analytically  !
 ! D211  D(242,30,31,245)       57.9172         calculate D2E/DX2 analytically  !
 ! D212  D(242,30,31,246)      -57.9022         calculate D2E/DX2 analytically  !
 ! D213  D(243,30,31,32)        59.5643         calculate D2E/DX2 analytically  !
 ! D214  D(243,30,31,245)      -62.5019         calculate D2E/DX2 analytically  !
 ! D215  D(243,30,31,246)     -178.3212         calculate D2E/DX2 analytically  !
 ! D216  D(244,30,31,32)       -59.5777         calculate D2E/DX2 analytically  !
 ! D217  D(244,30,31,245)      178.3561         calculate D2E/DX2 analytically  !
 ! D218  D(244,30,31,246)       62.5368         calculate D2E/DX2 analytically  !
 ! D219  D(416,30,31,32)      -173.3555         calculate D2E/DX2 analytically  !
 ! D220  D(416,30,31,245)       64.5783         calculate D2E/DX2 analytically  !
 ! D221  D(416,30,31,246)      -51.241          calculate D2E/DX2 analytically  !
 ! D222  D(31,30,242,148)       33.6134         calculate D2E/DX2 analytically  !
 ! D223  D(243,30,242,148)     155.7305         calculate D2E/DX2 analytically  !
 ! D224  D(244,30,242,148)     -88.5153         calculate D2E/DX2 analytically  !
 ! D225  D(416,30,242,148)       8.2214         calculate D2E/DX2 analytically  !
 ! D226  D(31,30,416,148)      115.0929         calculate D2E/DX2 analytically  !
 ! D227  D(242,30,416,148)     -88.6187         calculate D2E/DX2 analytically  !
 ! D228  D(243,30,416,148)    -125.1357         calculate D2E/DX2 analytically  !
 ! D229  D(244,30,416,148)      -0.1102         calculate D2E/DX2 analytically  !
 ! D230  D(30,31,32,33)         90.4265         calculate D2E/DX2 analytically  !
 ! D231  D(30,31,32,34)        -83.9359         calculate D2E/DX2 analytically  !
 ! D232  D(245,31,32,33)      -148.3379         calculate D2E/DX2 analytically  !
 ! D233  D(245,31,32,34)        37.2997         calculate D2E/DX2 analytically  !
 ! D234  D(246,31,32,33)       -30.937          calculate D2E/DX2 analytically  !
 ! D235  D(246,31,32,34)       154.7006         calculate D2E/DX2 analytically  !
 ! D236  D(31,32,33,35)       -164.1605         calculate D2E/DX2 analytically  !
 ! D237  D(31,32,33,247)         8.9445         calculate D2E/DX2 analytically  !
 ! D238  D(34,32,33,35)         10.1401         calculate D2E/DX2 analytically  !
 ! D239  D(34,32,33,247)      -176.7549         calculate D2E/DX2 analytically  !
 ! D240  D(31,32,34,36)        164.9684         calculate D2E/DX2 analytically  !
 ! D241  D(31,32,34,248)        -8.2663         calculate D2E/DX2 analytically  !
 ! D242  D(31,32,34,335)      -103.05           calculate D2E/DX2 analytically  !
 ! D243  D(33,32,34,36)         -9.3629         calculate D2E/DX2 analytically  !
 ! D244  D(33,32,34,248)       177.4024         calculate D2E/DX2 analytically  !
 ! D245  D(33,32,34,335)        82.6187         calculate D2E/DX2 analytically  !
 ! D246  D(32,33,35,37)         -2.8141         calculate D2E/DX2 analytically  !
 ! D247  D(32,33,35,249)       173.7086         calculate D2E/DX2 analytically  !
 ! D248  D(247,33,35,37)      -175.8768         calculate D2E/DX2 analytically  !
 ! D249  D(247,33,35,249)        0.6459         calculate D2E/DX2 analytically  !
 ! D250  D(32,34,36,37)          1.361          calculate D2E/DX2 analytically  !
 ! D251  D(32,34,36,250)      -167.6762         calculate D2E/DX2 analytically  !
 ! D252  D(248,34,36,37)       174.5504         calculate D2E/DX2 analytically  !
 ! D253  D(248,34,36,250)        5.5132         calculate D2E/DX2 analytically  !
 ! D254  D(335,34,36,37)       -91.9767         calculate D2E/DX2 analytically  !
 ! D255  D(335,34,36,250)       98.9861         calculate D2E/DX2 analytically  !
 ! D256  D(32,34,335,105)       56.8369         calculate D2E/DX2 analytically  !
 ! D257  D(36,34,335,105)      175.5604         calculate D2E/DX2 analytically  !
 ! D258  D(248,34,335,105)     -63.5597         calculate D2E/DX2 analytically  !
 ! D259  D(33,35,37,36)         -5.0527         calculate D2E/DX2 analytically  !
 ! D260  D(33,35,37,199)      -135.3977         calculate D2E/DX2 analytically  !
 ! D261  D(33,35,37,251)       172.9895         calculate D2E/DX2 analytically  !
 ! D262  D(249,35,37,36)       178.497          calculate D2E/DX2 analytically  !
 ! D263  D(249,35,37,199)       48.152          calculate D2E/DX2 analytically  !
 ! D264  D(249,35,37,251)       -3.4608         calculate D2E/DX2 analytically  !
 ! D265  D(34,36,37,35)          5.8217         calculate D2E/DX2 analytically  !
 ! D266  D(34,36,37,199)       129.5529         calculate D2E/DX2 analytically  !
 ! D267  D(34,36,37,251)      -172.2896         calculate D2E/DX2 analytically  !
 ! D268  D(250,36,37,35)       175.7559         calculate D2E/DX2 analytically  !
 ! D269  D(250,36,37,199)      -60.5129         calculate D2E/DX2 analytically  !
 ! D270  D(250,36,37,251)       -2.3554         calculate D2E/DX2 analytically  !
 ! D271  D(34,36,250,258)      -17.6054         calculate D2E/DX2 analytically  !
 ! D272  D(37,36,250,258)      172.7199         calculate D2E/DX2 analytically  !
 ! D273  D(35,37,199,5)        -21.9247         calculate D2E/DX2 analytically  !
 ! D274  D(36,37,199,5)       -154.1265         calculate D2E/DX2 analytically  !
 ! D275  D(251,37,199,5)        99.4469         calculate D2E/DX2 analytically  !
 ! D276  D(252,38,39,40)       -57.9862         calculate D2E/DX2 analytically  !
 ! D277  D(252,38,39,255)       63.6927         calculate D2E/DX2 analytically  !
 ! D278  D(252,38,39,256)      179.8215         calculate D2E/DX2 analytically  !
 ! D279  D(252,38,39,308)     -135.2013         calculate D2E/DX2 analytically  !
 ! D280  D(253,38,39,40)      -177.7054         calculate D2E/DX2 analytically  !
 ! D281  D(253,38,39,255)      -56.0264         calculate D2E/DX2 analytically  !
 ! D282  D(253,38,39,256)       60.1024         calculate D2E/DX2 analytically  !
 ! D283  D(253,38,39,308)      105.0795         calculate D2E/DX2 analytically  !
 ! D284  D(254,38,39,40)        61.9786         calculate D2E/DX2 analytically  !
 ! D285  D(254,38,39,255)     -176.3424         calculate D2E/DX2 analytically  !
 ! D286  D(254,38,39,256)      -60.2137         calculate D2E/DX2 analytically  !
 ! D287  D(254,38,39,308)      -15.2365         calculate D2E/DX2 analytically  !
 ! D288  D(38,39,40,41)        -67.9367         calculate D2E/DX2 analytically  !
 ! D289  D(38,39,40,257)       172.5227         calculate D2E/DX2 analytically  !
 ! D290  D(38,39,40,258)        62.9313         calculate D2E/DX2 analytically  !
 ! D291  D(255,39,40,41)       170.1089         calculate D2E/DX2 analytically  !
 ! D292  D(255,39,40,257)       50.5683         calculate D2E/DX2 analytically  !
 ! D293  D(255,39,40,258)      -59.0231         calculate D2E/DX2 analytically  !
 ! D294  D(256,39,40,41)        52.1001         calculate D2E/DX2 analytically  !
 ! D295  D(256,39,40,257)      -67.4404         calculate D2E/DX2 analytically  !
 ! D296  D(256,39,40,258)     -177.0319         calculate D2E/DX2 analytically  !
 ! D297  D(38,39,308,93)        -7.1833         calculate D2E/DX2 analytically  !
 ! D298  D(255,39,308,93)      154.4977         calculate D2E/DX2 analytically  !
 ! D299  D(256,39,308,93)       53.6082         calculate D2E/DX2 analytically  !
 ! D300  D(39,40,41,42)         -0.0909         calculate D2E/DX2 analytically  !
 ! D301  D(39,40,41,43)       -174.3234         calculate D2E/DX2 analytically  !
 ! D302  D(257,40,41,42)       121.8303         calculate D2E/DX2 analytically  !
 ! D303  D(257,40,41,43)       -52.4022         calculate D2E/DX2 analytically  !
 ! D304  D(258,40,41,42)      -125.2946         calculate D2E/DX2 analytically  !
 ! D305  D(258,40,41,43)        60.4729         calculate D2E/DX2 analytically  !
 ! D306  D(308,40,41,42)        71.201          calculate D2E/DX2 analytically  !
 ! D307  D(308,40,41,43)      -103.0315         calculate D2E/DX2 analytically  !
 ! D308  D(39,40,258,250)     -123.5833         calculate D2E/DX2 analytically  !
 ! D309  D(41,40,258,250)        5.6183         calculate D2E/DX2 analytically  !
 ! D310  D(257,40,258,250)     120.8708         calculate D2E/DX2 analytically  !
 ! D311  D(308,40,258,250)     141.148          calculate D2E/DX2 analytically  !
 ! D312  D(41,40,308,93)         0.3499         calculate D2E/DX2 analytically  !
 ! D313  D(257,40,308,93)     -116.4224         calculate D2E/DX2 analytically  !
 ! D314  D(258,40,308,93)     -140.4848         calculate D2E/DX2 analytically  !
 ! D315  D(40,41,43,378)       173.324          calculate D2E/DX2 analytically  !
 ! D316  D(42,41,43,378)        -0.4101         calculate D2E/DX2 analytically  !
 ! D317  D(41,43,378,132)      -49.9188         calculate D2E/DX2 analytically  !
 ! D318  D(259,44,45,46)       175.3893         calculate D2E/DX2 analytically  !
 ! D319  D(259,44,45,47)       -63.6819         calculate D2E/DX2 analytically  !
 ! D320  D(259,44,45,262)       55.1451         calculate D2E/DX2 analytically  !
 ! D321  D(260,44,45,46)       -64.4746         calculate D2E/DX2 analytically  !
 ! D322  D(260,44,45,47)        56.4541         calculate D2E/DX2 analytically  !
 ! D323  D(260,44,45,262)      175.2812         calculate D2E/DX2 analytically  !
 ! D324  D(261,44,45,46)        55.3341         calculate D2E/DX2 analytically  !
 ! D325  D(261,44,45,47)       176.2629         calculate D2E/DX2 analytically  !
 ! D326  D(261,44,45,262)      -64.9101         calculate D2E/DX2 analytically  !
 ! D327  D(45,44,259,48)        89.4832         calculate D2E/DX2 analytically  !
 ! D328  D(260,44,259,48)      -32.0089         calculate D2E/DX2 analytically  !
 ! D329  D(261,44,259,48)     -150.2638         calculate D2E/DX2 analytically  !
 ! D330  D(44,45,46,239)      -135.4701         calculate D2E/DX2 analytically  !
 ! D331  D(44,45,46,263)       172.2105         calculate D2E/DX2 analytically  !
 ! D332  D(44,45,46,264)        56.0571         calculate D2E/DX2 analytically  !
 ! D333  D(44,45,46,265)       -63.163          calculate D2E/DX2 analytically  !
 ! D334  D(47,45,46,239)       101.666          calculate D2E/DX2 analytically  !
 ! D335  D(47,45,46,263)        49.3467         calculate D2E/DX2 analytically  !
 ! D336  D(47,45,46,264)       -66.8067         calculate D2E/DX2 analytically  !
 ! D337  D(47,45,46,265)       173.9732         calculate D2E/DX2 analytically  !
 ! D338  D(262,45,46,239)      -17.2512         calculate D2E/DX2 analytically  !
 ! D339  D(262,45,46,263)      -69.5706         calculate D2E/DX2 analytically  !
 ! D340  D(262,45,46,264)      174.276          calculate D2E/DX2 analytically  !
 ! D341  D(262,45,46,265)       55.0559         calculate D2E/DX2 analytically  !
 ! D342  D(44,45,47,266)       144.2658         calculate D2E/DX2 analytically  !
 ! D343  D(44,45,47,269)        28.0059         calculate D2E/DX2 analytically  !
 ! D344  D(46,45,47,266)       -92.6549         calculate D2E/DX2 analytically  !
 ! D345  D(46,45,47,269)       151.0853         calculate D2E/DX2 analytically  !
 ! D346  D(262,45,47,266)       26.8966         calculate D2E/DX2 analytically  !
 ! D347  D(262,45,47,269)      -89.3632         calculate D2E/DX2 analytically  !
 ! D348  D(44,45,262,26)       123.9477         calculate D2E/DX2 analytically  !
 ! D349  D(46,45,262,26)         2.6067         calculate D2E/DX2 analytically  !
 ! D350  D(47,45,262,26)      -115.6953         calculate D2E/DX2 analytically  !
 ! D351  D(45,46,239,26)        55.8408         calculate D2E/DX2 analytically  !
 ! D352  D(263,46,239,26)      172.0376         calculate D2E/DX2 analytically  !
 ! D353  D(264,46,239,26)     -155.7649         calculate D2E/DX2 analytically  !
 ! D354  D(265,46,239,26)      -58.4959         calculate D2E/DX2 analytically  !
 ! D355  D(45,47,269,48)        -9.4476         calculate D2E/DX2 analytically  !
 ! D356  D(266,47,269,48)     -122.6811         calculate D2E/DX2 analytically  !
 ! D357  D(259,48,178,61)       63.7528         calculate D2E/DX2 analytically  !
 ! D358  D(267,48,178,61)      -74.519          calculate D2E/DX2 analytically  !
 ! D359  D(268,48,178,61)     -169.248          calculate D2E/DX2 analytically  !
 ! D360  D(269,48,178,61)       17.6176         calculate D2E/DX2 analytically  !
 ! D361  D(270,48,178,61)      102.4291         calculate D2E/DX2 analytically  !
 ! D362  D(178,48,259,44)      176.125          calculate D2E/DX2 analytically  !
 ! D363  D(267,48,259,44)     -128.5634         calculate D2E/DX2 analytically  !
 ! D364  D(268,48,259,44)       43.4839         calculate D2E/DX2 analytically  !
 ! D365  D(269,48,259,44)      -52.1286         calculate D2E/DX2 analytically  !
 ! D366  D(270,48,259,44)      142.7729         calculate D2E/DX2 analytically  !
 ! D367  D(178,48,269,47)       73.4789         calculate D2E/DX2 analytically  !
 ! D368  D(259,48,269,47)        5.785          calculate D2E/DX2 analytically  !
 ! D369  D(267,48,269,47)      139.6872         calculate D2E/DX2 analytically  !
 ! D370  D(268,48,269,47)     -100.4225         calculate D2E/DX2 analytically  !
 ! D371  D(270,48,269,47)       19.5148         calculate D2E/DX2 analytically  !
 ! D372  D(176,49,50,51)        79.3971         calculate D2E/DX2 analytically  !
 ! D373  D(176,49,50,53)       -44.8776         calculate D2E/DX2 analytically  !
 ! D374  D(176,49,50,175)     -164.7219         calculate D2E/DX2 analytically  !
 ! D375  D(177,49,50,51)      -160.4806         calculate D2E/DX2 analytically  !
 ! D376  D(177,49,50,53)        75.2447         calculate D2E/DX2 analytically  !
 ! D377  D(177,49,50,175)      -44.5996         calculate D2E/DX2 analytically  !
 ! D378  D(49,50,51,52)       -132.5994         calculate D2E/DX2 analytically  !
 ! D379  D(49,50,51,57)         48.1719         calculate D2E/DX2 analytically  !
 ! D380  D(53,50,51,52)        -11.386          calculate D2E/DX2 analytically  !
 ! D381  D(53,50,51,57)        169.3852         calculate D2E/DX2 analytically  !
 ! D382  D(175,50,51,52)       110.2989         calculate D2E/DX2 analytically  !
 ! D383  D(175,50,51,57)       -68.9299         calculate D2E/DX2 analytically  !
 ! D384  D(49,50,53,54)        -55.3836         calculate D2E/DX2 analytically  !
 ! D385  D(49,50,53,55)       -176.5998         calculate D2E/DX2 analytically  !
 ! D386  D(49,50,53,166)        62.9543         calculate D2E/DX2 analytically  !
 ! D387  D(51,50,53,54)       -176.5997         calculate D2E/DX2 analytically  !
 ! D388  D(51,50,53,55)         62.1841         calculate D2E/DX2 analytically  !
 ! D389  D(51,50,53,166)       -58.2618         calculate D2E/DX2 analytically  !
 ! D390  D(175,50,53,54)        63.5758         calculate D2E/DX2 analytically  !
 ! D391  D(175,50,53,55)       -57.6404         calculate D2E/DX2 analytically  !
 ! D392  D(175,50,53,166)     -178.0863         calculate D2E/DX2 analytically  !
 ! D393  D(50,51,57,58)        173.2296         calculate D2E/DX2 analytically  !
 ! D394  D(50,51,57,186)        -7.8668         calculate D2E/DX2 analytically  !
 ! D395  D(52,51,57,58)         -5.9962         calculate D2E/DX2 analytically  !
 ! D396  D(52,51,57,186)       172.9074         calculate D2E/DX2 analytically  !
 ! D397  D(50,53,54,56)        -61.7696         calculate D2E/DX2 analytically  !
 ! D398  D(50,53,54,170)        62.6892         calculate D2E/DX2 analytically  !
 ! D399  D(50,53,54,171)       176.2335         calculate D2E/DX2 analytically  !
 ! D400  D(55,53,54,56)         61.451          calculate D2E/DX2 analytically  !
 ! D401  D(55,53,54,170)      -174.0902         calculate D2E/DX2 analytically  !
 ! D402  D(55,53,54,171)       -60.5459         calculate D2E/DX2 analytically  !
 ! D403  D(166,53,54,56)      -179.6602         calculate D2E/DX2 analytically  !
 ! D404  D(166,53,54,170)      -55.2014         calculate D2E/DX2 analytically  !
 ! D405  D(166,53,54,171)       58.3429         calculate D2E/DX2 analytically  !
 ! D406  D(50,53,55,167)        34.9663         calculate D2E/DX2 analytically  !
 ! D407  D(50,53,55,168)       -84.5818         calculate D2E/DX2 analytically  !
 ! D408  D(50,53,55,169)       154.8773         calculate D2E/DX2 analytically  !
 ! D409  D(54,53,55,167)       -86.9912         calculate D2E/DX2 analytically  !
 ! D410  D(54,53,55,168)       153.4607         calculate D2E/DX2 analytically  !
 ! D411  D(54,53,55,169)        32.9198         calculate D2E/DX2 analytically  !
 ! D412  D(166,53,55,167)      154.5716         calculate D2E/DX2 analytically  !
 ! D413  D(166,53,55,168)       35.0235         calculate D2E/DX2 analytically  !
 ! D414  D(166,53,55,169)      -85.5174         calculate D2E/DX2 analytically  !
 ! D415  D(53,54,56,172)       -56.1787         calculate D2E/DX2 analytically  !
 ! D416  D(53,54,56,173)        64.7276         calculate D2E/DX2 analytically  !
 ! D417  D(53,54,56,174)      -175.843          calculate D2E/DX2 analytically  !
 ! D418  D(170,54,56,172)      178.4336         calculate D2E/DX2 analytically  !
 ! D419  D(170,54,56,173)      -60.6601         calculate D2E/DX2 analytically  !
 ! D420  D(170,54,56,174)       58.7693         calculate D2E/DX2 analytically  !
 ! D421  D(171,54,56,172)       64.6719         calculate D2E/DX2 analytically  !
 ! D422  D(171,54,56,173)     -174.4218         calculate D2E/DX2 analytically  !
 ! D423  D(171,54,56,174)      -54.9924         calculate D2E/DX2 analytically  !
 ! D424  D(53,54,171,235)       93.4248         calculate D2E/DX2 analytically  !
 ! D425  D(56,54,171,235)      -32.6374         calculate D2E/DX2 analytically  !
 ! D426  D(170,54,171,235)    -149.0625         calculate D2E/DX2 analytically  !
 ! D427  D(51,57,58,59)       -172.7339         calculate D2E/DX2 analytically  !
 ! D428  D(51,57,58,61)         64.3364         calculate D2E/DX2 analytically  !
 ! D429  D(51,57,58,185)       -57.073          calculate D2E/DX2 analytically  !
 ! D430  D(186,57,58,59)         8.4085         calculate D2E/DX2 analytically  !
 ! D431  D(186,57,58,61)      -114.5211         calculate D2E/DX2 analytically  !
 ! D432  D(186,57,58,185)      124.0695         calculate D2E/DX2 analytically  !
 ! D433  D(57,58,59,60)         99.7796         calculate D2E/DX2 analytically  !
 ! D434  D(57,58,59,187)       -80.2175         calculate D2E/DX2 analytically  !
 ! D435  D(61,58,59,60)       -138.7053         calculate D2E/DX2 analytically  !
 ! D436  D(61,58,59,187)        41.2976         calculate D2E/DX2 analytically  !
 ! D437  D(185,58,59,60)       -17.9318         calculate D2E/DX2 analytically  !
 ! D438  D(185,58,59,187)      162.0711         calculate D2E/DX2 analytically  !
 ! D439  D(57,58,61,62)       -178.8696         calculate D2E/DX2 analytically  !
 ! D440  D(57,58,61,178)        57.2856         calculate D2E/DX2 analytically  !
 ! D441  D(57,58,61,179)       -56.7734         calculate D2E/DX2 analytically  !
 ! D442  D(59,58,61,62)         58.6904         calculate D2E/DX2 analytically  !
 ! D443  D(59,58,61,178)       -65.1544         calculate D2E/DX2 analytically  !
 ! D444  D(59,58,61,179)      -179.2134         calculate D2E/DX2 analytically  !
 ! D445  D(185,58,61,62)       -58.8025         calculate D2E/DX2 analytically  !
 ! D446  D(185,58,61,178)      177.3527         calculate D2E/DX2 analytically  !
 ! D447  D(185,58,61,179)       63.2936         calculate D2E/DX2 analytically  !
 ! D448  D(58,59,187,401)       -5.5406         calculate D2E/DX2 analytically  !
 ! D449  D(60,59,187,401)      174.4624         calculate D2E/DX2 analytically  !
 ! D450  D(58,61,62,63)         44.9202         calculate D2E/DX2 analytically  !
 ! D451  D(58,61,62,64)       -133.5352         calculate D2E/DX2 analytically  !
 ! D452  D(178,61,62,63)       168.1063         calculate D2E/DX2 analytically  !
 ! D453  D(178,61,62,64)       -10.3491         calculate D2E/DX2 analytically  !
 ! D454  D(179,61,62,63)       -75.4259         calculate D2E/DX2 analytically  !
 ! D455  D(179,61,62,64)       106.1187         calculate D2E/DX2 analytically  !
 ! D456  D(58,61,178,48)      -137.3219         calculate D2E/DX2 analytically  !
 ! D457  D(62,61,178,48)        96.8758         calculate D2E/DX2 analytically  !
 ! D458  D(179,61,178,48)      -22.3693         calculate D2E/DX2 analytically  !
 ! D459  D(61,62,63,65)       -177.2068         calculate D2E/DX2 analytically  !
 ! D460  D(61,62,63,180)         3.0205         calculate D2E/DX2 analytically  !
 ! D461  D(64,62,63,65)          1.2415         calculate D2E/DX2 analytically  !
 ! D462  D(64,62,63,180)      -178.5313         calculate D2E/DX2 analytically  !
 ! D463  D(61,62,64,66)        177.8546         calculate D2E/DX2 analytically  !
 ! D464  D(61,62,64,181)        -1.3978         calculate D2E/DX2 analytically  !
 ! D465  D(63,62,64,66)         -0.598          calculate D2E/DX2 analytically  !
 ! D466  D(63,62,64,181)      -179.8505         calculate D2E/DX2 analytically  !
 ! D467  D(62,63,65,67)         -1.0607         calculate D2E/DX2 analytically  !
 ! D468  D(62,63,65,182)       179.7471         calculate D2E/DX2 analytically  !
 ! D469  D(180,63,65,67)       178.7144         calculate D2E/DX2 analytically  !
 ! D470  D(180,63,65,182)       -0.4777         calculate D2E/DX2 analytically  !
 ! D471  D(62,64,66,67)         -0.2231         calculate D2E/DX2 analytically  !
 ! D472  D(62,64,66,183)      -179.9929         calculate D2E/DX2 analytically  !
 ! D473  D(181,64,66,67)       179.0274         calculate D2E/DX2 analytically  !
 ! D474  D(181,64,66,183)       -0.7423         calculate D2E/DX2 analytically  !
 ! D475  D(63,65,67,66)          0.2424         calculate D2E/DX2 analytically  !
 ! D476  D(63,65,67,184)      -179.6625         calculate D2E/DX2 analytically  !
 ! D477  D(182,65,67,66)       179.4343         calculate D2E/DX2 analytically  !
 ! D478  D(182,65,67,184)       -0.4706         calculate D2E/DX2 analytically  !
 ! D479  D(64,66,67,65)          0.4011         calculate D2E/DX2 analytically  !
 ! D480  D(64,66,67,184)      -179.6939         calculate D2E/DX2 analytically  !
 ! D481  D(183,66,67,65)      -179.8289         calculate D2E/DX2 analytically  !
 ! D482  D(183,66,67,184)        0.0761         calculate D2E/DX2 analytically  !
 ! D483  D(271,68,69,70)      -179.5022         calculate D2E/DX2 analytically  !
 ! D484  D(271,68,69,274)       58.1684         calculate D2E/DX2 analytically  !
 ! D485  D(271,68,69,275)      -57.2424         calculate D2E/DX2 analytically  !
 ! D486  D(272,68,69,70)        60.2714         calculate D2E/DX2 analytically  !
 ! D487  D(272,68,69,274)      -62.058          calculate D2E/DX2 analytically  !
 ! D488  D(272,68,69,275)     -177.4688         calculate D2E/DX2 analytically  !
 ! D489  D(273,68,69,70)       -59.2172         calculate D2E/DX2 analytically  !
 ! D490  D(273,68,69,274)      178.4533         calculate D2E/DX2 analytically  !
 ! D491  D(273,68,69,275)       63.0426         calculate D2E/DX2 analytically  !
 ! D492  D(68,69,70,71)         78.2035         calculate D2E/DX2 analytically  !
 ! D493  D(68,69,70,72)       -100.1604         calculate D2E/DX2 analytically  !
 ! D494  D(274,69,70,71)      -159.4671         calculate D2E/DX2 analytically  !
 ! D495  D(274,69,70,72)        22.169          calculate D2E/DX2 analytically  !
 ! D496  D(275,69,70,71)       -43.7528         calculate D2E/DX2 analytically  !
 ! D497  D(275,69,70,72)       137.8833         calculate D2E/DX2 analytically  !
 ! D498  D(69,70,71,73)       -176.0276         calculate D2E/DX2 analytically  !
 ! D499  D(69,70,71,276)         2.9986         calculate D2E/DX2 analytically  !
 ! D500  D(72,70,71,73)          2.3326         calculate D2E/DX2 analytically  !
 ! D501  D(72,70,71,276)      -178.6412         calculate D2E/DX2 analytically  !
 ! D502  D(69,70,72,74)        175.5961         calculate D2E/DX2 analytically  !
 ! D503  D(69,70,72,277)        -3.1325         calculate D2E/DX2 analytically  !
 ! D504  D(71,70,72,74)         -2.7725         calculate D2E/DX2 analytically  !
 ! D505  D(71,70,72,277)       178.4989         calculate D2E/DX2 analytically  !
 ! D506  D(70,71,73,75)          0.4372         calculate D2E/DX2 analytically  !
 ! D507  D(70,71,73,278)       178.8873         calculate D2E/DX2 analytically  !
 ! D508  D(276,71,73,75)      -178.5934         calculate D2E/DX2 analytically  !
 ! D509  D(276,71,73,278)       -0.1433         calculate D2E/DX2 analytically  !
 ! D510  D(70,72,74,75)          0.4431         calculate D2E/DX2 analytically  !
 ! D511  D(70,72,74,279)      -178.1549         calculate D2E/DX2 analytically  !
 ! D512  D(277,72,74,75)       179.1762         calculate D2E/DX2 analytically  !
 ! D513  D(277,72,74,279)        0.5782         calculate D2E/DX2 analytically  !
 ! D514  D(71,73,75,74)         -2.7645         calculate D2E/DX2 analytically  !
 ! D515  D(71,73,75,76)        176.9481         calculate D2E/DX2 analytically  !
 ! D516  D(278,73,75,74)       178.7758         calculate D2E/DX2 analytically  !
 ! D517  D(278,73,75,76)        -1.5116         calculate D2E/DX2 analytically  !
 ! D518  D(72,74,75,73)          2.3259         calculate D2E/DX2 analytically  !
 ! D519  D(72,74,75,76)       -177.3885         calculate D2E/DX2 analytically  !
 ! D520  D(279,74,75,73)      -179.0555         calculate D2E/DX2 analytically  !
 ! D521  D(279,74,75,76)         1.2301         calculate D2E/DX2 analytically  !
 ! D522  D(73,75,76,229)        67.8993         calculate D2E/DX2 analytically  !
 ! D523  D(73,75,76,280)       -25.3678         calculate D2E/DX2 analytically  !
 ! D524  D(73,75,76,392)      -106.7439         calculate D2E/DX2 analytically  !
 ! D525  D(73,75,76,400)       129.7359         calculate D2E/DX2 analytically  !
 ! D526  D(74,75,76,229)      -112.3875         calculate D2E/DX2 analytically  !
 ! D527  D(74,75,76,280)       154.3454         calculate D2E/DX2 analytically  !
 ! D528  D(74,75,76,392)        72.9693         calculate D2E/DX2 analytically  !
 ! D529  D(74,75,76,400)       -50.5509         calculate D2E/DX2 analytically  !
 ! D530  D(75,76,229,17)        83.7403         calculate D2E/DX2 analytically  !
 ! D531  D(280,76,229,17)     -166.2082         calculate D2E/DX2 analytically  !
 ! D532  D(392,76,229,17)      -99.9388         calculate D2E/DX2 analytically  !
 ! D533  D(400,76,229,17)      -16.9191         calculate D2E/DX2 analytically  !
 ! D534  D(75,76,392,143)     -142.22           calculate D2E/DX2 analytically  !
 ! D535  D(229,76,392,143)      44.0519         calculate D2E/DX2 analytically  !
 ! D536  D(280,76,392,143)     122.574          calculate D2E/DX2 analytically  !
 ! D537  D(400,76,392,143)     -18.09           calculate D2E/DX2 analytically  !
 ! D538  D(75,76,400,19)       -51.4868         calculate D2E/DX2 analytically  !
 ! D539  D(229,76,400,19)       37.1054         calculate D2E/DX2 analytically  !
 ! D540  D(280,76,400,19)       90.1894         calculate D2E/DX2 analytically  !
 ! D541  D(392,76,400,19)      158.1552         calculate D2E/DX2 analytically  !
 ! D542  D(281,77,78,79)       -62.3031         calculate D2E/DX2 analytically  !
 ! D543  D(281,77,78,284)       61.1331         calculate D2E/DX2 analytically  !
 ! D544  D(281,77,78,285)      176.5926         calculate D2E/DX2 analytically  !
 ! D545  D(282,77,78,79)       177.1835         calculate D2E/DX2 analytically  !
 ! D546  D(282,77,78,284)      -59.3804         calculate D2E/DX2 analytically  !
 ! D547  D(282,77,78,285)       56.0792         calculate D2E/DX2 analytically  !
 ! D548  D(283,77,78,79)        58.3661         calculate D2E/DX2 analytically  !
 ! D549  D(283,77,78,284)     -178.1977         calculate D2E/DX2 analytically  !
 ! D550  D(283,77,78,285)      -62.7382         calculate D2E/DX2 analytically  !
 ! D551  D(428,77,78,79)       -23.0728         calculate D2E/DX2 analytically  !
 ! D552  D(428,77,78,284)      100.3633         calculate D2E/DX2 analytically  !
 ! D553  D(428,77,78,285)     -144.1771         calculate D2E/DX2 analytically  !
 ! D554  D(78,77,282,294)       72.3494         calculate D2E/DX2 analytically  !
 ! D555  D(281,77,282,294)     -50.1734         calculate D2E/DX2 analytically  !
 ! D556  D(283,77,282,294)    -165.6437         calculate D2E/DX2 analytically  !
 ! D557  D(428,77,282,294)     -88.2745         calculate D2E/DX2 analytically  !
 ! D558  D(78,77,428,81)        41.4758         calculate D2E/DX2 analytically  !
 ! D559  D(78,77,428,156)      -75.0482         calculate D2E/DX2 analytically  !
 ! D560  D(281,77,428,81)      120.8976         calculate D2E/DX2 analytically  !
 ! D561  D(281,77,428,156)       4.3737         calculate D2E/DX2 analytically  !
 ! D562  D(282,77,428,81)     -160.5973         calculate D2E/DX2 analytically  !
 ! D563  D(282,77,428,156)      82.8787         calculate D2E/DX2 analytically  !
 ! D564  D(283,77,428,81)      -62.4069         calculate D2E/DX2 analytically  !
 ! D565  D(283,77,428,156)    -178.9308         calculate D2E/DX2 analytically  !
 ! D566  D(77,78,79,80)       -177.2923         calculate D2E/DX2 analytically  !
 ! D567  D(77,78,79,81)        -54.807          calculate D2E/DX2 analytically  !
 ! D568  D(77,78,79,286)        63.674          calculate D2E/DX2 analytically  !
 ! D569  D(284,78,79,80)        59.6627         calculate D2E/DX2 analytically  !
 ! D570  D(284,78,79,81)      -177.852          calculate D2E/DX2 analytically  !
 ! D571  D(284,78,79,286)      -59.371          calculate D2E/DX2 analytically  !
 ! D572  D(285,78,79,80)       -55.962          calculate D2E/DX2 analytically  !
 ! D573  D(285,78,79,81)        66.5233         calculate D2E/DX2 analytically  !
 ! D574  D(285,78,79,286)     -174.9957         calculate D2E/DX2 analytically  !
 ! D575  D(78,79,80,287)      -177.6255         calculate D2E/DX2 analytically  !
 ! D576  D(78,79,80,288)       -57.0952         calculate D2E/DX2 analytically  !
 ! D577  D(78,79,80,289)        62.4917         calculate D2E/DX2 analytically  !
 ! D578  D(81,79,80,287)        60.0613         calculate D2E/DX2 analytically  !
 ! D579  D(81,79,80,288)      -179.4084         calculate D2E/DX2 analytically  !
 ! D580  D(81,79,80,289)       -59.8215         calculate D2E/DX2 analytically  !
 ! D581  D(286,79,80,287)      -58.5941         calculate D2E/DX2 analytically  !
 ! D582  D(286,79,80,288)       61.9363         calculate D2E/DX2 analytically  !
 ! D583  D(286,79,80,289)     -178.4768         calculate D2E/DX2 analytically  !
 ! D584  D(78,79,81,290)      -172.8893         calculate D2E/DX2 analytically  !
 ! D585  D(78,79,81,291)        67.0273         calculate D2E/DX2 analytically  !
 ! D586  D(78,79,81,292)       -53.8082         calculate D2E/DX2 analytically  !
 ! D587  D(78,79,81,366)        96.0821         calculate D2E/DX2 analytically  !
 ! D588  D(78,79,81,428)       101.6709         calculate D2E/DX2 analytically  !
 ! D589  D(80,79,81,290)       -49.8952         calculate D2E/DX2 analytically  !
 ! D590  D(80,79,81,291)      -169.9787         calculate D2E/DX2 analytically  !
 ! D591  D(80,79,81,292)        69.1858         calculate D2E/DX2 analytically  !
 ! D592  D(80,79,81,366)      -140.9239         calculate D2E/DX2 analytically  !
 ! D593  D(80,79,81,428)      -135.3351         calculate D2E/DX2 analytically  !
 ! D594  D(286,79,81,290)       68.6963         calculate D2E/DX2 analytically  !
 ! D595  D(286,79,81,291)      -51.3872         calculate D2E/DX2 analytically  !
 ! D596  D(286,79,81,292)     -172.2227         calculate D2E/DX2 analytically  !
 ! D597  D(286,79,81,366)      -22.3324         calculate D2E/DX2 analytically  !
 ! D598  D(286,79,81,428)      -16.7436         calculate D2E/DX2 analytically  !
 ! D599  D(79,81,291,124)      109.4487         calculate D2E/DX2 analytically  !
 ! D600  D(290,81,291,124)     -12.9655         calculate D2E/DX2 analytically  !
 ! D601  D(292,81,291,124)    -128.0831         calculate D2E/DX2 analytically  !
 ! D602  D(366,81,291,124)       4.2959         calculate D2E/DX2 analytically  !
 ! D603  D(428,81,291,124)      27.994          calculate D2E/DX2 analytically  !
 ! D604  D(79,81,366,124)      150.8047         calculate D2E/DX2 analytically  !
 ! D605  D(290,81,366,124)      41.4091         calculate D2E/DX2 analytically  !
 ! D606  D(291,81,366,124)    -121.9164         calculate D2E/DX2 analytically  !
 ! D607  D(292,81,366,124)     -63.7362         calculate D2E/DX2 analytically  !
 ! D608  D(428,81,366,124)     127.5545         calculate D2E/DX2 analytically  !
 ! D609  D(79,81,428,77)       -56.9253         calculate D2E/DX2 analytically  !
 ! D610  D(79,81,428,156)       56.2902         calculate D2E/DX2 analytically  !
 ! D611  D(290,81,428,77)     -166.5118         calculate D2E/DX2 analytically  !
 ! D612  D(290,81,428,156)     -53.2963         calculate D2E/DX2 analytically  !
 ! D613  D(291,81,428,77)       52.9113         calculate D2E/DX2 analytically  !
 ! D614  D(291,81,428,156)     166.1268         calculate D2E/DX2 analytically  !
 ! D615  D(292,81,428,77)       87.8796         calculate D2E/DX2 analytically  !
 ! D616  D(292,81,428,156)    -158.9049         calculate D2E/DX2 analytically  !
 ! D617  D(366,81,428,77)      101.7995         calculate D2E/DX2 analytically  !
 ! D618  D(366,81,428,156)    -144.985          calculate D2E/DX2 analytically  !
 ! D619  D(293,82,83,84)       179.9311         calculate D2E/DX2 analytically  !
 ! D620  D(293,82,83,296)      -63.8767         calculate D2E/DX2 analytically  !
 ! D621  D(293,82,83,297)       57.8769         calculate D2E/DX2 analytically  !
 ! D622  D(294,82,83,84)       -60.2138         calculate D2E/DX2 analytically  !
 ! D623  D(294,82,83,296)       55.9783         calculate D2E/DX2 analytically  !
 ! D624  D(294,82,83,297)      177.7319         calculate D2E/DX2 analytically  !
 ! D625  D(295,82,83,84)        60.1751         calculate D2E/DX2 analytically  !
 ! D626  D(295,82,83,296)      176.3672         calculate D2E/DX2 analytically  !
 ! D627  D(295,82,83,297)      -61.8791         calculate D2E/DX2 analytically  !
 ! D628  D(83,82,294,282)      148.0316         calculate D2E/DX2 analytically  !
 ! D629  D(293,82,294,282)     -90.2074         calculate D2E/DX2 analytically  !
 ! D630  D(295,82,294,282)      26.0471         calculate D2E/DX2 analytically  !
 ! D631  D(82,83,84,215)      -142.1627         calculate D2E/DX2 analytically  !
 ! D632  D(82,83,84,298)       -56.6212         calculate D2E/DX2 analytically  !
 ! D633  D(296,83,84,215)       97.8781         calculate D2E/DX2 analytically  !
 ! D634  D(296,83,84,298)     -176.5804         calculate D2E/DX2 analytically  !
 ! D635  D(297,83,84,215)      -18.9332         calculate D2E/DX2 analytically  !
 ! D636  D(297,83,84,298)       66.6083         calculate D2E/DX2 analytically  !
 ! D637  D(82,83,297,97)       -63.5938         calculate D2E/DX2 analytically  !
 ! D638  D(84,83,297,97)       175.5361         calculate D2E/DX2 analytically  !
 ! D639  D(296,83,297,97)       60.1778         calculate D2E/DX2 analytically  !
 ! D640  D(83,84,215,12)        45.1005         calculate D2E/DX2 analytically  !
 ! D641  D(298,84,215,12)      -45.3756         calculate D2E/DX2 analytically  !
 ! D642  D(83,84,298,162)     -172.7188         calculate D2E/DX2 analytically  !
 ! D643  D(215,84,298,162)     -27.5697         calculate D2E/DX2 analytically  !
 ! D644  D(299,85,86,87)       177.1113         calculate D2E/DX2 analytically  !
 ! D645  D(299,85,86,302)      -59.9014         calculate D2E/DX2 analytically  !
 ! D646  D(299,85,86,303)       54.9114         calculate D2E/DX2 analytically  !
 ! D647  D(300,85,86,87)       -62.9924         calculate D2E/DX2 analytically  !
 ! D648  D(300,85,86,302)       59.9949         calculate D2E/DX2 analytically  !
 ! D649  D(300,85,86,303)      174.8077         calculate D2E/DX2 analytically  !
 ! D650  D(301,85,86,87)        56.2463         calculate D2E/DX2 analytically  !
 ! D651  D(301,85,86,302)      179.2336         calculate D2E/DX2 analytically  !
 ! D652  D(301,85,86,303)      -65.9536         calculate D2E/DX2 analytically  !
 ! D653  D(86,85,300,102)      -79.827          calculate D2E/DX2 analytically  !
 ! D654  D(299,85,300,102)      41.7774         calculate D2E/DX2 analytically  !
 ! D655  D(301,85,300,102)     158.1912         calculate D2E/DX2 analytically  !
 ! D656  D(85,86,87,88)         66.871          calculate D2E/DX2 analytically  !
 ! D657  D(85,86,87,89)       -109.9346         calculate D2E/DX2 analytically  !
 ! D658  D(302,86,87,88)       -55.2026         calculate D2E/DX2 analytically  !
 ! D659  D(302,86,87,89)       127.9918         calculate D2E/DX2 analytically  !
 ! D660  D(303,86,87,88)      -170.6609         calculate D2E/DX2 analytically  !
 ! D661  D(303,86,87,89)        12.5335         calculate D2E/DX2 analytically  !
 ! D662  D(86,87,88,90)       -170.9823         calculate D2E/DX2 analytically  !
 ! D663  D(86,87,88,304)         5.345          calculate D2E/DX2 analytically  !
 ! D664  D(89,87,88,90)          5.7856         calculate D2E/DX2 analytically  !
 ! D665  D(89,87,88,304)      -177.8872         calculate D2E/DX2 analytically  !
 ! D666  D(86,87,89,91)        171.8211         calculate D2E/DX2 analytically  !
 ! D667  D(86,87,89,305)        -7.1828         calculate D2E/DX2 analytically  !
 ! D668  D(88,87,89,91)         -5.0177         calculate D2E/DX2 analytically  !
 ! D669  D(88,87,89,305)       175.9784         calculate D2E/DX2 analytically  !
 ! D670  D(87,88,90,92)         -0.6172         calculate D2E/DX2 analytically  !
 ! D671  D(87,88,90,306)       175.3666         calculate D2E/DX2 analytically  !
 ! D672  D(87,88,90,338)      -149.2507         calculate D2E/DX2 analytically  !
 ! D673  D(304,88,90,92)      -176.9229         calculate D2E/DX2 analytically  !
 ! D674  D(304,88,90,306)       -0.9391         calculate D2E/DX2 analytically  !
 ! D675  D(304,88,90,338)       34.4436         calculate D2E/DX2 analytically  !
 ! D676  D(87,89,91,92)         -0.9527         calculate D2E/DX2 analytically  !
 ! D677  D(87,89,91,307)      -176.2887         calculate D2E/DX2 analytically  !
 ! D678  D(87,89,91,377)       106.8322         calculate D2E/DX2 analytically  !
 ! D679  D(305,89,91,92)       178.0438         calculate D2E/DX2 analytically  !
 ! D680  D(305,89,91,307)        2.7078         calculate D2E/DX2 analytically  !
 ! D681  D(305,89,91,377)      -74.1713         calculate D2E/DX2 analytically  !
 ! D682  D(88,90,92,91)         -5.3354         calculate D2E/DX2 analytically  !
 ! D683  D(88,90,92,93)        174.5251         calculate D2E/DX2 analytically  !
 ! D684  D(306,90,92,91)       178.6359         calculate D2E/DX2 analytically  !
 ! D685  D(306,90,92,93)        -1.5036         calculate D2E/DX2 analytically  !
 ! D686  D(338,90,92,91)       116.2369         calculate D2E/DX2 analytically  !
 ! D687  D(338,90,92,93)       -63.9026         calculate D2E/DX2 analytically  !
 ! D688  D(88,90,338,106)      -57.5938         calculate D2E/DX2 analytically  !
 ! D689  D(92,90,338,106)      170.4393         calculate D2E/DX2 analytically  !
 ! D690  D(306,90,338,106)      82.1811         calculate D2E/DX2 analytically  !
 ! D691  D(89,91,92,90)          6.1202         calculate D2E/DX2 analytically  !
 ! D692  D(89,91,92,93)       -173.7422         calculate D2E/DX2 analytically  !
 ! D693  D(307,91,92,90)      -178.2798         calculate D2E/DX2 analytically  !
 ! D694  D(307,91,92,93)         1.8579         calculate D2E/DX2 analytically  !
 ! D695  D(377,91,92,90)       -91.1577         calculate D2E/DX2 analytically  !
 ! D696  D(377,91,92,93)        88.98           calculate D2E/DX2 analytically  !
 ! D697  D(89,91,377,132)      133.241          calculate D2E/DX2 analytically  !
 ! D698  D(92,91,377,132)     -106.1521         calculate D2E/DX2 analytically  !
 ! D699  D(307,91,377,132)       9.3681         calculate D2E/DX2 analytically  !
 ! D700  D(90,92,93,308)        15.2202         calculate D2E/DX2 analytically  !
 ! D701  D(91,92,93,308)      -164.9185         calculate D2E/DX2 analytically  !
 ! D702  D(92,93,308,39)       141.4833         calculate D2E/DX2 analytically  !
 ! D703  D(92,93,308,40)        88.0333         calculate D2E/DX2 analytically  !
 ! D704  D(309,94,95,96)      -168.7975         calculate D2E/DX2 analytically  !
 ! D705  D(309,94,95,312)      -48.3144         calculate D2E/DX2 analytically  !
 ! D706  D(309,94,95,313)       67.9448         calculate D2E/DX2 analytically  !
 ! D707  D(310,94,95,96)       -48.4132         calculate D2E/DX2 analytically  !
 ! D708  D(310,94,95,312)       72.0698         calculate D2E/DX2 analytically  !
 ! D709  D(310,94,95,313)     -171.6709         calculate D2E/DX2 analytically  !
 ! D710  D(311,94,95,96)        70.6969         calculate D2E/DX2 analytically  !
 ! D711  D(311,94,95,312)     -168.8201         calculate D2E/DX2 analytically  !
 ! D712  D(311,94,95,313)      -52.5608         calculate D2E/DX2 analytically  !
 ! D713  D(94,95,96,97)        168.2281         calculate D2E/DX2 analytically  !
 ! D714  D(94,95,96,98)        -70.0698         calculate D2E/DX2 analytically  !
 ! D715  D(94,95,96,314)        48.838          calculate D2E/DX2 analytically  !
 ! D716  D(312,95,96,97)        47.813          calculate D2E/DX2 analytically  !
 ! D717  D(312,95,96,98)       169.5151         calculate D2E/DX2 analytically  !
 ! D718  D(312,95,96,314)      -71.5771         calculate D2E/DX2 analytically  !
 ! D719  D(313,95,96,97)       -67.7834         calculate D2E/DX2 analytically  !
 ! D720  D(313,95,96,98)        53.9187         calculate D2E/DX2 analytically  !
 ! D721  D(313,95,96,314)      172.8265         calculate D2E/DX2 analytically  !
 ! D722  D(95,96,97,297)      -119.0984         calculate D2E/DX2 analytically  !
 ! D723  D(95,96,97,315)       -50.0895         calculate D2E/DX2 analytically  !
 ! D724  D(95,96,97,316)      -170.8096         calculate D2E/DX2 analytically  !
 ! D725  D(95,96,97,317)        69.3214         calculate D2E/DX2 analytically  !
 ! D726  D(98,96,97,297)       119.2715         calculate D2E/DX2 analytically  !
 ! D727  D(98,96,97,315)      -171.7197         calculate D2E/DX2 analytically  !
 ! D728  D(98,96,97,316)        67.5602         calculate D2E/DX2 analytically  !
 ! D729  D(98,96,97,317)       -52.3087         calculate D2E/DX2 analytically  !
 ! D730  D(314,96,97,297)       -0.352          calculate D2E/DX2 analytically  !
 ! D731  D(314,96,97,315)       68.6568         calculate D2E/DX2 analytically  !
 ! D732  D(314,96,97,316)      -52.0633         calculate D2E/DX2 analytically  !
 ! D733  D(314,96,97,317)     -171.9322         calculate D2E/DX2 analytically  !
 ! D734  D(95,96,98,318)       -50.7609         calculate D2E/DX2 analytically  !
 ! D735  D(95,96,98,319)      -169.978          calculate D2E/DX2 analytically  !
 ! D736  D(95,96,98,320)        68.4047         calculate D2E/DX2 analytically  !
 ! D737  D(97,96,98,318)        71.5003         calculate D2E/DX2 analytically  !
 ! D738  D(97,96,98,319)       -47.7169         calculate D2E/DX2 analytically  !
 ! D739  D(97,96,98,320)      -169.3341         calculate D2E/DX2 analytically  !
 ! D740  D(314,96,98,318)     -168.9421         calculate D2E/DX2 analytically  !
 ! D741  D(314,96,98,319)       71.8407         calculate D2E/DX2 analytically  !
 ! D742  D(314,96,98,320)      -49.7765         calculate D2E/DX2 analytically  !
 ! D743  D(96,97,297,83)       103.0448         calculate D2E/DX2 analytically  !
 ! D744  D(315,97,297,83)       -4.8319         calculate D2E/DX2 analytically  !
 ! D745  D(316,97,297,83)     -148.9451         calculate D2E/DX2 analytically  !
 ! D746  D(317,97,297,83)      -91.1321         calculate D2E/DX2 analytically  !
 ! D747  D(96,98,319,391)       61.6728         calculate D2E/DX2 analytically  !
 ! D748  D(96,98,319,394)      -62.4389         calculate D2E/DX2 analytically  !
 ! D749  D(318,98,319,391)     -59.1674         calculate D2E/DX2 analytically  !
 ! D750  D(318,98,319,394)     176.7208         calculate D2E/DX2 analytically  !
 ! D751  D(320,98,319,391)    -174.0663         calculate D2E/DX2 analytically  !
 ! D752  D(320,98,319,394)      61.8219         calculate D2E/DX2 analytically  !
 ! D753  D(321,99,100,101)      53.4141         calculate D2E/DX2 analytically  !
 ! D754  D(321,99,100,102)     173.833          calculate D2E/DX2 analytically  !
 ! D755  D(321,99,100,324)     -65.9637         calculate D2E/DX2 analytically  !
 ! D756  D(322,99,100,101)     173.2341         calculate D2E/DX2 analytically  !
 ! D757  D(322,99,100,102)     -66.347          calculate D2E/DX2 analytically  !
 ! D758  D(322,99,100,324)      53.8563         calculate D2E/DX2 analytically  !
 ! D759  D(323,99,100,101)     -66.1047         calculate D2E/DX2 analytically  !
 ! D760  D(323,99,100,102)      54.3142         calculate D2E/DX2 analytically  !
 ! D761  D(323,99,100,324)     174.5175         calculate D2E/DX2 analytically  !
 ! D762  D(100,99,322,329)      81.7561         calculate D2E/DX2 analytically  !
 ! D763  D(321,99,322,329)    -157.7344         calculate D2E/DX2 analytically  !
 ! D764  D(323,99,322,329)     -39.993          calculate D2E/DX2 analytically  !
 ! D765  D(99,100,101,325)     -59.5229         calculate D2E/DX2 analytically  !
 ! D766  D(99,100,101,326)    -179.5795         calculate D2E/DX2 analytically  !
 ! D767  D(99,100,101,327)      61.1074         calculate D2E/DX2 analytically  !
 ! D768  D(102,100,101,325)    178.9402         calculate D2E/DX2 analytically  !
 ! D769  D(102,100,101,326)     58.8836         calculate D2E/DX2 analytically  !
 ! D770  D(102,100,101,327)    -60.4295         calculate D2E/DX2 analytically  !
 ! D771  D(324,100,101,325)     59.4126         calculate D2E/DX2 analytically  !
 ! D772  D(324,100,101,326)    -60.644          calculate D2E/DX2 analytically  !
 ! D773  D(324,100,101,327)   -179.957          calculate D2E/DX2 analytically  !
 ! D774  D(99,100,102,300)     121.4624         calculate D2E/DX2 analytically  !
 ! D775  D(99,100,102,328)     174.3698         calculate D2E/DX2 analytically  !
 ! D776  D(101,100,102,300)   -117.5139         calculate D2E/DX2 analytically  !
 ! D777  D(101,100,102,328)    -64.6065         calculate D2E/DX2 analytically  !
 ! D778  D(324,100,102,300)      1.8493         calculate D2E/DX2 analytically  !
 ! D779  D(324,100,102,328)     54.7567         calculate D2E/DX2 analytically  !
 ! D780  D(100,102,300,85)      -8.4811         calculate D2E/DX2 analytically  !
 ! D781  D(328,102,300,85)    -113.9984         calculate D2E/DX2 analytically  !
 ! D782  D(329,103,104,105)   -176.0386         calculate D2E/DX2 analytically  !
 ! D783  D(329,103,104,106)    -54.9765         calculate D2E/DX2 analytically  !
 ! D784  D(329,103,104,332)     63.3138         calculate D2E/DX2 analytically  !
 ! D785  D(330,103,104,105)     63.3642         calculate D2E/DX2 analytically  !
 ! D786  D(330,103,104,106)   -175.5736         calculate D2E/DX2 analytically  !
 ! D787  D(330,103,104,332)    -57.2834         calculate D2E/DX2 analytically  !
 ! D788  D(331,103,104,105)    -56.6829         calculate D2E/DX2 analytically  !
 ! D789  D(331,103,104,106)     64.3792         calculate D2E/DX2 analytically  !
 ! D790  D(331,103,104,332)   -177.3306         calculate D2E/DX2 analytically  !
 ! D791  D(104,103,329,322)   -145.5193         calculate D2E/DX2 analytically  !
 ! D792  D(330,103,329,322)    -23.0559         calculate D2E/DX2 analytically  !
 ! D793  D(331,103,329,322)     93.565          calculate D2E/DX2 analytically  !
 ! D794  D(103,104,105,333)   -179.8602         calculate D2E/DX2 analytically  !
 ! D795  D(103,104,105,334)    -59.4208         calculate D2E/DX2 analytically  !
 ! D796  D(103,104,105,335)     60.507          calculate D2E/DX2 analytically  !
 ! D797  D(106,104,105,333)     58.3354         calculate D2E/DX2 analytically  !
 ! D798  D(106,104,105,334)    178.7748         calculate D2E/DX2 analytically  !
 ! D799  D(106,104,105,335)    -61.2974         calculate D2E/DX2 analytically  !
 ! D800  D(332,104,105,333)    -60.0346         calculate D2E/DX2 analytically  !
 ! D801  D(332,104,105,334)     60.4048         calculate D2E/DX2 analytically  !
 ! D802  D(332,104,105,335)   -179.6674         calculate D2E/DX2 analytically  !
 ! D803  D(103,104,106,336)     55.3626         calculate D2E/DX2 analytically  !
 ! D804  D(103,104,106,337)    175.7009         calculate D2E/DX2 analytically  !
 ! D805  D(103,104,106,338)    -65.7147         calculate D2E/DX2 analytically  !
 ! D806  D(105,104,106,336)    178.6187         calculate D2E/DX2 analytically  !
 ! D807  D(105,104,106,337)    -61.0429         calculate D2E/DX2 analytically  !
 ! D808  D(105,104,106,338)     57.5415         calculate D2E/DX2 analytically  !
 ! D809  D(332,104,106,336)    -62.526          calculate D2E/DX2 analytically  !
 ! D810  D(332,104,106,337)     57.8124         calculate D2E/DX2 analytically  !
 ! D811  D(332,104,106,338)    176.3968         calculate D2E/DX2 analytically  !
 ! D812  D(104,105,335,34)     152.5027         calculate D2E/DX2 analytically  !
 ! D813  D(333,105,335,34)      31.2794         calculate D2E/DX2 analytically  !
 ! D814  D(334,105,335,34)     -84.6935         calculate D2E/DX2 analytically  !
 ! D815  D(104,106,338,90)     136.6258         calculate D2E/DX2 analytically  !
 ! D816  D(336,106,338,90)      13.8299         calculate D2E/DX2 analytically  !
 ! D817  D(337,106,338,90)    -102.8817         calculate D2E/DX2 analytically  !
 ! D818  D(339,107,108,342)    -63.3283         calculate D2E/DX2 analytically  !
 ! D819  D(339,107,108,343)     57.4862         calculate D2E/DX2 analytically  !
 ! D820  D(339,107,108,344)    176.8237         calculate D2E/DX2 analytically  !
 ! D821  D(340,107,108,342)    176.7375         calculate D2E/DX2 analytically  !
 ! D822  D(340,107,108,343)    -62.448          calculate D2E/DX2 analytically  !
 ! D823  D(340,107,108,344)     56.8895         calculate D2E/DX2 analytically  !
 ! D824  D(341,107,108,342)     56.1919         calculate D2E/DX2 analytically  !
 ! D825  D(341,107,108,343)    177.0064         calculate D2E/DX2 analytically  !
 ! D826  D(341,107,108,344)    -63.6561         calculate D2E/DX2 analytically  !
 ! D827  D(345,107,108,342)    108.6848         calculate D2E/DX2 analytically  !
 ! D828  D(345,107,108,343)   -130.5006         calculate D2E/DX2 analytically  !
 ! D829  D(345,107,108,344)    -11.1632         calculate D2E/DX2 analytically  !
 ! D830  D(108,107,345,109)   -122.0589         calculate D2E/DX2 analytically  !
 ! D831  D(339,107,345,109)     47.0462         calculate D2E/DX2 analytically  !
 ! D832  D(340,107,345,109)    133.9003         calculate D2E/DX2 analytically  !
 ! D833  D(341,107,345,109)    -22.0459         calculate D2E/DX2 analytically  !
 ! D834  D(107,108,342,162)   -147.3068         calculate D2E/DX2 analytically  !
 ! D835  D(343,108,342,162)     90.0366         calculate D2E/DX2 analytically  !
 ! D836  D(344,108,342,162)    -25.1522         calculate D2E/DX2 analytically  !
 ! D837  D(345,109,110,111)    179.7307         calculate D2E/DX2 analytically  !
 ! D838  D(345,109,110,112)    -59.0205         calculate D2E/DX2 analytically  !
 ! D839  D(345,109,110,348)     58.8989         calculate D2E/DX2 analytically  !
 ! D840  D(346,109,110,111)     59.4916         calculate D2E/DX2 analytically  !
 ! D841  D(346,109,110,112)   -179.2596         calculate D2E/DX2 analytically  !
 ! D842  D(346,109,110,348)    -61.3402         calculate D2E/DX2 analytically  !
 ! D843  D(347,109,110,111)    -60.783          calculate D2E/DX2 analytically  !
 ! D844  D(347,109,110,112)     60.4658         calculate D2E/DX2 analytically  !
 ! D845  D(347,109,110,348)    178.3852         calculate D2E/DX2 analytically  !
 ! D846  D(110,109,345,107)   -169.5822         calculate D2E/DX2 analytically  !
 ! D847  D(346,109,345,107)    -47.2585         calculate D2E/DX2 analytically  !
 ! D848  D(347,109,345,107)     69.2889         calculate D2E/DX2 analytically  !
 ! D849  D(109,110,111,349)   -179.1088         calculate D2E/DX2 analytically  !
 ! D850  D(109,110,111,350)    -58.6554         calculate D2E/DX2 analytically  !
 ! D851  D(109,110,111,351)     61.5867         calculate D2E/DX2 analytically  !
 ! D852  D(112,110,111,349)     58.4011         calculate D2E/DX2 analytically  !
 ! D853  D(112,110,111,350)    178.8545         calculate D2E/DX2 analytically  !
 ! D854  D(112,110,111,351)    -60.9035         calculate D2E/DX2 analytically  !
 ! D855  D(348,110,111,349)    -58.5912         calculate D2E/DX2 analytically  !
 ! D856  D(348,110,111,350)     61.8622         calculate D2E/DX2 analytically  !
 ! D857  D(348,110,111,351)   -177.8958         calculate D2E/DX2 analytically  !
 ! D858  D(109,110,112,352)     55.2302         calculate D2E/DX2 analytically  !
 ! D859  D(109,110,112,353)    176.0417         calculate D2E/DX2 analytically  !
 ! D860  D(109,110,112,354)    -64.3665         calculate D2E/DX2 analytically  !
 ! D861  D(111,110,112,352)   -178.7021         calculate D2E/DX2 analytically  !
 ! D862  D(111,110,112,353)    -57.8906         calculate D2E/DX2 analytically  !
 ! D863  D(111,110,112,354)     61.7012         calculate D2E/DX2 analytically  !
 ! D864  D(348,110,112,352)    -62.0262         calculate D2E/DX2 analytically  !
 ! D865  D(348,110,112,353)     58.7853         calculate D2E/DX2 analytically  !
 ! D866  D(348,110,112,354)    178.3772         calculate D2E/DX2 analytically  !
 ! D867  D(133,113,130,140)     -0.0818         calculate D2E/DX2 analytically  !
 ! D868  D(133,113,130,375)    179.7657         calculate D2E/DX2 analytically  !
 ! D869  D(355,113,130,140)   -179.0058         calculate D2E/DX2 analytically  !
 ! D870  D(355,113,130,375)      0.8417         calculate D2E/DX2 analytically  !
 ! D871  D(130,113,133,114)      0.1423         calculate D2E/DX2 analytically  !
 ! D872  D(130,113,133,125)   -178.5394         calculate D2E/DX2 analytically  !
 ! D873  D(355,113,133,114)    179.0225         calculate D2E/DX2 analytically  !
 ! D874  D(355,113,133,125)      0.3408         calculate D2E/DX2 analytically  !
 ! D875  D(133,114,131,140)      0.1357         calculate D2E/DX2 analytically  !
 ! D876  D(133,114,131,376)   -179.7942         calculate D2E/DX2 analytically  !
 ! D877  D(356,114,131,140)    179.4989         calculate D2E/DX2 analytically  !
 ! D878  D(356,114,131,376)     -0.431          calculate D2E/DX2 analytically  !
 ! D879  D(131,114,133,113)     -0.1688         calculate D2E/DX2 analytically  !
 ! D880  D(131,114,133,125)    178.5096         calculate D2E/DX2 analytically  !
 ! D881  D(356,114,133,113)   -179.5329         calculate D2E/DX2 analytically  !
 ! D882  D(356,114,133,125)     -0.8545         calculate D2E/DX2 analytically  !
 ! D883  D(134,115,128,139)     -0.0909         calculate D2E/DX2 analytically  !
 ! D884  D(134,115,128,373)   -179.9527         calculate D2E/DX2 analytically  !
 ! D885  D(357,115,128,139)    178.2097         calculate D2E/DX2 analytically  !
 ! D886  D(357,115,128,373)     -1.6521         calculate D2E/DX2 analytically  !
 ! D887  D(128,115,134,116)      0.2608         calculate D2E/DX2 analytically  !
 ! D888  D(128,115,134,126)   -178.3752         calculate D2E/DX2 analytically  !
 ! D889  D(357,115,134,116)   -177.9839         calculate D2E/DX2 analytically  !
 ! D890  D(357,115,134,126)      3.3801         calculate D2E/DX2 analytically  !
 ! D891  D(134,116,129,139)      0.0475         calculate D2E/DX2 analytically  !
 ! D892  D(134,116,129,374)   -179.5623         calculate D2E/DX2 analytically  !
 ! D893  D(358,116,129,139)    179.1283         calculate D2E/DX2 analytically  !
 ! D894  D(358,116,129,374)     -0.4815         calculate D2E/DX2 analytically  !
 ! D895  D(129,116,134,115)     -0.2397         calculate D2E/DX2 analytically  !
 ! D896  D(129,116,134,126)    178.3923         calculate D2E/DX2 analytically  !
 ! D897  D(358,116,134,115)   -179.3225         calculate D2E/DX2 analytically  !
 ! D898  D(358,116,134,126)     -0.6905         calculate D2E/DX2 analytically  !
 ! D899  D(135,117,123,150)     -0.0726         calculate D2E/DX2 analytically  !
 ! D900  D(135,117,123,365)    179.6442         calculate D2E/DX2 analytically  !
 ! D901  D(359,117,123,150)   -179.5917         calculate D2E/DX2 analytically  !
 ! D902  D(359,117,123,365)      0.1251         calculate D2E/DX2 analytically  !
 ! D903  D(123,117,135,118)      0.1498         calculate D2E/DX2 analytically  !
 ! D904  D(123,117,135,127)   -178.6571         calculate D2E/DX2 analytically  !
 ! D905  D(359,117,135,118)    179.6462         calculate D2E/DX2 analytically  !
 ! D906  D(359,117,135,127)      0.8393         calculate D2E/DX2 analytically  !
 ! D907  D(135,118,124,150)      0.0054         calculate D2E/DX2 analytically  !
 ! D908  D(135,118,124,291)   -168.189          calculate D2E/DX2 analytically  !
 ! D909  D(135,118,124,366)   -179.6668         calculate D2E/DX2 analytically  !
 ! D910  D(360,118,124,150)    179.3012         calculate D2E/DX2 analytically  !
 ! D911  D(360,118,124,291)     11.1068         calculate D2E/DX2 analytically  !
 ! D912  D(360,118,124,366)     -0.371          calculate D2E/DX2 analytically  !
 ! D913  D(124,118,135,117)     -0.1168         calculate D2E/DX2 analytically  !
 ! D914  D(124,118,135,127)    178.6869         calculate D2E/DX2 analytically  !
 ! D915  D(360,118,135,117)   -179.4135         calculate D2E/DX2 analytically  !
 ! D916  D(360,118,135,127)     -0.6098         calculate D2E/DX2 analytically  !
 ! D917  D(121,119,120,132)     18.9246         calculate D2E/DX2 analytically  !
 ! D918  D(121,119,120,361)    -98.5521         calculate D2E/DX2 analytically  !
 ! D919  D(121,119,120,362)    143.0998         calculate D2E/DX2 analytically  !
 ! D920  D(122,119,120,132)   -159.7974         calculate D2E/DX2 analytically  !
 ! D921  D(122,119,120,361)     82.7258         calculate D2E/DX2 analytically  !
 ! D922  D(122,119,120,362)    -35.6223         calculate D2E/DX2 analytically  !
 ! D923  D(120,119,121,144)   -178.5548         calculate D2E/DX2 analytically  !
 ! D924  D(120,119,121,363)     -4.8724         calculate D2E/DX2 analytically  !
 ! D925  D(122,119,121,144)      0.2148         calculate D2E/DX2 analytically  !
 ! D926  D(122,119,121,363)    173.8972         calculate D2E/DX2 analytically  !
 ! D927  D(120,119,122,145)    178.5771         calculate D2E/DX2 analytically  !
 ! D928  D(120,119,122,213)     73.4191         calculate D2E/DX2 analytically  !
 ! D929  D(120,119,122,364)      0.1467         calculate D2E/DX2 analytically  !
 ! D930  D(121,119,122,145)     -0.1881         calculate D2E/DX2 analytically  !
 ! D931  D(121,119,122,213)   -105.3462         calculate D2E/DX2 analytically  !
 ! D932  D(121,119,122,364)   -178.6186         calculate D2E/DX2 analytically  !
 ! D933  D(119,120,132,160)     69.337          calculate D2E/DX2 analytically  !
 ! D934  D(119,120,132,377)    -55.3409         calculate D2E/DX2 analytically  !
 ! D935  D(119,120,132,378)   -169.8524         calculate D2E/DX2 analytically  !
 ! D936  D(361,120,132,160)   -170.4773         calculate D2E/DX2 analytically  !
 ! D937  D(361,120,132,377)     64.8447         calculate D2E/DX2 analytically  !
 ! D938  D(361,120,132,378)    -49.6667         calculate D2E/DX2 analytically  !
 ! D939  D(362,120,132,160)    -54.2224         calculate D2E/DX2 analytically  !
 ! D940  D(362,120,132,377)   -178.9004         calculate D2E/DX2 analytically  !
 ! D941  D(362,120,132,378)     66.5882         calculate D2E/DX2 analytically  !
 ! D942  D(119,121,144,146)     -0.0807         calculate D2E/DX2 analytically  !
 ! D943  D(119,121,144,394)    174.8168         calculate D2E/DX2 analytically  !
 ! D944  D(363,121,144,146)   -173.8563         calculate D2E/DX2 analytically  !
 ! D945  D(363,121,144,394)      1.0411         calculate D2E/DX2 analytically  !
 ! D946  D(119,122,145,146)      0.0259         calculate D2E/DX2 analytically  !
 ! D947  D(119,122,145,395)   -176.9958         calculate D2E/DX2 analytically  !
 ! D948  D(213,122,145,146)    103.2764         calculate D2E/DX2 analytically  !
 ! D949  D(213,122,145,395)    -73.7454         calculate D2E/DX2 analytically  !
 ! D950  D(364,122,145,146)    178.482          calculate D2E/DX2 analytically  !
 ! D951  D(364,122,145,395)      1.4603         calculate D2E/DX2 analytically  !
 ! D952  D(119,122,213,11)      54.9322         calculate D2E/DX2 analytically  !
 ! D953  D(145,122,213,11)     -68.305          calculate D2E/DX2 analytically  !
 ! D954  D(364,122,213,11)     174.6917         calculate D2E/DX2 analytically  !
 ! D955  D(119,122,364,6)      -35.287          calculate D2E/DX2 analytically  !
 ! D956  D(145,122,364,6)      146.2389         calculate D2E/DX2 analytically  !
 ! D957  D(213,122,364,6)     -122.1677         calculate D2E/DX2 analytically  !
 ! D958  D(117,123,150,124)     -0.0401         calculate D2E/DX2 analytically  !
 ! D959  D(117,123,150,422)   -179.7995         calculate D2E/DX2 analytically  !
 ! D960  D(365,123,150,124)   -179.7523         calculate D2E/DX2 analytically  !
 ! D961  D(365,123,150,422)      0.4884         calculate D2E/DX2 analytically  !
 ! D962  D(118,124,150,123)      0.0734         calculate D2E/DX2 analytically  !
 ! D963  D(118,124,150,422)    179.8329         calculate D2E/DX2 analytically  !
 ! D964  D(291,124,150,123)    159.3331         calculate D2E/DX2 analytically  !
 ! D965  D(291,124,150,422)    -20.9074         calculate D2E/DX2 analytically  !
 ! D966  D(366,124,150,123)    179.7383         calculate D2E/DX2 analytically  !
 ! D967  D(366,124,150,422)     -0.5023         calculate D2E/DX2 analytically  !
 ! D968  D(118,124,291,81)      79.3236         calculate D2E/DX2 analytically  !
 ! D969  D(150,124,291,81)     -83.075          calculate D2E/DX2 analytically  !
 ! D970  D(366,124,291,81)    -122.3494         calculate D2E/DX2 analytically  !
 ! D971  D(118,124,366,81)      28.6198         calculate D2E/DX2 analytically  !
 ! D972  D(150,124,366,81)    -151.0558         calculate D2E/DX2 analytically  !
 ! D973  D(291,124,366,81)       3.8692         calculate D2E/DX2 analytically  !
 ! D974  D(138,125,133,113)     10.2593         calculate D2E/DX2 analytically  !
 ! D975  D(138,125,133,114)   -168.3828         calculate D2E/DX2 analytically  !
 ! D976  D(367,125,133,113)   -110.0235         calculate D2E/DX2 analytically  !
 ! D977  D(367,125,133,114)     71.3345         calculate D2E/DX2 analytically  !
 ! D978  D(368,125,133,113)    133.6984         calculate D2E/DX2 analytically  !
 ! D979  D(368,125,133,114)    -44.9436         calculate D2E/DX2 analytically  !
 ! D980  D(133,125,138,158)   -159.5679         calculate D2E/DX2 analytically  !
 ! D981  D(133,125,138,383)    -44.2605         calculate D2E/DX2 analytically  !
 ! D982  D(133,125,138,384)     76.434          calculate D2E/DX2 analytically  !
 ! D983  D(367,125,138,158)    -39.0221         calculate D2E/DX2 analytically  !
 ! D984  D(367,125,138,383)     76.2853         calculate D2E/DX2 analytically  !
 ! D985  D(367,125,138,384)   -163.0202         calculate D2E/DX2 analytically  !
 ! D986  D(368,125,138,158)     77.123          calculate D2E/DX2 analytically  !
 ! D987  D(368,125,138,383)   -167.5696         calculate D2E/DX2 analytically  !
 ! D988  D(368,125,138,384)    -46.8751         calculate D2E/DX2 analytically  !
 ! D989  D(136,126,134,115)     23.842          calculate D2E/DX2 analytically  !
 ! D990  D(136,126,134,116)   -154.7521         calculate D2E/DX2 analytically  !
 ! D991  D(369,126,134,115)    -97.7045         calculate D2E/DX2 analytically  !
 ! D992  D(369,126,134,116)     83.7015         calculate D2E/DX2 analytically  !
 ! D993  D(370,126,134,115)    146.7533         calculate D2E/DX2 analytically  !
 ! D994  D(370,126,134,116)    -31.8408         calculate D2E/DX2 analytically  !
 ! D995  D(134,126,136,159)   -121.2306         calculate D2E/DX2 analytically  !
 ! D996  D(134,126,136,379)      5.0216         calculate D2E/DX2 analytically  !
 ! D997  D(134,126,136,380)    123.1301         calculate D2E/DX2 analytically  !
 ! D998  D(369,126,136,159)      1.4874         calculate D2E/DX2 analytically  !
 ! D999  D(369,126,136,379)    127.7396         calculate D2E/DX2 analytically  !
 ! D1000 D(369,126,136,380)   -114.1518         calculate D2E/DX2 analytically  !
 ! D1001 D(370,126,136,159)    116.6898         calculate D2E/DX2 analytically  !
 ! D1002 D(370,126,136,379)   -117.058          calculate D2E/DX2 analytically  !
 ! D1003 D(370,126,136,380)      1.0506         calculate D2E/DX2 analytically  !
 ! D1004 D(137,127,135,117)     17.945          calculate D2E/DX2 analytically  !
 ! D1005 D(137,127,135,118)   -160.826          calculate D2E/DX2 analytically  !
 ! D1006 D(371,127,135,117)   -101.7626         calculate D2E/DX2 analytically  !
 ! D1007 D(371,127,135,118)     79.4664         calculate D2E/DX2 analytically  !
 ! D1008 D(372,127,135,117)    141.2769         calculate D2E/DX2 analytically  !
 ! D1009 D(372,127,135,118)    -37.4941         calculate D2E/DX2 analytically  !
 ! D1010 D(135,127,137,157)   -154.189          calculate D2E/DX2 analytically  !
 ! D1011 D(135,127,137,381)    -39.4053         calculate D2E/DX2 analytically  !
 ! D1012 D(135,127,137,382)     80.9691         calculate D2E/DX2 analytically  !
 ! D1013 D(371,127,137,157)    -33.7839         calculate D2E/DX2 analytically  !
 ! D1014 D(371,127,137,381)     80.9998         calculate D2E/DX2 analytically  !
 ! D1015 D(371,127,137,382)   -158.6258         calculate D2E/DX2 analytically  !
 ! D1016 D(372,127,137,157)     82.4272         calculate D2E/DX2 analytically  !
 ! D1017 D(372,127,137,381)   -162.7891         calculate D2E/DX2 analytically  !
 ! D1018 D(372,127,137,382)    -42.4147         calculate D2E/DX2 analytically  !
 ! D1019 D(115,128,139,129)     -0.104          calculate D2E/DX2 analytically  !
 ! D1020 D(115,128,139,421)   -179.9086         calculate D2E/DX2 analytically  !
 ! D1021 D(373,128,139,129)    179.756          calculate D2E/DX2 analytically  !
 ! D1022 D(373,128,139,421)     -0.0487         calculate D2E/DX2 analytically  !
 ! D1023 D(116,129,139,128)      0.1254         calculate D2E/DX2 analytically  !
 ! D1024 D(116,129,139,421)    179.927          calculate D2E/DX2 analytically  !
 ! D1025 D(374,129,139,128)    179.7288         calculate D2E/DX2 analytically  !
 ! D1026 D(374,129,139,421)     -0.4697         calculate D2E/DX2 analytically  !
 ! D1027 D(113,130,140,131)      0.0417         calculate D2E/DX2 analytically  !
 ! D1028 D(113,130,140,411)   -179.9701         calculate D2E/DX2 analytically  !
 ! D1029 D(375,130,140,131)   -179.8037         calculate D2E/DX2 analytically  !
 ! D1030 D(375,130,140,411)      0.1845         calculate D2E/DX2 analytically  !
 ! D1031 D(114,131,140,130)     -0.0681         calculate D2E/DX2 analytically  !
 ! D1032 D(114,131,140,411)    179.9434         calculate D2E/DX2 analytically  !
 ! D1033 D(376,131,140,130)    179.8606         calculate D2E/DX2 analytically  !
 ! D1034 D(376,131,140,411)     -0.1279         calculate D2E/DX2 analytically  !
 ! D1035 D(120,132,160,162)   -114.4508         calculate D2E/DX2 analytically  !
 ! D1036 D(120,132,160,217)      6.0218         calculate D2E/DX2 analytically  !
 ! D1037 D(120,132,160,399)     71.2172         calculate D2E/DX2 analytically  !
 ! D1038 D(377,132,160,162)     10.6257         calculate D2E/DX2 analytically  !
 ! D1039 D(377,132,160,217)    131.0983         calculate D2E/DX2 analytically  !
 ! D1040 D(377,132,160,399)   -163.7063         calculate D2E/DX2 analytically  !
 ! D1041 D(378,132,160,162)    125.6572         calculate D2E/DX2 analytically  !
 ! D1042 D(378,132,160,217)   -113.8702         calculate D2E/DX2 analytically  !
 ! D1043 D(378,132,160,399)    -48.6748         calculate D2E/DX2 analytically  !
 ! D1044 D(120,132,377,91)       5.3959         calculate D2E/DX2 analytically  !
 ! D1045 D(160,132,377,91)    -119.8477         calculate D2E/DX2 analytically  !
 ! D1046 D(378,132,377,91)     122.0231         calculate D2E/DX2 analytically  !
 ! D1047 D(120,132,378,43)      86.5512         calculate D2E/DX2 analytically  !
 ! D1048 D(160,132,378,43)    -151.311          calculate D2E/DX2 analytically  !
 ! D1049 D(377,132,378,43)     -32.4141         calculate D2E/DX2 analytically  !
 ! D1050 D(126,136,159,164)    -39.0903         calculate D2E/DX2 analytically  !
 ! D1051 D(126,136,159,398)    144.3785         calculate D2E/DX2 analytically  !
 ! D1052 D(379,136,159,164)   -167.2409         calculate D2E/DX2 analytically  !
 ! D1053 D(379,136,159,398)     16.2279         calculate D2E/DX2 analytically  !
 ! D1054 D(380,136,159,164)     79.667          calculate D2E/DX2 analytically  !
 ! D1055 D(380,136,159,398)    -96.8642         calculate D2E/DX2 analytically  !
 ! D1056 D(127,137,157,161)     61.4838         calculate D2E/DX2 analytically  !
 ! D1057 D(127,137,157,396)   -119.8347         calculate D2E/DX2 analytically  !
 ! D1058 D(381,137,157,161)    -57.2983         calculate D2E/DX2 analytically  !
 ! D1059 D(381,137,157,396)    121.3832         calculate D2E/DX2 analytically  !
 ! D1060 D(382,137,157,161)   -173.262          calculate D2E/DX2 analytically  !
 ! D1061 D(382,137,157,396)      5.4195         calculate D2E/DX2 analytically  !
 ! D1062 D(125,138,158,163)     86.4624         calculate D2E/DX2 analytically  !
 ! D1063 D(125,138,158,397)    -91.999          calculate D2E/DX2 analytically  !
 ! D1064 D(383,138,158,163)    -31.9092         calculate D2E/DX2 analytically  !
 ! D1065 D(383,138,158,397)    149.6294         calculate D2E/DX2 analytically  !
 ! D1066 D(384,138,158,163)   -149.4261         calculate D2E/DX2 analytically  !
 ! D1067 D(384,138,158,397)     32.1124         calculate D2E/DX2 analytically  !
 ! D1068 D(128,139,421,147)     -8.6867         calculate D2E/DX2 analytically  !
 ! D1069 D(128,139,421,148)   -128.3595         calculate D2E/DX2 analytically  !
 ! D1070 D(128,139,421,149)    111.3723         calculate D2E/DX2 analytically  !
 ! D1071 D(129,139,421,147)    171.5179         calculate D2E/DX2 analytically  !
 ! D1072 D(129,139,421,148)     51.845          calculate D2E/DX2 analytically  !
 ! D1073 D(129,139,421,149)    -68.4231         calculate D2E/DX2 analytically  !
 ! D1074 D(130,140,411,151)      2.5036         calculate D2E/DX2 analytically  !
 ! D1075 D(130,140,411,152)   -117.9928         calculate D2E/DX2 analytically  !
 ! D1076 D(130,140,411,153)    122.7398         calculate D2E/DX2 analytically  !
 ! D1077 D(131,140,411,151)   -177.5086         calculate D2E/DX2 analytically  !
 ! D1078 D(131,140,411,152)     61.995          calculate D2E/DX2 analytically  !
 ! D1079 D(131,140,411,153)    -57.2724         calculate D2E/DX2 analytically  !
 ! D1080 D(385,141,165,142)   -178.3598         calculate D2E/DX2 analytically  !
 ! D1081 D(385,141,165,143)    -60.9861         calculate D2E/DX2 analytically  !
 ! D1082 D(385,141,165,146)     60.6838         calculate D2E/DX2 analytically  !
 ! D1083 D(386,141,165,142)    -59.4642         calculate D2E/DX2 analytically  !
 ! D1084 D(386,141,165,143)     57.9095         calculate D2E/DX2 analytically  !
 ! D1085 D(386,141,165,146)    179.5794         calculate D2E/DX2 analytically  !
 ! D1086 D(387,141,165,142)     61.8937         calculate D2E/DX2 analytically  !
 ! D1087 D(387,141,165,143)    179.2674         calculate D2E/DX2 analytically  !
 ! D1088 D(387,141,165,146)    -59.0627         calculate D2E/DX2 analytically  !
 ! D1089 D(388,142,165,141)   -162.6954         calculate D2E/DX2 analytically  !
 ! D1090 D(388,142,165,143)     80.2552         calculate D2E/DX2 analytically  !
 ! D1091 D(388,142,165,146)    -40.09           calculate D2E/DX2 analytically  !
 ! D1092 D(389,142,165,141)     77.8546         calculate D2E/DX2 analytically  !
 ! D1093 D(389,142,165,143)    -39.1947         calculate D2E/DX2 analytically  !
 ! D1094 D(389,142,165,146)   -159.5399         calculate D2E/DX2 analytically  !
 ! D1095 D(390,142,165,141)    -42.5428         calculate D2E/DX2 analytically  !
 ! D1096 D(390,142,165,143)   -159.5922         calculate D2E/DX2 analytically  !
 ! D1097 D(390,142,165,146)     80.0626         calculate D2E/DX2 analytically  !
 ! D1098 D(391,143,165,141)   -161.9616         calculate D2E/DX2 analytically  !
 ! D1099 D(391,143,165,142)    -39.2869         calculate D2E/DX2 analytically  !
 ! D1100 D(391,143,165,146)     77.7135         calculate D2E/DX2 analytically  !
 ! D1101 D(392,143,165,141)     75.5046         calculate D2E/DX2 analytically  !
 ! D1102 D(392,143,165,142)   -161.8207         calculate D2E/DX2 analytically  !
 ! D1103 D(392,143,165,146)    -44.8203         calculate D2E/DX2 analytically  !
 ! D1104 D(393,143,165,141)    -44.3889         calculate D2E/DX2 analytically  !
 ! D1105 D(393,143,165,142)     78.2858         calculate D2E/DX2 analytically  !
 ! D1106 D(393,143,165,146)   -164.7139         calculate D2E/DX2 analytically  !
 ! D1107 D(165,143,391,319)    -53.2448         calculate D2E/DX2 analytically  !
 ! D1108 D(392,143,391,319)     71.8812         calculate D2E/DX2 analytically  !
 ! D1109 D(393,143,391,319)   -172.0988         calculate D2E/DX2 analytically  !
 ! D1110 D(165,143,392,76)     -92.8919         calculate D2E/DX2 analytically  !
 ! D1111 D(391,143,392,76)     142.582          calculate D2E/DX2 analytically  !
 ! D1112 D(393,143,392,76)      27.4523         calculate D2E/DX2 analytically  !
 ! D1113 D(121,144,146,145)     -0.0842         calculate D2E/DX2 analytically  !
 ! D1114 D(121,144,146,165)    179.9437         calculate D2E/DX2 analytically  !
 ! D1115 D(394,144,146,145)   -174.8601         calculate D2E/DX2 analytically  !
 ! D1116 D(394,144,146,165)      5.1678         calculate D2E/DX2 analytically  !
 ! D1117 D(121,144,394,319)    115.8096         calculate D2E/DX2 analytically  !
 ! D1118 D(146,144,394,319)    -69.2187         calculate D2E/DX2 analytically  !
 ! D1119 D(122,145,146,144)      0.1112         calculate D2E/DX2 analytically  !
 ! D1120 D(122,145,146,165)   -179.9176         calculate D2E/DX2 analytically  !
 ! D1121 D(395,145,146,144)    177.0629         calculate D2E/DX2 analytically  !
 ! D1122 D(395,145,146,165)     -2.9659         calculate D2E/DX2 analytically  !
 ! D1123 D(144,146,165,141)   -149.8414         calculate D2E/DX2 analytically  !
 ! D1124 D(144,146,165,142)     84.7565         calculate D2E/DX2 analytically  !
 ! D1125 D(144,146,165,143)    -31.9327         calculate D2E/DX2 analytically  !
 ! D1126 D(145,146,165,141)     30.1883         calculate D2E/DX2 analytically  !
 ! D1127 D(145,146,165,142)    -95.2138         calculate D2E/DX2 analytically  !
 ! D1128 D(145,146,165,143)    148.0971         calculate D2E/DX2 analytically  !
 ! D1129 D(418,147,421,139)    -58.1911         calculate D2E/DX2 analytically  !
 ! D1130 D(418,147,421,148)     61.2845         calculate D2E/DX2 analytically  !
 ! D1131 D(418,147,421,149)   -178.2351         calculate D2E/DX2 analytically  !
 ! D1132 D(419,147,421,139)     62.9009         calculate D2E/DX2 analytically  !
 ! D1133 D(419,147,421,148)   -177.6235         calculate D2E/DX2 analytically  !
 ! D1134 D(419,147,421,149)    -57.1431         calculate D2E/DX2 analytically  !
 ! D1135 D(420,147,421,139)   -177.6463         calculate D2E/DX2 analytically  !
 ! D1136 D(420,147,421,148)    -58.1706         calculate D2E/DX2 analytically  !
 ! D1137 D(420,147,421,149)     62.3098         calculate D2E/DX2 analytically  !
 ! D1138 D(415,148,242,30)      35.2688         calculate D2E/DX2 analytically  !
 ! D1139 D(416,148,242,30)     -93.9938         calculate D2E/DX2 analytically  !
 ! D1140 D(417,148,242,30)     143.7426         calculate D2E/DX2 analytically  !
 ! D1141 D(421,148,242,30)     -88.1503         calculate D2E/DX2 analytically  !
 ! D1142 D(242,148,416,30)       2.8612         calculate D2E/DX2 analytically  !
 ! D1143 D(415,148,416,30)     -51.8281         calculate D2E/DX2 analytically  !
 ! D1144 D(417,148,416,30)      65.3923         calculate D2E/DX2 analytically  !
 ! D1145 D(421,148,416,30)    -172.9309         calculate D2E/DX2 analytically  !
 ! D1146 D(242,148,421,139)    178.2653         calculate D2E/DX2 analytically  !
 ! D1147 D(242,148,421,147)     58.7526         calculate D2E/DX2 analytically  !
 ! D1148 D(242,148,421,149)    -61.6051         calculate D2E/DX2 analytically  !
 ! D1149 D(415,148,421,139)     61.1315         calculate D2E/DX2 analytically  !
 ! D1150 D(415,148,421,147)    -58.3812         calculate D2E/DX2 analytically  !
 ! D1151 D(415,148,421,149)   -178.739          calculate D2E/DX2 analytically  !
 ! D1152 D(416,148,421,139)   -178.8898         calculate D2E/DX2 analytically  !
 ! D1153 D(416,148,421,147)     61.5975         calculate D2E/DX2 analytically  !
 ! D1154 D(416,148,421,149)    -58.7603         calculate D2E/DX2 analytically  !
 ! D1155 D(417,148,421,139)    -58.9251         calculate D2E/DX2 analytically  !
 ! D1156 D(417,148,421,147)   -178.4378         calculate D2E/DX2 analytically  !
 ! D1157 D(417,148,421,149)     61.2044         calculate D2E/DX2 analytically  !
 ! D1158 D(412,149,421,139)     58.837          calculate D2E/DX2 analytically  !
 ! D1159 D(412,149,421,147)    178.6678         calculate D2E/DX2 analytically  !
 ! D1160 D(412,149,421,148)    -61.0436         calculate D2E/DX2 analytically  !
 ! D1161 D(413,149,421,139)    178.8559         calculate D2E/DX2 analytically  !
 ! D1162 D(413,149,421,147)    -61.3133         calculate D2E/DX2 analytically  !
 ! D1163 D(413,149,421,148)     58.9752         calculate D2E/DX2 analytically  !
 ! D1164 D(414,149,421,139)    -61.0324         calculate D2E/DX2 analytically  !
 ! D1165 D(414,149,421,147)     58.7984         calculate D2E/DX2 analytically  !
 ! D1166 D(414,149,421,148)    179.0869         calculate D2E/DX2 analytically  !
 ! D1167 D(123,150,422,154)    112.8022         calculate D2E/DX2 analytically  !
 ! D1168 D(123,150,422,155)     -7.2056         calculate D2E/DX2 analytically  !
 ! D1169 D(123,150,422,156)   -127.3888         calculate D2E/DX2 analytically  !
 ! D1170 D(124,150,422,154)    -66.9472         calculate D2E/DX2 analytically  !
 ! D1171 D(124,150,422,155)    173.045          calculate D2E/DX2 analytically  !
 ! D1172 D(124,150,422,156)     52.8618         calculate D2E/DX2 analytically  !
 ! D1173 D(405,151,411,140)    -61.441          calculate D2E/DX2 analytically  !
 ! D1174 D(405,151,411,152)     58.8964         calculate D2E/DX2 analytically  !
 ! D1175 D(405,151,411,153)    178.6291         calculate D2E/DX2 analytically  !
 ! D1176 D(406,151,411,140)     59.7971         calculate D2E/DX2 analytically  !
 ! D1177 D(406,151,411,152)   -179.8654         calculate D2E/DX2 analytically  !
 ! D1178 D(406,151,411,153)    -60.1328         calculate D2E/DX2 analytically  !
 ! D1179 D(407,151,411,140)    179.1752         calculate D2E/DX2 analytically  !
 ! D1180 D(407,151,411,152)    -60.4873         calculate D2E/DX2 analytically  !
 ! D1181 D(407,151,411,153)     59.2453         calculate D2E/DX2 analytically  !
 ! D1182 D(408,152,411,140)     61.3546         calculate D2E/DX2 analytically  !
 ! D1183 D(408,152,411,151)    -59.4346         calculate D2E/DX2 analytically  !
 ! D1184 D(408,152,411,153)   -179.4278         calculate D2E/DX2 analytically  !
 ! D1185 D(409,152,411,140)   -178.6854         calculate D2E/DX2 analytically  !
 ! D1186 D(409,152,411,151)     60.5253         calculate D2E/DX2 analytically  !
 ! D1187 D(409,152,411,153)    -59.4678         calculate D2E/DX2 analytically  !
 ! D1188 D(410,152,411,140)    -58.6523         calculate D2E/DX2 analytically  !
 ! D1189 D(410,152,411,151)   -179.4416         calculate D2E/DX2 analytically  !
 ! D1190 D(410,152,411,153)     60.5653         calculate D2E/DX2 analytically  !
 ! D1191 D(402,153,411,140)     58.8116         calculate D2E/DX2 analytically  !
 ! D1192 D(402,153,411,151)    179.3786         calculate D2E/DX2 analytically  !
 ! D1193 D(402,153,411,152)    -60.5926         calculate D2E/DX2 analytically  !
 ! D1194 D(403,153,411,140)    178.823          calculate D2E/DX2 analytically  !
 ! D1195 D(403,153,411,151)    -60.6099         calculate D2E/DX2 analytically  !
 ! D1196 D(403,153,411,152)     59.4189         calculate D2E/DX2 analytically  !
 ! D1197 D(404,153,411,140)    -61.198          calculate D2E/DX2 analytically  !
 ! D1198 D(404,153,411,151)     59.369          calculate D2E/DX2 analytically  !
 ! D1199 D(404,153,411,152)    179.3979         calculate D2E/DX2 analytically  !
 ! D1200 D(423,154,422,150)     59.1564         calculate D2E/DX2 analytically  !
 ! D1201 D(423,154,422,155)    178.2198         calculate D2E/DX2 analytically  !
 ! D1202 D(423,154,422,156)    -60.7523         calculate D2E/DX2 analytically  !
 ! D1203 D(424,154,422,150)    179.143          calculate D2E/DX2 analytically  !
 ! D1204 D(424,154,422,155)    -61.7935         calculate D2E/DX2 analytically  !
 ! D1205 D(424,154,422,156)     59.2343         calculate D2E/DX2 analytically  !
 ! D1206 D(425,154,422,150)    -60.7224         calculate D2E/DX2 analytically  !
 ! D1207 D(425,154,422,155)     58.341          calculate D2E/DX2 analytically  !
 ! D1208 D(425,154,422,156)    179.3689         calculate D2E/DX2 analytically  !
 ! D1209 D(429,155,422,150)    -58.3905         calculate D2E/DX2 analytically  !
 ! D1210 D(429,155,422,154)   -178.1845         calculate D2E/DX2 analytically  !
 ! D1211 D(429,155,422,156)     61.3309         calculate D2E/DX2 analytically  !
 ! D1212 D(430,155,422,150)     62.2794         calculate D2E/DX2 analytically  !
 ! D1213 D(430,155,422,154)    -57.5145         calculate D2E/DX2 analytically  !
 ! D1214 D(430,155,422,156)   -177.9992         calculate D2E/DX2 analytically  !
 ! D1215 D(431,155,422,150)   -178.0809         calculate D2E/DX2 analytically  !
 ! D1216 D(431,155,422,154)     62.1251         calculate D2E/DX2 analytically  !
 ! D1217 D(431,155,422,156)    -58.3595         calculate D2E/DX2 analytically  !
 ! D1218 D(426,156,422,150)     60.4305         calculate D2E/DX2 analytically  !
 ! D1219 D(426,156,422,154)   -179.5564         calculate D2E/DX2 analytically  !
 ! D1220 D(426,156,422,155)    -58.6666         calculate D2E/DX2 analytically  !
 ! D1221 D(427,156,422,150)   -179.4759         calculate D2E/DX2 analytically  !
 ! D1222 D(427,156,422,154)    -59.4628         calculate D2E/DX2 analytically  !
 ! D1223 D(427,156,422,155)     61.4269         calculate D2E/DX2 analytically  !
 ! D1224 D(428,156,422,150)    -59.6178         calculate D2E/DX2 analytically  !
 ! D1225 D(428,156,422,154)     60.3953         calculate D2E/DX2 analytically  !
 ! D1226 D(428,156,422,155)   -178.7149         calculate D2E/DX2 analytically  !
 ! D1227 D(422,156,428,77)    -136.5781         calculate D2E/DX2 analytically  !
 ! D1228 D(422,156,428,81)     172.0795         calculate D2E/DX2 analytically  !
 ! D1229 D(426,156,428,77)     101.9847         calculate D2E/DX2 analytically  !
 ! D1230 D(426,156,428,81)      50.6424         calculate D2E/DX2 analytically  !
 ! D1231 D(427,156,428,77)     -15.3467         calculate D2E/DX2 analytically  !
 ! D1232 D(427,156,428,81)     -66.689          calculate D2E/DX2 analytically  !
 ! D1233 D(132,160,162,298)    124.1184         calculate D2E/DX2 analytically  !
 ! D1234 D(132,160,162,342)   -125.0519         calculate D2E/DX2 analytically  !
 ! D1235 D(399,160,162,298)    -61.8499         calculate D2E/DX2 analytically  !
 ! D1236 D(399,160,162,342)     48.9799         calculate D2E/DX2 analytically  !
 ! D1237 D(132,160,217,13)      29.2607         calculate D2E/DX2 analytically  !
 ! D1238 D(399,160,217,13)     -62.1127         calculate D2E/DX2 analytically  !
 ! D1239 D(298,162,217,13)     140.3257         calculate D2E/DX2 analytically  !
 ! D1240 D(342,162,217,13)    -143.0013         calculate D2E/DX2 analytically  !
 ! D1241 D(160,162,298,84)      21.4053         calculate D2E/DX2 analytically  !
 ! D1242 D(217,162,298,84)       4.1305         calculate D2E/DX2 analytically  !
 ! D1243 D(342,162,298,84)    -100.0788         calculate D2E/DX2 analytically  !
 ! D1244 D(160,162,342,108)     44.5503         calculate D2E/DX2 analytically  !
 ! D1245 D(217,162,342,108)    115.4735         calculate D2E/DX2 analytically  !
 ! D1246 D(298,162,342,108)   -168.0502         calculate D2E/DX2 analytically  !
 ! D1247 D(54,171,235,22)     -136.8069         calculate D2E/DX2 analytically  !
 ! D1248 D(36,250,258,40)     -144.4541         calculate D2E/DX2 analytically  !
 ! D1249 D(77,282,294,82)      179.7708         calculate D2E/DX2 analytically  !
 ! D1250 D(98,319,391,143)    -158.3511         calculate D2E/DX2 analytically  !
 ! D1251 D(394,319,391,143)    -14.1768         calculate D2E/DX2 analytically  !
 ! D1252 D(98,319,394,144)    -126.7931         calculate D2E/DX2 analytically  !
 ! D1253 D(391,319,394,144)     92.3847         calculate D2E/DX2 analytically  !
 ! D1254 D(99,322,329,103)     135.0473         calculate D2E/DX2 analytically  !
 --------------------------------------------------------------------------------
 Trust Radius=3.00D-01 FncErr=1.00D-07 GrdErr=1.00D-07
 Number of steps in this run=   2 maximum allowed number of steps=   2.
 GradGradGradGradGradGradGradGradGradGradGradGradGradGradGradGradGradGrad

 Symmetry turned off by external request.
 Stoichiometry    C147H262GeN3O15SSiSn(1-)
 Framework group  C1[X(C147H262GeN3O15SSiSn)]
 Deg. of freedom  1287
 Full point group                 C1      NOp   1
                         Z-Matrix orientation:                         
 ---------------------------------------------------------------------
 Center     Atomic      Atomic             Coordinates (Angstroms)
 Number     Number       Type             X           Y           Z
 ---------------------------------------------------------------------
      1          6           0        3.642165   -0.799869   -6.029571
      2          6           0        3.630083    0.307061   -4.969579
      3          6           0        3.498275   -0.330759   -3.571589
      4          6           0        4.633120   -1.309924   -3.285573
      5          6           0        3.498105    0.718067   -2.476560
      6          6           0        0.011202   -1.905877   -6.553629
      7          6           0       -1.091930   -1.058922   -7.201434
      8          6           0       -2.357831   -1.862872   -7.505626
      9          6           0       -1.459829    0.079147   -6.262622
     10          6           0        1.601143   -6.070866   -3.803584
     11          6           0        1.034187   -4.883912   -3.000549
     12          6           0        0.141137   -5.345865   -1.849576
     13          6           0        2.173136   -4.043916   -2.416582
     14          6           0       -1.295859   -7.561878   -5.800582
     15          6           0       -2.128095   -6.758234   -6.816983
     16          6           0       -1.416852  -11.418899   -2.861598
     17          6           0       -2.424845  -10.274845   -2.879477
     18          6           0       -3.737872  -10.654947   -2.209743
     19          7           0       -4.040848  -10.035837   -1.072503
     20          8           0       -4.483825  -11.489863   -2.709526
     21          6           0       -6.564862   -4.171888  -10.071571
     22          6           0       -6.060789   -4.865834   -8.805594
     23          6           0       -6.106952   -3.970018   -7.596537
     24          6           0       -7.107813   -2.992833   -7.520570
     25          6           0       -5.134818   -4.061820   -6.584567
     26          6           0       -7.093837   -2.070839   -6.471584
     27          6           0       -5.179877   -3.182875   -5.485598
     28          6           0       -6.177835   -2.192959   -5.423586
     29          8           0       -6.290854   -1.353852   -4.354559
     30          6           0        4.008148    8.259124   -2.793586
     31          6           0        4.017157    7.367126   -1.557603
     32          6           0        3.600160    5.978057   -1.900376
     33          6           0        4.561140    5.033149   -2.271689
     34          6           0        2.239108    5.666135   -1.961634
     35          6           0        4.161156    3.848104   -2.906559
     36          6           0        1.852219    4.478100   -2.581673
     37          6           0        2.800131    3.597148   -3.108503
     38          6           0       -2.070888    5.227125   -4.126567
     39          6           0       -2.247744    5.038083   -2.621622
     40          6           0       -1.009946    4.421246   -1.963465
     41          6           0       -0.739929    2.964946   -2.363648
     42          8           0       -1.542812    2.438167   -3.169549
     43          8           0        0.188194    2.363197   -1.784574
     44          6           0      -10.607868   -3.524843   -4.912542
     45          6           0       -9.725781   -2.252970   -4.968658
     46          6           0       -9.935892   -1.472870   -6.272553
     47          8           0      -10.006872   -1.377857   -3.881554
     48          6           0      -11.299857   -4.253880   -1.199592
     49          7           0       -9.939834   -7.874929   -4.588594
     50          6           0       -8.492026   -7.959672   -4.465522
     51          6           0       -8.108692   -7.727844   -2.996581
     52          8           0       -7.205895   -6.950928   -2.690586
     53          6           0       -7.849663   -6.944123   -5.446628
     54          6           0       -8.355970   -7.200818   -6.879567
     55          6           0       -6.315888   -7.025819   -5.442558
     56          6           0       -8.016813   -8.574883   -7.471577
     57          7           0       -8.783839   -8.415032   -2.067547
     58          6           0       -8.394048   -8.370555   -0.666696
     59          6           0       -9.206735   -9.373302    0.150584
     60          8           0       -8.707861  -10.486413    0.457263
     61          6           0       -8.575679   -6.939901   -0.141549
     62          6           0       -8.174947   -6.766938    1.300409
     63          6           0       -6.973838   -7.328873    1.769453
     64          6           0       -9.020835   -6.070881    2.180452
     65          6           0       -6.630844   -7.216870    3.126403
     66          6           0       -8.669850   -5.947863    3.535406
     67          6           0       -7.477855   -6.523896    4.009432
     68          6           0        2.247152  -10.154877    3.697431
     69          6           0        1.459138  -11.061879    2.749408
     70          6           0        0.504172  -10.311928    1.849462
     71          6           0        0.984119   -9.635851    0.713410
     72          6           0       -0.863841  -10.262845    2.170399
     73          6           0        0.105146   -8.870893   -0.073577
     74          6           0       -1.740892   -9.490910    1.389422
     75          6           0       -1.252735   -8.774867    0.281462
     76          8           0       -2.099930   -7.984907   -0.440612
     77          6           0        3.243162   -5.468876    5.426410
     78          6           0        3.984137   -6.109895    4.246448
     79          6           0        5.256138   -6.853860    4.665394
     80          6           0        5.991155   -7.415888    3.451429
     81          6           0        6.170160   -5.921890    5.452453
     82          6           0       -0.229862   -4.686897    4.061413
     83          6           0       -0.766849   -5.660851    3.018454
     84         16           0        0.414145   -5.736881    1.653397
     85          6           0       -1.624858    0.277113    4.942430
     86          6           0       -0.731858   -0.036867    3.738414
     87          6           0       -1.155786    0.648070    2.460433
     88          6           0       -1.077915    2.045165    2.326399
     89          6           0       -1.696853   -0.128850    1.422403
     90          6           0       -1.653823    2.669990    1.204527
     91          6           0       -2.255944    0.494100    0.296504
     92          6           0       -2.291749    1.895239    0.218279
     93          8           0       -2.950873    2.491082   -0.817540
     94          6           0       -5.016862   -1.195890    3.950420
     95          6           0       -5.213821   -2.705858    3.771444
     96          6           0       -4.477901   -3.262921    2.547407
     97          6           0       -4.459838   -4.786880    2.571424
     98          6           0       -5.152833   -2.769865    1.268431
     99          6           0        2.292141    2.398117    6.502412
    100          6           0        0.863169    2.106118    6.965479
    101          6           0        0.772146    2.231111    8.492402
    102          8           0       -0.058857    3.020128    6.370410
    103          6           0        2.500155    3.453124    2.837409
    104          6           0        2.091130    4.860087    2.383469
    105          6           0        2.649163    5.209127    1.022412
    106          6           0        0.567149    4.967166    2.328400
    107          6           0        4.585132   -1.574886    2.849433
    108          6           0        3.181543   -1.186866    2.348535
    109          6           0        7.394168   -0.793870    0.326431
    110          6           0        7.812107    0.668097    0.032402
    111          6           0        8.978166    0.835122   -0.941574
    112          6           0        6.622160    1.435123   -0.547563
    113          6           0       -0.752860   10.683135  -14.879583
    114          6           0       -1.031878   11.230135  -17.196581
    115          6           0       13.025125   23.113134    5.693424
    116          6           0       12.704131   23.692120    3.390420
    117          6           0        7.228123   -5.994866   21.758424
    118          6           0        6.945120   -5.441870   19.443425
    119          6           0       -1.248808   -2.055865   -2.750608
    120          6           0       -0.177914   -0.997829   -2.891540
    121          6           0       -1.930860   -2.235898   -1.542558
    122          6           0       -1.574917   -2.903897   -3.807544
    123          6           0        6.178152   -6.905873   21.667428
    124          6           0        5.894145   -6.353860   19.355414
    125          6           0        0.817144   12.384144  -15.905580
    126          6           0       14.562158   24.845089    4.670419
    127          6           0        8.789126   -4.281862   20.737446
    128          6           0       11.982163   22.196109    5.605415
    129          6           0       11.659153   22.773130    3.304419
    130          6           0       -1.804861    9.778127  -14.969576
    131          6           0       -2.084849   10.322135  -17.282577
    132          6           0        0.371182   -0.521122   -1.526639
    133          6           0       -0.347797   11.424051  -15.994570
    134          6           0       13.405171   23.875121    4.584444
    135          6           0        7.629221   -5.248938   20.645414
    136          6           0       15.562153   24.479149    5.791409
    137          6           0        9.689137   -4.548874   21.965414
    138          6           0        1.607121   12.241131  -14.583548
    139          6           0       11.276155   22.004104    4.409438
    140          6           0       -2.500837    9.572095  -16.172565
    141          6           0       -3.994495   -6.386621   -3.158501
    142          6           0       -5.676619   -4.507809   -2.521374
    143          6           0       -4.330068   -5.707381   -0.819397
    144          6           0       -2.893849   -3.226857   -1.402606
    145          6           0       -2.542800   -3.898881   -3.666593
    146          6           0       -3.225866   -4.086905   -2.461535
    147          6           0        9.757150   19.638121    5.982424
    148          6           0       10.094149   19.494119    2.779425
    149          6           0        8.082148   21.652120    4.094424
    150          6           0        5.486162   -7.107902   20.464428
    151          6           0       -4.291930    7.560425  -14.636843
    152          6           0       -3.487931    6.995885  -17.563977
    153          6           0       -5.476035    9.262016  -16.923588
    154          6           0        2.016220   -7.452031   19.988850
    155          6           0        3.747320   -9.605423   22.178780
    156          6           0        4.213633   -9.862184   18.688854
    157          6           0       10.414173   -3.299900   22.408429
    158          6           0        2.419177   13.478101  -14.280612
    159          6           0       15.710139   25.596089    6.797450
    160          6           0        1.182212   -1.594546   -0.842528
    161          8           0        9.879137   -2.290870   22.789422
    162          8           0        0.879122   -2.137068    0.189415
    163          8           0        2.008138   14.447125  -13.697555
    164          8           0       15.739153   26.768132    6.527413
    165          6           0       -4.298826   -5.173863   -2.264580
    166          1           0       -8.159707   -5.939709   -5.141361
    167          1           0       -5.969837   -8.054122   -5.296481
    168          1           0       -5.912266   -6.428562   -4.643028
    169          1           0       -5.902851   -6.670498   -6.387004
    170          1           0       -9.438665   -7.046863   -6.940161
    171          1           0       -7.930059   -6.423327   -7.512677
    172          1           0       -6.941957   -8.768214   -7.460775
    173          1           0       -8.500852   -9.394973   -6.931995
    174          1           0       -8.351445   -8.635267   -8.511037
    175          1           0       -8.177438   -8.977155   -4.717680
    176          1           0      -10.239707   -6.906272   -4.609579
    177          1           0      -10.273806   -8.318894   -5.433218
    178          1           0       -9.616499   -6.631601   -0.288469
    179          1           0       -7.981793   -6.287084   -0.778511
    180          1           0       -6.306762   -7.845587    1.092154
    181          1           0       -9.946946   -5.641325    1.815403
    182          1           0       -5.708071   -7.652717    3.489866
    183          1           0       -9.319849   -5.411702    4.217636
    184          1           0       -7.211531   -6.432059    5.055889
    185          1           0       -7.358237   -8.691987   -0.578273
    186          1           0       -9.583599   -8.950855   -2.376558
    187          8           0      -10.535196   -9.045443    0.566646
    188          1           0        2.828195   -1.507876   -5.861827
    189          1           0        4.579573   -1.360612   -6.020831
    190          1           0        3.520676   -0.396430   -7.040504
    191          1           0        4.546307    0.906210   -5.025537
    192          1           0        2.789004    0.984166   -5.144081
    193          1           0        2.552103   -0.877408   -3.553209
    194          1           0        4.553314   -1.709966   -2.271097
    195          1           0        5.602976   -0.803036   -3.358392
    196          1           0        4.657712   -2.163837   -3.966881
    197          1           0        3.562056    0.242986   -1.491386
    198          1           0        4.368236    1.363024   -2.563452
    199          1           0        2.604046    1.329324   -2.463523
    200          1           0        0.945425   -1.821379   -7.116997
    201          1           0        0.234489   -1.581356   -5.542258
    202          1           0       -0.231453   -2.972419   -6.538020
    203          1           0       -0.715651   -0.639947   -8.141764
    204          1           0       -2.158029   -2.702631   -8.181517
    205          1           0       -2.787824   -2.267438   -6.588375
    206          1           0       -3.122259   -1.235488   -7.973277
    207          1           0       -0.597649    0.691076   -5.984823
    208          1           0       -1.892127   -0.300420   -5.334295
    209          1           0       -2.199118    0.752405   -6.708557
    210          1           0        0.809957   -6.676594   -4.247747
    211          1           0        2.200427   -6.720416   -3.154965
    212          1           0        2.252166   -5.722612   -4.611953
    213          1           0        0.435851   -4.270979   -3.672715
    214          1           0       -0.300544   -4.500959   -1.324799
    215          1           0        0.721971   -5.928929   -1.130133
    216          1           0       -0.681441   -5.969408   -2.222960
    217          1           0        1.938435   -3.705738   -1.415012
    218          1           0        3.085227   -4.646743   -2.327513
    219          1           0        2.426223   -3.187632   -3.041309
    220          1           0       -1.407481   -7.158268   -4.793438
    221          1           0       -0.234744   -7.540047   -6.058768
    222          1           0       -1.610706   -8.608590   -5.776140
    223          1           0       -3.192632   -6.808501   -6.576917
    224          1           0       -1.831260   -5.706342   -6.830919
    225          1           0       -2.000352   -7.149997   -7.830238
    226          1           0       -1.857304  -12.317256   -3.299742
    227          1           0       -1.103511  -11.654181   -1.841050
    228          1           0       -0.522928  -11.158009   -3.434250
    229          1           0       -1.994505   -9.382607   -2.426075
    230          1           0       -2.679530  -10.028410   -3.914084
    231          1           0       -4.935789  -10.257874   -0.661970
    232          1           0       -6.064970   -3.211823  -10.220790
    233          1           0       -7.641689   -3.990910  -10.045380
    234          1           0       -6.372172   -4.791319  -10.953271
    235          1           0       -6.630114   -5.787234   -8.651063
    236          1           0       -5.026130   -5.188163   -8.965453
    237          1           0       -7.830157   -2.872347   -8.314778
    238          1           0       -4.332312   -4.782892   -6.667259
    239          1           0       -7.740338   -1.216664   -6.468176
    240          1           0       -4.423806   -3.220143   -4.718379
    241          1           0       -5.511004   -1.429712   -3.792743
    242          1           0        4.313090    9.283775   -2.553084
    243          1           0        3.010095    8.299532   -3.238241
    244          1           0        4.689654    7.874225   -3.557635
    245          1           0        3.348739    7.794150   -0.801262
    246          1           0        5.021217    7.369757   -1.117020
    247          1           0        5.615794    5.270224   -2.169148
    248          1           0        1.498860    6.388079   -1.632562
    249          1           0        4.917756    3.170126   -3.282367
    250          1           0        0.855403    4.256106   -2.837503
    251          1           0        2.454911    2.758353   -3.686686
    252          1           0       -1.202967    5.861241   -4.346466
    253          1           0       -2.948654    5.706091   -4.575299
    254          1           0       -1.921827    4.254409   -4.592674
    255          1           0       -2.464155    6.007079   -2.149059
    256          1           0       -3.126576    4.403155   -2.475746
    257          1           0       -1.117416    4.421838   -0.869516
    258          1           0       -0.209890    5.129119   -2.107326
    259          1           0      -10.381484   -4.103574   -4.016005
    260          1           0      -11.669361   -3.260182   -4.895890
    261          1           0      -10.414314   -4.140977   -5.794554
    262          1           0       -8.692416   -2.587634   -4.896812
    263          1           0       -9.418484   -0.513971   -6.246268
    264          1           0      -11.004137   -1.240871   -6.362185
    265          1           0       -9.643192   -2.031866   -7.160816
    266          1           0       -9.174704   -0.971189   -3.621142
    267          1           0      -10.817679   -4.241117   -0.221079
    268          1           0      -12.382735   -4.207272   -1.072885
    269          1           0      -10.963913   -3.391781   -1.776391
    270          1           0      -11.035718   -5.170783   -1.728637
    271          1           0        2.930644  -10.737709    4.322435
    272          1           0        1.575221   -9.599432    4.357673
    273          1           0        2.839085   -9.422275    3.142959
    274          1           0        0.900567  -11.799304    3.335178
    275          1           0        2.165263  -11.634232    2.136462
    276          1           0        2.034365   -9.689211    0.450043
    277          1           0       -1.241358  -10.802488    3.031262
    278          1           0        0.473026   -8.333477   -0.939504
    279          1           0       -2.791450   -9.420840    1.643408
    280          1           0       -1.601567   -7.280970   -0.875573
    281          1           0        2.900955   -6.224648    6.141351
    282          1           0        2.373333   -4.908122    5.089040
    283          1           0        3.875165   -4.761793    5.965791
    284          1           0        3.307461   -6.786848    3.713398
    285          1           0        4.255576   -5.328110    3.526228
    286          1           0        4.969247   -7.692099    5.315816
    287          1           0        6.878504   -7.984212    3.747452
    288          1           0        5.348761   -8.080622    2.865433
    289          1           0        6.319422   -6.608144    2.788243
    290          1           0        7.137501   -6.395078    5.652938
    291          1           0        5.749326   -5.634870    6.417354
    292          1           0        6.367643   -5.004315    4.886578
    293          1           0       -0.916578   -4.603620    4.916891
    294          1           0        0.731566   -5.020746    4.436455
    295          1           0       -0.106395   -3.688265    3.638847
    296          1           0       -0.834538   -6.676637    3.410856
    297          1           0       -1.749997   -5.372231    2.652322
    298          1           0        0.423614   -4.418314    1.361956
    299          1           0       -1.304603   -0.283037    5.827979
    300          1           0       -1.577180    1.342426    5.175657
    301          1           0       -2.667285    0.033958    4.748652
    302          1           0        0.299182    0.241706    3.990396
    303          1           0       -0.714771   -1.118526    3.571541
    304          1           0       -0.629703    2.636959    3.112688
    305          1           0       -1.693786   -1.208974    1.505035
    306          1           0       -1.667941    3.748251    1.123694
    307          1           0       -2.735607   -0.055223   -0.499166
    308          1           0       -2.699823    3.415672   -0.876034
    309          1           0       -5.379774   -0.855023    4.924687
    310          1           0       -3.961723   -0.942067    3.870974
    311          1           0       -5.543853   -0.620324    3.185081
    312          1           0       -4.837935   -3.215107    4.668412
    313          1           0       -6.279404   -2.954330    3.702131
    314          1           0       -3.445015   -2.892060    2.575447
    315          1           0       -4.115112   -5.166331    3.539204
    316          1           0       -3.807411   -5.199605    1.800727
    317          1           0       -5.460699   -5.177407    2.401389
    318          1           0       -6.231052   -2.964713    1.323079
    319          1           0       -4.794074   -3.258176    0.376070
    320          1           0       -5.020786   -1.694548    1.123912
    321          1           0        2.989488    1.761255    7.051936
    322          1           0        2.417551    2.202696    5.439034
    323          1           0        2.547278    3.444151    6.694436
    324          1           0        0.604137    1.080628    6.670675
    325          1           0        1.449845    1.534036    8.994706
    326          1           0       -0.243223    2.018049    8.844003
    327          1           0        1.027832    3.249983    8.795895
    328          1           0       -0.946133    2.744866    6.617630
    329          1           0        2.025223    3.207936    3.787292
    330          1           0        3.585194    3.369739    2.961412
    331          1           0        2.187612    2.706033    2.101262
    332          1           0        2.466537    5.578448    3.126675
    333          1           0        2.345056    6.215043    0.725721
    334          1           0        3.743139    5.172484    0.998992
    335          1           0        2.281136    4.508726    0.272476
    336          1           0        0.102032    4.701691    3.281866
    337          1           0        0.255991    5.988128    2.079373
    338          1           0        0.192029    4.306566    1.551207
    339          1           0        4.526115   -2.196141    3.748738
    340          1           0        5.181587   -0.692466    3.098895
    341          1           0        5.131050   -2.146504    2.094981
    342          1           0        2.602840   -2.059076    2.044605
    343          1           0        2.617273   -0.660977    3.123190
    344          1           0        3.240821   -0.521203    1.484263
    345          1           0        6.563230   -0.812516    1.030714
    346          1           0        8.219224   -1.371755    0.756043
    347          1           0        7.072571   -1.297832   -0.591057
    348          1           0        8.095366    1.130150    0.987284
    349          1           0        9.215792    1.893770   -1.079002
    350          1           0        9.887104    0.330978   -0.594430
    351          1           0        8.726598    0.420394   -1.924024
    352          1           0        5.742136    1.389328    0.099525
    353          1           0        6.860110    2.491565   -0.703330
    354          1           0        6.337204    1.013076   -1.514245
    355          1           0       -0.254406   10.776599  -13.927263
    356          1           0       -0.731034   11.788301  -18.078714
    357          1           0       13.511637   23.236799    6.651634
    358          1           0       12.988417   24.264723    2.512437
    359          1           0        7.717212   -5.898833   22.715613
    360          1           0        7.244224   -4.881279   18.562436
    361          1           0       -0.592815   -0.101718   -3.369901
    362          1           0        0.627703   -1.369077   -3.527857
    363          1           0       -1.645063   -1.673400   -0.675711
    364          1           0       -1.062376   -2.817612   -4.746102
    365          1           0        5.903525   -7.468352   22.555023
    366          1           0        5.396664   -6.472266   18.396679
    367          1           0        0.436770   13.410479  -15.972476
    368          1           0        1.483985   12.244506  -16.762355
    369          1           0       14.198870   25.862266    4.847638
    370          1           0       15.068924   24.880113    3.703275
    371          1           0        8.398805   -3.261573   20.822230
    372          1           0        9.384153   -4.317914   19.820598
    373          1           0       11.716750   21.624297    6.488621
    374          1           0       11.146008   22.658083    2.354016
    375          1           0       -2.084637    9.220782  -14.081675
    376          1           0       -2.585330   10.202297  -18.239503
    377          1           0       -0.421275   -0.169188   -0.881621
    378          1           0        0.994747    0.354933   -1.700125
    379          1           0       15.340197   23.541607    6.293472
    380          1           0       16.567456   24.353641    5.366643
    381          1           0        9.081020   -4.814485   22.829143
    382          1           0       10.392987   -5.363213   21.779854
    383          1           0        0.911121   12.161158  -13.749911
    384          1           0        2.247092   11.354782  -14.605724
    385          1           0       -3.021304   -6.805079   -2.887190
    386          1           0       -4.746614   -7.160571   -3.016865
    387          1           0       -3.957324   -6.143244   -4.218051
    388          1           0       -5.680663   -3.506005   -2.083179
    389          1           0       -6.475932   -5.082008   -2.067803
    390          1           0       -5.905786   -4.413835   -3.579790
    391          1           0       -4.834915   -5.023337   -0.146295
    392          1           0       -3.337139   -5.909653   -0.420289
    393          1           0       -4.897855   -6.640359   -0.800970
    394          1           0       -3.324147   -3.374779   -0.429438
    395          1           0       -2.719269   -4.559431   -4.505290
    396          1           0       11.527043   -3.355109   22.389879
    397          1           0        3.467245   13.469310  -14.661782
    398          1           0       15.856657   25.268872    7.852347
    399          1           0        2.159746   -1.799086   -1.311311
    400          1           0       -3.552383   -9.201032   -0.782775
    401          1           0      -10.709515   -8.128516    0.317548
    402          1           0       -5.303264    9.739444  -17.892767
    403          1           0       -6.322202    8.577101  -17.038213
    404          1           0       -5.771338   10.044222  -16.218368
    405          1           0       -3.434117    6.997301  -14.257991
    406          1           0       -4.559252    8.309655  -13.886036
    407          1           0       -5.130914    6.862203  -14.715514
    408          1           0       -2.606064    6.436869  -17.238269
    409          1           0       -4.310350    6.283767  -17.685169
    410          1           0       -3.266409    7.417510  -18.549008
    411         14           0       -3.938017    8.344075  -16.316450
    412          1           0        8.094047   22.262253    3.188470
    413          1           0        7.255635   20.941360    4.019917
    414          1           0        7.899816   22.309288    4.947328
    415          1           0       11.029590   18.944271    2.902261
    416          1           0        9.276989   18.773709    2.695597
    417          1           0       10.148432   20.057462    1.845112
    418          1           0       10.707535   19.124263    6.142609
    419          1           0        9.552496   20.270833    6.849013
    420          1           0        8.968412   18.884745    5.920078
    421         32           0        9.797541   20.696570    4.314544
    422         50           0        3.858929   -8.512366   20.327788
    423          1           0        2.071107   -6.867831   19.067942
    424          1           0        1.181851   -8.151459   19.901857
    425          1           0        1.810607   -6.768576   20.814978
    426          1           0        5.140716  -10.417744   18.842908
    427          1           0        3.392778  -10.576998   18.598356
    428          1           0        4.294828   -9.316284   17.746509
    429          1           0        4.686329  -10.124348   22.382895
    430          1           0        3.532483   -8.938512   23.016543
    431          1           0        2.950788  -10.350840   22.126856
 ---------------------------------------------------------------------
 Rotational constants (GHZ):      0.0019202      0.0017519      0.0009952
 General basis read from cards:  (5D, 7F)
 ======================================================================================================
                                       Pseudopotential Parameters
 ======================================================================================================
  Center     Atomic      Valence      Angular      Power
  Number     Number     Electrons     Momentum     of R      Exponent        Coefficient   SO-Coeffient
 ======================================================================================================
    1          6
                                   No pseudopotential on this center.
    2          6
                                   No pseudopotential on this center.
    3          6
                                   No pseudopotential on this center.
    4          6
                                   No pseudopotential on this center.
    5          6
                                   No pseudopotential on this center.
    6          6
                                   No pseudopotential on this center.
    7          6
                                   No pseudopotential on this center.
    8          6
                                   No pseudopotential on this center.
    9          6
                                   No pseudopotential on this center.
   10          6
                                   No pseudopotential on this center.
   11          6
                                   No pseudopotential on this center.
   12          6
                                   No pseudopotential on this center.
   13          6
                                   No pseudopotential on this center.
   14          6
                                   No pseudopotential on this center.
   15          6
                                   No pseudopotential on this center.
   16          6
                                   No pseudopotential on this center.
   17          6
                                   No pseudopotential on this center.
   18          6
                                   No pseudopotential on this center.
   19          7
                                   No pseudopotential on this center.
   20          8
                                   No pseudopotential on this center.
   21          6
                                   No pseudopotential on this center.
   22          6
                                   No pseudopotential on this center.
   23          6
                                   No pseudopotential on this center.
   24          6
                                   No pseudopotential on this center.
   25          6
                                   No pseudopotential on this center.
   26          6
                                   No pseudopotential on this center.
   27          6
                                   No pseudopotential on this center.
   28          6
                                   No pseudopotential on this center.
   29          8
                                   No pseudopotential on this center.
   30          6
                                   No pseudopotential on this center.
   31          6
                                   No pseudopotential on this center.
   32          6
                                   No pseudopotential on this center.
   33          6
                                   No pseudopotential on this center.
   34          6
                                   No pseudopotential on this center.
   35          6
                                   No pseudopotential on this center.
   36          6
                                   No pseudopotential on this center.
   37          6
                                   No pseudopotential on this center.
   38          6
                                   No pseudopotential on this center.
   39          6
                                   No pseudopotential on this center.
   40          6
                                   No pseudopotential on this center.
   41          6
                                   No pseudopotential on this center.
   42          8
                                   No pseudopotential on this center.
   43          8
                                   No pseudopotential on this center.
   44          6
                                   No pseudopotential on this center.
   45          6
                                   No pseudopotential on this center.
   46          6
                                   No pseudopotential on this center.
   47          8
                                   No pseudopotential on this center.
   48          6
                                   No pseudopotential on this center.
   49          7
                                   No pseudopotential on this center.
   50          6
                                   No pseudopotential on this center.
   51          6
                                   No pseudopotential on this center.
   52          8
                                   No pseudopotential on this center.
   53          6
                                   No pseudopotential on this center.
   54          6
                                   No pseudopotential on this center.
   55          6
                                   No pseudopotential on this center.
   56          6
                                   No pseudopotential on this center.
   57          7
                                   No pseudopotential on this center.
   58          6
                                   No pseudopotential on this center.
   59          6
                                   No pseudopotential on this center.
   60          8
                                   No pseudopotential on this center.
   61          6
                                   No pseudopotential on this center.
   62          6
                                   No pseudopotential on this center.
   63          6
                                   No pseudopotential on this center.
   64          6
                                   No pseudopotential on this center.
   65          6
                                   No pseudopotential on this center.
   66          6
                                   No pseudopotential on this center.
   67          6
                                   No pseudopotential on this center.
   68          6
                                   No pseudopotential on this center.
   69          6
                                   No pseudopotential on this center.
   70          6
                                   No pseudopotential on this center.
   71          6
                                   No pseudopotential on this center.
   72          6
                                   No pseudopotential on this center.
   73          6
                                   No pseudopotential on this center.
   74          6
                                   No pseudopotential on this center.
   75          6
                                   No pseudopotential on this center.
   76          8
                                   No pseudopotential on this center.
   77          6
                                   No pseudopotential on this center.
   78          6
                                   No pseudopotential on this center.
   79          6
                                   No pseudopotential on this center.
   80          6
                                   No pseudopotential on this center.
   81          6
                                   No pseudopotential on this center.
   82          6
                                   No pseudopotential on this center.
   83          6
                                   No pseudopotential on this center.
   84         16
                                   No pseudopotential on this center.
   85          6
                                   No pseudopotential on this center.
   86          6
                                   No pseudopotential on this center.
   87          6
                                   No pseudopotential on this center.
   88          6
                                   No pseudopotential on this center.
   89          6
                                   No pseudopotential on this center.
   90          6
                                   No pseudopotential on this center.
   91          6
                                   No pseudopotential on this center.
   92          6
                                   No pseudopotential on this center.
   93          8
                                   No pseudopotential on this center.
   94          6
                                   No pseudopotential on this center.
   95          6
                                   No pseudopotential on this center.
   96          6
                                   No pseudopotential on this center.
   97          6
                                   No pseudopotential on this center.
   98          6
                                   No pseudopotential on this center.
   99          6
                                   No pseudopotential on this center.
  100          6
                                   No pseudopotential on this center.
  101          6
                                   No pseudopotential on this center.
  102          8
                                   No pseudopotential on this center.
  103          6
                                   No pseudopotential on this center.
  104          6
                                   No pseudopotential on this center.
  105          6
                                   No pseudopotential on this center.
  106          6
                                   No pseudopotential on this center.
  107          6
                                   No pseudopotential on this center.
  108          6
                                   No pseudopotential on this center.
  109          6
                                   No pseudopotential on this center.
  110          6
                                   No pseudopotential on this center.
  111          6
                                   No pseudopotential on this center.
  112          6
                                   No pseudopotential on this center.
  113          6
                                   No pseudopotential on this center.
  114          6
                                   No pseudopotential on this center.
  115          6
                                   No pseudopotential on this center.
  116          6
                                   No pseudopotential on this center.
  117          6
                                   No pseudopotential on this center.
  118          6
                                   No pseudopotential on this center.
  119          6
                                   No pseudopotential on this center.
  120          6
                                   No pseudopotential on this center.
  121          6
                                   No pseudopotential on this center.
  122          6
                                   No pseudopotential on this center.
  123          6
                                   No pseudopotential on this center.
  124          6
                                   No pseudopotential on this center.
  125          6
                                   No pseudopotential on this center.
  126          6
                                   No pseudopotential on this center.
  127          6
                                   No pseudopotential on this center.
  128          6
                                   No pseudopotential on this center.
  129          6
                                   No pseudopotential on this center.
  130          6
                                   No pseudopotential on this center.
  131          6
                                   No pseudopotential on this center.
  132          6
                                   No pseudopotential on this center.
  133          6
                                   No pseudopotential on this center.
  134          6
                                   No pseudopotential on this center.
  135          6
                                   No pseudopotential on this center.
  136          6
                                   No pseudopotential on this center.
  137          6
                                   No pseudopotential on this center.
  138          6
                                   No pseudopotential on this center.
  139          6
                                   No pseudopotential on this center.
  140          6
                                   No pseudopotential on this center.
  141          6
                                   No pseudopotential on this center.
  142          6
                                   No pseudopotential on this center.
  143          6
                                   No pseudopotential on this center.
  144          6
                                   No pseudopotential on this center.
  145          6
                                   No pseudopotential on this center.
  146          6
                                   No pseudopotential on this center.
  147          6
                                   No pseudopotential on this center.
  148          6
                                   No pseudopotential on this center.
  149          6
                                   No pseudopotential on this center.
  150          6
                                   No pseudopotential on this center.
  151          6
                                   No pseudopotential on this center.
  152          6
                                   No pseudopotential on this center.
  153          6
                                   No pseudopotential on this center.
  154          6
                                   No pseudopotential on this center.
  155          6
                                   No pseudopotential on this center.
  156          6
                                   No pseudopotential on this center.
  157          6
                                   No pseudopotential on this center.
  158          6
                                   No pseudopotential on this center.
  159          6
                                   No pseudopotential on this center.
  160          6
                                   No pseudopotential on this center.
  161          8
                                   No pseudopotential on this center.
  162          8
                                   No pseudopotential on this center.
  163          8
                                   No pseudopotential on this center.
  164          8
                                   No pseudopotential on this center.
  165          6
                                   No pseudopotential on this center.
  166          1
                                   No pseudopotential on this center.
  167          1
                                   No pseudopotential on this center.
  168          1
                                   No pseudopotential on this center.
  169          1
                                   No pseudopotential on this center.
  170          1
                                   No pseudopotential on this center.
  171          1
                                   No pseudopotential on this center.
  172          1
                                   No pseudopotential on this center.
  173          1
                                   No pseudopotential on this center.
  174          1
                                   No pseudopotential on this center.
  175          1
                                   No pseudopotential on this center.
  176          1
                                   No pseudopotential on this center.
  177          1
                                   No pseudopotential on this center.
  178          1
                                   No pseudopotential on this center.
  179          1
                                   No pseudopotential on this center.
  180          1
                                   No pseudopotential on this center.
  181          1
                                   No pseudopotential on this center.
  182          1
                                   No pseudopotential on this center.
  183          1
                                   No pseudopotential on this center.
  184          1
                                   No pseudopotential on this center.
  185          1
                                   No pseudopotential on this center.
  186          1
                                   No pseudopotential on this center.
  187          8
                                   No pseudopotential on this center.
  188          1
                                   No pseudopotential on this center.
  189          1
                                   No pseudopotential on this center.
  190          1
                                   No pseudopotential on this center.
  191          1
                                   No pseudopotential on this center.
  192          1
                                   No pseudopotential on this center.
  193          1
                                   No pseudopotential on this center.
  194          1
                                   No pseudopotential on this center.
  195          1
                                   No pseudopotential on this center.
  196          1
                                   No pseudopotential on this center.
  197          1
                                   No pseudopotential on this center.
  198          1
                                   No pseudopotential on this center.
  199          1
                                   No pseudopotential on this center.
  200          1
                                   No pseudopotential on this center.
  201          1
                                   No pseudopotential on this center.
  202          1
                                   No pseudopotential on this center.
  203          1
                                   No pseudopotential on this center.
  204          1
                                   No pseudopotential on this center.
  205          1
                                   No pseudopotential on this center.
  206          1
                                   No pseudopotential on this center.
  207          1
                                   No pseudopotential on this center.
  208          1
                                   No pseudopotential on this center.
  209          1
                                   No pseudopotential on this center.
  210          1
                                   No pseudopotential on this center.
  211          1
                                   No pseudopotential on this center.
  212          1
                                   No pseudopotential on this center.
  213          1
                                   No pseudopotential on this center.
  214          1
                                   No pseudopotential on this center.
  215          1
                                   No pseudopotential on this center.
  216          1
                                   No pseudopotential on this center.
  217          1
                                   No pseudopotential on this center.
  218          1
                                   No pseudopotential on this center.
  219          1
                                   No pseudopotential on this center.
  220          1
                                   No pseudopotential on this center.
  221          1
                                   No pseudopotential on this center.
  222          1
                                   No pseudopotential on this center.
  223          1
                                   No pseudopotential on this center.
  224          1
                                   No pseudopotential on this center.
  225          1
                                   No pseudopotential on this center.
  226          1
                                   No pseudopotential on this center.
  227          1
                                   No pseudopotential on this center.
  228          1
                                   No pseudopotential on this center.
  229          1
                                   No pseudopotential on this center.
  230          1
                                   No pseudopotential on this center.
  231          1
                                   No pseudopotential on this center.
  232          1
                                   No pseudopotential on this center.
  233          1
                                   No pseudopotential on this center.
  234          1
                                   No pseudopotential on this center.
  235          1
                                   No pseudopotential on this center.
  236          1
                                   No pseudopotential on this center.
  237          1
                                   No pseudopotential on this center.
  238          1
                                   No pseudopotential on this center.
  239          1
                                   No pseudopotential on this center.
  240          1
                                   No pseudopotential on this center.
  241          1
                                   No pseudopotential on this center.
  242          1
                                   No pseudopotential on this center.
  243          1
                                   No pseudopotential on this center.
  244          1
                                   No pseudopotential on this center.
  245          1
                                   No pseudopotential on this center.
  246          1
                                   No pseudopotential on this center.
  247          1
                                   No pseudopotential on this center.
  248          1
                                   No pseudopotential on this center.
  249          1
                                   No pseudopotential on this center.
  250          1
                                   No pseudopotential on this center.
  251          1
                                   No pseudopotential on this center.
  252          1
                                   No pseudopotential on this center.
  253          1
                                   No pseudopotential on this center.
  254          1
                                   No pseudopotential on this center.
  255          1
                                   No pseudopotential on this center.
  256          1
                                   No pseudopotential on this center.
  257          1
                                   No pseudopotential on this center.
  258          1
                                   No pseudopotential on this center.
  259          1
                                   No pseudopotential on this center.
  260          1
                                   No pseudopotential on this center.
  261          1
                                   No pseudopotential on this center.
  262          1
                                   No pseudopotential on this center.
  263          1
                                   No pseudopotential on this center.
  264          1
                                   No pseudopotential on this center.
  265          1
                                   No pseudopotential on this center.
  266          1
                                   No pseudopotential on this center.
  267          1
                                   No pseudopotential on this center.
  268          1
                                   No pseudopotential on this center.
  269          1
                                   No pseudopotential on this center.
  270          1
                                   No pseudopotential on this center.
  271          1
                                   No pseudopotential on this center.
  272          1
                                   No pseudopotential on this center.
  273          1
                                   No pseudopotential on this center.
  274          1
                                   No pseudopotential on this center.
  275          1
                                   No pseudopotential on this center.
  276          1
                                   No pseudopotential on this center.
  277          1
                                   No pseudopotential on this center.
  278          1
                                   No pseudopotential on this center.
  279          1
                                   No pseudopotential on this center.
  280          1
                                   No pseudopotential on this center.
  281          1
                                   No pseudopotential on this center.
  282          1
                                   No pseudopotential on this center.
  283          1
                                   No pseudopotential on this center.
  284          1
                                   No pseudopotential on this center.
  285          1
                                   No pseudopotential on this center.
  286          1
                                   No pseudopotential on this center.
  287          1
                                   No pseudopotential on this center.
  288          1
                                   No pseudopotential on this center.
  289          1
                                   No pseudopotential on this center.
  290          1
                                   No pseudopotential on this center.
  291          1
                                   No pseudopotential on this center.
  292          1
                                   No pseudopotential on this center.
  293          1
                                   No pseudopotential on this center.
  294          1
                                   No pseudopotential on this center.
  295          1
                                   No pseudopotential on this center.
  296          1
                                   No pseudopotential on this center.
  297          1
                                   No pseudopotential on this center.
  298          1
                                   No pseudopotential on this center.
  299          1
                                   No pseudopotential on this center.
  300          1
                                   No pseudopotential on this center.
  301          1
                                   No pseudopotential on this center.
  302          1
                                   No pseudopotential on this center.
  303          1
                                   No pseudopotential on this center.
  304          1
                                   No pseudopotential on this center.
  305          1
                                   No pseudopotential on this center.
  306          1
                                   No pseudopotential on this center.
  307          1
                                   No pseudopotential on this center.
  308          1
                                   No pseudopotential on this center.
  309          1
                                   No pseudopotential on this center.
  310          1
                                   No pseudopotential on this center.
  311          1
                                   No pseudopotential on this center.
  312          1
                                   No pseudopotential on this center.
  313          1
                                   No pseudopotential on this center.
  314          1
                                   No pseudopotential on this center.
  315          1
                                   No pseudopotential on this center.
  316          1
                                   No pseudopotential on this center.
  317          1
                                   No pseudopotential on this center.
  318          1
                                   No pseudopotential on this center.
  319          1
                                   No pseudopotential on this center.
  320          1
                                   No pseudopotential on this center.
  321          1
                                   No pseudopotential on this center.
  322          1
                                   No pseudopotential on this center.
  323          1
                                   No pseudopotential on this center.
  324          1
                                   No pseudopotential on this center.
  325          1
                                   No pseudopotential on this center.
  326          1
                                   No pseudopotential on this center.
  327          1
                                   No pseudopotential on this center.
  328          1
                                   No pseudopotential on this center.
  329          1
                                   No pseudopotential on this center.
  330          1
                                   No pseudopotential on this center.
  331          1
                                   No pseudopotential on this center.
  332          1
                                   No pseudopotential on this center.
  333          1
                                   No pseudopotential on this center.
  334          1
                                   No pseudopotential on this center.
  335          1
                                   No pseudopotential on this center.
  336          1
                                   No pseudopotential on this center.
  337          1
                                   No pseudopotential on this center.
  338          1
                                   No pseudopotential on this center.
  339          1
                                   No pseudopotential on this center.
  340          1
                                   No pseudopotential on this center.
  341          1
                                   No pseudopotential on this center.
  342          1
                                   No pseudopotential on this center.
  343          1
                                   No pseudopotential on this center.
  344          1
                                   No pseudopotential on this center.
  345          1
                                   No pseudopotential on this center.
  346          1
                                   No pseudopotential on this center.
  347          1
                                   No pseudopotential on this center.
  348          1
                                   No pseudopotential on this center.
  349          1
                                   No pseudopotential on this center.
  350          1
                                   No pseudopotential on this center.
  351          1
                                   No pseudopotential on this center.
  352          1
                                   No pseudopotential on this center.
  353          1
                                   No pseudopotential on this center.
  354          1
                                   No pseudopotential on this center.
  355          1
                                   No pseudopotential on this center.
  356          1
                                   No pseudopotential on this center.
  357          1
                                   No pseudopotential on this center.
  358          1
                                   No pseudopotential on this center.
  359          1
                                   No pseudopotential on this center.
  360          1
                                   No pseudopotential on this center.
  361          1
                                   No pseudopotential on this center.
  362          1
                                   No pseudopotential on this center.
  363          1
                                   No pseudopotential on this center.
  364          1
                                   No pseudopotential on this center.
  365          1
                                   No pseudopotential on this center.
  366          1
                                   No pseudopotential on this center.
  367          1
                                   No pseudopotential on this center.
  368          1
                                   No pseudopotential on this center.
  369          1
                                   No pseudopotential on this center.
  370          1
                                   No pseudopotential on this center.
  371          1
                                   No pseudopotential on this center.
  372          1
                                   No pseudopotential on this center.
  373          1
                                   No pseudopotential on this center.
  374          1
                                   No pseudopotential on this center.
  375          1
                                   No pseudopotential on this center.
  376          1
                                   No pseudopotential on this center.
  377          1
                                   No pseudopotential on this center.
  378          1
                                   No pseudopotential on this center.
  379          1
                                   No pseudopotential on this center.
  380          1
                                   No pseudopotential on this center.
  381          1
                                   No pseudopotential on this center.
  382          1
                                   No pseudopotential on this center.
  383          1
                                   No pseudopotential on this center.
  384          1
                                   No pseudopotential on this center.
  385          1
                                   No pseudopotential on this center.
  386          1
                                   No pseudopotential on this center.
  387          1
                                   No pseudopotential on this center.
  388          1
                                   No pseudopotential on this center.
  389          1
                                   No pseudopotential on this center.
  390          1
                                   No pseudopotential on this center.
  391          1
                                   No pseudopotential on this center.
  392          1
                                   No pseudopotential on this center.
  393          1
                                   No pseudopotential on this center.
  394          1
                                   No pseudopotential on this center.
  395          1
                                   No pseudopotential on this center.
  396          1
                                   No pseudopotential on this center.
  397          1
                                   No pseudopotential on this center.
  398          1
                                   No pseudopotential on this center.
  399          1
                                   No pseudopotential on this center.
  400          1
                                   No pseudopotential on this center.
  401          1
                                   No pseudopotential on this center.
  402          1
                                   No pseudopotential on this center.
  403          1
                                   No pseudopotential on this center.
  404          1
                                   No pseudopotential on this center.
  405          1
                                   No pseudopotential on this center.
  406          1
                                   No pseudopotential on this center.
  407          1
                                   No pseudopotential on this center.
  408          1
                                   No pseudopotential on this center.
  409          1
                                   No pseudopotential on this center.
  410          1
                                   No pseudopotential on this center.
  411         14
                                   No pseudopotential on this center.
  412          1
                                   No pseudopotential on this center.
  413          1
                                   No pseudopotential on this center.
  414          1
                                   No pseudopotential on this center.
  415          1
                                   No pseudopotential on this center.
  416          1
                                   No pseudopotential on this center.
  417          1
                                   No pseudopotential on this center.
  418          1
                                   No pseudopotential on this center.
  419          1
                                   No pseudopotential on this center.
  420          1
                                   No pseudopotential on this center.
  421         32
                                   No pseudopotential on this center.
  422         50            4
                                      F and up 
                                                     0        0.2169021       -0.06653800    0.00000000
                                                     1       33.3097182      -29.74694160    0.00000000
                                                     2        9.8846832      -61.83072780    0.00000000
                                                     2        2.5019593      -18.94106340    0.00000000
                                                     2        0.7833323       -2.23849820    0.00000000
                                      S - F
                                                     0      155.6062293        2.94827770    0.00000000
                                                     1       56.5145464       63.76147180    0.00000000
                                                     2       22.6583648      230.52767880    0.00000000
                                                     2        6.5837080       85.07133140    0.00000000
                                                     2        1.5947702       28.82156440    0.00000000
                                      P - F
                                                     0       40.4666705        2.69419460    0.00000000
                                                     1       13.6218440       44.82710790    0.00000000
                                                     2        4.1092688       57.62233700    0.00000000
                                                     2        1.5046137      -44.68533120    0.00000000
                                                     2        1.3646762       57.13518150    0.00000000
                                      D - F
                                                     0       60.1915052        3.02592970    0.00000000
                                                     1       20.4961142       39.53410710    0.00000000
                                                     2        8.4438328       68.46865040    0.00000000
                                                     2        2.6103790       29.11237640    0.00000000
                                                     2        0.6501317        5.84285770    0.00000000
  423          1
                                   No pseudopotential on this center.
  424          1
                                   No pseudopotential on this center.
  425          1
                                   No pseudopotential on this center.
  426          1
                                   No pseudopotential on this center.
  427          1
                                   No pseudopotential on this center.
  428          1
                                   No pseudopotential on this center.
  429          1
                                   No pseudopotential on this center.
  430          1
                                   No pseudopotential on this center.
  431          1
                                   No pseudopotential on this center.
 ======================================================================================================
 Integral buffers will be    131072 words long.
 Raffenetti 2 integral format.
 Two-electron integral symmetry is turned off.
  4646 basis functions,  7570 primitive gaussians,  4816 cartesian basis functions
   676 alpha electrons      676 beta electrons
       nuclear repulsion energy     45017.1804094834 Hartrees.
 NAtoms=  431 NActive=  431 NUniq=  431 SFac= 7.50D-01 NAtFMM=   80 NAOKFM=T Big=T
 One-electron integrals computed using PRISM.
   1 Symmetry operations used in ECPInt.
 ECPInt:  NShTT= 1842240 NPrTT= 6623182 LenC2=  539042 LenP2D= 1061578.
 LDataN:  DoStor=T MaxTD1= 5 Len=  102
 Number of processors reduced to  13 by ecpmxn.
 NBasis=  4646 RedAO= T  NBF=  4646
 NBsUse=  4646 1.00D-06 NBFU=  4646
 Defaulting to unpruned grid for atomic number  50.
 Harris functional with IExCor=  402 diagonalized for initial guess.
 ExpMin= 6.08D-02 ExpMax= 3.58D+05 ExpMxC= 1.23D+04 IAcc=2 IRadAn=         0 AccDes= 0.00D+00
 HarFok:  IExCor=  402 AccDes= 0.00D+00 IRadAn=         0 IDoV= 1
 ScaDFX=  1.000000  1.000000  1.000000  1.000000
 Defaulting to unpruned grid for atomic number  50.
 Defaulting to unpruned grid for atomic number  50.
 Defaulting to unpruned grid for atomic number  50.
 Defaulting to unpruned grid for atomic number  50.
 Defaulting to unpruned grid for atomic number  50.
 Defaulting to unpruned grid for atomic number  50.
 Defaulting to unpruned grid for atomic number  50.
 Defaulting to unpruned grid for atomic number  50.
 Defaulting to unpruned grid for atomic number  50.
 Defaulting to unpruned grid for atomic number  50.
 Defaulting to unpruned grid for atomic number  50.
 Defaulting to unpruned grid for atomic number  50.
 Defaulting to unpruned grid for atomic number  50.
 Defaulting to unpruned grid for atomic number  50.
 Defaulting to unpruned grid for atomic number  50.
 Defaulting to unpruned grid for atomic number  50.
 Defaulting to unpruned grid for atomic number  50.
 Defaulting to unpruned grid for atomic number  50.
 Defaulting to unpruned grid for atomic number  50.
 Defaulting to unpruned grid for atomic number  50.
 Defaulting to unpruned grid for atomic number  50.
 Defaulting to unpruned grid for atomic number  50.
 Defaulting to unpruned grid for atomic number  50.
 Defaulting to unpruned grid for atomic number  50.
 FoFCou: FMM=F IPFlag=           0 FMFlag=      100000 FMFlg1=        2001
         NFxFlg=           0 DoJE=T BraDBF=F KetDBF=T FulRan=T
         Omega=  0.000000  0.000000  1.000000  0.000000  0.000000 ICntrl=     500 IOpCl=  0
         NMat0=    1 NMatS0=    1 NMatT0=    0 NMatD0=    1 NMtDS0=    0 NMtDT0=    0
         I1Cent=           4 NGrid=           0.
 Symmetry not used in FoFCou.
 Requested convergence on RMS density matrix=1.00D-08 within 128 cycles.
 Requested convergence on MAX density matrix=1.00D-06.
 Requested convergence on             energy=1.00D-06.
 No special actions if energy rises.
 Integral accuracy reduced to 1.0D-05 until final iterations.
 Defaulting to unpruned grid for atomic number  50.
 Defaulting to unpruned grid for atomic number  50.
 Defaulting to unpruned grid for atomic number  50.
 Defaulting to unpruned grid for atomic number  50.
 Defaulting to unpruned grid for atomic number  50.
 Defaulting to unpruned grid for atomic number  50.
 Defaulting to unpruned grid for atomic number  50.
 Defaulting to unpruned grid for atomic number  50.
 Defaulting to unpruned grid for atomic number  50.
 Defaulting to unpruned grid for atomic number  50.
 Defaulting to unpruned grid for atomic number  50.
 Defaulting to unpruned grid for atomic number  50.
 Defaulting to unpruned grid for atomic number  50.
 Defaulting to unpruned grid for atomic number  50.
 Defaulting to unpruned grid for atomic number  50.
 Defaulting to unpruned grid for atomic number  50.
 Defaulting to unpruned grid for atomic number  50.
 Defaulting to unpruned grid for atomic number  50.
 Defaulting to unpruned grid for atomic number  50.
 Defaulting to unpruned grid for atomic number  50.
 Defaulting to unpruned grid for atomic number  50.
 Defaulting to unpruned grid for atomic number  50.
 Defaulting to unpruned grid for atomic number  50.
 Defaulting to unpruned grid for atomic number  50.
 EnCoef did     7 forward-backward iterations
 Initial convergence to 1.0D-05 achieved.  Increase integral accuracy.
 SCF Done:  E(RB3LYP) =  -9822.15200167     A.U. after   18 cycles
             Convg  =    0.1685D-08             -V/T =  2.0036
 Range of M.O.s used for correlation:     1  4646
 NBasis=  4646 NAE=   676 NBE=   676 NFC=     0 NFV=     0
 NROrb=   4646 NOA=   676 NOB=   676 NVA=  3970 NVB=  3970

 **** Warning!!: The largest alpha MO coefficient is  0.15975008D+02


 **** Warning!!: The smallest alpha delta epsilon is  0.73178912D-01

 PrsmSu:  requested number of processors reduced to:   1 ShMem   1 Linda.
   1 Symmetry operations used in ECPInt.
 ECPInt:  NShTT= 1842240 NPrTT= 6623182 LenC2=  539042 LenP2D= 1061578.
 LDataN:  DoStor=T MaxTD1= 6 Len=  172
 Number of processors reduced to   1 by ecpmxn.
 PrsmSu:  requested number of processors reduced to:   1 ShMem   1 Linda.
 ECPInt:  NShTT= 1842240 NPrTT= 6623182 LenC2=  539042 LenP2D= 1061578.
 LDataN:  DoStor=T MaxTD1= 6 Len=  172
 Number of processors reduced to   1 by ecpmxn.
 PrsmSu:  requested number of processors reduced to:   1 ShMem   1 Linda.
 ECPInt:  NShTT= 1842240 NPrTT= 6623182 LenC2=  539042 LenP2D= 1061578.
 LDataN:  DoStor=T MaxTD1= 6 Len=  172
 Number of processors reduced to   1 by ecpmxn.
 PrsmSu:  requested number of processors reduced to:   1 ShMem   1 Linda.
 ECPInt:  NShTT= 1842240 NPrTT= 6623182 LenC2=  539042 LenP2D= 1061578.
 LDataN:  DoStor=T MaxTD1= 6 Len=  172
 Number of processors reduced to   1 by ecpmxn.
 Symmetrizing basis deriv contribution to polar:
 IMax=3 JMax=2 DiffMx= 0.00D+00
 G2DrvN: will do     3 centers at a time, making  144 passes doing MaxLOS=2.
 Calling FoFCou, ICntrl=  3107 FMM=T I1Cent=   0 AccDes= 0.00D+00.
 Defaulting to unpruned grid for atomic number  50.
 Defaulting to unpruned grid for atomic number  50.
 Defaulting to unpruned grid for atomic number  50.
 Defaulting to unpruned grid for atomic number  50.
 Defaulting to unpruned grid for atomic number  50.
 Defaulting to unpruned grid for atomic number  50.
 Defaulting to unpruned grid for atomic number  50.
 Defaulting to unpruned grid for atomic number  50.
 Defaulting to unpruned grid for atomic number  50.
 Defaulting to unpruned grid for atomic number  50.
 Defaulting to unpruned grid for atomic number  50.
 Defaulting to unpruned grid for atomic number  50.
 Defaulting to unpruned grid for atomic number  50.
 Defaulting to unpruned grid for atomic number  50.
 Defaulting to unpruned grid for atomic number  50.
 Defaulting to unpruned grid for atomic number  50.
 Defaulting to unpruned grid for atomic number  50.
 Defaulting to unpruned grid for atomic number  50.
 Defaulting to unpruned grid for atomic number  50.
 Defaulting to unpruned grid for atomic number  50.
 Defaulting to unpruned grid for atomic number  50.
 Defaulting to unpruned grid for atomic number  50.
 Defaulting to unpruned grid for atomic number  50.
 Defaulting to unpruned grid for atomic number  50.
 Calling FoFCou, ICntrl=  3107 FMM=T I1Cent=   0 AccDes= 0.00D+00.
 Calling FoFCou, ICntrl=  3107 FMM=T I1Cent=   0 AccDes= 0.00D+00.
 Calling FoFCou, ICntrl=  3107 FMM=T I1Cent=   0 AccDes= 0.00D+00.
 Calling FoFCou, ICntrl=  3107 FMM=T I1Cent=   0 AccDes= 0.00D+00.
 Calling FoFCou, ICntrl=  3107 FMM=T I1Cent=   0 AccDes= 0.00D+00.
 Calling FoFCou, ICntrl=  3107 FMM=T I1Cent=   0 AccDes= 0.00D+00.
 Calling FoFCou, ICntrl=  3107 FMM=T I1Cent=   0 AccDes= 0.00D+00.
 Calling FoFCou, ICntrl=  3107 FMM=T I1Cent=   0 AccDes= 0.00D+00.
 Calling FoFCou, ICntrl=  3107 FMM=T I1Cent=   0 AccDes= 0.00D+00.
 Calling FoFCou, ICntrl=  3107 FMM=T I1Cent=   0 AccDes= 0.00D+00.
 Calling FoFCou, ICntrl=  3107 FMM=T I1Cent=   0 AccDes= 0.00D+00.
 Calling FoFCou, ICntrl=  3107 FMM=T I1Cent=   0 AccDes= 0.00D+00.
 Calling FoFCou, ICntrl=  3107 FMM=T I1Cent=   0 AccDes= 0.00D+00.
 Calling FoFCou, ICntrl=  3107 FMM=T I1Cent=   0 AccDes= 0.00D+00.
 Calling FoFCou, ICntrl=  3107 FMM=T I1Cent=   0 AccDes= 0.00D+00.
 Calling FoFCou, ICntrl=  3107 FMM=T I1Cent=   0 AccDes= 0.00D+00.
 Calling FoFCou, ICntrl=  3107 FMM=T I1Cent=   0 AccDes= 0.00D+00.
 Calling FoFCou, ICntrl=  3107 FMM=T I1Cent=   0 AccDes= 0.00D+00.
 Calling FoFCou, ICntrl=  3107 FMM=T I1Cent=   0 AccDes= 0.00D+00.
 Calling FoFCou, ICntrl=  3107 FMM=T I1Cent=   0 AccDes= 0.00D+00.
 Calling FoFCou, ICntrl=  3107 FMM=T I1Cent=   0 AccDes= 0.00D+00.
 Calling FoFCou, ICntrl=  3107 FMM=T I1Cent=   0 AccDes= 0.00D+00.
 Calling FoFCou, ICntrl=  3107 FMM=T I1Cent=   0 AccDes= 0.00D+00.
 Calling FoFCou, ICntrl=  3107 FMM=T I1Cent=   0 AccDes= 0.00D+00.
 Calling FoFCou, ICntrl=  3107 FMM=T I1Cent=   0 AccDes= 0.00D+00.
 Calling FoFCou, ICntrl=  3107 FMM=T I1Cent=   0 AccDes= 0.00D+00.
 Calling FoFCou, ICntrl=  3107 FMM=T I1Cent=   0 AccDes= 0.00D+00.
 Calling FoFCou, ICntrl=  3107 FMM=T I1Cent=   0 AccDes= 0.00D+00.
 Calling FoFCou, ICntrl=  3107 FMM=T I1Cent=   0 AccDes= 0.00D+00.
 Calling FoFCou, ICntrl=  3107 FMM=T I1Cent=   0 AccDes= 0.00D+00.
 Calling FoFCou, ICntrl=  3107 FMM=T I1Cent=   0 AccDes= 0.00D+00.
 Calling FoFCou, ICntrl=  3107 FMM=T I1Cent=   0 AccDes= 0.00D+00.
 Calling FoFCou, ICntrl=  3107 FMM=T I1Cent=   0 AccDes= 0.00D+00.
 Calling FoFCou, ICntrl=  3107 FMM=T I1Cent=   0 AccDes= 0.00D+00.
 Calling FoFCou, ICntrl=  3107 FMM=T I1Cent=   0 AccDes= 0.00D+00.
 Calling FoFCou, ICntrl=  3107 FMM=T I1Cent=   0 AccDes= 0.00D+00.
 Calling FoFCou, ICntrl=  3107 FMM=T I1Cent=   0 AccDes= 0.00D+00.
 Calling FoFCou, ICntrl=  3107 FMM=T I1Cent=   0 AccDes= 0.00D+00.
 Calling FoFCou, ICntrl=  3107 FMM=T I1Cent=   0 AccDes= 0.00D+00.
 Calling FoFCou, ICntrl=  3107 FMM=T I1Cent=   0 AccDes= 0.00D+00.
 Calling FoFCou, ICntrl=  3107 FMM=T I1Cent=   0 AccDes= 0.00D+00.
 Calling FoFCou, ICntrl=  3107 FMM=T I1Cent=   0 AccDes= 0.00D+00.
 Calling FoFCou, ICntrl=  3107 FMM=T I1Cent=   0 AccDes= 0.00D+00.
 Calling FoFCou, ICntrl=  3107 FMM=T I1Cent=   0 AccDes= 0.00D+00.
 Calling FoFCou, ICntrl=  3107 FMM=T I1Cent=   0 AccDes= 0.00D+00.
 Calling FoFCou, ICntrl=  3107 FMM=T I1Cent=   0 AccDes= 0.00D+00.
 Calling FoFCou, ICntrl=  3107 FMM=T I1Cent=   0 AccDes= 0.00D+00.
 Calling FoFCou, ICntrl=  3107 FMM=T I1Cent=   0 AccDes= 0.00D+00.
 Calling FoFCou, ICntrl=  3107 FMM=T I1Cent=   0 AccDes= 0.00D+00.
 Calling FoFCou, ICntrl=  3107 FMM=T I1Cent=   0 AccDes= 0.00D+00.
 Calling FoFCou, ICntrl=  3107 FMM=T I1Cent=   0 AccDes= 0.00D+00.
 Calling FoFCou, ICntrl=  3107 FMM=T I1Cent=   0 AccDes= 0.00D+00.
 Calling FoFCou, ICntrl=  3107 FMM=T I1Cent=   0 AccDes= 0.00D+00.
 Calling FoFCou, ICntrl=  3107 FMM=T I1Cent=   0 AccDes= 0.00D+00.
 Calling FoFCou, ICntrl=  3107 FMM=T I1Cent=   0 AccDes= 0.00D+00.
 Calling FoFCou, ICntrl=  3107 FMM=T I1Cent=   0 AccDes= 0.00D+00.
 Calling FoFCou, ICntrl=  3107 FMM=T I1Cent=   0 AccDes= 0.00D+00.
 Calling FoFCou, ICntrl=  3107 FMM=T I1Cent=   0 AccDes= 0.00D+00.
 Calling FoFCou, ICntrl=  3107 FMM=T I1Cent=   0 AccDes= 0.00D+00.
 Calling FoFCou, ICntrl=  3107 FMM=T I1Cent=   0 AccDes= 0.00D+00.
 Calling FoFCou, ICntrl=  3107 FMM=T I1Cent=   0 AccDes= 0.00D+00.
 Calling FoFCou, ICntrl=  3107 FMM=T I1Cent=   0 AccDes= 0.00D+00.
 Calling FoFCou, ICntrl=  3107 FMM=T I1Cent=   0 AccDes= 0.00D+00.
 Calling FoFCou, ICntrl=  3107 FMM=T I1Cent=   0 AccDes= 0.00D+00.
 Calling FoFCou, ICntrl=  3107 FMM=T I1Cent=   0 AccDes= 0.00D+00.
 Calling FoFCou, ICntrl=  3107 FMM=T I1Cent=   0 AccDes= 0.00D+00.
 Calling FoFCou, ICntrl=  3107 FMM=T I1Cent=   0 AccDes= 0.00D+00.
 Calling FoFCou, ICntrl=  3107 FMM=T I1Cent=   0 AccDes= 0.00D+00.
 Calling FoFCou, ICntrl=  3107 FMM=T I1Cent=   0 AccDes= 0.00D+00.
 Calling FoFCou, ICntrl=  3107 FMM=T I1Cent=   0 AccDes= 0.00D+00.
 Calling FoFCou, ICntrl=  3107 FMM=T I1Cent=   0 AccDes= 0.00D+00.
 Calling FoFCou, ICntrl=  3107 FMM=T I1Cent=   0 AccDes= 0.00D+00.
 Calling FoFCou, ICntrl=  3107 FMM=T I1Cent=   0 AccDes= 0.00D+00.
 Calling FoFCou, ICntrl=  3107 FMM=T I1Cent=   0 AccDes= 0.00D+00.
 Calling FoFCou, ICntrl=  3107 FMM=T I1Cent=   0 AccDes= 0.00D+00.
 Calling FoFCou, ICntrl=  3107 FMM=T I1Cent=   0 AccDes= 0.00D+00.
 Calling FoFCou, ICntrl=  3107 FMM=T I1Cent=   0 AccDes= 0.00D+00.
 Calling FoFCou, ICntrl=  3107 FMM=T I1Cent=   0 AccDes= 0.00D+00.
 Calling FoFCou, ICntrl=  3107 FMM=T I1Cent=   0 AccDes= 0.00D+00.
 Calling FoFCou, ICntrl=  3107 FMM=T I1Cent=   0 AccDes= 0.00D+00.
 Calling FoFCou, ICntrl=  3107 FMM=T I1Cent=   0 AccDes= 0.00D+00.
 Calling FoFCou, ICntrl=  3107 FMM=T I1Cent=   0 AccDes= 0.00D+00.
 Calling FoFCou, ICntrl=  3107 FMM=T I1Cent=   0 AccDes= 0.00D+00.
 Calling FoFCou, ICntrl=  3107 FMM=T I1Cent=   0 AccDes= 0.00D+00.
 Calling FoFCou, ICntrl=  3107 FMM=T I1Cent=   0 AccDes= 0.00D+00.
 Calling FoFCou, ICntrl=  3107 FMM=T I1Cent=   0 AccDes= 0.00D+00.
 Calling FoFCou, ICntrl=  3107 FMM=T I1Cent=   0 AccDes= 0.00D+00.
 Calling FoFCou, ICntrl=  3107 FMM=T I1Cent=   0 AccDes= 0.00D+00.
 Calling FoFCou, ICntrl=  3107 FMM=T I1Cent=   0 AccDes= 0.00D+00.
 Calling FoFCou, ICntrl=  3107 FMM=T I1Cent=   0 AccDes= 0.00D+00.
 Calling FoFCou, ICntrl=  3107 FMM=T I1Cent=   0 AccDes= 0.00D+00.
 Calling FoFCou, ICntrl=  3107 FMM=T I1Cent=   0 AccDes= 0.00D+00.
 Calling FoFCou, ICntrl=  3107 FMM=T I1Cent=   0 AccDes= 0.00D+00.
 Calling FoFCou, ICntrl=  3107 FMM=T I1Cent=   0 AccDes= 0.00D+00.
 Calling FoFCou, ICntrl=  3107 FMM=T I1Cent=   0 AccDes= 0.00D+00.
 Calling FoFCou, ICntrl=  3107 FMM=T I1Cent=   0 AccDes= 0.00D+00.
 Calling FoFCou, ICntrl=  3107 FMM=T I1Cent=   0 AccDes= 0.00D+00.
 Calling FoFCou, ICntrl=  3107 FMM=T I1Cent=   0 AccDes= 0.00D+00.
 Calling FoFCou, ICntrl=  3107 FMM=T I1Cent=   0 AccDes= 0.00D+00.
 Calling FoFCou, ICntrl=  3107 FMM=T I1Cent=   0 AccDes= 0.00D+00.
 Calling FoFCou, ICntrl=  3107 FMM=T I1Cent=   0 AccDes= 0.00D+00.
 Calling FoFCou, ICntrl=  3107 FMM=T I1Cent=   0 AccDes= 0.00D+00.
 Calling FoFCou, ICntrl=  3107 FMM=T I1Cent=   0 AccDes= 0.00D+00.
 Calling FoFCou, ICntrl=  3107 FMM=T I1Cent=   0 AccDes= 0.00D+00.
 Calling FoFCou, ICntrl=  3107 FMM=T I1Cent=   0 AccDes= 0.00D+00.
 Calling FoFCou, ICntrl=  3107 FMM=T I1Cent=   0 AccDes= 0.00D+00.
 Calling FoFCou, ICntrl=  3107 FMM=T I1Cent=   0 AccDes= 0.00D+00.
 Calling FoFCou, ICntrl=  3107 FMM=T I1Cent=   0 AccDes= 0.00D+00.
 Calling FoFCou, ICntrl=  3107 FMM=T I1Cent=   0 AccDes= 0.00D+00.
 Calling FoFCou, ICntrl=  3107 FMM=T I1Cent=   0 AccDes= 0.00D+00.
 Calling FoFCou, ICntrl=  3107 FMM=T I1Cent=   0 AccDes= 0.00D+00.
 Calling FoFCou, ICntrl=  3107 FMM=T I1Cent=   0 AccDes= 0.00D+00.
 Calling FoFCou, ICntrl=  3107 FMM=T I1Cent=   0 AccDes= 0.00D+00.
 Calling FoFCou, ICntrl=  3107 FMM=T I1Cent=   0 AccDes= 0.00D+00.
 Calling FoFCou, ICntrl=  3107 FMM=T I1Cent=   0 AccDes= 0.00D+00.
 Calling FoFCou, ICntrl=  3107 FMM=T I1Cent=   0 AccDes= 0.00D+00.
 Calling FoFCou, ICntrl=  3107 FMM=T I1Cent=   0 AccDes= 0.00D+00.
 Calling FoFCou, ICntrl=  3107 FMM=T I1Cent=   0 AccDes= 0.00D+00.
 Calling FoFCou, ICntrl=  3107 FMM=T I1Cent=   0 AccDes= 0.00D+00.
 Calling FoFCou, ICntrl=  3107 FMM=T I1Cent=   0 AccDes= 0.00D+00.
 Calling FoFCou, ICntrl=  3107 FMM=T I1Cent=   0 AccDes= 0.00D+00.
 Calling FoFCou, ICntrl=  3107 FMM=T I1Cent=   0 AccDes= 0.00D+00.
 Calling FoFCou, ICntrl=  3107 FMM=T I1Cent=   0 AccDes= 0.00D+00.
 Calling FoFCou, ICntrl=  3107 FMM=T I1Cent=   0 AccDes= 0.00D+00.
 Calling FoFCou, ICntrl=  3107 FMM=T I1Cent=   0 AccDes= 0.00D+00.
 Calling FoFCou, ICntrl=  3107 FMM=T I1Cent=   0 AccDes= 0.00D+00.
 Calling FoFCou, ICntrl=  3107 FMM=T I1Cent=   0 AccDes= 0.00D+00.
 Calling FoFCou, ICntrl=  3107 FMM=T I1Cent=   0 AccDes= 0.00D+00.
 Calling FoFCou, ICntrl=  3107 FMM=T I1Cent=   0 AccDes= 0.00D+00.
 Calling FoFCou, ICntrl=  3107 FMM=T I1Cent=   0 AccDes= 0.00D+00.
 Calling FoFCou, ICntrl=  3107 FMM=T I1Cent=   0 AccDes= 0.00D+00.
 Calling FoFCou, ICntrl=  3107 FMM=T I1Cent=   0 AccDes= 0.00D+00.
 Calling FoFCou, ICntrl=  3107 FMM=T I1Cent=   0 AccDes= 0.00D+00.
 Calling FoFCou, ICntrl=  3107 FMM=T I1Cent=   0 AccDes= 0.00D+00.
 Calling FoFCou, ICntrl=  3107 FMM=T I1Cent=   0 AccDes= 0.00D+00.
 Calling FoFCou, ICntrl=  3107 FMM=T I1Cent=   0 AccDes= 0.00D+00.
 Calling FoFCou, ICntrl=  3107 FMM=T I1Cent=   0 AccDes= 0.00D+00.
 Calling FoFCou, ICntrl=  3107 FMM=T I1Cent=   0 AccDes= 0.00D+00.
 Calling FoFCou, ICntrl=  3107 FMM=T I1Cent=   0 AccDes= 0.00D+00.
 Calling FoFCou, ICntrl=  3107 FMM=T I1Cent=   0 AccDes= 0.00D+00.
 Calling FoFCou, ICntrl=  3107 FMM=T I1Cent=   0 AccDes= 0.00D+00.
 Calling FoFCou, ICntrl=  3107 FMM=T I1Cent=   0 AccDes= 0.00D+00.
 Calling FoFCou, ICntrl=  3107 FMM=T I1Cent=   0 AccDes= 0.00D+00.
 FoFDir/FoFCou used for L=0 through L=2.
 End of G2Drv Frequency-dependent properties file   721 does not exist.
 End of G2Drv Frequency-dependent properties file   722 does not exist.
          IDoAtm=11111111111111111111111111111111111111111111111111
          IDoAtm=11111111111111111111111111111111111111111111111111
          IDoAtm=11111111111111111111111111111111111111111111111111
          IDoAtm=11111111111111111111111111111111111111111111111111
          IDoAtm=11111111111111111111111111111111111111111111111111
          IDoAtm=11111111111111111111111111111111111111111111111111
          IDoAtm=11111111111111111111111111111111111111111111111111
          IDoAtm=11111111111111111111111111111111111111111111111111
          IDoAtm=1111111111111111111111111111111
          Differentiating once with respect to electric field.
                with respect to dipole field.
          Differentiating once with respect to nuclear coordinates.
 Defaulting to unpruned grid for atomic number  50.
 Defaulting to unpruned grid for atomic number  50.
 Defaulting to unpruned grid for atomic number  50.
 Defaulting to unpruned grid for atomic number  50.
 Defaulting to unpruned grid for atomic number  50.
 Defaulting to unpruned grid for atomic number  50.
 Defaulting to unpruned grid for atomic number  50.
 Defaulting to unpruned grid for atomic number  50.
 Defaulting to unpruned grid for atomic number  50.
 Defaulting to unpruned grid for atomic number  50.
 Defaulting to unpruned grid for atomic number  50.
 Defaulting to unpruned grid for atomic number  50.
 Defaulting to unpruned grid for atomic number  50.
 Defaulting to unpruned grid for atomic number  50.
 Defaulting to unpruned grid for atomic number  50.
 Defaulting to unpruned grid for atomic number  50.
 Defaulting to unpruned grid for atomic number  50.
 Defaulting to unpruned grid for atomic number  50.
 Defaulting to unpruned grid for atomic number  50.
 Defaulting to unpruned grid for atomic number  50.
 Defaulting to unpruned grid for atomic number  50.
 Defaulting to unpruned grid for atomic number  50.
 Defaulting to unpruned grid for atomic number  50.
 Defaulting to unpruned grid for atomic number  50.
 Defaulting to unpruned grid for atomic number  50.
          There are  1296 degrees of freedom in the 1st order CPHF.  IDoFFX=5.
   1296 vectors produced by pass  0 Test12= 2.68D-12 1.00D-09 XBig12= 1.63D+03 5.98D+00.
 AX will form     9 AO Fock derivatives at one time.
   1296 vectors produced by pass  1 Test12= 2.68D-12 1.00D-09 XBig12= 3.40D+02 1.97D+00.
   1296 vectors produced by pass  2 Test12= 2.68D-12 1.00D-09 XBig12= 2.54D+00 7.49D-02.
   1293 vectors produced by pass  3 Test12= 2.68D-12 1.00D-09 XBig12= 8.27D-03 4.76D-03.
   1284 vectors produced by pass  4 Test12= 2.68D-12 1.00D-09 XBig12= 1.40D-05 1.83D-04.
    816 vectors produced by pass  5 Test12= 2.68D-12 1.00D-09 XBig12= 1.48D-08 5.09D-06.
    162 vectors produced by pass  6 Test12= 2.68D-12 1.00D-09 XBig12= 1.59D-11 3.13D-07.
     29 vectors produced by pass  7 Test12= 2.68D-12 1.00D-09 XBig12= 2.79D-14 1.67D-08.
      4 vectors produced by pass  8 Test12= 2.68D-12 1.00D-09 XBig12= 3.45D-15 1.12D-09.
 Applied DIIS recursively to reduced A of dimension  7476.
 DIIS for IP=  18 IOff=   500 NDo=    50 converged in 180 iterations.
 DIIS for IP=   7 IOff=   300 NDo=    50 converged in 180 iterations.
 DIIS for IP=   3 IOff=   800 NDo=    50 converged in 181 iterations.
 DIIS for IP=   1 IOff=   750 NDo=    50 converged in 181 iterations.
 DIIS for IP=  21 IOff=   150 NDo=    50 converged in 181 iterations.
 DIIS for IP=  15 IOff=   600 NDo=    50 converged in 180 iterations.
 DIIS for IP=  11 IOff=   850 NDo=    50 converged in 180 iterations.
 DIIS for IP=  10 IOff=  1000 NDo=    50 converged in 179 iterations.
 DIIS for IP=   6 IOff=   550 NDo=    50 converged in 181 iterations.
 DIIS for IP=  23 IOff=  1100 NDo=    50 converged in 180 iterations.
 DIIS for IP=   9 IOff=   200 NDo=    50 converged in 181 iterations.
 DIIS for IP=  16 IOff=   100 NDo=    50 converged in 181 iterations.
 DIIS for IP=   5 IOff=   450 NDo=    50 converged in 181 iterations.
 DIIS for IP=   2 IOff=  1150 NDo=    50 converged in 181 iterations.
 DIIS for IP=  22 IOff=   650 NDo=    50 converged in 180 iterations.
 DIIS for IP=  13 IOff=   350 NDo=    50 converged in 181 iterations.
 DIIS for IP=  12 IOff=   700 NDo=    50 converged in 181 iterations.
 DIIS for IP=  17 IOff=   950 NDo=    50 converged in 180 iterations.
 DIIS for IP=  20 IOff=   250 NDo=    50 converged in 182 iterations.
 DIIS for IP=   0 IOff=     0 NDo=    50 converged in 189 iterations.
 DIIS for IP=   4 IOff=  1050 NDo=    50 converged in 181 iterations.
 DIIS for IP=  14 IOff=   400 NDo=    50 converged in 182 iterations.
 DIIS for IP=  19 IOff=   900 NDo=    50 converged in 181 iterations.
 DIIS for IP=   8 IOff=    50 NDo=    50 converged in 182 iterations.
 DIIS for IP=   7 IOff=  1250 NDo=    46 converged in 179 iterations.
 DIIS for IP=  18 IOff=  1200 NDo=    50 converged in 180 iterations.
 Isotropic polarizability for W=    0.000000     1896.31 Bohr**3.
 End of Minotr Frequency-dependent properties file   721 does not exist.
 End of Minotr Frequency-dependent properties file   722 does not exist.

 **********************************************************************

            Population analysis using the SCF density.

 **********************************************************************

 Alpha  occ. eigenvalues -- -398.67396 -88.77226 -66.05182 -49.72970 -44.25084
 Alpha  occ. eigenvalues --  -44.25073 -44.25064 -19.13678 -19.11433 -19.10476
 Alpha  occ. eigenvalues --  -19.10269 -19.09574 -19.09385 -19.08174 -19.06454
 Alpha  occ. eigenvalues --  -19.05701 -19.05000 -19.04376 -19.03876 -19.00776
 Alpha  occ. eigenvalues --  -18.91996 -18.91576 -14.31129 -14.26428 -14.26330
 Alpha  occ. eigenvalues --  -10.28467 -10.24598 -10.24387 -10.23574 -10.23460
 Alpha  occ. eigenvalues --  -10.20560 -10.20105 -10.19296 -10.17883 -10.17296
 Alpha  occ. eigenvalues --  -10.17270 -10.17111 -10.16846 -10.16830 -10.16753
 Alpha  occ. eigenvalues --  -10.16677 -10.16675 -10.16607 -10.16493 -10.16388
 Alpha  occ. eigenvalues --  -10.16049 -10.15727 -10.15593 -10.15569 -10.15487
 Alpha  occ. eigenvalues --  -10.15439 -10.15306 -10.15299 -10.15260 -10.15244
 Alpha  occ. eigenvalues --  -10.15181 -10.14918 -10.14747 -10.14680 -10.14607
 Alpha  occ. eigenvalues --  -10.14603 -10.14599 -10.14334 -10.14316 -10.14306
 Alpha  occ. eigenvalues --  -10.14218 -10.14196 -10.14186 -10.14015 -10.13968
 Alpha  occ. eigenvalues --  -10.13503 -10.13441 -10.13349 -10.13346 -10.13292
 Alpha  occ. eigenvalues --  -10.13273 -10.13266 -10.13189 -10.13100 -10.13071
 Alpha  occ. eigenvalues --  -10.13066 -10.13045 -10.13022 -10.13015 -10.12541
 Alpha  occ. eigenvalues --  -10.12502 -10.12456 -10.12429 -10.12353 -10.12313
 Alpha  occ. eigenvalues --  -10.12237 -10.12135 -10.11957 -10.11757 -10.11660
 Alpha  occ. eigenvalues --  -10.11631 -10.11595 -10.11570 -10.11547 -10.11533
 Alpha  occ. eigenvalues --  -10.11531 -10.11455 -10.11402 -10.11392 -10.11333
 Alpha  occ. eigenvalues --  -10.11331 -10.11119 -10.11095 -10.10995 -10.10963
 Alpha  occ. eigenvalues --  -10.10943 -10.10918 -10.10848 -10.10743 -10.10687
 Alpha  occ. eigenvalues --  -10.10668 -10.10506 -10.10474 -10.10472 -10.10437
 Alpha  occ. eigenvalues --  -10.10295 -10.10243 -10.10055 -10.09966 -10.09877
 Alpha  occ. eigenvalues --  -10.09801 -10.09717 -10.09674 -10.09600 -10.09596
 Alpha  occ. eigenvalues --  -10.09553 -10.09522 -10.09512 -10.09505 -10.09456
 Alpha  occ. eigenvalues --  -10.09449 -10.09372 -10.09321 -10.09243 -10.09229
 Alpha  occ. eigenvalues --  -10.09118 -10.09084 -10.09031 -10.09027 -10.09020
 Alpha  occ. eigenvalues --  -10.08976 -10.08960 -10.08939 -10.08922 -10.08831
 Alpha  occ. eigenvalues --  -10.08804 -10.08777 -10.08734 -10.08715 -10.08555
 Alpha  occ. eigenvalues --  -10.08530 -10.08416 -10.08310 -10.08301 -10.08300
 Alpha  occ. eigenvalues --  -10.08055 -10.07526 -10.07472 -10.07119 -10.06936
 Alpha  occ. eigenvalues --  -10.06850 -10.06553 -10.06505 -10.06484 -10.06231
 Alpha  occ. eigenvalues --  -10.05462 -10.05341  -7.86022  -6.17052  -5.82391
 Alpha  occ. eigenvalues --   -5.82029  -5.81407  -5.22476  -4.34302  -4.34270
 Alpha  occ. eigenvalues --   -4.34236  -3.58305  -3.58279  -3.58265  -1.16374
 Alpha  occ. eigenvalues --   -1.16340  -1.16314  -1.16113  -1.16106  -1.04649
 Alpha  occ. eigenvalues --   -1.04124  -1.03843  -1.02950  -1.02942  -1.01157
 Alpha  occ. eigenvalues --   -1.00997  -0.97411  -0.97365  -0.97185  -0.96835
 Alpha  occ. eigenvalues --   -0.96708  -0.96349  -0.90633  -0.89358  -0.86893
 Alpha  occ. eigenvalues --   -0.84614  -0.84252  -0.84200  -0.83554  -0.82480
 Alpha  occ. eigenvalues --   -0.81158  -0.80439  -0.79991  -0.79764  -0.78544
 Alpha  occ. eigenvalues --   -0.78524  -0.77928  -0.77514  -0.76855  -0.76845
 Alpha  occ. eigenvalues --   -0.76636  -0.75960  -0.75666  -0.75504  -0.74802
 Alpha  occ. eigenvalues --   -0.74522  -0.74441  -0.74310  -0.74110  -0.73920
 Alpha  occ. eigenvalues --   -0.73506  -0.73047  -0.72965  -0.72572  -0.72470
 Alpha  occ. eigenvalues --   -0.72469  -0.72278  -0.72266  -0.72218  -0.71813
 Alpha  occ. eigenvalues --   -0.71698  -0.71495  -0.71389  -0.71089  -0.70892
 Alpha  occ. eigenvalues --   -0.70730  -0.70710  -0.70650  -0.69800  -0.69060
 Alpha  occ. eigenvalues --   -0.68927  -0.68795  -0.68424  -0.68416  -0.68338
 Alpha  occ. eigenvalues --   -0.68075  -0.67840  -0.67587  -0.67554  -0.66913
 Alpha  occ. eigenvalues --   -0.66643  -0.66313  -0.66027  -0.65866  -0.65749
 Alpha  occ. eigenvalues --   -0.65727  -0.65544  -0.65469  -0.65458  -0.65123
 Alpha  occ. eigenvalues --   -0.65092  -0.65064  -0.64968  -0.64851  -0.64448
 Alpha  occ. eigenvalues --   -0.64399  -0.64206  -0.64096  -0.64032  -0.63955
 Alpha  occ. eigenvalues --   -0.63833  -0.63432  -0.63066  -0.62925  -0.62597
 Alpha  occ. eigenvalues --   -0.62499  -0.62133  -0.62055  -0.61987  -0.61879
 Alpha  occ. eigenvalues --   -0.60917  -0.60483  -0.60447  -0.60254  -0.59978
 Alpha  occ. eigenvalues --   -0.59717  -0.59681  -0.59532  -0.59471  -0.59226
 Alpha  occ. eigenvalues --   -0.59047  -0.58493  -0.58119  -0.58064  -0.57968
 Alpha  occ. eigenvalues --   -0.57898  -0.57524  -0.57370  -0.57044  -0.56891
 Alpha  occ. eigenvalues --   -0.56667  -0.56401  -0.56080  -0.56056  -0.55972
 Alpha  occ. eigenvalues --   -0.55939  -0.55692  -0.55107  -0.54945  -0.54869
 Alpha  occ. eigenvalues --   -0.54696  -0.54508  -0.54372  -0.54328  -0.54113
 Alpha  occ. eigenvalues --   -0.54058  -0.53900  -0.53738  -0.53658  -0.53190
 Alpha  occ. eigenvalues --   -0.52687  -0.52533  -0.52413  -0.51431  -0.50917
 Alpha  occ. eigenvalues --   -0.50887  -0.50524  -0.50453  -0.50362  -0.50340
 Alpha  occ. eigenvalues --   -0.50232  -0.49997  -0.49722  -0.49531  -0.49344
 Alpha  occ. eigenvalues --   -0.49179  -0.49073  -0.48847  -0.48759  -0.48581
 Alpha  occ. eigenvalues --   -0.48131  -0.48057  -0.48032  -0.47880  -0.47784
 Alpha  occ. eigenvalues --   -0.47564  -0.47177  -0.47021  -0.46897  -0.46142
 Alpha  occ. eigenvalues --   -0.46138  -0.45743  -0.44799  -0.44732  -0.44552
 Alpha  occ. eigenvalues --   -0.44432  -0.44206  -0.43882  -0.43796  -0.43562
 Alpha  occ. eigenvalues --   -0.43535  -0.43524  -0.43366  -0.43334  -0.43280
 Alpha  occ. eigenvalues --   -0.43165  -0.42969  -0.42801  -0.42716  -0.42569
 Alpha  occ. eigenvalues --   -0.42494  -0.42376  -0.42372  -0.42302  -0.42256
 Alpha  occ. eigenvalues --   -0.41854  -0.41648  -0.41450  -0.41222  -0.41195
 Alpha  occ. eigenvalues --   -0.40984  -0.40943  -0.40742  -0.40731  -0.40691
 Alpha  occ. eigenvalues --   -0.40664  -0.40620  -0.40570  -0.40390  -0.40361
 Alpha  occ. eigenvalues --   -0.40251  -0.40213  -0.40209  -0.40106  -0.39937
 Alpha  occ. eigenvalues --   -0.39837  -0.39749  -0.39667  -0.39539  -0.39466
 Alpha  occ. eigenvalues --   -0.39463  -0.39449  -0.39386  -0.39352  -0.39323
 Alpha  occ. eigenvalues --   -0.39235  -0.39191  -0.39183  -0.39089  -0.39019
 Alpha  occ. eigenvalues --   -0.38960  -0.38959  -0.38882  -0.38826  -0.38792
 Alpha  occ. eigenvalues --   -0.38659  -0.38594  -0.38591  -0.38469  -0.38427
 Alpha  occ. eigenvalues --   -0.38405  -0.38349  -0.38297  -0.38217  -0.38106
 Alpha  occ. eigenvalues --   -0.38097  -0.38057  -0.38026  -0.37981  -0.37975
 Alpha  occ. eigenvalues --   -0.37963  -0.37841  -0.37817  -0.37797  -0.37750
 Alpha  occ. eigenvalues --   -0.37662  -0.37577  -0.37540  -0.37493  -0.37455
 Alpha  occ. eigenvalues --   -0.37420  -0.37398  -0.37391  -0.37249  -0.37224
 Alpha  occ. eigenvalues --   -0.37179  -0.37067  -0.37044  -0.36906  -0.36850
 Alpha  occ. eigenvalues --   -0.36794  -0.36748  -0.36626  -0.36614  -0.36603
 Alpha  occ. eigenvalues --   -0.36579  -0.36572  -0.36494  -0.36443  -0.36427
 Alpha  occ. eigenvalues --   -0.36392  -0.36274  -0.36195  -0.36142  -0.36115
 Alpha  occ. eigenvalues --   -0.35925  -0.35890  -0.35881  -0.35863  -0.35849
 Alpha  occ. eigenvalues --   -0.35563  -0.35551  -0.35523  -0.35505  -0.35448
 Alpha  occ. eigenvalues --   -0.35423  -0.35422  -0.35298  -0.35223  -0.35117
 Alpha  occ. eigenvalues --   -0.35083  -0.34962  -0.34875  -0.34856  -0.34758
 Alpha  occ. eigenvalues --   -0.34705  -0.34570  -0.34553  -0.34528  -0.34523
 Alpha  occ. eigenvalues --   -0.34508  -0.34453  -0.34354  -0.34254  -0.34209
 Alpha  occ. eigenvalues --   -0.34151  -0.33975  -0.33935  -0.33893  -0.33782
 Alpha  occ. eigenvalues --   -0.33775  -0.33746  -0.33703  -0.33600  -0.33543
 Alpha  occ. eigenvalues --   -0.33463  -0.33382  -0.33359  -0.33305  -0.33226
 Alpha  occ. eigenvalues --   -0.33110  -0.33034  -0.32963  -0.32920  -0.32838
 Alpha  occ. eigenvalues --   -0.32575  -0.32535  -0.32395  -0.32344  -0.32256
 Alpha  occ. eigenvalues --   -0.32252  -0.32216  -0.32122  -0.32085  -0.32084
 Alpha  occ. eigenvalues --   -0.31958  -0.31882  -0.31789  -0.31703  -0.31539
 Alpha  occ. eigenvalues --   -0.31429  -0.31369  -0.31323  -0.31307  -0.31301
 Alpha  occ. eigenvalues --   -0.31248  -0.31185  -0.31175  -0.31057  -0.31049
 Alpha  occ. eigenvalues --   -0.30964  -0.30917  -0.30825  -0.30743  -0.30686
 Alpha  occ. eigenvalues --   -0.30544  -0.30474  -0.30361  -0.30349  -0.30285
 Alpha  occ. eigenvalues --   -0.30156  -0.30114  -0.30102  -0.30060  -0.30004
 Alpha  occ. eigenvalues --   -0.29948  -0.29903  -0.29807  -0.29714  -0.29611
 Alpha  occ. eigenvalues --   -0.29578  -0.29461  -0.29395  -0.29239  -0.29167
 Alpha  occ. eigenvalues --   -0.29073  -0.29011  -0.28971  -0.28838  -0.28782
 Alpha  occ. eigenvalues --   -0.28685  -0.28644  -0.28523  -0.28349  -0.28301
 Alpha  occ. eigenvalues --   -0.28224  -0.27969  -0.27919  -0.27833  -0.27798
 Alpha  occ. eigenvalues --   -0.27755  -0.27715  -0.27666  -0.27539  -0.27499
 Alpha  occ. eigenvalues --   -0.27498  -0.27427  -0.27327  -0.27280  -0.27267
 Alpha  occ. eigenvalues --   -0.27229  -0.27116  -0.27063  -0.26913  -0.26878
 Alpha  occ. eigenvalues --   -0.26857  -0.26778  -0.26768  -0.26761  -0.26670
 Alpha  occ. eigenvalues --   -0.26655  -0.26585  -0.26558  -0.26527  -0.26418
 Alpha  occ. eigenvalues --   -0.26351  -0.26289  -0.26171  -0.26083  -0.25995
 Alpha  occ. eigenvalues --   -0.25940  -0.25865  -0.25837  -0.25620  -0.25492
 Alpha  occ. eigenvalues --   -0.25429  -0.25358  -0.25175  -0.25089  -0.25013
 Alpha  occ. eigenvalues --   -0.24884  -0.24852  -0.24615  -0.24562  -0.24549
 Alpha  occ. eigenvalues --   -0.24384  -0.24335  -0.24249  -0.24233  -0.24021
 Alpha  occ. eigenvalues --   -0.23954  -0.23684  -0.23657  -0.23635  -0.23556
 Alpha  occ. eigenvalues --   -0.23377  -0.23218  -0.22921  -0.22813  -0.22468
 Alpha  occ. eigenvalues --   -0.22406  -0.22387  -0.22309  -0.21985  -0.21896
 Alpha  occ. eigenvalues --   -0.21847  -0.21626  -0.21364  -0.20885  -0.20696
 Alpha  occ. eigenvalues --   -0.20489  -0.19750  -0.18548  -0.18402  -0.18313
 Alpha  occ. eigenvalues --   -0.17700  -0.17292  -0.16805  -0.16709  -0.16468
 Alpha  occ. eigenvalues --   -0.16079  -0.15417  -0.13383  -0.11028  -0.10673
 Alpha  occ. eigenvalues --   -0.09204
 Alpha virt. eigenvalues --   -0.01887  -0.01744  -0.00634   0.00200   0.00380
 Alpha virt. eigenvalues --    0.00433   0.00637   0.00729   0.00806   0.01413
 Alpha virt. eigenvalues --    0.01918   0.02440   0.02588   0.03306   0.03751
 Alpha virt. eigenvalues --    0.03822   0.04065   0.04568   0.04847   0.04902
 Alpha virt. eigenvalues --    0.05131   0.05378   0.05690   0.05798   0.06066
 Alpha virt. eigenvalues --    0.06237   0.06341   0.06421   0.06581   0.06758
 Alpha virt. eigenvalues --    0.06840   0.06924   0.07081   0.07082   0.07206
 Alpha virt. eigenvalues --    0.07243   0.07372   0.07458   0.07490   0.07538
 Alpha virt. eigenvalues --    0.07721   0.07775   0.07938   0.08005   0.08049
 Alpha virt. eigenvalues --    0.08424   0.08521   0.08524   0.08659   0.08661
 Alpha virt. eigenvalues --    0.08794   0.08853   0.08917   0.08935   0.09145
 Alpha virt. eigenvalues --    0.09209   0.09388   0.09471   0.09504   0.09509
 Alpha virt. eigenvalues --    0.09745   0.09817   0.10018   0.10142   0.10323
 Alpha virt. eigenvalues --    0.10344   0.10585   0.10595   0.10613   0.10718
 Alpha virt. eigenvalues --    0.10741   0.10832   0.10859   0.10860   0.10926
 Alpha virt. eigenvalues --    0.11042   0.11166   0.11305   0.11447   0.11491
 Alpha virt. eigenvalues --    0.11495   0.11524   0.11605   0.11673   0.11729
 Alpha virt. eigenvalues --    0.11802   0.11919   0.11958   0.12087   0.12125
 Alpha virt. eigenvalues --    0.12134   0.12159   0.12220   0.12232   0.12308
 Alpha virt. eigenvalues --    0.12319   0.12542   0.12564   0.12609   0.12666
 Alpha virt. eigenvalues --    0.12700   0.12713   0.12759   0.12896   0.12953
 Alpha virt. eigenvalues --    0.12957   0.13062   0.13081   0.13171   0.13245
 Alpha virt. eigenvalues --    0.13257   0.13354   0.13399   0.13457   0.13630
 Alpha virt. eigenvalues --    0.13660   0.13823   0.13987   0.14036   0.14060
 Alpha virt. eigenvalues --    0.14135   0.14224   0.14246   0.14292   0.14327
 Alpha virt. eigenvalues --    0.14434   0.14448   0.14495   0.14659   0.14671
 Alpha virt. eigenvalues --    0.14680   0.14780   0.14849   0.15008   0.15062
 Alpha virt. eigenvalues --    0.15099   0.15183   0.15202   0.15209   0.15293
 Alpha virt. eigenvalues --    0.15297   0.15461   0.15507   0.15535   0.15611
 Alpha virt. eigenvalues --    0.15675   0.15691   0.15761   0.15766   0.15782
 Alpha virt. eigenvalues --    0.15892   0.15896   0.15929   0.16010   0.16016
 Alpha virt. eigenvalues --    0.16092   0.16145   0.16158   0.16185   0.16262
 Alpha virt. eigenvalues --    0.16364   0.16375   0.16457   0.16507   0.16602
 Alpha virt. eigenvalues --    0.16659   0.16678   0.16727   0.16734   0.16816
 Alpha virt. eigenvalues --    0.17007   0.17065   0.17103   0.17189   0.17244
 Alpha virt. eigenvalues --    0.17291   0.17330   0.17469   0.17476   0.17527
 Alpha virt. eigenvalues --    0.17604   0.17659   0.17676   0.17784   0.17906
 Alpha virt. eigenvalues --    0.17928   0.17929   0.17949   0.18055   0.18100
 Alpha virt. eigenvalues --    0.18178   0.18265   0.18340   0.18410   0.18460
[truncated: 27,855,052 more chars]
