# Supplementary material for: Evidence for a shape-based recognition of odorants in vivo in the human nose from an analysis of the molecular mechanism of lily-of-the-valley odorants detection in the Lilial and Bourgeonal family using the C/Si/Ge/Sn switch strategy
Source: PLoS One. 2017 Aug 1;12(8):e0182147. doi: 10.1371/journal.pone.0182147 (PMC5538716; doi:10.1371/journal.pone.0182147)
Supplement: S3 File — Contains: Gaussian output files. File naming: “C”: compound 2a; “Si”: 2b; “Ge”: 2c; “Sn”: 2d. “fix” for calculation of fixed ligand, “ligfree” for free minimization of a ligand in the binding pocket. (ZIP) [file pone.0182147.s003.zip › FileF4_C_ligfree.log]

 Entering Gaussian System, Link 0=g09
 Input=BP2_C_cent_DFTmin_ligfree_cont_qconv_normalcont_freq.com
 Output=BP2_C_cent_DFTmin_ligfree_cont_qconv_normalcont_freq.log
 Initial command:
 /cm/shared/apps/gaussian/g09/l1.exe /bph/theodata1/swolf/work/gscratch/Gau-27559.inp -scrdir=/bph/theodata1/swolf/work/gscratch/
 Entering Link 1 = /cm/shared/apps/gaussian/g09/l1.exe PID=     27563.
  
 Copyright (c) 1988,1990,1992,1993,1995,1998,2003,2009, Gaussian, Inc.
                  All Rights Reserved.
  
 This is part of the Gaussian(R) 09 program.  It is based on
 the Gaussian(R) 03 system (copyright 2003, Gaussian, Inc.),
 the Gaussian(R) 98 system (copyright 1998, Gaussian, Inc.),
 the Gaussian(R) 94 system (copyright 1995, Gaussian, Inc.),
 the Gaussian 92(TM) system (copyright 1992, Gaussian, Inc.),
 the Gaussian 90(TM) system (copyright 1990, Gaussian, Inc.),
 the Gaussian 88(TM) system (copyright 1988, Gaussian, Inc.),
 the Gaussian 86(TM) system (copyright 1986, Carnegie Mellon
 University), and the Gaussian 82(TM) system (copyright 1983,
 Carnegie Mellon University). Gaussian is a federally registered
 trademark of Gaussian, Inc.
  
 This software contains proprietary and confidential information,
 including trade secrets, belonging to Gaussian, Inc.
  
 This software is provided under written license and may be
 used, copied, transmitted, or stored only in accord with that
 written license.
  
 The following legend is applicable only to US Government
 contracts under FAR:
  
                    RESTRICTED RIGHTS LEGEND
  
 Use, reproduction and disclosure by the US Government is
 subject to restrictions as set forth in subparagraphs (a)
 and (c) of the Commercial Computer Software - Restricted
 Rights clause in FAR 52.227-19.
  
 Gaussian, Inc.
 340 Quinnipiac St., Bldg. 40, Wallingford CT 06492
  
  
 ---------------------------------------------------------------
 Warning -- This program may not be used in any manner that
 competes with the business of Gaussian, Inc. or will provide
 assistance to any competitor of Gaussian, Inc.  The licensee
 of this program is prohibited from giving any competitor of
 Gaussian, Inc. access to this program.  By using this program,
 the user acknowledges that Gaussian, Inc. is engaged in the
 business of creating and licensing software in the field of
 computational chemistry and represents and warrants to the
 licensee that it is not a competitor of Gaussian, Inc. and that
 it will not use this program in any manner prohibited above.
 ---------------------------------------------------------------
  

 Cite this work as:
 Gaussian 09, Revision A.02,
 M. J. Frisch, G. W. Trucks, H. B. Schlegel, G. E. Scuseria, 
 M. A. Robb, J. R. Cheeseman, G. Scalmani, V. Barone, B. Mennucci, 
 G. A. Petersson, H. Nakatsuji, M. Caricato, X. Li, H. P. Hratchian, 
 A. F. Izmaylov, J. Bloino, G. Zheng, J. L. Sonnenberg, M. Hada, 
 M. Ehara, K. Toyota, R. Fukuda, J. Hasegawa, M. Ishida, T. Nakajima, 
 Y. Honda, O. Kitao, H. Nakai, T. Vreven, J. A. Montgomery, Jr., 
 J. E. Peralta, F. Ogliaro, M. Bearpark, J. J. Heyd, E. Brothers, 
 K. N. Kudin, V. N. Staroverov, R. Kobayashi, J. Normand, 
 K. Raghavachari, A. Rendell, J. C. Burant, S. S. Iyengar, J. Tomasi, 
 M. Cossi, N. Rega, J. M. Millam, M. Klene, J. E. Knox, J. B. Cross, 
 V. Bakken, C. Adamo, J. Jaramillo, R. Gomperts, R. E. Stratmann, 
 O. Yazyev, A. J. Austin, R. Cammi, C. Pomelli, J. W. Ochterski, 
 R. L. Martin, K. Morokuma, V. G. Zakrzewski, G. A. Voth, 
 P. Salvador, J. J. Dannenberg, S. Dapprich, A. D. Daniels, 
 O. Farkas, J. B. Foresman, J. V. Ortiz, J. Cioslowski, 
 and D. J. Fox, Gaussian, Inc., Wallingford CT, 2009.
 
 ******************************************
 Gaussian 09:  AM64L-G09RevA.02 11-Jun-2009
                 7-Dec-2015 
 ******************************************
 %nprocshared=24
 Will use up to   24 processors via shared memory.
 %mem=30GB
 %RWF=/bph/theodata1/swolf/work/gscratch/Cfreefreq.rwf
 %chk=BP2_C_cent_DFTmin_ligfree_freq.chk
 ----------------------------------------------------------------------
 # freq=(modredundant,SaveNormalModes) b3lyp/gen nosymm pop=nbo geom=co
 nnectivity pseudo=read Temperature=310.15
 ----------------------------------------------------------------------
 1/10=4,18=120,30=1,38=1,57=2,111=310150/1,3;
 2/12=2,15=1,17=6,18=5,40=1/2;
 3/5=7,11=2,16=1,17=8,25=1,30=1,71=2,74=-5/1,2,3;
 4//1;
 5/5=2,38=5,98=1/2;
 8/6=4,10=90,11=11/1;
 11/6=1,8=1,9=11,15=111,16=1,31=1/1,2,10;
 10/6=1,31=1/2;
 6/7=2,8=2,9=2,10=2,18=1,28=1/1,7;
 7/8=1,10=1,25=1,30=1,92=1/1,2,3,16;
 1/10=4,30=1/3;
 99//99;
 -------------------
 Title Card Required
 -------------------
 Symbolic Z-matrix:
 Charge = -1 Multiplicity = 1
 C                     3.64215  -0.79988  -6.02958 
 C                     3.63015   0.30712  -4.96958 
 C                     3.49815  -0.33088  -3.57158 
 C                     4.63315  -1.30988  -3.28558 
 C                     3.49815   0.71812  -2.47657 
 C                     0.01115  -1.90588  -6.55358 
 C                    -1.09185  -1.05888  -7.20157 
 C                    -2.35785  -1.86288  -7.50558 
 C                    -1.45985   0.07912  -6.26258 
 C                     1.60115  -6.07088  -3.80357 
 C                     1.03415  -4.88388  -3.00057 
 C                     0.14115  -5.34588  -1.84958 
 C                     2.17315  -4.04388  -2.41658 
 C                    -1.29585  -7.56188  -5.80058 
 C                    -2.1281   -6.75823  -6.81699 
 C                    -1.41685  -11.41888  -2.86158 
 C                    -2.42485  -10.27488  -2.87958 
 C                    -3.73785  -10.65488  -2.20958 
 N                    -4.04085  -10.03588  -1.07257 
 O                    -4.48385  -11.48988  -2.70958 
 C                    -6.56485  -4.17188  -10.07157 
 C                    -6.06085  -4.86588  -8.80558 
 C                    -6.10685  -3.96988  -7.59657 
 C                    -7.10785  -2.99288  -7.52057 
 C                    -5.13485  -4.06188  -6.58457 
 C                    -7.09385  -2.07088  -6.47158 
 C                    -5.17985  -3.18288  -5.48558 
 C                    -6.17785  -2.19288  -5.42358 
 O                    -6.29085  -1.35388  -4.35458 
 C                     4.00815   8.25912  -2.79358 
 C                     4.01715   7.36712  -1.55757 
 C                     3.60015   5.97812  -1.90057 
 C                     4.56115   5.03312  -2.27158 
 C                     2.23915   5.66612  -1.96158 
 C                     4.16115   3.84812  -2.90658 
 C                     1.85215   4.47812  -2.58158 
 C                     2.80015   3.59712  -3.10857 
 C                    -2.07085   5.22712  -4.12657 
 C                    -2.24785   5.03812  -2.62158 
 C                    -1.00985   4.42112  -1.96357 
 C                    -0.73985   2.96512  -2.36358 
 O                    -1.54285   2.43812  -3.16958 
 O                     0.18815   2.36312  -1.78457 
 C                    -10.60785  -3.52488  -4.91258 
 C                    -9.72585  -2.25288  -4.96858 
 C                    -9.93585  -1.47288  -6.27257 
 O                    -10.00685  -1.37788  -3.88157 
 C                    -11.29985  -4.25388  -1.19958 
 N                    -9.93985  -7.87488  -4.58858 
 C                    -8.49185  -7.95988  -4.46558 
 C                    -8.10885  -7.72788  -2.99658 
 O                    -7.20585  -6.95088  -2.69058 
 C                    -7.84985  -6.94388  -5.44658 
 C                    -8.35585  -7.20088  -6.87958 
 C                    -6.31585  -7.02588  -5.44258 
 C                    -8.01685  -8.57488  -7.47158 
 N                    -8.78385  -8.41488  -2.06758 
 C                    -8.39385  -8.37088  -0.66658 
 C                    -9.20685  -9.37289   0.15043 
 O                    -8.70781  -10.48658   0.45732 
 C                    -8.57585  -6.93988  -0.14158 
 C                    -8.17485  -6.76688   1.30043 
 C                    -6.97385  -7.32888   1.76943 
 C                    -9.02085  -6.07088   2.18043 
 C                    -6.63085  -7.21688   3.12643 
 C                    -8.66985  -5.94788   3.53542 
 C                    -7.47785  -6.52388   4.00942 
 C                     2.24715  -10.15488   3.69743 
 C                     1.45915  -11.06188   2.74943 
 C                     0.50415  -10.31188   1.84943 
 C                     0.98415  -9.63588   0.71343 
 C                    -0.86385  -10.26288   2.17042 
 C                     0.10515  -8.87088  -0.07357 
 C                    -1.74085  -9.49088   1.38943 
 C                    -1.25285  -8.77488   0.28143 
 O                    -2.09985  -7.98488  -0.44058 
 C                     3.24316  -5.46888   5.42642 
 C                     3.98414  -6.10989   4.24645 
 C                     5.25615  -6.85388   4.66542 
 C                     5.99115  -7.41588   3.45142 
 C                     6.17014  -5.92188   5.45244 
 C                    -0.22983  -4.68688   4.0614 
 C                    -0.76684  -5.66089   3.01841 
 S                     0.41412  -5.73687   1.65345 
 C                    -1.62485   0.27712   4.94243 
 C                    -0.73185  -0.03688   3.73843 
 C                    -1.15585   0.64812   2.46043 
 C                    -1.07785   2.04512   2.32642 
 C                    -1.69685  -0.12888   1.42243 
 C                    -1.65385   2.67012   1.20443 
 C                    -2.25585   0.49412   0.29643 
 C                    -2.29185   1.89512   0.21843 
 O                    -2.95085   2.49112  -0.81757 
 C                    -5.01685  -1.19588   3.95042 
 C                    -5.21385  -2.70588   3.77142 
 C                    -4.47785  -3.26289   2.54742 
 C                    -4.45986  -4.78689   2.57144 
 C                    -5.15284  -2.76988   1.26842 
 C                     2.29215   2.39812   6.50243 
 C                     0.86315   2.10612   6.96543 
 C                     0.77215   2.23112   8.49243 
 O                    -0.05885   3.02012   6.37042 
 C                     2.50015   3.45312   2.83743 
 C                     2.09115   4.86012   2.38343 
 C                     2.64915   5.20912   1.02242 
 C                     0.56715   4.96712   2.32843 
 C                     4.58515  -1.57488   2.84943 
 C                     3.18153  -1.18687   2.34854 
 C                     7.39415  -0.79388   0.32643 
 C                     7.81215   0.66812   0.03243 
 C                     8.97815   0.83512  -0.94158 
 C                     6.62215   1.43512  -0.54758 
 C                    -0.75285   10.68312  -14.87958 
 C                    -1.03185   11.23012  -17.19657 
 C                     13.02515   23.11312   5.69343 
 C                     12.70415   23.69212   3.39043 
 C                     7.22815  -5.99488   21.75842 
 C                     6.94515  -5.44188   19.44342 
 C                    -1.18509  -1.99676  -2.03682 
 C                    -0.18757  -0.86077  -2.13403 
 C                    -1.61969  -2.57308  -0.8455 
 C                    -1.70816  -2.54496  -3.21062 
 C                     6.17815  -6.90588   21.66742 
 C                     5.89415  -6.35388   19.35542 
 C                     0.81715   12.38412  -15.90558 
 C                     14.56215   24.84512   4.67043 
 C                     8.78915  -4.28188   20.73743 
 C                     11.98215   22.19612   5.60543 
 C                     11.65915   22.77312   3.30443 
 C                    -1.80485   9.77812  -14.96958 
 C                    -2.08485   10.32212  -17.28258 
 C                     0.6365   -0.52149  -0.87187 
 C                    -0.34785   11.42412  -15.99458 
 C                     13.40515   23.87512   4.58443 
 C                     7.62915  -5.24888   20.64543 
 C                     15.56215   24.47912   5.79143 
 C                     9.68915  -4.54888   21.96542 
 C                     1.60715   12.24112  -14.58357 
 C                     11.27615   22.00412   4.40943 
 C                    -2.50085   9.57212  -16.17257 
 C                    -3.90754  -6.27147  -3.02879 
 C                    -5.54642  -4.41818  -2.34231 
 C                    -4.46481  -5.84641  -0.6494 
 C                    -2.56168  -3.59843  -0.82191 
 C                    -2.61463  -3.59246  -3.18941 
 C                    -3.1063   -4.12351  -1.98995 
 C                     9.75715   19.63812   5.98243 
 C                     10.09415   19.49412   2.77943 
 C                     8.08215   21.65212   4.09443 
 C                     5.48615  -7.10788   20.46442 
 C                    -3.26242   6.60073  -15.8221 
 C                    -4.64099   8.28623  -18.00788 
 C                    -5.26914   8.80642  -15.03286 
 C                     2.01311  -7.45359   19.99595 
 C                     3.75067  -9.60911   22.1778 
 C                     4.21013  -9.85707   18.68584 
 C                     10.41415  -3.29988   22.40843 
 C                     2.41915   13.47812  -14.28058 
 C                     15.71015   25.59612   6.79743 
 C                     1.47317  -1.62711  -0.31902 
 O                     9.87915  -2.29088   22.78943 
 O                     1.08281  -2.46656   0.46956 
 O                     2.00815   14.44712  -13.69758 
 O                     15.73915   26.76812   6.52743 
 C                    -4.23041  -5.16466  -2.00526 
 H                    -8.15954  -5.93934  -5.1411 
 H                    -5.97204  -8.05782  -5.31256 
 H                    -5.89986  -6.44083  -4.63681 
 H                    -5.90313  -6.66138  -6.38328 
 H                    -9.43904  -7.04505  -6.94134 
 H                    -7.92858  -6.42408  -7.51237 
 H                    -6.94202  -8.76902  -7.46198 
 H                    -8.5007   -9.39423  -6.93122 
 H                    -8.35291  -8.63558  -8.51072 
 H                    -8.1771   -8.97717  -4.71717 
 H                    -10.23962  -6.90512  -4.60968 
 H                    -10.27525  -8.3203   -5.43405 
 H                    -9.61628  -6.63119  -0.28841 
 H                    -7.98194  -6.28631  -0.77833 
 H                    -6.30718  -7.84612   1.09296 
 H                    -9.94679  -5.64163   1.81539 
 H                    -5.70836  -7.65292   3.48969 
 H                    -9.31981  -5.41199   4.21751 
 H                    -7.21159  -6.43211   5.05572 
 H                    -7.35807  -8.6925   -0.57796 
 H                    -9.58331  -8.95179  -2.37715 
 O                    -10.53518  -9.04551   0.56666 
 H                     2.86425  -1.53937  -5.83313 
 H                     4.59868  -1.32756  -6.05181 
 H                     3.47292  -0.40459  -7.03648 
 H                     4.54582   0.90678  -5.02551 
 H                     2.78888   0.98453  -5.14201 
 H                     2.55033  -0.88117  -3.55178 
 H                     4.54     -1.72847  -2.28028 
 H                     5.6022   -0.79779  -3.33713 
 H                     4.67044  -2.15104  -3.98173 
 H                     3.59969   0.24497  -1.49562 
 H                     4.35164   1.38415  -2.5837 
 H                     2.58969   1.305    -2.44637 
 H                     0.82644  -1.27062  -6.20546 
 H                    -0.36456  -2.46766  -5.69921 
 H                     0.43131  -2.63444  -7.25778 
 H                    -0.70025  -0.64022  -8.13739 
 H                    -2.16091  -2.71086  -8.17232 
 H                    -2.7906   -2.25878  -6.58469 
 H                    -3.12006  -1.23717  -7.97907 
 H                    -0.60261   0.70449  -6.00086 
 H                    -1.87366  -0.28897  -5.32009 
 H                    -2.21587   0.73784  -6.70188 
 H                     0.80875  -6.7289   -4.16571 
 H                     2.27385  -6.67079  -3.1782 
 H                     2.17542  -5.72475  -4.66785 
 H                     0.44585  -4.25792  -3.67756 
 H                    -0.20268  -4.51352  -1.25023 
 H                     0.70117  -6.02016  -1.19515 
 H                    -0.74047  -5.87567  -2.22816 
 H                     1.79619  -3.0966   -2.0467 
 H                     2.6601   -4.56381  -1.58526 
 H                     2.93648  -3.82388  -3.1702 
 H                    -1.42587  -7.17185  -4.79015 
 H                    -0.23127  -7.5209   -6.04462 
 H                    -1.59569  -8.6139   -5.79226 
 H                    -3.19455  -6.82343  -6.58676 
 H                    -1.84279  -5.70266  -6.81402 
 H                    -1.98598  -7.13686  -7.83331 
 H                    -1.85741  -12.31742  -3.30005 
 H                    -1.10369  -11.65413  -1.84096 
 H                    -0.52278  -11.15771  -3.4341 
 H                    -1.99425  -9.38235  -2.42586 
 H                    -2.67934  -10.02842  -3.91429 
 H                    -4.93742  -10.25637  -0.66393 
 H                    -6.06509  -3.21212  -10.221 
 H                    -7.6418   -3.99093  -10.04579 
 H                    -6.37185  -4.79162  -10.95316 
 H                    -6.63018  -5.78695  -8.65015 
 H                    -5.02611  -5.1885   -8.96505 
 H                    -7.83013  -2.87253  -8.31442 
 H                    -4.33129  -4.78244  -6.66777 
 H                    -7.74065  -1.21723  -6.46708 
 H                    -4.41612  -3.20572  -4.72512 
 H                    -5.51886  -1.44042  -3.78362 
 H                     4.31313   9.28373  -2.55316 
 H                     3.01001   8.2996   -3.23814 
 H                     4.68944   7.87399  -3.55756 
 H                     3.34875   7.79433  -0.80101 
 H                     5.02142   7.3697   -1.11693 
 H                     5.61542   5.27054  -2.16967 
 H                     1.49927   6.38787  -1.63208 
 H                     4.91748   3.17138  -3.28246 
 H                     0.855     4.25785  -2.83549 
 H                     2.45481   2.75448  -3.68104 
 H                    -1.2027    5.86162  -4.34652 
 H                    -2.94909   5.70606  -4.57524 
 H                    -1.92166   4.25439  -4.59316 
 H                    -2.46445   6.00736  -2.14952 
 H                    -3.12631   4.40339  -2.47533 
 H                    -1.11812   4.42093  -0.86907 
 H                    -0.21145   5.12642  -2.10635 
 H                    -10.382   -4.10312  -4.01613 
 H                    -11.66971  -3.26063  -4.89549 
 H                    -10.41518  -4.1415   -5.79445 
 H                    -8.69252  -2.58781  -4.89654 
 H                    -9.41793  -0.51434  -6.24573 
 H                    -11.00401  -1.24035  -6.36203 
 H                    -9.64382  -2.03157  -7.16083 
 H                    -9.17133  -0.97322  -3.61858 
 H                    -10.81863  -4.24179  -0.22022 
 H                    -12.38303  -4.20724  -1.07352 
 H                    -10.9649  -3.39157  -1.77664 
 H                    -11.03511  -5.17062  -1.72823 
 H                     2.93117  -10.73781   4.32183 
 H                     1.57528  -9.59998   4.3581 
 H                     2.83808  -9.42163   3.14292 
 H                     0.90063  -11.79943   3.33507 
 H                     2.16529  -11.63421   2.13622 
 H                     2.03407  -9.68891   0.45022 
 H                    -1.24112  -10.80229   3.03119 
 H                     0.47239  -8.33453  -0.93989 
 H                    -2.79134  -9.42212   1.64338 
 H                    -1.60462  -7.26261  -0.85016 
 H                     2.91214  -6.22903   6.14232 
 H                     2.37453  -4.92819   5.08871 
 H                     3.86417  -4.7543    5.97015 
 H                     3.31008  -6.78619   3.71183 
 H                     4.26229  -5.33116   3.52455 
 H                     4.96767  -7.69281   5.31393 
 H                     6.87868  -7.98499   3.74848 
 H                     5.34876  -8.07966   2.86497 
 H                     6.31989  -6.60778   2.78896 
 H                     7.138    -6.39657   5.65349 
 H                     5.74883  -5.63387   6.41554 
 H                     6.3695   -5.00454   4.88662 
 H                    -0.92171  -4.56844   4.90754 
 H                     0.71084  -5.03741   4.44435 
 H                    -0.07849  -3.69134   3.64586 
 H                    -0.84628  -6.67672   3.40661 
 H                    -1.74603  -5.37094   2.66065 
 H                     0.47232  -4.41612   1.38672 
 H                    -1.30363  -0.28234   5.82793 
 H                    -1.57836   1.34233   5.17501 
 H                    -2.66667   0.03181   4.74867 
 H                     0.29931   0.24142   3.99105 
 H                    -0.71503  -1.11888   3.57231 
 H                    -0.6282    2.63778   3.11299 
 H                    -1.73826  -1.20198   1.53385 
 H                    -1.66759   3.74795   1.12313 
 H                    -2.70227  -0.07793  -0.5057 
 H                    -2.69843   3.416    -0.87725 
 H                    -5.36087  -0.85861   4.93277 
 H                    -3.96369  -0.93921   3.85104 
 H                    -5.5598   -0.61763   3.19922 
 H                    -4.83941  -3.21579   4.66836 
 H                    -6.28088  -2.95205   3.70289 
 H                    -3.44658  -2.88732   2.57816 
 H                    -4.14047  -5.16082   3.55132 
 H                    -3.7858   -5.20732   1.82676 
 H                    -5.45645  -5.17938   2.37883 
 H                    -5.19563  -1.67794   1.23 
 H                    -6.18219  -3.14467   1.22241 
 H                    -4.63846  -3.08757   0.36945 
 H                     2.98938   1.76068   7.05148 
 H                     2.41755   2.20316   5.4388 
 H                     2.54754   3.44397   6.69496 
 H                     0.60402   1.0805    6.67065 
 H                     1.44979   1.53382   8.99454 
 H                    -0.24318   2.01785   8.84391 
 H                     1.02781   3.24999   8.79629 
 H                    -0.94483   2.74914   6.62329 
 H                     2.0252    3.20734   3.78707 
 H                     3.58536   3.36963   2.96147 
 H                     2.18788   2.70663   2.10076 
 H                     2.46656   5.57814   3.12705 
 H                     2.34538   6.21508   0.72566 
 H                     3.743     5.17247   0.9992 
 H                     2.28113   4.50898   0.27223 
 H                     0.10185   4.70226   3.28151 
 H                     0.25561   5.99001   2.07935 
 H                     0.19257   4.30682   1.54932 
 H                     4.52553  -2.13531   3.78756 
 H                     5.20806  -0.69446   3.03311 
 H                     5.10371  -2.20688   2.12422 
 H                     2.65431  -0.57758   3.08852 
 H                     3.2445   -0.59706   1.42912 
 H                     2.58086  -2.06813   2.14333 
 H                     6.56159  -0.81154   1.02938 
 H                     8.21815  -1.37172   0.75778 
 H                     7.0743   -1.29819  -0.59132 
 H                     8.09526   1.13035   0.98712 
 H                     9.21583   1.89339  -1.07842 
 H                     9.8871    0.33048  -0.59423 
 H                     8.72662   0.42086  -1.92436 
 H                     5.74292   1.39098   0.10169 
 H                     6.86048   2.49099  -0.70499 
 H                     6.33544   1.01302  -1.51202 
 H                    -0.2538    10.77652  -13.9276 
 H                    -0.73045   11.78767  -18.07889 
 H                     13.51335   23.23759   6.65042 
 H                     12.9883   24.2646   2.51246 
 H                     7.71749  -5.89875   22.71538 
 H                     7.24421  -4.88148   18.56219 
 H                    -0.69189   0.07727  -2.405 
 H                     0.48727  -1.06869  -2.97072 
 H                    -1.17191  -2.26479   0.08227 
 H                    -1.38104  -2.14667  -4.16052 
 H                     5.90362  -7.4684    22.55487 
 H                     5.39756  -6.47183   18.39797 
 H                     0.43458   13.41001  -15.97119 
 H                     1.48486   12.24686  -16.76155 
 H                     14.20096   25.8628   4.84821 
 H                     15.06851   24.87885   3.703 
 H                     8.39868  -3.26161   20.82268 
 H                     9.38455  -4.31748   19.821 
 H                     11.71693   21.62407   6.48848 
 H                     11.14609   22.65823   2.35411 
 H                    -2.08116   9.21992  -14.07957 
 H                    -2.58495   10.1993  -18.23781 
 H                    -0.04013  -0.20014  -0.08769 
 H                     1.24684   0.34201  -1.12313 
 H                     15.32748   23.54195   6.2868 
 H                     16.57497   24.35123   5.38381 
 H                     9.09087  -4.81527   22.83605 
 H                     10.39202  -5.36243   21.77212 
 H                     0.91949   12.15803  -13.74304 
 H                     2.24871   11.35601  -14.61518 
 H                    -2.96282  -6.75827  -2.77604 
 H                    -4.68896  -7.02879  -3.02156 
 H                    -3.81612  -5.8925   -4.04685 
 H                    -5.63764  -3.52598  -1.7161 
 H                    -6.40431  -5.05961  -2.16288 
 H                    -5.5881   -4.10959  -3.38228 
 H                    -4.94598  -5.17058   0.05093 
 H                    -3.55458  -6.22983  -0.19441 
 H                    -5.14479  -6.68764  -0.80278 
 H                    -2.83238  -4.01643   0.13633 
 H                    -2.91318  -4.02719  -4.13334 
 H                     11.52658  -3.34855   22.3716 
 H                     3.4604    13.48052  -14.68335 
 H                     15.83372   25.26886   7.85523 
 H                     2.53359  -1.65599  -0.64497 
 H                    -3.55508  -9.1982   -0.78545 
 H                    -10.71009  -8.13035   0.32118 
 H                    -5.68339   9.79018  -15.27248 
 H                    -6.09073   8.08335  -15.04523 
 H                    -4.88485   8.85059  -14.00925 
 H                    -2.48955   6.28098  -16.52732 
 H                    -2.82225   6.58288  -14.82106 
 H                    -4.0643    5.85612  -15.8426 
 H                    -3.89304   7.99954  -18.75312 
 H                    -5.45545   7.55754  -18.06478 
 H                    -5.05036   9.25866  -18.29778 
 Si                   -3.91927   8.3171   -16.26146 
 H                     8.09407   22.26226   3.18853 
 H                     7.25565   20.94141   4.01986 
 H                     7.89983   22.3092   4.9473 
 H                     11.02952   18.94428   2.90229 
 H                     9.27696   18.77374   2.69545 
 H                     10.14852   20.05755   1.84526 
 H                     10.70761   19.12437   6.1426 
 H                     9.55239   20.27077   6.84896 
 H                     8.96851   18.88471   5.92001 
 Ge                    9.79761   20.69663   4.31455 
 Sn                    3.85776  -8.51267   20.3284 
 H                     2.06466  -6.86891   19.07516 
 H                     1.17885  -8.15384   19.91103 
 H                     1.80944  -6.77094   20.82315 
 H                     5.13515  -10.41597   18.83987 
 H                     3.38754  -10.5696   18.59078 
 H                     4.29364  -9.30875   17.74592 
 H                     4.69158  -10.12588   22.37976 
 H                     3.53493  -8.94418   23.01707 
 H                     2.95608  -10.35708   22.12551 
 
 The following ModRedundant input section has been read:
 X    1 F                                                                      
 X    2 F                                                                      
 X    3 F                                                                      
 X    4 F                                                                      
 X    5 F                                                                      
 X    6 F                                                                      
 X    7 F                                                                      
 X    8 F                                                                      
 X    9 F                                                                      
 X   10 F                                                                      
 X   11 F                                                                      
 X   12 F                                                                      
 X   13 F                                                                      
 X   14 F                                                                      
 X   15 F                                                                      
 X   16 F                                                                      
 X   17 F                                                                      
 X   18 F                                                                      
 X   19 F                                                                      
 X   20 F                                                                      
 X   21 F                                                                      
 X   22 F                                                                      
 X   23 F                                                                      
 X   24 F                                                                      
 X   25 F                                                                      
 X   26 F                                                                      
 X   27 F                                                                      
 X   28 F                                                                      
 X   29 F                                                                      
 X   30 F                                                                      
 X   31 F                                                                      
 X   32 F                                                                      
 X   33 F                                                                      
 X   34 F                                                                      
 X   35 F                                                                      
 X   36 F                                                                      
 X   37 F                                                                      
 X   38 F                                                                      
 X   39 F                                                                      
 X   40 F                                                                      
 X   41 F                                                                      
 X   42 F                                                                      
 X   43 F                                                                      
 X   44 F                                                                      
 X   45 F                                                                      
 X   46 F                                                                      
 X   47 F                                                                      
 X   48 F                                                                      
 X   49 F                                                                      
 X   50 F                                                                      
 X   51 F                                                                      
 X   52 F                                                                      
 X   53 F                                                                      
 X   54 F                                                                      
 X   55 F                                                                      
 X   56 F                                                                      
 X   57 F                                                                      
 X   58 F                                                                      
 X   59 F                                                                      
 X   60 F                                                                      
 X   61 F                                                                      
 X   62 F                                                                      
 X   63 F                                                                      
 X   64 F                                                                      
 X   65 F                                                                      
 X   66 F                                                                      
 X   67 F                                                                      
 X   68 F                                                                      
 X   69 F                                                                      
 X   70 F                                                                      
 X   71 F                                                                      
 X   72 F                                                                      
 X   73 F                                                                      
 X   74 F                                                                      
 X   75 F                                                                      
 X   76 F                                                                      
 X   77 F                                                                      
 X   78 F                                                                      
 X   79 F                                                                      
 X   80 F                                                                      
 X   81 F                                                                      
 X   82 F                                                                      
 X   83 F                                                                      
 X   84 F                                                                      
 X   85 F                                                                      
 X   86 F                                                                      
 X   87 F                                                                      
 X   88 F                                                                      
 X   89 F                                                                      
 X   90 F                                                                      
 X   91 F                                                                      
 X   92 F                                                                      
 X   93 F                                                                      
 X   94 F                                                                      
 X   95 F                                                                      
 X   96 F                                                                      
 X   97 F                                                                      
 X   98 F                                                                      
 X   99 F                                                                      
 X  100 F                                                                      
 X  101 F                                                                      
 X  102 F                                                                      
 X  103 F                                                                      
 X  104 F                                                                      
 X  105 F                                                                      
 X  106 F                                                                      
 X  107 F                                                                      
 X  108 F                                                                      
 X  109 F                                                                      
 X  110 F                                                                      
 X  111 F                                                                      
 X  112 F                                                                      
 X  113 F                                                                      
 X  114 F                                                                      
 X  115 F                                                                      
 X  116 F                                                                      
 X  117 F                                                                      
 X  118 F                                                                      
 X  123 F                                                                      
 X  124 F                                                                      
 X  125 F                                                                      
 X  126 F                                                                      
 X  127 F                                                                      
 X  128 F                                                                      
 X  129 F                                                                      
 X  130 F                                                                      
 X  131 F                                                                      
 X  133 F                                                                      
 X  134 F                                                                      
 X  135 F                                                                      
 X  136 F                                                                      
 X  137 F                                                                      
 X  138 F                                                                      
 X  139 F                                                                      
 X  140 F                                                                      
 X  147 F                                                                      
 X  148 F                                                                      
 X  149 F                                                                      
 X  150 F                                                                      
 X  157 F                                                                      
 X  158 F                                                                      
 X  159 F                                                                      
 X  161 F                                                                      
 X  163 F                                                                      
 X  164 F                                                                      
 X  187 F                                                                      

 GradGradGradGradGradGradGradGradGradGradGradGradGradGradGradGradGradGrad
 Berny optimization.
 Initialization pass.
                           ----------------------------
                           !    Initial Parameters    !
                           ! (Angstroms and Degrees)  !
 --------------------------                            --------------------------
 ! Name  Definition              Value          Derivative Info.                !
 --------------------------------------------------------------------------------
 ! X1    R(1,-1)                 3.6422         frozen, calculate D2E/DX2 analyt!
 ! Y1    R(1,-2)                -0.7999         frozen, calculate D2E/DX2 analyt!
 ! Z1    R(1,-3)                -6.0296         frozen, calculate D2E/DX2 analyt!
 ! X2    R(2,-1)                 3.6301         frozen, calculate D2E/DX2 analyt!
 ! Y2    R(2,-2)                 0.3071         frozen, calculate D2E/DX2 analyt!
 ! Z2    R(2,-3)                -4.9696         frozen, calculate D2E/DX2 analyt!
 ! X3    R(3,-1)                 3.4982         frozen, calculate D2E/DX2 analyt!
 ! Y3    R(3,-2)                -0.3309         frozen, calculate D2E/DX2 analyt!
 ! Z3    R(3,-3)                -3.5716         frozen, calculate D2E/DX2 analyt!
 ! X4    R(4,-1)                 4.6332         frozen, calculate D2E/DX2 analyt!
 ! Y4    R(4,-2)                -1.3099         frozen, calculate D2E/DX2 analyt!
 ! Z4    R(4,-3)                -3.2856         frozen, calculate D2E/DX2 analyt!
 ! X5    R(5,-1)                 3.4982         frozen, calculate D2E/DX2 analyt!
 ! Y5    R(5,-2)                 0.7181         frozen, calculate D2E/DX2 analyt!
 ! Z5    R(5,-3)                -2.4766         frozen, calculate D2E/DX2 analyt!
 ! X6    R(6,-1)                 0.0112         frozen, calculate D2E/DX2 analyt!
 ! Y6    R(6,-2)                -1.9059         frozen, calculate D2E/DX2 analyt!
 ! Z6    R(6,-3)                -6.5536         frozen, calculate D2E/DX2 analyt!
 ! X7    R(7,-1)                -1.0918         frozen, calculate D2E/DX2 analyt!
 ! Y7    R(7,-2)                -1.0589         frozen, calculate D2E/DX2 analyt!
 ! Z7    R(7,-3)                -7.2016         frozen, calculate D2E/DX2 analyt!
 ! X8    R(8,-1)                -2.3579         frozen, calculate D2E/DX2 analyt!
 ! Y8    R(8,-2)                -1.8629         frozen, calculate D2E/DX2 analyt!
 ! Z8    R(8,-3)                -7.5056         frozen, calculate D2E/DX2 analyt!
 ! X9    R(9,-1)                -1.4599         frozen, calculate D2E/DX2 analyt!
 ! Y9    R(9,-2)                 0.0791         frozen, calculate D2E/DX2 analyt!
 ! Z9    R(9,-3)                -6.2626         frozen, calculate D2E/DX2 analyt!
 ! X10   R(10,-1)                1.6011         frozen, calculate D2E/DX2 analyt!
 ! Y10   R(10,-2)               -6.0709         frozen, calculate D2E/DX2 analyt!
 ! Z10   R(10,-3)               -3.8036         frozen, calculate D2E/DX2 analyt!
 ! X11   R(11,-1)                1.0342         frozen, calculate D2E/DX2 analyt!
 ! Y11   R(11,-2)               -4.8839         frozen, calculate D2E/DX2 analyt!
 ! Z11   R(11,-3)               -3.0006         frozen, calculate D2E/DX2 analyt!
 ! X12   R(12,-1)                0.1412         frozen, calculate D2E/DX2 analyt!
 ! Y12   R(12,-2)               -5.3459         frozen, calculate D2E/DX2 analyt!
 ! Z12   R(12,-3)               -1.8496         frozen, calculate D2E/DX2 analyt!
 ! X13   R(13,-1)                2.1731         frozen, calculate D2E/DX2 analyt!
 ! Y13   R(13,-2)               -4.0439         frozen, calculate D2E/DX2 analyt!
 ! Z13   R(13,-3)               -2.4166         frozen, calculate D2E/DX2 analyt!
 ! X14   R(14,-1)               -1.2959         frozen, calculate D2E/DX2 analyt!
 ! Y14   R(14,-2)               -7.5619         frozen, calculate D2E/DX2 analyt!
 ! Z14   R(14,-3)               -5.8006         frozen, calculate D2E/DX2 analyt!
 ! X15   R(15,-1)               -2.1281         frozen, calculate D2E/DX2 analyt!
 ! Y15   R(15,-2)               -6.7582         frozen, calculate D2E/DX2 analyt!
 ! Z15   R(15,-3)               -6.817          frozen, calculate D2E/DX2 analyt!
 ! X16   R(16,-1)               -1.4169         frozen, calculate D2E/DX2 analyt!
 ! Y16   R(16,-2)              -11.4189         frozen, calculate D2E/DX2 analyt!
 ! Z16   R(16,-3)               -2.8616         frozen, calculate D2E/DX2 analyt!
 ! X17   R(17,-1)               -2.4248         frozen, calculate D2E/DX2 analyt!
 ! Y17   R(17,-2)              -10.2749         frozen, calculate D2E/DX2 analyt!
 ! Z17   R(17,-3)               -2.8796         frozen, calculate D2E/DX2 analyt!
 ! X18   R(18,-1)               -3.7379         frozen, calculate D2E/DX2 analyt!
 ! Y18   R(18,-2)              -10.6549         frozen, calculate D2E/DX2 analyt!
 ! Z18   R(18,-3)               -2.2096         frozen, calculate D2E/DX2 analyt!
 ! X19   R(19,-1)               -4.0409         frozen, calculate D2E/DX2 analyt!
 ! Y19   R(19,-2)              -10.0359         frozen, calculate D2E/DX2 analyt!
 ! Z19   R(19,-3)               -1.0726         frozen, calculate D2E/DX2 analyt!
 ! X20   R(20,-1)               -4.4839         frozen, calculate D2E/DX2 analyt!
 ! Y20   R(20,-2)              -11.4899         frozen, calculate D2E/DX2 analyt!
 ! Z20   R(20,-3)               -2.7096         frozen, calculate D2E/DX2 analyt!
 ! X21   R(21,-1)               -6.5648         frozen, calculate D2E/DX2 analyt!
 ! Y21   R(21,-2)               -4.1719         frozen, calculate D2E/DX2 analyt!
 ! Z21   R(21,-3)              -10.0716         frozen, calculate D2E/DX2 analyt!
 ! X22   R(22,-1)               -6.0609         frozen, calculate D2E/DX2 analyt!
 ! Y22   R(22,-2)               -4.8659         frozen, calculate D2E/DX2 analyt!
 ! Z22   R(22,-3)               -8.8056         frozen, calculate D2E/DX2 analyt!
 ! X23   R(23,-1)               -6.1069         frozen, calculate D2E/DX2 analyt!
 ! Y23   R(23,-2)               -3.9699         frozen, calculate D2E/DX2 analyt!
 ! Z23   R(23,-3)               -7.5966         frozen, calculate D2E/DX2 analyt!
 ! X24   R(24,-1)               -7.1078         frozen, calculate D2E/DX2 analyt!
 ! Y24   R(24,-2)               -2.9929         frozen, calculate D2E/DX2 analyt!
 ! Z24   R(24,-3)               -7.5206         frozen, calculate D2E/DX2 analyt!
 ! X25   R(25,-1)               -5.1349         frozen, calculate D2E/DX2 analyt!
 ! Y25   R(25,-2)               -4.0619         frozen, calculate D2E/DX2 analyt!
 ! Z25   R(25,-3)               -6.5846         frozen, calculate D2E/DX2 analyt!
 ! X26   R(26,-1)               -7.0938         frozen, calculate D2E/DX2 analyt!
 ! Y26   R(26,-2)               -2.0709         frozen, calculate D2E/DX2 analyt!
 ! Z26   R(26,-3)               -6.4716         frozen, calculate D2E/DX2 analyt!
 ! X27   R(27,-1)               -5.1799         frozen, calculate D2E/DX2 analyt!
 ! Y27   R(27,-2)               -3.1829         frozen, calculate D2E/DX2 analyt!
 ! Z27   R(27,-3)               -5.4856         frozen, calculate D2E/DX2 analyt!
 ! X28   R(28,-1)               -6.1778         frozen, calculate D2E/DX2 analyt!
 ! Y28   R(28,-2)               -2.1929         frozen, calculate D2E/DX2 analyt!
 ! Z28   R(28,-3)               -5.4236         frozen, calculate D2E/DX2 analyt!
 ! X29   R(29,-1)               -6.2908         frozen, calculate D2E/DX2 analyt!
 ! Y29   R(29,-2)               -1.3539         frozen, calculate D2E/DX2 analyt!
 ! Z29   R(29,-3)               -4.3546         frozen, calculate D2E/DX2 analyt!
 ! X30   R(30,-1)                4.0081         frozen, calculate D2E/DX2 analyt!
 ! Y30   R(30,-2)                8.2591         frozen, calculate D2E/DX2 analyt!
 ! Z30   R(30,-3)               -2.7936         frozen, calculate D2E/DX2 analyt!
 ! X31   R(31,-1)                4.0171         frozen, calculate D2E/DX2 analyt!
 ! Y31   R(31,-2)                7.3671         frozen, calculate D2E/DX2 analyt!
 ! Z31   R(31,-3)               -1.5576         frozen, calculate D2E/DX2 analyt!
 ! X32   R(32,-1)                3.6001         frozen, calculate D2E/DX2 analyt!
 ! Y32   R(32,-2)                5.9781         frozen, calculate D2E/DX2 analyt!
 ! Z32   R(32,-3)               -1.9006         frozen, calculate D2E/DX2 analyt!
 ! X33   R(33,-1)                4.5611         frozen, calculate D2E/DX2 analyt!
 ! Y33   R(33,-2)                5.0331         frozen, calculate D2E/DX2 analyt!
 ! Z33   R(33,-3)               -2.2716         frozen, calculate D2E/DX2 analyt!
 ! X34   R(34,-1)                2.2391         frozen, calculate D2E/DX2 analyt!
 ! Y34   R(34,-2)                5.6661         frozen, calculate D2E/DX2 analyt!
 ! Z34   R(34,-3)               -1.9616         frozen, calculate D2E/DX2 analyt!
 ! X35   R(35,-1)                4.1611         frozen, calculate D2E/DX2 analyt!
 ! Y35   R(35,-2)                3.8481         frozen, calculate D2E/DX2 analyt!
 ! Z35   R(35,-3)               -2.9066         frozen, calculate D2E/DX2 analyt!
 ! X36   R(36,-1)                1.8522         frozen, calculate D2E/DX2 analyt!
 ! Y36   R(36,-2)                4.4781         frozen, calculate D2E/DX2 analyt!
 ! Z36   R(36,-3)               -2.5816         frozen, calculate D2E/DX2 analyt!
 ! X37   R(37,-1)                2.8002         frozen, calculate D2E/DX2 analyt!
 ! Y37   R(37,-2)                3.5971         frozen, calculate D2E/DX2 analyt!
 ! Z37   R(37,-3)               -3.1086         frozen, calculate D2E/DX2 analyt!
 ! X38   R(38,-1)               -2.0708         frozen, calculate D2E/DX2 analyt!
 ! Y38   R(38,-2)                5.2271         frozen, calculate D2E/DX2 analyt!
 ! Z38   R(38,-3)               -4.1266         frozen, calculate D2E/DX2 analyt!
 ! X39   R(39,-1)               -2.2479         frozen, calculate D2E/DX2 analyt!
 ! Y39   R(39,-2)                5.0381         frozen, calculate D2E/DX2 analyt!
 ! Z39   R(39,-3)               -2.6216         frozen, calculate D2E/DX2 analyt!
 ! X40   R(40,-1)               -1.0099         frozen, calculate D2E/DX2 analyt!
 ! Y40   R(40,-2)                4.4211         frozen, calculate D2E/DX2 analyt!
 ! Z40   R(40,-3)               -1.9636         frozen, calculate D2E/DX2 analyt!
 ! X41   R(41,-1)               -0.7399         frozen, calculate D2E/DX2 analyt!
 ! Y41   R(41,-2)                2.9651         frozen, calculate D2E/DX2 analyt!
 ! Z41   R(41,-3)               -2.3636         frozen, calculate D2E/DX2 analyt!
 ! X42   R(42,-1)               -1.5429         frozen, calculate D2E/DX2 analyt!
 ! Y42   R(42,-2)                2.4381         frozen, calculate D2E/DX2 analyt!
 ! Z42   R(42,-3)               -3.1696         frozen, calculate D2E/DX2 analyt!
 ! X43   R(43,-1)                0.1882         frozen, calculate D2E/DX2 analyt!
 ! Y43   R(43,-2)                2.3631         frozen, calculate D2E/DX2 analyt!
 ! Z43   R(43,-3)               -1.7846         frozen, calculate D2E/DX2 analyt!
 ! X44   R(44,-1)              -10.6078         frozen, calculate D2E/DX2 analyt!
 ! Y44   R(44,-2)               -3.5249         frozen, calculate D2E/DX2 analyt!
 ! Z44   R(44,-3)               -4.9126         frozen, calculate D2E/DX2 analyt!
 ! X45   R(45,-1)               -9.7258         frozen, calculate D2E/DX2 analyt!
 ! Y45   R(45,-2)               -2.2529         frozen, calculate D2E/DX2 analyt!
 ! Z45   R(45,-3)               -4.9686         frozen, calculate D2E/DX2 analyt!
 ! X46   R(46,-1)               -9.9359         frozen, calculate D2E/DX2 analyt!
 ! Y46   R(46,-2)               -1.4729         frozen, calculate D2E/DX2 analyt!
 ! Z46   R(46,-3)               -6.2726         frozen, calculate D2E/DX2 analyt!
 ! X47   R(47,-1)              -10.0068         frozen, calculate D2E/DX2 analyt!
 ! Y47   R(47,-2)               -1.3779         frozen, calculate D2E/DX2 analyt!
 ! Z47   R(47,-3)               -3.8816         frozen, calculate D2E/DX2 analyt!
 ! X48   R(48,-1)              -11.2998         frozen, calculate D2E/DX2 analyt!
 ! Y48   R(48,-2)               -4.2539         frozen, calculate D2E/DX2 analyt!
 ! Z48   R(48,-3)               -1.1996         frozen, calculate D2E/DX2 analyt!
 ! X49   R(49,-1)               -9.9399         frozen, calculate D2E/DX2 analyt!
 ! Y49   R(49,-2)               -7.8749         frozen, calculate D2E/DX2 analyt!
 ! Z49   R(49,-3)               -4.5886         frozen, calculate D2E/DX2 analyt!
 ! X50   R(50,-1)               -8.4919         frozen, calculate D2E/DX2 analyt!
 ! Y50   R(50,-2)               -7.9599         frozen, calculate D2E/DX2 analyt!
 ! Z50   R(50,-3)               -4.4656         frozen, calculate D2E/DX2 analyt!
 ! X51   R(51,-1)               -8.1088         frozen, calculate D2E/DX2 analyt!
 ! Y51   R(51,-2)               -7.7279         frozen, calculate D2E/DX2 analyt!
 ! Z51   R(51,-3)               -2.9966         frozen, calculate D2E/DX2 analyt!
 ! X52   R(52,-1)               -7.2059         frozen, calculate D2E/DX2 analyt!
 ! Y52   R(52,-2)               -6.9509         frozen, calculate D2E/DX2 analyt!
 ! Z52   R(52,-3)               -2.6906         frozen, calculate D2E/DX2 analyt!
 ! X53   R(53,-1)               -7.8498         frozen, calculate D2E/DX2 analyt!
 ! Y53   R(53,-2)               -6.9439         frozen, calculate D2E/DX2 analyt!
 ! Z53   R(53,-3)               -5.4466         frozen, calculate D2E/DX2 analyt!
 ! X54   R(54,-1)               -8.3559         frozen, calculate D2E/DX2 analyt!
 ! Y54   R(54,-2)               -7.2009         frozen, calculate D2E/DX2 analyt!
 ! Z54   R(54,-3)               -6.8796         frozen, calculate D2E/DX2 analyt!
 ! X55   R(55,-1)               -6.3158         frozen, calculate D2E/DX2 analyt!
 ! Y55   R(55,-2)               -7.0259         frozen, calculate D2E/DX2 analyt!
 ! Z55   R(55,-3)               -5.4426         frozen, calculate D2E/DX2 analyt!
 ! X56   R(56,-1)               -8.0168         frozen, calculate D2E/DX2 analyt!
 ! Y56   R(56,-2)               -8.5749         frozen, calculate D2E/DX2 analyt!
 ! Z56   R(56,-3)               -7.4716         frozen, calculate D2E/DX2 analyt!
 ! X57   R(57,-1)               -8.7839         frozen, calculate D2E/DX2 analyt!
 ! Y57   R(57,-2)               -8.4149         frozen, calculate D2E/DX2 analyt!
 ! Z57   R(57,-3)               -2.0676         frozen, calculate D2E/DX2 analyt!
 ! X58   R(58,-1)               -8.3939         frozen, calculate D2E/DX2 analyt!
 ! Y58   R(58,-2)               -8.3709         frozen, calculate D2E/DX2 analyt!
 ! Z58   R(58,-3)               -0.6666         frozen, calculate D2E/DX2 analyt!
 ! X59   R(59,-1)               -9.2068         frozen, calculate D2E/DX2 analyt!
 ! Y59   R(59,-2)               -9.3729         frozen, calculate D2E/DX2 analyt!
 ! Z59   R(59,-3)                0.1504         frozen, calculate D2E/DX2 analyt!
 ! X60   R(60,-1)               -8.7078         frozen, calculate D2E/DX2 analyt!
 ! Y60   R(60,-2)              -10.4866         frozen, calculate D2E/DX2 analyt!
 ! Z60   R(60,-3)                0.4573         frozen, calculate D2E/DX2 analyt!
 ! X61   R(61,-1)               -8.5759         frozen, calculate D2E/DX2 analyt!
 ! Y61   R(61,-2)               -6.9399         frozen, calculate D2E/DX2 analyt!
 ! Z61   R(61,-3)               -0.1416         frozen, calculate D2E/DX2 analyt!
 ! X62   R(62,-1)               -8.1749         frozen, calculate D2E/DX2 analyt!
 ! Y62   R(62,-2)               -6.7669         frozen, calculate D2E/DX2 analyt!
 ! Z62   R(62,-3)                1.3004         frozen, calculate D2E/DX2 analyt!
 ! X63   R(63,-1)               -6.9738         frozen, calculate D2E/DX2 analyt!
 ! Y63   R(63,-2)               -7.3289         frozen, calculate D2E/DX2 analyt!
 ! Z63   R(63,-3)                1.7694         frozen, calculate D2E/DX2 analyt!
 ! X64   R(64,-1)               -9.0208         frozen, calculate D2E/DX2 analyt!
 ! Y64   R(64,-2)               -6.0709         frozen, calculate D2E/DX2 analyt!
 ! Z64   R(64,-3)                2.1804         frozen, calculate D2E/DX2 analyt!
 ! X65   R(65,-1)               -6.6309         frozen, calculate D2E/DX2 analyt!
 ! Y65   R(65,-2)               -7.2169         frozen, calculate D2E/DX2 analyt!
 ! Z65   R(65,-3)                3.1264         frozen, calculate D2E/DX2 analyt!
 ! X66   R(66,-1)               -8.6699         frozen, calculate D2E/DX2 analyt!
 ! Y66   R(66,-2)               -5.9479         frozen, calculate D2E/DX2 analyt!
 ! Z66   R(66,-3)                3.5354         frozen, calculate D2E/DX2 analyt!
 ! X67   R(67,-1)               -7.4778         frozen, calculate D2E/DX2 analyt!
 ! Y67   R(67,-2)               -6.5239         frozen, calculate D2E/DX2 analyt!
 ! Z67   R(67,-3)                4.0094         frozen, calculate D2E/DX2 analyt!
 ! X68   R(68,-1)                2.2471         frozen, calculate D2E/DX2 analyt!
 ! Y68   R(68,-2)              -10.1549         frozen, calculate D2E/DX2 analyt!
 ! Z68   R(68,-3)                3.6974         frozen, calculate D2E/DX2 analyt!
 ! X69   R(69,-1)                1.4592         frozen, calculate D2E/DX2 analyt!
 ! Y69   R(69,-2)              -11.0619         frozen, calculate D2E/DX2 analyt!
 ! Z69   R(69,-3)                2.7494         frozen, calculate D2E/DX2 analyt!
 ! X70   R(70,-1)                0.5042         frozen, calculate D2E/DX2 analyt!
 ! Y70   R(70,-2)              -10.3119         frozen, calculate D2E/DX2 analyt!
 ! Z70   R(70,-3)                1.8494         frozen, calculate D2E/DX2 analyt!
 ! X71   R(71,-1)                0.9841         frozen, calculate D2E/DX2 analyt!
 ! Y71   R(71,-2)               -9.6359         frozen, calculate D2E/DX2 analyt!
 ! Z71   R(71,-3)                0.7134         frozen, calculate D2E/DX2 analyt!
 ! X72   R(72,-1)               -0.8639         frozen, calculate D2E/DX2 analyt!
 ! Y72   R(72,-2)              -10.2629         frozen, calculate D2E/DX2 analyt!
 ! Z72   R(72,-3)                2.1704         frozen, calculate D2E/DX2 analyt!
 ! X73   R(73,-1)                0.1052         frozen, calculate D2E/DX2 analyt!
 ! Y73   R(73,-2)               -8.8709         frozen, calculate D2E/DX2 analyt!
 ! Z73   R(73,-3)               -0.0736         frozen, calculate D2E/DX2 analyt!
 ! X74   R(74,-1)               -1.7409         frozen, calculate D2E/DX2 analyt!
 ! Y74   R(74,-2)               -9.4909         frozen, calculate D2E/DX2 analyt!
 ! Z74   R(74,-3)                1.3894         frozen, calculate D2E/DX2 analyt!
 ! X75   R(75,-1)               -1.2528         frozen, calculate D2E/DX2 analyt!
 ! Y75   R(75,-2)               -8.7749         frozen, calculate D2E/DX2 analyt!
 ! Z75   R(75,-3)                0.2814         frozen, calculate D2E/DX2 analyt!
 ! X76   R(76,-1)               -2.0999         frozen, calculate D2E/DX2 analyt!
 ! Y76   R(76,-2)               -7.9849         frozen, calculate D2E/DX2 analyt!
 ! Z76   R(76,-3)               -0.4406         frozen, calculate D2E/DX2 analyt!
 ! X77   R(77,-1)                3.2432         frozen, calculate D2E/DX2 analyt!
 ! Y77   R(77,-2)               -5.4689         frozen, calculate D2E/DX2 analyt!
 ! Z77   R(77,-3)                5.4264         frozen, calculate D2E/DX2 analyt!
 ! X78   R(78,-1)                3.9841         frozen, calculate D2E/DX2 analyt!
 ! Y78   R(78,-2)               -6.1099         frozen, calculate D2E/DX2 analyt!
 ! Z78   R(78,-3)                4.2464         frozen, calculate D2E/DX2 analyt!
 ! X79   R(79,-1)                5.2561         frozen, calculate D2E/DX2 analyt!
 ! Y79   R(79,-2)               -6.8539         frozen, calculate D2E/DX2 analyt!
 ! Z79   R(79,-3)                4.6654         frozen, calculate D2E/DX2 analyt!
 ! X80   R(80,-1)                5.9912         frozen, calculate D2E/DX2 analyt!
 ! Y80   R(80,-2)               -7.4159         frozen, calculate D2E/DX2 analyt!
 ! Z80   R(80,-3)                3.4514         frozen, calculate D2E/DX2 analyt!
 ! X81   R(81,-1)                6.1701         frozen, calculate D2E/DX2 analyt!
 ! Y81   R(81,-2)               -5.9219         frozen, calculate D2E/DX2 analyt!
 ! Z81   R(81,-3)                5.4524         frozen, calculate D2E/DX2 analyt!
 ! X82   R(82,-1)               -0.2298         frozen, calculate D2E/DX2 analyt!
 ! Y82   R(82,-2)               -4.6869         frozen, calculate D2E/DX2 analyt!
 ! Z82   R(82,-3)                4.0614         frozen, calculate D2E/DX2 analyt!
 ! X83   R(83,-1)               -0.7668         frozen, calculate D2E/DX2 analyt!
 ! Y83   R(83,-2)               -5.6609         frozen, calculate D2E/DX2 analyt!
 ! Z83   R(83,-3)                3.0184         frozen, calculate D2E/DX2 analyt!
 ! X84   R(84,-1)                0.4141         frozen, calculate D2E/DX2 analyt!
 ! Y84   R(84,-2)               -5.7369         frozen, calculate D2E/DX2 analyt!
 ! Z84   R(84,-3)                1.6534         frozen, calculate D2E/DX2 analyt!
 ! X85   R(85,-1)               -1.6249         frozen, calculate D2E/DX2 analyt!
 ! Y85   R(85,-2)                0.2771         frozen, calculate D2E/DX2 analyt!
 ! Z85   R(85,-3)                4.9424         frozen, calculate D2E/DX2 analyt!
 ! X86   R(86,-1)               -0.7318         frozen, calculate D2E/DX2 analyt!
 ! Y86   R(86,-2)               -0.0369         frozen, calculate D2E/DX2 analyt!
 ! Z86   R(86,-3)                3.7384         frozen, calculate D2E/DX2 analyt!
 ! X87   R(87,-1)               -1.1559         frozen, calculate D2E/DX2 analyt!
 ! Y87   R(87,-2)                0.6481         frozen, calculate D2E/DX2 analyt!
 ! Z87   R(87,-3)                2.4604         frozen, calculate D2E/DX2 analyt!
 ! X88   R(88,-1)               -1.0779         frozen, calculate D2E/DX2 analyt!
 ! Y88   R(88,-2)                2.0451         frozen, calculate D2E/DX2 analyt!
 ! Z88   R(88,-3)                2.3264         frozen, calculate D2E/DX2 analyt!
 ! X89   R(89,-1)               -1.6969         frozen, calculate D2E/DX2 analyt!
 ! Y89   R(89,-2)               -0.1289         frozen, calculate D2E/DX2 analyt!
 ! Z89   R(89,-3)                1.4224         frozen, calculate D2E/DX2 analyt!
 ! X90   R(90,-1)               -1.6539         frozen, calculate D2E/DX2 analyt!
 ! Y90   R(90,-2)                2.6701         frozen, calculate D2E/DX2 analyt!
 ! Z90   R(90,-3)                1.2044         frozen, calculate D2E/DX2 analyt!
 ! X91   R(91,-1)               -2.2559         frozen, calculate D2E/DX2 analyt!
 ! Y91   R(91,-2)                0.4941         frozen, calculate D2E/DX2 analyt!
 ! Z91   R(91,-3)                0.2964         frozen, calculate D2E/DX2 analyt!
 ! X92   R(92,-1)               -2.2918         frozen, calculate D2E/DX2 analyt!
 ! Y92   R(92,-2)                1.8951         frozen, calculate D2E/DX2 analyt!
 ! Z92   R(92,-3)                0.2184         frozen, calculate D2E/DX2 analyt!
 ! X93   R(93,-1)               -2.9509         frozen, calculate D2E/DX2 analyt!
 ! Y93   R(93,-2)                2.4911         frozen, calculate D2E/DX2 analyt!
 ! Z93   R(93,-3)               -0.8176         frozen, calculate D2E/DX2 analyt!
 ! X94   R(94,-1)               -5.0169         frozen, calculate D2E/DX2 analyt!
 ! Y94   R(94,-2)               -1.1959         frozen, calculate D2E/DX2 analyt!
 ! Z94   R(94,-3)                3.9504         frozen, calculate D2E/DX2 analyt!
 ! X95   R(95,-1)               -5.2138         frozen, calculate D2E/DX2 analyt!
 ! Y95   R(95,-2)               -2.7059         frozen, calculate D2E/DX2 analyt!
 ! Z95   R(95,-3)                3.7714         frozen, calculate D2E/DX2 analyt!
 ! X96   R(96,-1)               -4.4779         frozen, calculate D2E/DX2 analyt!
 ! Y96   R(96,-2)               -3.2629         frozen, calculate D2E/DX2 analyt!
 ! Z96   R(96,-3)                2.5474         frozen, calculate D2E/DX2 analyt!
 ! X97   R(97,-1)               -4.4599         frozen, calculate D2E/DX2 analyt!
 ! Y97   R(97,-2)               -4.7869         frozen, calculate D2E/DX2 analyt!
 ! Z97   R(97,-3)                2.5714         frozen, calculate D2E/DX2 analyt!
 ! X98   R(98,-1)               -5.1528         frozen, calculate D2E/DX2 analyt!
 ! Y98   R(98,-2)               -2.7699         frozen, calculate D2E/DX2 analyt!
 ! Z98   R(98,-3)                1.2684         frozen, calculate D2E/DX2 analyt!
 ! X99   R(99,-1)                2.2921         frozen, calculate D2E/DX2 analyt!
 ! Y99   R(99,-2)                2.3981         frozen, calculate D2E/DX2 analyt!
 ! Z99   R(99,-3)                6.5024         frozen, calculate D2E/DX2 analyt!
 ! X100  R(100,-1)               0.8632         frozen, calculate D2E/DX2 analyt!
 ! Y100  R(100,-2)               2.1061         frozen, calculate D2E/DX2 analyt!
 ! Z100  R(100,-3)               6.9654         frozen, calculate D2E/DX2 analyt!
 ! X101  R(101,-1)               0.7722         frozen, calculate D2E/DX2 analyt!
 ! Y101  R(101,-2)               2.2311         frozen, calculate D2E/DX2 analyt!
 ! Z101  R(101,-3)               8.4924         frozen, calculate D2E/DX2 analyt!
 ! X102  R(102,-1)              -0.0589         frozen, calculate D2E/DX2 analyt!
 ! Y102  R(102,-2)               3.0201         frozen, calculate D2E/DX2 analyt!
 ! Z102  R(102,-3)               6.3704         frozen, calculate D2E/DX2 analyt!
 ! X103  R(103,-1)               2.5002         frozen, calculate D2E/DX2 analyt!
 ! Y103  R(103,-2)               3.4531         frozen, calculate D2E/DX2 analyt!
 ! Z103  R(103,-3)               2.8374         frozen, calculate D2E/DX2 analyt!
 ! X104  R(104,-1)               2.0911         frozen, calculate D2E/DX2 analyt!
 ! Y104  R(104,-2)               4.8601         frozen, calculate D2E/DX2 analyt!
 ! Z104  R(104,-3)               2.3834         frozen, calculate D2E/DX2 analyt!
 ! X105  R(105,-1)               2.6492         frozen, calculate D2E/DX2 analyt!
 ! Y105  R(105,-2)               5.2091         frozen, calculate D2E/DX2 analyt!
 ! Z105  R(105,-3)               1.0224         frozen, calculate D2E/DX2 analyt!
 ! X106  R(106,-1)               0.5672         frozen, calculate D2E/DX2 analyt!
 ! Y106  R(106,-2)               4.9671         frozen, calculate D2E/DX2 analyt!
 ! Z106  R(106,-3)               2.3284         frozen, calculate D2E/DX2 analyt!
 ! X107  R(107,-1)               4.5851         frozen, calculate D2E/DX2 analyt!
 ! Y107  R(107,-2)              -1.5749         frozen, calculate D2E/DX2 analyt!
 ! Z107  R(107,-3)               2.8494         frozen, calculate D2E/DX2 analyt!
 ! X108  R(108,-1)               3.1815         frozen, calculate D2E/DX2 analyt!
 ! Y108  R(108,-2)              -1.1869         frozen, calculate D2E/DX2 analyt!
 ! Z108  R(108,-3)               2.3485         frozen, calculate D2E/DX2 analyt!
 ! X109  R(109,-1)               7.3942         frozen, calculate D2E/DX2 analyt!
 ! Y109  R(109,-2)              -0.7939         frozen, calculate D2E/DX2 analyt!
 ! Z109  R(109,-3)               0.3264         frozen, calculate D2E/DX2 analyt!
 ! X110  R(110,-1)               7.8121         frozen, calculate D2E/DX2 analyt!
 ! Y110  R(110,-2)               0.6681         frozen, calculate D2E/DX2 analyt!
 ! Z110  R(110,-3)               0.0324         frozen, calculate D2E/DX2 analyt!
 ! X111  R(111,-1)               8.9782         frozen, calculate D2E/DX2 analyt!
 ! Y111  R(111,-2)               0.8351         frozen, calculate D2E/DX2 analyt!
 ! Z111  R(111,-3)              -0.9416         frozen, calculate D2E/DX2 analyt!
 ! X112  R(112,-1)               6.6221         frozen, calculate D2E/DX2 analyt!
 ! Y112  R(112,-2)               1.4351         frozen, calculate D2E/DX2 analyt!
 ! Z112  R(112,-3)              -0.5476         frozen, calculate D2E/DX2 analyt!
 ! X113  R(113,-1)              -0.7529         frozen, calculate D2E/DX2 analyt!
 ! Y113  R(113,-2)              10.6831         frozen, calculate D2E/DX2 analyt!
 ! Z113  R(113,-3)             -14.8796         frozen, calculate D2E/DX2 analyt!
 ! X114  R(114,-1)              -1.0318         frozen, calculate D2E/DX2 analyt!
 ! Y114  R(114,-2)              11.2301         frozen, calculate D2E/DX2 analyt!
 ! Z114  R(114,-3)             -17.1966         frozen, calculate D2E/DX2 analyt!
 ! X115  R(115,-1)              13.0252         frozen, calculate D2E/DX2 analyt!
 ! Y115  R(115,-2)              23.1131         frozen, calculate D2E/DX2 analyt!
 ! Z115  R(115,-3)               5.6934         frozen, calculate D2E/DX2 analyt!
 ! X116  R(116,-1)              12.7042         frozen, calculate D2E/DX2 analyt!
 ! Y116  R(116,-2)              23.6921         frozen, calculate D2E/DX2 analyt!
 ! Z116  R(116,-3)               3.3904         frozen, calculate D2E/DX2 analyt!
 ! X117  R(117,-1)               7.2282         frozen, calculate D2E/DX2 analyt!
 ! Y117  R(117,-2)              -5.9949         frozen, calculate D2E/DX2 analyt!
 ! Z117  R(117,-3)              21.7584         frozen, calculate D2E/DX2 analyt!
 ! X118  R(118,-1)               6.9452         frozen, calculate D2E/DX2 analyt!
 ! Y118  R(118,-2)              -5.4419         frozen, calculate D2E/DX2 analyt!
 ! Z118  R(118,-3)              19.4434         frozen, calculate D2E/DX2 analyt!
 ! X123  R(123,-1)               6.1781         frozen, calculate D2E/DX2 analyt!
 ! Y123  R(123,-2)              -6.9059         frozen, calculate D2E/DX2 analyt!
 ! Z123  R(123,-3)              21.6674         frozen, calculate D2E/DX2 analyt!
 ! X124  R(124,-1)               5.8941         frozen, calculate D2E/DX2 analyt!
 ! Y124  R(124,-2)              -6.3539         frozen, calculate D2E/DX2 analyt!
 ! Z124  R(124,-3)              19.3554         frozen, calculate D2E/DX2 analyt!
 ! X125  R(125,-1)               0.8172         frozen, calculate D2E/DX2 analyt!
 ! Y125  R(125,-2)              12.3841         frozen, calculate D2E/DX2 analyt!
 ! Z125  R(125,-3)             -15.9056         frozen, calculate D2E/DX2 analyt!
 ! X126  R(126,-1)              14.5622         frozen, calculate D2E/DX2 analyt!
 ! Y126  R(126,-2)              24.8451         frozen, calculate D2E/DX2 analyt!
 ! Z126  R(126,-3)               4.6704         frozen, calculate D2E/DX2 analyt!
 ! X127  R(127,-1)               8.7892         frozen, calculate D2E/DX2 analyt!
 ! Y127  R(127,-2)              -4.2819         frozen, calculate D2E/DX2 analyt!
 ! Z127  R(127,-3)              20.7374         frozen, calculate D2E/DX2 analyt!
 ! X128  R(128,-1)              11.9822         frozen, calculate D2E/DX2 analyt!
 ! Y128  R(128,-2)              22.1961         frozen, calculate D2E/DX2 analyt!
 ! Z128  R(128,-3)               5.6054         frozen, calculate D2E/DX2 analyt!
 ! X129  R(129,-1)              11.6592         frozen, calculate D2E/DX2 analyt!
 ! Y129  R(129,-2)              22.7731         frozen, calculate D2E/DX2 analyt!
 ! Z129  R(129,-3)               3.3044         frozen, calculate D2E/DX2 analyt!
 ! X130  R(130,-1)              -1.8049         frozen, calculate D2E/DX2 analyt!
 ! Y130  R(130,-2)               9.7781         frozen, calculate D2E/DX2 analyt!
 ! Z130  R(130,-3)             -14.9696         frozen, calculate D2E/DX2 analyt!
 ! X131  R(131,-1)              -2.0848         frozen, calculate D2E/DX2 analyt!
 ! Y131  R(131,-2)              10.3221         frozen, calculate D2E/DX2 analyt!
 ! Z131  R(131,-3)             -17.2826         frozen, calculate D2E/DX2 analyt!
 ! X133  R(133,-1)              -0.3479         frozen, calculate D2E/DX2 analyt!
 ! Y133  R(133,-2)              11.4241         frozen, calculate D2E/DX2 analyt!
 ! Z133  R(133,-3)             -15.9946         frozen, calculate D2E/DX2 analyt!
 ! X134  R(134,-1)              13.4052         frozen, calculate D2E/DX2 analyt!
 ! Y134  R(134,-2)              23.8751         frozen, calculate D2E/DX2 analyt!
 ! Z134  R(134,-3)               4.5844         frozen, calculate D2E/DX2 analyt!
 ! X135  R(135,-1)               7.6292         frozen, calculate D2E/DX2 analyt!
 ! Y135  R(135,-2)              -5.2489         frozen, calculate D2E/DX2 analyt!
 ! Z135  R(135,-3)              20.6454         frozen, calculate D2E/DX2 analyt!
 ! X136  R(136,-1)              15.5622         frozen, calculate D2E/DX2 analyt!
 ! Y136  R(136,-2)              24.4791         frozen, calculate D2E/DX2 analyt!
 ! Z136  R(136,-3)               5.7914         frozen, calculate D2E/DX2 analyt!
 ! X137  R(137,-1)               9.6891         frozen, calculate D2E/DX2 analyt!
 ! Y137  R(137,-2)              -4.5489         frozen, calculate D2E/DX2 analyt!
 ! Z137  R(137,-3)              21.9654         frozen, calculate D2E/DX2 analyt!
 ! X138  R(138,-1)               1.6072         frozen, calculate D2E/DX2 analyt!
 ! Y138  R(138,-2)              12.2411         frozen, calculate D2E/DX2 analyt!
 ! Z138  R(138,-3)             -14.5836         frozen, calculate D2E/DX2 analyt!
 ! X139  R(139,-1)              11.2761         frozen, calculate D2E/DX2 analyt!
 ! Y139  R(139,-2)              22.0041         frozen, calculate D2E/DX2 analyt!
 ! Z139  R(139,-3)               4.4094         frozen, calculate D2E/DX2 analyt!
 ! X140  R(140,-1)              -2.5009         frozen, calculate D2E/DX2 analyt!
 ! Y140  R(140,-2)               9.5721         frozen, calculate D2E/DX2 analyt!
 ! Z140  R(140,-3)             -16.1726         frozen, calculate D2E/DX2 analyt!
 ! X147  R(147,-1)               9.7572         frozen, calculate D2E/DX2 analyt!
 ! Y147  R(147,-2)              19.6381         frozen, calculate D2E/DX2 analyt!
 ! Z147  R(147,-3)               5.9824         frozen, calculate D2E/DX2 analyt!
 ! X148  R(148,-1)              10.0942         frozen, calculate D2E/DX2 analyt!
 ! Y148  R(148,-2)              19.4941         frozen, calculate D2E/DX2 analyt!
 ! Z148  R(148,-3)               2.7794         frozen, calculate D2E/DX2 analyt!
 ! X149  R(149,-1)               8.0822         frozen, calculate D2E/DX2 analyt!
 ! Y149  R(149,-2)              21.6521         frozen, calculate D2E/DX2 analyt!
 ! Z149  R(149,-3)               4.0944         frozen, calculate D2E/DX2 analyt!
 ! X150  R(150,-1)               5.4862         frozen, calculate D2E/DX2 analyt!
 ! Y150  R(150,-2)              -7.1079         frozen, calculate D2E/DX2 analyt!
 ! Z150  R(150,-3)              20.4644         frozen, calculate D2E/DX2 analyt!
 ! X157  R(157,-1)              10.4142         frozen, calculate D2E/DX2 analyt!
 ! Y157  R(157,-2)              -3.2999         frozen, calculate D2E/DX2 analyt!
 ! Z157  R(157,-3)              22.4084         frozen, calculate D2E/DX2 analyt!
 ! X158  R(158,-1)               2.4192         frozen, calculate D2E/DX2 analyt!
 ! Y158  R(158,-2)              13.4781         frozen, calculate D2E/DX2 analyt!
 ! Z158  R(158,-3)             -14.2806         frozen, calculate D2E/DX2 analyt!
 ! X159  R(159,-1)              15.7102         frozen, calculate D2E/DX2 analyt!
 ! Y159  R(159,-2)              25.5961         frozen, calculate D2E/DX2 analyt!
 ! Z159  R(159,-3)               6.7974         frozen, calculate D2E/DX2 analyt!
 ! X161  R(161,-1)               9.8791         frozen, calculate D2E/DX2 analyt!
 ! Y161  R(161,-2)              -2.2909         frozen, calculate D2E/DX2 analyt!
 ! Z161  R(161,-3)              22.7894         frozen, calculate D2E/DX2 analyt!
 ! X163  R(163,-1)               2.0082         frozen, calculate D2E/DX2 analyt!
 ! Y163  R(163,-2)              14.4471         frozen, calculate D2E/DX2 analyt!
 ! Z163  R(163,-3)             -13.6976         frozen, calculate D2E/DX2 analyt!
 ! X164  R(164,-1)              15.7392         frozen, calculate D2E/DX2 analyt!
 ! Y164  R(164,-2)              26.7681         frozen, calculate D2E/DX2 analyt!
 ! Z164  R(164,-3)               6.5274         frozen, calculate D2E/DX2 analyt!
 ! X187  R(187,-1)             -10.5352         frozen, calculate D2E/DX2 analyt!
 ! Y187  R(187,-2)              -9.0455         frozen, calculate D2E/DX2 analyt!
 ! Z187  R(187,-3)               0.5667         frozen, calculate D2E/DX2 analyt!
 ! R1    R(1,2)                  1.5327         calculate D2E/DX2 analytically  !
 ! R2    R(1,188)                1.0911         calculate D2E/DX2 analytically  !
 ! R3    R(1,189)                1.0927         calculate D2E/DX2 analytically  !
 ! R4    R(1,190)                1.0949         calculate D2E/DX2 analytically  !
 ! R5    R(2,3)                  1.5424         calculate D2E/DX2 analytically  !
 ! R6    R(2,191)                1.096          calculate D2E/DX2 analytically  !
 ! R7    R(2,192)                1.0938         calculate D2E/DX2 analytically  !
 ! R8    R(3,4)                  1.5259         calculate D2E/DX2 analytically  !
 ! R9    R(3,5)                  1.5164         calculate D2E/DX2 analytically  !
 ! R10   R(3,193)                1.0962         calculate D2E/DX2 analytically  !
 ! R11   R(4,194)                1.0929         calculate D2E/DX2 analytically  !
 ! R12   R(4,195)                1.0973         calculate D2E/DX2 analytically  !
 ! R13   R(4,196)                1.0925         calculate D2E/DX2 analytically  !
 ! R14   R(5,197)                1.0938         calculate D2E/DX2 analytically  !
 ! R15   R(5,198)                1.0879         calculate D2E/DX2 analytically  !
 ! R16   R(5,199)                1.082          calculate D2E/DX2 analytically  !
 ! R17   R(6,7)                  1.5342         calculate D2E/DX2 analytically  !
 ! R18   R(6,200)                1.0906         calculate D2E/DX2 analytically  !
 ! R19   R(6,201)                1.0893         calculate D2E/DX2 analytically  !
 ! R20   R(6,202)                1.0969         calculate D2E/DX2 analytically  !
 ! R21   R(7,8)                  1.5302         calculate D2E/DX2 analytically  !
 ! R22   R(7,9)                  1.5206         calculate D2E/DX2 analytically  !
 ! R23   R(7,203)                1.0974         calculate D2E/DX2 analytically  !
 ! R24   R(7,406)               10.9292         calculate D2E/DX2 analytically  !
 ! R25   R(8,204)                1.0965         calculate D2E/DX2 analytically  !
 ! R26   R(8,205)                1.0918         calculate D2E/DX2 analytically  !
 ! R27   R(8,206)                1.0939         calculate D2E/DX2 analytically  !
 ! R28   R(9,207)                1.0929         calculate D2E/DX2 analytically  !
 ! R29   R(9,208)                1.0932         calculate D2E/DX2 analytically  !
 ! R30   R(9,209)                1.0947         calculate D2E/DX2 analytically  !
 ! R31   R(9,406)               10.8353         calculate D2E/DX2 analytically  !
 ! R32   R(10,11)                1.5412         calculate D2E/DX2 analytically  !
 ! R33   R(10,210)               1.0918         calculate D2E/DX2 analytically  !
 ! R34   R(10,211)               1.097          calculate D2E/DX2 analytically  !
 ! R35   R(10,212)               1.0939         calculate D2E/DX2 analytically  !
 ! R36   R(11,12)                1.5283         calculate D2E/DX2 analytically  !
 ! R37   R(11,13)                1.531          calculate D2E/DX2 analytically  !
 ! R38   R(11,213)               1.0937         calculate D2E/DX2 analytically  !
 ! R39   R(12,214)               1.0818         calculate D2E/DX2 analytically  !
 ! R40   R(12,215)               1.0939         calculate D2E/DX2 analytically  !
 ! R41   R(12,216)               1.096          calculate D2E/DX2 analytically  !
 ! R42   R(12,280)               2.7786         calculate D2E/DX2 analytically  !
 ! R43   R(13,217)               1.0846         calculate D2E/DX2 analytically  !
 ! R44   R(13,218)               1.0948         calculate D2E/DX2 analytically  !
 ! R45   R(13,219)               1.095          calculate D2E/DX2 analytically  !
 ! R46   R(14,15)                1.54           calculate D2E/DX2 analytically  !
 ! R47   R(14,210)               2.7921         calculate D2E/DX2 analytically  !
 ! R48   R(14,220)               1.0909         calculate D2E/DX2 analytically  !
 ! R49   R(14,221)               1.093          calculate D2E/DX2 analytically  !
 ! R50   R(14,222)               1.0939         calculate D2E/DX2 analytically  !
 ! R51   R(15,223)               1.093          calculate D2E/DX2 analytically  !
 ! R52   R(15,224)               1.0935         calculate D2E/DX2 analytically  !
 ! R53   R(15,225)               1.0938         calculate D2E/DX2 analytically  !
 ! R54   R(15,238)               2.9631         calculate D2E/DX2 analytically  !
 ! R55   R(16,17)                1.5248         calculate D2E/DX2 analytically  !
 ! R56   R(16,226)               1.0926         calculate D2E/DX2 analytically  !
 ! R57   R(16,227)               1.0932         calculate D2E/DX2 analytically  !
 ! R58   R(16,228)               1.0933         calculate D2E/DX2 analytically  !
 ! R59   R(17,18)                1.5223         calculate D2E/DX2 analytically  !
 ! R60   R(17,229)               1.0899         calculate D2E/DX2 analytically  !
 ! R61   R(17,230)               1.0937         calculate D2E/DX2 analytically  !
 ! R62   R(18,19)                1.3296         calculate D2E/DX2 analytically  !
 ! R63   R(18,20)                1.2263         calculate D2E/DX2 analytically  !
 ! R64   R(19,231)               1.0097         calculate D2E/DX2 analytically  !
 ! R65   R(19,400)               1.01           calculate D2E/DX2 analytically  !
 ! R66   R(21,22)                1.5292         calculate D2E/DX2 analytically  !
 ! R67   R(21,232)               1.0923         calculate D2E/DX2 analytically  !
 ! R68   R(21,233)               1.0923         calculate D2E/DX2 analytically  !
 ! R69   R(21,234)               1.0948         calculate D2E/DX2 analytically  !
 ! R70   R(22,23)                1.5055         calculate D2E/DX2 analytically  !
 ! R71   R(22,235)               1.0939         calculate D2E/DX2 analytically  !
 ! R72   R(22,236)               1.0955         calculate D2E/DX2 analytically  !
 ! R73   R(23,24)                1.4008         calculate D2E/DX2 analytically  !
 ! R74   R(23,25)                1.4062         calculate D2E/DX2 analytically  !
 ! R75   R(24,26)                1.3967         calculate D2E/DX2 analytically  !
 ! R76   R(24,237)               1.08           calculate D2E/DX2 analytically  !
 ! R77   R(25,27)                1.408          calculate D2E/DX2 analytically  !
 ! R78   R(25,238)               1.0825         calculate D2E/DX2 analytically  !
 ! R79   R(26,28)                1.3972         calculate D2E/DX2 analytically  !
 ! R80   R(26,239)               1.071          calculate D2E/DX2 analytically  !
 ! R81   R(26,262)               2.303          calculate D2E/DX2 analytically  !
 ! R82   R(27,28)                1.4071         calculate D2E/DX2 analytically  !
 ! R83   R(27,240)               1.078          calculate D2E/DX2 analytically  !
 ! R84   R(27,390)               2.3344         calculate D2E/DX2 analytically  !
 ! R85   R(28,29)                1.3636         calculate D2E/DX2 analytically  !
 ! R86   R(29,241)               0.9641         calculate D2E/DX2 analytically  !
 ! R87   R(30,31)                1.5243         calculate D2E/DX2 analytically  !
 ! R88   R(30,242)               1.0957         calculate D2E/DX2 analytically  !
 ! R89   R(30,243)               1.0934         calculate D2E/DX2 analytically  !
 ! R90   R(30,244)               1.0937         calculate D2E/DX2 analytically  !
 ! R91   R(30,416)              12.9787         calculate D2E/DX2 analytically  !
 ! R92   R(31,32)                1.4903         calculate D2E/DX2 analytically  !
 ! R93   R(31,245)               1.0962         calculate D2E/DX2 analytically  !
 ! R94   R(31,246)               1.0967         calculate D2E/DX2 analytically  !
 ! R95   R(32,33)                1.3979         calculate D2E/DX2 analytically  !
 ! R96   R(32,34)                1.3976         calculate D2E/DX2 analytically  !
 ! R97   R(33,35)                1.4027         calculate D2E/DX2 analytically  !
 ! R98   R(33,247)               1.0855         calculate D2E/DX2 analytically  !
 ! R99   R(34,36)                1.3948         calculate D2E/DX2 analytically  !
 ! R100  R(34,248)               1.0849         calculate D2E/DX2 analytically  !
 ! R101  R(34,335)               2.5161         calculate D2E/DX2 analytically  !
 ! R102  R(35,37)                1.3986         calculate D2E/DX2 analytically  !
 ! R103  R(35,249)               1.0823         calculate D2E/DX2 analytically  !
 ! R104  R(36,37)                1.3973         calculate D2E/DX2 analytically  !
 ! R105  R(36,250)               1.0523         calculate D2E/DX2 analytically  !
 ! R106  R(37,199)               2.3951         calculate D2E/DX2 analytically  !
 ! R107  R(37,251)               1.0756         calculate D2E/DX2 analytically  !
 ! R108  R(38,39)                1.5271         calculate D2E/DX2 analytically  !
 ! R109  R(38,252)               1.0976         calculate D2E/DX2 analytically  !
 ! R110  R(38,253)               1.0964         calculate D2E/DX2 analytically  !
 ! R111  R(38,254)               1.0891         calculate D2E/DX2 analytically  !
 ! R112  R(38,375)              10.724          calculate D2E/DX2 analytically  !
 ! R113  R(38,404)              10.8957         calculate D2E/DX2 analytically  !
 ! R114  R(38,406)              10.8062         calculate D2E/DX2 analytically  !
 ! R115  R(39,40)                1.5318         calculate D2E/DX2 analytically  !
 ! R116  R(39,255)               1.0996         calculate D2E/DX2 analytically  !
 ! R117  R(39,256)               1.0936         calculate D2E/DX2 analytically  !
 ! R118  R(39,308)               2.4242         calculate D2E/DX2 analytically  !
 ! R119  R(40,41)                1.5339         calculate D2E/DX2 analytically  !
 ! R120  R(40,257)               1.0998         calculate D2E/DX2 analytically  !
 ! R121  R(40,258)               1.0748         calculate D2E/DX2 analytically  !
 ! R122  R(40,308)               2.2454         calculate D2E/DX2 analytically  !
 ! R123  R(41,42)                1.2539         calculate D2E/DX2 analytically  !
 ! R124  R(41,43)                1.2485         calculate D2E/DX2 analytically  !
 ! R125  R(43,378)               2.3755         calculate D2E/DX2 analytically  !
 ! R126  R(44,45)                1.5489         calculate D2E/DX2 analytically  !
 ! R127  R(44,259)               1.0904         calculate D2E/DX2 analytically  !
 ! R128  R(44,260)               1.0944         calculate D2E/DX2 analytically  !
 ! R129  R(44,261)               1.0932         calculate D2E/DX2 analytically  !
 ! R130  R(45,46)                1.5339         calculate D2E/DX2 analytically  !
 ! R131  R(45,47)                1.4234         calculate D2E/DX2 analytically  !
 ! R132  R(45,262)               1.0886         calculate D2E/DX2 analytically  !
 ! R133  R(46,239)               2.2186         calculate D2E/DX2 analytically  !
 ! R134  R(46,263)               1.0899         calculate D2E/DX2 analytically  !
 ! R135  R(46,264)               1.0968         calculate D2E/DX2 analytically  !
 ! R136  R(46,265)               1.0892         calculate D2E/DX2 analytically  !
 ! R137  R(47,266)               0.9649         calculate D2E/DX2 analytically  !
 ! R138  R(47,269)               3.0665         calculate D2E/DX2 analytically  !
 ! R139  R(48,178)               3.0522         calculate D2E/DX2 analytically  !
 ! R140  R(48,259)               2.9662         calculate D2E/DX2 analytically  !
 ! R141  R(48,267)               1.0913         calculate D2E/DX2 analytically  !
 ! R142  R(48,268)               1.0915         calculate D2E/DX2 analytically  !
 ! R143  R(48,269)               1.0903         calculate D2E/DX2 analytically  !
 ! R144  R(48,270)               1.0909         calculate D2E/DX2 analytically  !
 ! R145  R(49,50)                1.4557         calculate D2E/DX2 analytically  !
 ! R146  R(49,176)               1.0153         calculate D2E/DX2 analytically  !
 ! R147  R(49,177)               1.0128         calculate D2E/DX2 analytically  !
 ! R148  R(50,51)                1.5357         calculate D2E/DX2 analytically  !
 ! R149  R(50,53)                1.5514         calculate D2E/DX2 analytically  !
 ! R150  R(50,175)               1.0942         calculate D2E/DX2 analytically  !
 ! R151  R(51,52)                1.2299         calculate D2E/DX2 analytically  !
 ! R152  R(51,57)                1.3382         calculate D2E/DX2 analytically  !
 ! R153  R(52,389)               2.1208         calculate D2E/DX2 analytically  !
 ! R154  R(53,54)                1.5413         calculate D2E/DX2 analytically  !
 ! R155  R(53,55)                1.5362         calculate D2E/DX2 analytically  !
 ! R156  R(53,166)               1.0947         calculate D2E/DX2 analytically  !
 ! R157  R(54,56)                1.534          calculate D2E/DX2 analytically  !
 ! R158  R(54,170)               1.0961         calculate D2E/DX2 analytically  !
 ! R159  R(54,171)               1.0892         calculate D2E/DX2 analytically  !
 ! R160  R(55,167)               1.0954         calculate D2E/DX2 analytically  !
 ! R161  R(55,168)               1.0792         calculate D2E/DX2 analytically  !
 ! R162  R(55,169)               1.09           calculate D2E/DX2 analytically  !
 ! R163  R(56,172)               1.0923         calculate D2E/DX2 analytically  !
 ! R164  R(56,173)               1.0943         calculate D2E/DX2 analytically  !
 ! R165  R(56,174)               1.0938         calculate D2E/DX2 analytically  !
 ! R166  R(57,58)                1.4549         calculate D2E/DX2 analytically  !
 ! R167  R(57,186)               1.0115         calculate D2E/DX2 analytically  !
 ! R168  R(58,59)                1.5273         calculate D2E/DX2 analytically  !
 ! R169  R(58,61)                1.5351         calculate D2E/DX2 analytically  !
 ! R170  R(58,185)               1.0882         calculate D2E/DX2 analytically  !
 ! R171  R(59,60)                1.2584         calculate D2E/DX2 analytically  !
 ! R172  R(59,187)               1.43           calculate D2E/DX2 analytically  !
 ! R173  R(61,62)                1.5067         calculate D2E/DX2 analytically  !
 ! R174  R(61,178)               1.0951         calculate D2E/DX2 analytically  !
 ! R175  R(61,179)               1.0887         calculate D2E/DX2 analytically  !
 ! R176  R(62,63)                1.4065         calculate D2E/DX2 analytically  !
 ! R177  R(62,64)                1.4052         calculate D2E/DX2 analytically  !
 ! R178  R(63,65)                1.4041         calculate D2E/DX2 analytically  !
 ! R179  R(63,180)               1.0815         calculate D2E/DX2 analytically  !
 ! R180  R(64,66)                1.4051         calculate D2E/DX2 analytically  !
 ! R181  R(64,181)               1.0839         calculate D2E/DX2 analytically  !
 ! R182  R(65,67)                1.4062         calculate D2E/DX2 analytically  !
 ! R183  R(65,182)               1.0831         calculate D2E/DX2 analytically  !
 ! R184  R(66,67)                1.4062         calculate D2E/DX2 analytically  !
 ! R185  R(66,183)               1.0839         calculate D2E/DX2 analytically  !
 ! R186  R(67,184)               1.0835         calculate D2E/DX2 analytically  !
 ! R187  R(68,69)                1.5305         calculate D2E/DX2 analytically  !
 ! R188  R(68,271)               1.0943         calculate D2E/DX2 analytically  !
 ! R189  R(68,272)               1.0935         calculate D2E/DX2 analytically  !
 ! R190  R(68,273)               1.0929         calculate D2E/DX2 analytically  !
 ! R191  R(69,70)                1.5115         calculate D2E/DX2 analytically  !
 ! R192  R(69,274)               1.0949         calculate D2E/DX2 analytically  !
 ! R193  R(69,275)               1.0964         calculate D2E/DX2 analytically  !
 ! R194  R(70,71)                1.4064         calculate D2E/DX2 analytically  !
 ! R195  R(70,72)                1.406          calculate D2E/DX2 analytically  !
 ! R196  R(71,73)                1.4061         calculate D2E/DX2 analytically  !
 ! R197  R(71,276)               1.0837         calculate D2E/DX2 analytically  !
 ! R198  R(72,74)                1.4054         calculate D2E/DX2 analytically  !
 ! R199  R(72,277)               1.0836         calculate D2E/DX2 analytically  !
 ! R200  R(73,75)                1.4069         calculate D2E/DX2 analytically  !
 ! R201  R(73,278)               1.0831         calculate D2E/DX2 analytically  !
 ! R202  R(74,75)                1.4066         calculate D2E/DX2 analytically  !
 ! R203  R(74,279)               1.0829         calculate D2E/DX2 analytically  !
 ! R204  R(75,76)                1.3648         calculate D2E/DX2 analytically  !
 ! R205  R(76,229)               2.4301         calculate D2E/DX2 analytically  !
 ! R206  R(76,280)               0.9668         calculate D2E/DX2 analytically  !
 ! R207  R(76,385)               2.7755         calculate D2E/DX2 analytically  !
 ! R208  R(76,392)               2.2928         calculate D2E/DX2 analytically  !
 ! R209  R(76,400)               1.9258         calculate D2E/DX2 analytically  !
 ! R210  R(77,78)                1.5337         calculate D2E/DX2 analytically  !
 ! R211  R(77,281)               1.0954         calculate D2E/DX2 analytically  !
 ! R212  R(77,282)               1.0775         calculate D2E/DX2 analytically  !
 ! R213  R(77,283)               1.0917         calculate D2E/DX2 analytically  !
 ! R214  R(77,428)              12.9467         calculate D2E/DX2 analytically  !
 ! R215  R(78,79)                1.532          calculate D2E/DX2 analytically  !
 ! R216  R(78,284)               1.0943         calculate D2E/DX2 analytically  !
 ! R217  R(78,285)               1.0977         calculate D2E/DX2 analytically  !
 ! R218  R(79,80)                1.5264         calculate D2E/DX2 analytically  !
 ! R219  R(79,81)                1.5243         calculate D2E/DX2 analytically  !
 ! R220  R(79,286)               1.0989         calculate D2E/DX2 analytically  !
 ! R221  R(80,287)               1.0954         calculate D2E/DX2 analytically  !
 ! R222  R(80,288)               1.0942         calculate D2E/DX2 analytically  !
 ! R223  R(80,289)               1.0954         calculate D2E/DX2 analytically  !
 ! R224  R(81,290)               1.0966         calculate D2E/DX2 analytically  !
 ! R225  R(81,291)               1.09           calculate D2E/DX2 analytically  !
 ! R226  R(81,292)               1.0961         calculate D2E/DX2 analytically  !
 ! R227  R(81,366)              12.9802         calculate D2E/DX2 analytically  !
 ! R228  R(81,428)              12.8888         calculate D2E/DX2 analytically  !
 ! R229  R(82,83)                1.5248         calculate D2E/DX2 analytically  !
 ! R230  R(82,293)               1.0994         calculate D2E/DX2 analytically  !
 ! R231  R(82,294)               1.0744         calculate D2E/DX2 analytically  !
 ! R232  R(82,295)               1.0894         calculate D2E/DX2 analytically  !
 ! R233  R(83,84)                1.8065         calculate D2E/DX2 analytically  !
 ! R234  R(83,296)               1.0904         calculate D2E/DX2 analytically  !
 ! R235  R(83,297)               1.0821         calculate D2E/DX2 analytically  !
 ! R236  R(84,298)               1.3487         calculate D2E/DX2 analytically  !
 ! R237  R(85,86)                1.5316         calculate D2E/DX2 analytically  !
 ! R238  R(85,299)               1.0956         calculate D2E/DX2 analytically  !
 ! R239  R(85,300)               1.0913         calculate D2E/DX2 analytically  !
 ! R240  R(85,301)               1.0877         calculate D2E/DX2 analytically  !
 ! R241  R(86,87)                1.5107         calculate D2E/DX2 analytically  !
 ! R242  R(86,302)               1.0975         calculate D2E/DX2 analytically  !
 ! R243  R(86,303)               1.0948         calculate D2E/DX2 analytically  !
 ! R244  R(87,88)                1.4056         calculate D2E/DX2 analytically  !
 ! R245  R(87,89)                1.4049         calculate D2E/DX2 analytically  !
 ! R246  R(88,90)                1.4076         calculate D2E/DX2 analytically  !
 ! R247  R(88,304)               1.0826         calculate D2E/DX2 analytically  !
 ! R248  R(89,91)                1.403          calculate D2E/DX2 analytically  !
 ! R249  R(89,305)               1.0797         calculate D2E/DX2 analytically  !
 ! R250  R(89,377)               2.2428         calculate D2E/DX2 analytically  !
 ! R251  R(90,92)                1.4071         calculate D2E/DX2 analytically  !
 ! R252  R(90,306)               1.081          calculate D2E/DX2 analytically  !
 ! R253  R(90,338)               2.4914         calculate D2E/DX2 analytically  !
 ! R254  R(91,92)                1.4036         calculate D2E/DX2 analytically  !
 ! R255  R(91,307)               1.0816         calculate D2E/DX2 analytically  !
 ! R256  R(91,377)               2.3535         calculate D2E/DX2 analytically  !
 ! R257  R(92,93)                1.3648         calculate D2E/DX2 analytically  !
 ! R258  R(93,308)               0.9606         calculate D2E/DX2 analytically  !
 ! R259  R(94,95)                1.5333         calculate D2E/DX2 analytically  !
 ! R260  R(94,309)               1.0941         calculate D2E/DX2 analytically  !
 ! R261  R(94,310)               1.0885         calculate D2E/DX2 analytically  !
 ! R262  R(94,311)               1.0925         calculate D2E/DX2 analytically  !
 ! R263  R(95,96)                1.533          calculate D2E/DX2 analytically  !
 ! R264  R(95,312)               1.0976         calculate D2E/DX2 analytically  !
 ! R265  R(95,313)               1.0972         calculate D2E/DX2 analytically  !
 ! R266  R(96,97)                1.5243         calculate D2E/DX2 analytically  !
 ! R267  R(96,98)                1.5279         calculate D2E/DX2 analytically  !
 ! R268  R(96,314)               1.098          calculate D2E/DX2 analytically  !
 ! R269  R(97,297)               2.7774         calculate D2E/DX2 analytically  !
 ! R270  R(97,315)               1.0964         calculate D2E/DX2 analytically  !
 ! R271  R(97,316)               1.0889         calculate D2E/DX2 analytically  !
 ! R272  R(97,317)               1.0883         calculate D2E/DX2 analytically  !
 ! R273  R(98,318)               1.0935         calculate D2E/DX2 analytically  !
 ! R274  R(98,319)               1.0964         calculate D2E/DX2 analytically  !
 ! R275  R(98,320)               1.0834         calculate D2E/DX2 analytically  !
 ! R276  R(99,100)               1.5303         calculate D2E/DX2 analytically  !
 ! R277  R(99,321)               1.0927         calculate D2E/DX2 analytically  !
 ! R278  R(99,322)               1.0886         calculate D2E/DX2 analytically  !
 ! R279  R(99,323)               1.0937         calculate D2E/DX2 analytically  !
 ! R280  R(100,101)              1.5348         calculate D2E/DX2 analytically  !
 ! R281  R(100,102)              1.4281         calculate D2E/DX2 analytically  !
 ! R282  R(100,324)              1.0981         calculate D2E/DX2 analytically  !
 ! R283  R(101,325)              1.0943         calculate D2E/DX2 analytically  !
 ! R284  R(101,326)              1.0954         calculate D2E/DX2 analytically  !
 ! R285  R(101,327)              1.0935         calculate D2E/DX2 analytically  !
 ! R286  R(102,300)              2.5599         calculate D2E/DX2 analytically  !
 ! R287  R(102,328)              0.9604         calculate D2E/DX2 analytically  !
 ! R288  R(103,104)              1.534          calculate D2E/DX2 analytically  !
 ! R289  R(103,329)              1.0899         calculate D2E/DX2 analytically  !
 ! R290  R(103,330)              1.0955         calculate D2E/DX2 analytically  !
 ! R291  R(103,331)              1.0943         calculate D2E/DX2 analytically  !
 ! R292  R(104,105)              1.5118         calculate D2E/DX2 analytically  !
 ! R293  R(104,106)              1.5287         calculate D2E/DX2 analytically  !
 ! R294  R(104,332)              1.0998         calculate D2E/DX2 analytically  !
 ! R295  R(105,333)              1.0919         calculate D2E/DX2 analytically  !
 ! R296  R(105,334)              1.0947         calculate D2E/DX2 analytically  !
 ! R297  R(105,335)              1.0901         calculate D2E/DX2 analytically  !
 ! R298  R(106,336)              1.0932         calculate D2E/DX2 analytically  !
 ! R299  R(106,337)              1.0979         calculate D2E/DX2 analytically  !
 ! R300  R(106,338)              1.0878         calculate D2E/DX2 analytically  !
 ! R301  R(107,108)              1.54           calculate D2E/DX2 analytically  !
 ! R302  R(107,339)              1.0944         calculate D2E/DX2 analytically  !
 ! R303  R(107,340)              1.094          calculate D2E/DX2 analytically  !
 ! R304  R(107,341)              1.0928         calculate D2E/DX2 analytically  !
 ! R305  R(107,345)              2.7931         calculate D2E/DX2 analytically  !
 ! R306  R(108,342)              1.094          calculate D2E/DX2 analytically  !
 ! R307  R(108,343)              1.0942         calculate D2E/DX2 analytically  !
 ! R308  R(108,344)              1.0861         calculate D2E/DX2 analytically  !
 ! R309  R(109,110)              1.5487         calculate D2E/DX2 analytically  !
 ! R310  R(109,345)              1.0898         calculate D2E/DX2 analytically  !
 ! R311  R(109,346)              1.095          calculate D2E/DX2 analytically  !
 ! R312  R(109,347)              1.0949         calculate D2E/DX2 analytically  !
 ! R313  R(110,111)              1.5284         calculate D2E/DX2 analytically  !
 ! R314  R(110,112)              1.53           calculate D2E/DX2 analytically  !
 ! R315  R(110,348)              1.0978         calculate D2E/DX2 analytically  !
 ! R316  R(111,349)              1.0932         calculate D2E/DX2 analytically  !
 ! R317  R(111,350)              1.0961         calculate D2E/DX2 analytically  !
 ! R318  R(111,351)              1.0958         calculate D2E/DX2 analytically  !
 ! R319  R(112,352)              1.0939         calculate D2E/DX2 analytically  !
 ! R320  R(112,353)              1.0938         calculate D2E/DX2 analytically  !
 ! R321  R(112,354)              1.0911         calculate D2E/DX2 analytically  !
 ! R322  R(113,130)              1.3906         calculate D2E/DX2 analytically  !
 ! R323  R(113,133)              1.3987         calculate D2E/DX2 analytically  !
 ! R324  R(113,355)              1.0789         calculate D2E/DX2 analytically  !
 ! R325  R(114,131)              1.3931         calculate D2E/DX2 analytically  !
 ! R326  R(114,133)              1.3965         calculate D2E/DX2 analytically  !
 ! R327  R(114,356)              1.0864         calculate D2E/DX2 analytically  !
 ! R328  R(115,128)              1.3916         calculate D2E/DX2 analytically  !
 ! R329  R(115,134)              1.3982         calculate D2E/DX2 analytically  !
 ! R330  R(115,357)              1.0815         calculate D2E/DX2 analytically  !
 ! R331  R(116,129)              1.3943         calculate D2E/DX2 analytically  !
 ! R332  R(116,134)              1.3966         calculate D2E/DX2 analytically  !
 ! R333  R(116,358)              1.086          calculate D2E/DX2 analytically  !
 ! R334  R(117,123)              1.3931         calculate D2E/DX2 analytically  !
 ! R335  R(117,135)              1.3986         calculate D2E/DX2 analytically  !
 ! R336  R(117,359)              1.0791         calculate D2E/DX2 analytically  !
 ! R337  R(118,124)              1.3943         calculate D2E/DX2 analytically  !
 ! R338  R(118,135)              1.3964         calculate D2E/DX2 analytically  !
 ! R339  R(118,360)              1.0863         calculate D2E/DX2 analytically  !
 ! R340  R(119,120)              1.5149         calculate D2E/DX2 analytically  !
 ! R341  R(119,121)              1.3929         calculate D2E/DX2 analytically  !
 ! R342  R(119,122)              1.3971         calculate D2E/DX2 analytically  !
 ! R343  R(120,132)              1.5451         calculate D2E/DX2 analytically  !
 ! R344  R(120,361)              1.0989         calculate D2E/DX2 analytically  !
 ! R345  R(120,362)              1.0948         calculate D2E/DX2 analytically  !
 ! R346  R(121,144)              1.3926         calculate D2E/DX2 analytically  !
 ! R347  R(121,214)              2.4366         calculate D2E/DX2 analytically  !
 ! R348  R(121,363)              1.0753         calculate D2E/DX2 analytically  !
 ! R349  R(122,145)              1.3854         calculate D2E/DX2 analytically  !
 ! R350  R(122,364)              1.0807         calculate D2E/DX2 analytically  !
 ! R351  R(123,150)              1.4025         calculate D2E/DX2 analytically  !
 ! R352  R(123,365)              1.086          calculate D2E/DX2 analytically  !
 ! R353  R(124,150)              1.4017         calculate D2E/DX2 analytically  !
 ! R354  R(124,291)             12.9607         calculate D2E/DX2 analytically  !
 ! R355  R(124,366)              1.085          calculate D2E/DX2 analytically  !
 ! R356  R(125,133)              1.5122         calculate D2E/DX2 analytically  !
 ! R357  R(125,138)              1.5467         calculate D2E/DX2 analytically  !
 ! R358  R(125,367)              1.0969         calculate D2E/DX2 analytically  !
 ! R359  R(125,368)              1.0942         calculate D2E/DX2 analytically  !
 ! R360  R(126,134)              1.5123         calculate D2E/DX2 analytically  !
 ! R361  R(126,136)              1.5462         calculate D2E/DX2 analytically  !
 ! R362  R(126,369)              1.0944         calculate D2E/DX2 analytically  !
 ! R363  R(126,370)              1.0924         calculate D2E/DX2 analytically  !
 ! R364  R(127,135)              1.513          calculate D2E/DX2 analytically  !
 ! R365  R(127,137)              1.5457         calculate D2E/DX2 analytically  !
 ! R366  R(127,371)              1.0958         calculate D2E/DX2 analytically  !
 ! R367  R(127,372)              1.0934         calculate D2E/DX2 analytically  !
 ! R368  R(128,139)              1.402          calculate D2E/DX2 analytically  !
 ! R369  R(128,373)              1.0851         calculate D2E/DX2 analytically  !
 ! R370  R(129,139)              1.3997         calculate D2E/DX2 analytically  !
 ! R371  R(129,374)              1.0861         calculate D2E/DX2 analytically  !
 ! R372  R(130,140)              1.405          calculate D2E/DX2 analytically  !
 ! R373  R(130,375)              1.0863         calculate D2E/DX2 analytically  !
 ! R374  R(131,140)              1.4027         calculate D2E/DX2 analytically  !
 ! R375  R(131,376)              1.0852         calculate D2E/DX2 analytically  !
 ! R376  R(132,160)              1.4927         calculate D2E/DX2 analytically  !
 ! R377  R(132,377)              1.0844         calculate D2E/DX2 analytically  !
 ! R378  R(132,378)              1.0869         calculate D2E/DX2 analytically  !
 ! R379  R(136,159)              1.5105         calculate D2E/DX2 analytically  !
 ! R380  R(136,379)              1.0857         calculate D2E/DX2 analytically  !
 ! R381  R(136,380)              1.0992         calculate D2E/DX2 analytically  !
 ! R382  R(137,157)              1.5106         calculate D2E/DX2 analytically  !
 ! R383  R(137,381)              1.0894         calculate D2E/DX2 analytically  !
 ! R384  R(137,382)              1.0924         calculate D2E/DX2 analytically  !
 ! R385  R(138,158)              1.5104         calculate D2E/DX2 analytically  !
 ! R386  R(138,383)              1.0892         calculate D2E/DX2 analytically  !
 ! R387  R(138,384)              1.0936         calculate D2E/DX2 analytically  !
 ! R388  R(139,421)              1.976          calculate D2E/DX2 analytically  !
 ! R389  R(140,411)              1.896          calculate D2E/DX2 analytically  !
 ! R390  R(141,165)              1.5417         calculate D2E/DX2 analytically  !
 ! R391  R(141,385)              1.0924         calculate D2E/DX2 analytically  !
 ! R392  R(141,386)              1.0882         calculate D2E/DX2 analytically  !
 ! R393  R(141,387)              1.0902         calculate D2E/DX2 analytically  !
 ! R394  R(142,165)              1.5501         calculate D2E/DX2 analytically  !
 ! R395  R(142,388)              1.0938         calculate D2E/DX2 analytically  !
 ! R396  R(142,389)              1.0861         calculate D2E/DX2 analytically  !
 ! R397  R(142,390)              1.0856         calculate D2E/DX2 analytically  !
 ! R398  R(143,165)              1.5356         calculate D2E/DX2 analytically  !
 ! R399  R(143,391)              1.0857         calculate D2E/DX2 analytically  !
 ! R400  R(143,392)              1.0875         calculate D2E/DX2 analytically  !
 ! R401  R(143,393)              1.0925         calculate D2E/DX2 analytically  !
 ! R402  R(144,146)              1.3916         calculate D2E/DX2 analytically  !
 ! R403  R(144,214)              2.5663         calculate D2E/DX2 analytically  !
 ! R404  R(144,320)              2.4481         calculate D2E/DX2 analytically  !
 ! R405  R(144,394)              1.0799         calculate D2E/DX2 analytically  !
 ! R406  R(145,146)              1.4009         calculate D2E/DX2 analytically  !
 ! R407  R(145,395)              1.0813         calculate D2E/DX2 analytically  !
 ! R408  R(146,165)              1.5323         calculate D2E/DX2 analytically  !
 ! R409  R(147,418)              1.0922         calculate D2E/DX2 analytically  !
 ! R410  R(147,419)              1.0923         calculate D2E/DX2 analytically  !
 ! R411  R(147,420)              1.0925         calculate D2E/DX2 analytically  !
 ! R412  R(147,421)              1.9758         calculate D2E/DX2 analytically  !
 ! R413  R(148,242)             12.8883         calculate D2E/DX2 analytically  !
 ! R414  R(148,415)              1.0919         calculate D2E/DX2 analytically  !
 ! R415  R(148,416)              1.0926         calculate D2E/DX2 analytically  !
 ! R416  R(148,417)              1.0923         calculate D2E/DX2 analytically  !
 ! R417  R(148,421)              1.9724         calculate D2E/DX2 analytically  !
 ! R418  R(149,412)              1.0923         calculate D2E/DX2 analytically  !
 ! R419  R(149,413)              1.0926         calculate D2E/DX2 analytically  !
 ! R420  R(149,414)              1.092          calculate D2E/DX2 analytically  !
 ! R421  R(149,421)              1.9759         calculate D2E/DX2 analytically  !
 ! R422  R(150,422)              2.1549         calculate D2E/DX2 analytically  !
 ! R423  R(151,203)             10.8651         calculate D2E/DX2 analytically  !
 ! R424  R(151,209)             10.8925         calculate D2E/DX2 analytically  !
 ! R425  R(151,405)              1.094          calculate D2E/DX2 analytically  !
 ! R426  R(151,406)              1.0937         calculate D2E/DX2 analytically  !
 ! R427  R(151,407)              1.0945         calculate D2E/DX2 analytically  !
 ! R428  R(151,411)              1.8896         calculate D2E/DX2 analytically  !
 ! R429  R(152,408)              1.0941         calculate D2E/DX2 analytically  !
 ! R430  R(152,409)              1.0943         calculate D2E/DX2 analytically  !
 ! R431  R(152,410)              1.0942         calculate D2E/DX2 analytically  !
 ! R432  R(152,411)              1.8899         calculate D2E/DX2 analytically  !
 ! R433  R(153,402)              1.094          calculate D2E/DX2 analytically  !
 ! R434  R(153,403)              1.0945         calculate D2E/DX2 analytically  !
 ! R435  R(153,404)              1.0943         calculate D2E/DX2 analytically  !
 ! R436  R(153,411)              1.8897         calculate D2E/DX2 analytically  !
 ! R437  R(154,422)              2.1529         calculate D2E/DX2 analytically  !
 ! R438  R(154,423)              1.092          calculate D2E/DX2 analytically  !
 ! R439  R(154,424)              1.0925         calculate D2E/DX2 analytically  !
 ! R440  R(154,425)              1.0917         calculate D2E/DX2 analytically  !
 ! R441  R(155,422)              2.1527         calculate D2E/DX2 analytically  !
 ! R442  R(155,429)              1.0923         calculate D2E/DX2 analytically  !
 ! R443  R(155,430)              1.0923         calculate D2E/DX2 analytically  !
 ! R444  R(155,431)              1.0925         calculate D2E/DX2 analytically  !
 ! R445  R(156,422)              2.1516         calculate D2E/DX2 analytically  !
 ! R446  R(156,426)              1.0917         calculate D2E/DX2 analytically  !
 ! R447  R(156,427)              1.0924         calculate D2E/DX2 analytically  !
 ! R448  R(156,428)              1.0914         calculate D2E/DX2 analytically  !
 ! R449  R(157,161)              1.2039         calculate D2E/DX2 analytically  !
 ! R450  R(157,396)              1.1141         calculate D2E/DX2 analytically  !
 ! R451  R(158,163)              1.2032         calculate D2E/DX2 analytically  !
 ! R452  R(158,397)              1.1164         calculate D2E/DX2 analytically  !
 ! R453  R(159,164)              1.203          calculate D2E/DX2 analytically  !
 ! R454  R(159,398)              1.1141         calculate D2E/DX2 analytically  !
 ! R455  R(160,162)              1.2161         calculate D2E/DX2 analytically  !
 ! R456  R(160,217)              2.291          calculate D2E/DX2 analytically  !
 ! R457  R(160,343)              2.6934         calculate D2E/DX2 analytically  !
 ! R458  R(160,344)              2.7358         calculate D2E/DX2 analytically  !
 ! R459  R(160,399)              1.1098         calculate D2E/DX2 analytically  !
 ! R460  R(162,217)              2.6903         calculate D2E/DX2 analytically  !
 ! R461  R(162,298)              2.2393         calculate D2E/DX2 analytically  !
 ! R462  R(162,344)              2.2813         calculate D2E/DX2 analytically  !
 ! R463  R(187,401)              0.9635         calculate D2E/DX2 analytically  !
 ! R464  R(201,364)              1.8719         calculate D2E/DX2 analytically  !
 ! R465  R(208,364)              2.2446         calculate D2E/DX2 analytically  !
 ! R466  R(250,258)              1.5567         calculate D2E/DX2 analytically  !
 ! R467  R(282,294)              1.7875         calculate D2E/DX2 analytically  !
 ! R468  R(301,310)              1.8523         calculate D2E/DX2 analytically  !
 ! R469  R(322,329)              1.9724         calculate D2E/DX2 analytically  !
 ! A1    A(2,1,188)            111.0632         calculate D2E/DX2 analytically  !
 ! A2    A(2,1,189)            111.6986         calculate D2E/DX2 analytically  !
 ! A3    A(2,1,190)            111.9656         calculate D2E/DX2 analytically  !
 ! A4    A(188,1,189)          107.4866         calculate D2E/DX2 analytically  !
 ! A5    A(188,1,190)          107.4611         calculate D2E/DX2 analytically  !
 ! A6    A(189,1,190)          106.9152         calculate D2E/DX2 analytically  !
 ! A7    A(1,2,3)              109.194          calculate D2E/DX2 analytically  !
 ! A8    A(1,2,191)            110.6916         calculate D2E/DX2 analytically  !
 ! A9    A(1,2,192)            110.1394         calculate D2E/DX2 analytically  !
 ! A10   A(3,2,191)            110.1264         calculate D2E/DX2 analytically  !
 ! A11   A(3,2,192)            109.4666         calculate D2E/DX2 analytically  !
 ! A12   A(191,2,192)          107.1988         calculate D2E/DX2 analytically  !
 ! A13   A(2,3,4)              111.8153         calculate D2E/DX2 analytically  !
 ! A14   A(2,3,5)              111.6153         calculate D2E/DX2 analytically  !
 ! A15   A(2,3,193)            107.3394         calculate D2E/DX2 analytically  !
 ! A16   A(4,3,5)              107.9679         calculate D2E/DX2 analytically  !
 ! A17   A(4,3,193)            108.5228         calculate D2E/DX2 analytically  !
 ! A18   A(5,3,193)            109.5263         calculate D2E/DX2 analytically  !
 ! A19   A(3,4,194)            110.7764         calculate D2E/DX2 analytically  !
 ! A20   A(3,4,195)            110.4061         calculate D2E/DX2 analytically  !
 ! A21   A(3,4,196)            113.5739         calculate D2E/DX2 analytically  !
 ! A22   A(194,4,195)          107.2916         calculate D2E/DX2 analytically  !
 ! A23   A(194,4,196)          107.106          calculate D2E/DX2 analytically  !
 ! A24   A(195,4,196)          107.4124         calculate D2E/DX2 analytically  !
 ! A25   A(3,5,197)            110.3873         calculate D2E/DX2 analytically  !
 ! A26   A(3,5,198)            110.6347         calculate D2E/DX2 analytically  !
 ! A27   A(3,5,199)            113.2907         calculate D2E/DX2 analytically  !
 ! A28   A(197,5,198)          106.2783         calculate D2E/DX2 analytically  !
 ! A29   A(197,5,199)          106.7108         calculate D2E/DX2 analytically  !
 ! A30   A(198,5,199)          109.2319         calculate D2E/DX2 analytically  !
 ! A31   A(7,6,200)            110.5284         calculate D2E/DX2 analytically  !
 ! A32   A(7,6,201)            111.592          calculate D2E/DX2 analytically  !
 ! A33   A(7,6,202)            111.7707         calculate D2E/DX2 analytically  !
 ! A34   A(200,6,201)          107.931          calculate D2E/DX2 analytically  !
 ! A35   A(200,6,202)          107.7858         calculate D2E/DX2 analytically  !
 ! A36   A(201,6,202)          107.0428         calculate D2E/DX2 analytically  !
 ! A37   A(6,7,8)              112.8692         calculate D2E/DX2 analytically  !
 ! A38   A(6,7,9)              109.0463         calculate D2E/DX2 analytically  !
 ! A39   A(6,7,203)            108.3141         calculate D2E/DX2 analytically  !
 ! A40   A(8,7,9)              108.4014         calculate D2E/DX2 analytically  !
 ! A41   A(8,7,203)            109.0412         calculate D2E/DX2 analytically  !
 ! A42   A(9,7,203)            109.1131         calculate D2E/DX2 analytically  !
 ! A43   A(7,8,204)            112.2418         calculate D2E/DX2 analytically  !
 ! A44   A(7,8,205)            110.5411         calculate D2E/DX2 analytically  !
 ! A45   A(7,8,206)            111.2178         calculate D2E/DX2 analytically  !
 ! A46   A(204,8,205)          107.6758         calculate D2E/DX2 analytically  !
 ! A47   A(204,8,206)          107.7153         calculate D2E/DX2 analytically  !
 ! A48   A(205,8,206)          107.2362         calculate D2E/DX2 analytically  !
 ! A49   A(7,9,207)            112.7238         calculate D2E/DX2 analytically  !
 ! A50   A(7,9,208)            111.8399         calculate D2E/DX2 analytically  !
 ! A51   A(7,9,209)            111.6939         calculate D2E/DX2 analytically  !
 ! A52   A(207,9,208)          106.4474         calculate D2E/DX2 analytically  !
 ! A53   A(207,9,209)          107.0653         calculate D2E/DX2 analytically  !
 ! A54   A(208,9,209)          106.6883         calculate D2E/DX2 analytically  !
 ! A55   A(11,10,210)          111.7149         calculate D2E/DX2 analytically  !
 ! A56   A(11,10,211)          110.4717         calculate D2E/DX2 analytically  !
 ! A57   A(11,10,212)          111.1678         calculate D2E/DX2 analytically  !
 ! A58   A(210,10,211)         107.7309         calculate D2E/DX2 analytically  !
 ! A59   A(210,10,212)         108.0389         calculate D2E/DX2 analytically  !
 ! A60   A(211,10,212)         107.5487         calculate D2E/DX2 analytically  !
 ! A61   A(10,11,12)           111.9958         calculate D2E/DX2 analytically  !
 ! A62   A(10,11,13)           110.3416         calculate D2E/DX2 analytically  !
 ! A63   A(10,11,213)          108.4318         calculate D2E/DX2 analytically  !
 ! A64   A(12,11,13)           108.2571         calculate D2E/DX2 analytically  !
 ! A65   A(12,11,213)          108.9585         calculate D2E/DX2 analytically  !
 ! A66   A(13,11,213)          108.7997         calculate D2E/DX2 analytically  !
 ! A67   A(11,12,214)          111.7386         calculate D2E/DX2 analytically  !
 ! A68   A(11,12,215)          109.7407         calculate D2E/DX2 analytically  !
 ! A69   A(11,12,216)          110.8545         calculate D2E/DX2 analytically  !
 ! A70   A(11,12,280)          147.8381         calculate D2E/DX2 analytically  !
 ! A71   A(214,12,215)         107.7909         calculate D2E/DX2 analytically  !
 ! A72   A(214,12,216)         107.917          calculate D2E/DX2 analytically  !
 ! A73   A(214,12,280)          97.5737         calculate D2E/DX2 analytically  !
 ! A74   A(215,12,216)         108.6937         calculate D2E/DX2 analytically  !
 ! A75   A(215,12,280)          71.4132         calculate D2E/DX2 analytically  !
 ! A76   A(216,12,280)          44.3895         calculate D2E/DX2 analytically  !
 ! A77   A(11,13,217)          110.532          calculate D2E/DX2 analytically  !
 ! A78   A(11,13,218)          111.0996         calculate D2E/DX2 analytically  !
 ! A79   A(11,13,219)          111.4888         calculate D2E/DX2 analytically  !
 ! A80   A(217,13,218)         108.0861         calculate D2E/DX2 analytically  !
 ! A81   A(217,13,219)         107.549          calculate D2E/DX2 analytically  !
 ! A82   A(218,13,219)         107.9366         calculate D2E/DX2 analytically  !
 ! A83   A(15,14,210)          129.6516         calculate D2E/DX2 analytically  !
 ! A84   A(15,14,220)          111.1211         calculate D2E/DX2 analytically  !
 ! A85   A(15,14,221)          111.0666         calculate D2E/DX2 analytically  !
 ! A86   A(15,14,222)          111.0231         calculate D2E/DX2 analytically  !
 ! A87   A(210,14,220)          56.0014         calculate D2E/DX2 analytically  !
 ! A88   A(210,14,221)          52.0746         calculate D2E/DX2 analytically  !
 ! A89   A(210,14,222)         119.2779         calculate D2E/DX2 analytically  !
 ! A90   A(220,14,221)         108.0298         calculate D2E/DX2 analytically  !
 ! A91   A(220,14,222)         107.7058         calculate D2E/DX2 analytically  !
 ! A92   A(221,14,222)         107.7418         calculate D2E/DX2 analytically  !
 ! A93   A(14,15,223)          110.9256         calculate D2E/DX2 analytically  !
 ! A94   A(14,15,224)          111.1597         calculate D2E/DX2 analytically  !
 ! A95   A(14,15,225)          111.2465         calculate D2E/DX2 analytically  !
 ! A96   A(14,15,238)          135.7709         calculate D2E/DX2 analytically  !
 ! A97   A(223,15,224)         108.1564         calculate D2E/DX2 analytically  !
 ! A98   A(223,15,225)         107.5688         calculate D2E/DX2 analytically  !
 ! A99   A(223,15,238)          45.8666         calculate D2E/DX2 analytically  !
 ! A100  A(224,15,225)         107.6245         calculate D2E/DX2 analytically  !
 ! A101  A(224,15,238)          63.2679         calculate D2E/DX2 analytically  !
 ! A102  A(225,15,238)         111.9756         calculate D2E/DX2 analytically  !
 ! A103  A(17,16,226)          110.2251         calculate D2E/DX2 analytically  !
 ! A104  A(17,16,227)          111.2129         calculate D2E/DX2 analytically  !
 ! A105  A(17,16,228)          110.8048         calculate D2E/DX2 analytically  !
 ! A106  A(226,16,227)         108.2531         calculate D2E/DX2 analytically  !
 ! A107  A(226,16,228)         108.4235         calculate D2E/DX2 analytically  !
 ! A108  A(227,16,228)         107.8207         calculate D2E/DX2 analytically  !
 ! A109  A(16,17,18)           112.1915         calculate D2E/DX2 analytically  !
 ! A110  A(16,17,229)          110.3833         calculate D2E/DX2 analytically  !
 ! A111  A(16,17,230)          109.5152         calculate D2E/DX2 analytically  !
 ! A112  A(18,17,229)          111.2212         calculate D2E/DX2 analytically  !
 ! A113  A(18,17,230)          105.7806         calculate D2E/DX2 analytically  !
 ! A114  A(229,17,230)         107.532          calculate D2E/DX2 analytically  !
 ! A115  A(17,18,19)           117.1766         calculate D2E/DX2 analytically  !
 ! A116  A(17,18,20)           121.0138         calculate D2E/DX2 analytically  !
 ! A117  A(19,18,20)           121.8071         calculate D2E/DX2 analytically  !
 ! A118  A(18,19,231)          116.5388         calculate D2E/DX2 analytically  !
 ! A119  A(18,19,400)          121.3075         calculate D2E/DX2 analytically  !
 ! A120  A(231,19,400)         119.5472         calculate D2E/DX2 analytically  !
 ! A121  A(22,21,232)          111.1748         calculate D2E/DX2 analytically  !
 ! A122  A(22,21,233)          112.3694         calculate D2E/DX2 analytically  !
 ! A123  A(22,21,234)          110.5888         calculate D2E/DX2 analytically  !
 ! A124  A(232,21,233)         107.9833         calculate D2E/DX2 analytically  !
 ! A125  A(232,21,234)         107.8522         calculate D2E/DX2 analytically  !
 ! A126  A(233,21,234)         106.6542         calculate D2E/DX2 analytically  !
 ! A127  A(21,22,23)           112.623          calculate D2E/DX2 analytically  !
 ! A128  A(21,22,235)          109.161          calculate D2E/DX2 analytically  !
 ! A129  A(21,22,236)          108.9312         calculate D2E/DX2 analytically  !
 ! A130  A(23,22,235)          111.7835         calculate D2E/DX2 analytically  !
 ! A131  A(23,22,236)          108.7242         calculate D2E/DX2 analytically  !
 ! A132  A(235,22,236)         105.3249         calculate D2E/DX2 analytically  !
 ! A133  A(22,23,24)           118.7168         calculate D2E/DX2 analytically  !
 ! A134  A(22,23,25)           121.1896         calculate D2E/DX2 analytically  !
 ! A135  A(24,23,25)           120.0342         calculate D2E/DX2 analytically  !
 ! A136  A(23,24,26)           119.604          calculate D2E/DX2 analytically  !
 ! A137  A(23,24,237)          121.0473         calculate D2E/DX2 analytically  !
 ! A138  A(26,24,237)          119.0267         calculate D2E/DX2 analytically  !
 ! A139  A(23,25,27)           119.9206         calculate D2E/DX2 analytically  !
 ! A140  A(23,25,238)          120.0888         calculate D2E/DX2 analytically  !
 ! A141  A(27,25,238)          119.951          calculate D2E/DX2 analytically  !
 ! A142  A(24,26,28)           120.8156         calculate D2E/DX2 analytically  !
 ! A143  A(24,26,239)          121.5511         calculate D2E/DX2 analytically  !
 ! A144  A(24,26,262)          111.01           calculate D2E/DX2 analytically  !
 ! A145  A(28,26,239)          117.5397         calculate D2E/DX2 analytically  !
 ! A146  A(28,26,262)           85.5562         calculate D2E/DX2 analytically  !
 ! A147  A(239,26,262)          75.9255         calculate D2E/DX2 analytically  !
 ! A148  A(25,27,28)           119.755          calculate D2E/DX2 analytically  !
 ! A149  A(25,27,240)          120.9805         calculate D2E/DX2 analytically  !
 ! A150  A(25,27,390)          117.4537         calculate D2E/DX2 analytically  !
 ! A151  A(28,27,240)          119.0981         calculate D2E/DX2 analytically  !
 ! A152  A(28,27,390)           96.6363         calculate D2E/DX2 analytically  !
 ! A153  A(240,27,390)          58.6602         calculate D2E/DX2 analytically  !
 ! A154  A(26,28,27)           119.5618         calculate D2E/DX2 analytically  !
 ! A155  A(26,28,29)           118.6822         calculate D2E/DX2 analytically  !
 ! A156  A(27,28,29)           121.7497         calculate D2E/DX2 analytically  !
 ! A157  A(28,29,241)          110.0408         calculate D2E/DX2 analytically  !
 ! A158  A(31,30,242)          111.5706         calculate D2E/DX2 analytically  !
 ! A159  A(31,30,243)          110.9002         calculate D2E/DX2 analytically  !
 ! A160  A(31,30,244)          110.8967         calculate D2E/DX2 analytically  !
 ! A161  A(31,30,416)           97.3976         calculate D2E/DX2 analytically  !
 ! A162  A(242,30,243)         107.9793         calculate D2E/DX2 analytically  !
 ! A163  A(242,30,244)         108.0089         calculate D2E/DX2 analytically  !
 ! A164  A(242,30,416)          15.5618         calculate D2E/DX2 analytically  !
 ! A165  A(243,30,244)         107.3176         calculate D2E/DX2 analytically  !
 ! A166  A(243,30,416)         120.8336         calculate D2E/DX2 analytically  !
 ! A167  A(244,30,416)         109.1372         calculate D2E/DX2 analytically  !
 ! A168  A(30,31,32)           110.9251         calculate D2E/DX2 analytically  !
 ! A169  A(30,31,245)          109.1463         calculate D2E/DX2 analytically  !
 ! A170  A(30,31,246)          109.2587         calculate D2E/DX2 analytically  !
 ! A171  A(32,31,245)          110.5774         calculate D2E/DX2 analytically  !
 ! A172  A(32,31,246)          110.5428         calculate D2E/DX2 analytically  !
 ! A173  A(245,31,246)         106.2681         calculate D2E/DX2 analytically  !
 ! A174  A(31,32,33)           119.9204         calculate D2E/DX2 analytically  !
 ! A175  A(31,32,34)           119.3798         calculate D2E/DX2 analytically  !
 ! A176  A(33,32,34)           120.46           calculate D2E/DX2 analytically  !
 ! A177  A(32,33,35)           119.6837         calculate D2E/DX2 analytically  !
 ! A178  A(32,33,247)          119.6638         calculate D2E/DX2 analytically  !
 ! A179  A(35,33,247)          120.2828         calculate D2E/DX2 analytically  !
 ! A180  A(32,34,36)           118.667          calculate D2E/DX2 analytically  !
 ! A181  A(32,34,248)          120.1562         calculate D2E/DX2 analytically  !
 ! A182  A(32,34,335)           92.7322         calculate D2E/DX2 analytically  !
 ! A183  A(36,34,248)          120.8256         calculate D2E/DX2 analytically  !
 ! A184  A(36,34,335)           90.4331         calculate D2E/DX2 analytically  !
 ! A185  A(248,34,335)          92.7334         calculate D2E/DX2 analytically  !
 ! A186  A(33,35,37)           119.6369         calculate D2E/DX2 analytically  !
 ! A187  A(33,35,249)          119.0917         calculate D2E/DX2 analytically  !
 ! A188  A(37,35,249)          121.1758         calculate D2E/DX2 analytically  !
 ! A189  A(34,36,37)           121.0912         calculate D2E/DX2 analytically  !
 ! A190  A(34,36,250)          123.2614         calculate D2E/DX2 analytically  !
 ! A191  A(37,36,250)          114.8286         calculate D2E/DX2 analytically  !
 ! A192  A(35,37,36)           119.5093         calculate D2E/DX2 analytically  !
 ! A193  A(35,37,199)          102.5518         calculate D2E/DX2 analytically  !
 ! A194  A(35,37,251)          121.9968         calculate D2E/DX2 analytically  !
 ! A195  A(36,37,199)          116.0705         calculate D2E/DX2 analytically  !
 ! A196  A(36,37,251)          118.477          calculate D2E/DX2 analytically  !
 ! A197  A(199,37,251)          50.8942         calculate D2E/DX2 analytically  !
 ! A198  A(39,38,252)          111.1445         calculate D2E/DX2 analytically  !
 ! A199  A(39,38,253)          111.3786         calculate D2E/DX2 analytically  !
 ! A200  A(39,38,254)          109.1201         calculate D2E/DX2 analytically  !
 ! A201  A(252,38,253)         107.4012         calculate D2E/DX2 analytically  !
 ! A202  A(252,38,254)         108.7911         calculate D2E/DX2 analytically  !
 ! A203  A(253,38,254)         108.9401         calculate D2E/DX2 analytically  !
 ! A204  A(38,39,40)           112.3044         calculate D2E/DX2 analytically  !
 ! A205  A(38,39,255)          109.6829         calculate D2E/DX2 analytically  !
 ! A206  A(38,39,256)          107.2615         calculate D2E/DX2 analytically  !
 ! A207  A(38,39,308)          144.4364         calculate D2E/DX2 analytically  !
 ! A208  A(40,39,255)          109.2584         calculate D2E/DX2 analytically  !
 ! A209  A(40,39,256)          110.9765         calculate D2E/DX2 analytically  !
 ! A210  A(255,39,256)         107.2144         calculate D2E/DX2 analytically  !
 ! A211  A(255,39,308)         104.1396         calculate D2E/DX2 analytically  !
 ! A212  A(256,39,308)          50.6626         calculate D2E/DX2 analytically  !
 ! A213  A(39,40,41)           114.3676         calculate D2E/DX2 analytically  !
 ! A214  A(39,40,257)          110.365          calculate D2E/DX2 analytically  !
 ! A215  A(39,40,258)          106.1992         calculate D2E/DX2 analytically  !
 ! A216  A(41,40,257)          106.0615         calculate D2E/DX2 analytically  !
 ! A217  A(41,40,258)          117.2241         calculate D2E/DX2 analytically  !
 ! A218  A(41,40,308)           80.4232         calculate D2E/DX2 analytically  !
 ! A219  A(257,40,258)         101.8545         calculate D2E/DX2 analytically  !
 ! A220  A(257,40,308)          56.2506         calculate D2E/DX2 analytically  !
 ! A221  A(258,40,308)         156.4371         calculate D2E/DX2 analytically  !
 ! A222  A(40,41,42)           116.9914         calculate D2E/DX2 analytically  !
 ! A223  A(40,41,43)           117.8771         calculate D2E/DX2 analytically  !
 ! A224  A(42,41,43)           124.852          calculate D2E/DX2 analytically  !
 ! A225  A(41,43,378)          150.528          calculate D2E/DX2 analytically  !
 ! A226  A(45,44,259)          110.3212         calculate D2E/DX2 analytically  !
 ! A227  A(45,44,260)          110.7804         calculate D2E/DX2 analytically  !
 ! A228  A(45,44,261)          109.4934         calculate D2E/DX2 analytically  !
 ! A229  A(259,44,260)         108.4318         calculate D2E/DX2 analytically  !
 ! A230  A(259,44,261)         109.1221         calculate D2E/DX2 analytically  !
 ! A231  A(260,44,261)         108.6512         calculate D2E/DX2 analytically  !
 ! A232  A(44,45,46)           111.7389         calculate D2E/DX2 analytically  !
 ! A233  A(44,45,47)           111.3952         calculate D2E/DX2 analytically  !
 ! A234  A(44,45,262)          106.5862         calculate D2E/DX2 analytically  !
 ! A235  A(46,45,47)           108.0336         calculate D2E/DX2 analytically  !
 ! A236  A(46,45,262)          110.0381         calculate D2E/DX2 analytically  !
 ! A237  A(47,45,262)          109.0245         calculate D2E/DX2 analytically  !
 ! A238  A(45,46,239)           89.8662         calculate D2E/DX2 analytically  !
 ! A239  A(45,46,263)          111.1763         calculate D2E/DX2 analytically  !
 ! A240  A(45,46,264)          108.0871         calculate D2E/DX2 analytically  !
 ! A241  A(45,46,265)          113.3114         calculate D2E/DX2 analytically  !
 ! A242  A(239,46,263)          55.2911         calculate D2E/DX2 analytically  !
 ! A243  A(239,46,264)         158.7516         calculate D2E/DX2 analytically  !
 ! A244  A(239,46,265)          73.8784         calculate D2E/DX2 analytically  !
 ! A245  A(263,46,264)         106.1618         calculate D2E/DX2 analytically  !
 ! A246  A(263,46,265)         110.1084         calculate D2E/DX2 analytically  !
 ! A247  A(264,46,265)         107.658          calculate D2E/DX2 analytically  !
 ! A248  A(45,47,266)          107.1576         calculate D2E/DX2 analytically  !
 ! A249  A(45,47,269)          100.498          calculate D2E/DX2 analytically  !
 ! A250  A(266,47,269)         111.0292         calculate D2E/DX2 analytically  !
 ! A251  A(178,48,259)          98.7644         calculate D2E/DX2 analytically  !
 ! A252  A(178,48,267)          59.8334         calculate D2E/DX2 analytically  !
 ! A253  A(178,48,268)         123.1061         calculate D2E/DX2 analytically  !
 ! A254  A(178,48,269)         127.1964         calculate D2E/DX2 analytically  !
 ! A255  A(178,48,270)          49.9287         calculate D2E/DX2 analytically  !
 ! A256  A(259,48,267)         135.6567         calculate D2E/DX2 analytically  !
 ! A257  A(259,48,268)         114.4924         calculate D2E/DX2 analytically  !
 ! A258  A(259,48,269)          50.37           calculate D2E/DX2 analytically  !
 ! A259  A(259,48,270)          60.4909         calculate D2E/DX2 analytically  !
 ! A260  A(267,48,268)         109.4817         calculate D2E/DX2 analytically  !
 ! A261  A(267,48,269)         109.3146         calculate D2E/DX2 analytically  !
 ! A262  A(267,48,270)         109.7073         calculate D2E/DX2 analytically  !
 ! A263  A(268,48,269)         109.4021         calculate D2E/DX2 analytically  !
 ! A264  A(268,48,270)         109.4338         calculate D2E/DX2 analytically  !
 ! A265  A(269,48,270)         109.4874         calculate D2E/DX2 analytically  !
 ! A266  A(50,49,176)          110.5625         calculate D2E/DX2 analytically  !
 ! A267  A(50,49,177)          111.9795         calculate D2E/DX2 analytically  !
 ! A268  A(176,49,177)         107.7552         calculate D2E/DX2 analytically  !
 ! A269  A(49,50,51)           108.6677         calculate D2E/DX2 analytically  !
 ! A270  A(49,50,53)           108.6612         calculate D2E/DX2 analytically  !
 ! A271  A(49,50,175)          108.7229         calculate D2E/DX2 analytically  !
 ! A272  A(51,50,53)           113.7485         calculate D2E/DX2 analytically  !
 ! A273  A(51,50,175)          106.7775         calculate D2E/DX2 analytically  !
 ! A274  A(53,50,175)          110.1474         calculate D2E/DX2 analytically  !
 ! A275  A(50,51,52)           121.0989         calculate D2E/DX2 analytically  !
 ! A276  A(50,51,57)           117.4332         calculate D2E/DX2 analytically  !
 ! A277  A(52,51,57)           121.4631         calculate D2E/DX2 analytically  !
 ! A278  A(51,52,389)          154.5204         calculate D2E/DX2 analytically  !
 ! A279  A(50,53,54)           110.0509         calculate D2E/DX2 analytically  !
 ! A280  A(50,53,55)           112.1253         calculate D2E/DX2 analytically  !
 ! A281  A(50,53,166)          107.9052         calculate D2E/DX2 analytically  !
 ! A282  A(54,53,55)           108.7446         calculate D2E/DX2 analytically  !
 ! A283  A(54,53,166)          108.6374         calculate D2E/DX2 analytically  !
 ! A284  A(55,53,166)          109.3148         calculate D2E/DX2 analytically  !
 ! A285  A(53,54,56)           115.8231         calculate D2E/DX2 analytically  !
 ! A286  A(53,54,170)          110.6785         calculate D2E/DX2 analytically  !
 ! A287  A(53,54,171)          107.0043         calculate D2E/DX2 analytically  !
 ! A288  A(56,54,170)          108.904          calculate D2E/DX2 analytically  !
 ! A289  A(56,54,171)          109.1401         calculate D2E/DX2 analytically  !
 ! A290  A(170,54,171)         104.6863         calculate D2E/DX2 analytically  !
 ! A291  A(53,55,167)          111.3457         calculate D2E/DX2 analytically  !
 ! A292  A(53,55,168)          110.9731         calculate D2E/DX2 analytically  !
 ! A293  A(53,55,169)          110.9772         calculate D2E/DX2 analytically  !
 ! A294  A(167,55,168)         107.524          calculate D2E/DX2 analytically  !
 ! A295  A(167,55,169)         107.3742         calculate D2E/DX2 analytically  !
 ! A296  A(168,55,169)         108.49           calculate D2E/DX2 analytically  !
 ! A297  A(54,56,172)          111.9174         calculate D2E/DX2 analytically  !
 ! A298  A(54,56,173)          112.4807         calculate D2E/DX2 analytically  !
 ! A299  A(54,56,174)          110.3913         calculate D2E/DX2 analytically  !
 ! A300  A(172,56,173)         107.3189         calculate D2E/DX2 analytically  !
 ! A301  A(172,56,174)         107.5061         calculate D2E/DX2 analytically  !
 ! A302  A(173,56,174)         106.961          calculate D2E/DX2 analytically  !
 ! A303  A(51,57,58)           121.1824         calculate D2E/DX2 analytically  !
 ! A304  A(51,57,186)          117.3033         calculate D2E/DX2 analytically  !
 ! A305  A(58,57,186)          121.5065         calculate D2E/DX2 analytically  !
 ! A306  A(57,58,59)           110.6455         calculate D2E/DX2 analytically  !
 ! A307  A(57,58,61)           109.0102         calculate D2E/DX2 analytically  !
 ! A308  A(57,58,185)          108.9426         calculate D2E/DX2 analytically  !
 ! A309  A(59,58,61)           111.4407         calculate D2E/DX2 analytically  !
 ! A310  A(59,58,185)          105.6177         calculate D2E/DX2 analytically  !
 ! A311  A(61,58,185)          111.1318         calculate D2E/DX2 analytically  !
 ! A312  A(58,59,60)           120.0002         calculate D2E/DX2 analytically  !
 ! A313  A(58,59,187)          119.9989         calculate D2E/DX2 analytically  !
 ! A314  A(60,59,187)          120.0009         calculate D2E/DX2 analytically  !
 ! A315  A(58,61,62)           113.7533         calculate D2E/DX2 analytically  !
 ! A316  A(58,61,178)          109.2409         calculate D2E/DX2 analytically  !
 ! A317  A(58,61,179)          107.1519         calculate D2E/DX2 analytically  !
 ! A318  A(62,61,178)          110.4143         calculate D2E/DX2 analytically  !
 ! A319  A(62,61,179)          110.2207         calculate D2E/DX2 analytically  !
 ! A320  A(178,61,179)         105.7013         calculate D2E/DX2 analytically  !
 ! A321  A(61,62,63)           120.0346         calculate D2E/DX2 analytically  !
 ! A322  A(61,62,64)           119.7361         calculate D2E/DX2 analytically  !
 ! A323  A(63,62,64)           120.2108         calculate D2E/DX2 analytically  !
 ! A324  A(62,63,65)           119.9321         calculate D2E/DX2 analytically  !
 ! A325  A(62,63,180)          120.5914         calculate D2E/DX2 analytically  !
 ! A326  A(65,63,180)          119.4763         calculate D2E/DX2 analytically  !
 ! A327  A(62,64,66)           119.7939         calculate D2E/DX2 analytically  !
 ! A328  A(62,64,181)          119.9705         calculate D2E/DX2 analytically  !
 ! A329  A(66,64,181)          120.2312         calculate D2E/DX2 analytically  !
 ! A330  A(63,65,67)           119.9357         calculate D2E/DX2 analytically  !
 ! A331  A(63,65,182)          120.0052         calculate D2E/DX2 analytically  !
 ! A332  A(67,65,182)          120.0543         calculate D2E/DX2 analytically  !
 ! A333  A(64,66,67)           120.0635         calculate D2E/DX2 analytically  !
 ! A334  A(64,66,183)          120.0215         calculate D2E/DX2 analytically  !
 ! A335  A(67,66,183)          119.9146         calculate D2E/DX2 analytically  !
 ! A336  A(65,67,66)           120.053          calculate D2E/DX2 analytically  !
 ! A337  A(65,67,184)          120.0056         calculate D2E/DX2 analytically  !
 ! A338  A(66,67,184)          119.9413         calculate D2E/DX2 analytically  !
 ! A339  A(69,68,271)          111.0742         calculate D2E/DX2 analytically  !
 ! A340  A(69,68,272)          111.0155         calculate D2E/DX2 analytically  !
 ! A341  A(69,68,273)          111.2072         calculate D2E/DX2 analytically  !
 ! A342  A(271,68,272)         108.0361         calculate D2E/DX2 analytically  !
 ! A343  A(271,68,273)         107.9946         calculate D2E/DX2 analytically  !
 ! A344  A(272,68,273)         107.3552         calculate D2E/DX2 analytically  !
 ! A345  A(68,69,70)           113.5835         calculate D2E/DX2 analytically  !
 ! A346  A(68,69,274)          109.3004         calculate D2E/DX2 analytically  !
 ! A347  A(68,69,275)          108.9153         calculate D2E/DX2 analytically  !
 ! A348  A(70,69,274)          109.2951         calculate D2E/DX2 analytically  !
 ! A349  A(70,69,275)          109.4459         calculate D2E/DX2 analytically  !
 ! A350  A(274,69,275)         106.0236         calculate D2E/DX2 analytically  !
 ! A351  A(69,70,71)           120.2545         calculate D2E/DX2 analytically  !
 ! A352  A(69,70,72)           119.7427         calculate D2E/DX2 analytically  !
 ! A353  A(71,70,72)           119.9826         calculate D2E/DX2 analytically  !
 ! A354  A(70,71,73)           120.0161         calculate D2E/DX2 analytically  !
 ! A355  A(70,71,276)          120.2201         calculate D2E/DX2 analytically  !
 ! A356  A(73,71,276)          119.7564         calculate D2E/DX2 analytically  !
 ! A357  A(70,72,74)           119.9627         calculate D2E/DX2 analytically  !
 ! A358  A(70,72,277)          120.1823         calculate D2E/DX2 analytically  !
 ! A359  A(74,72,277)          119.8426         calculate D2E/DX2 analytically  !
 ! A360  A(71,73,75)           119.9523         calculate D2E/DX2 analytically  !
 ! A361  A(71,73,278)          120.3406         calculate D2E/DX2 analytically  !
 ! A362  A(75,73,278)          119.6908         calculate D2E/DX2 analytically  !
 ! A363  A(72,74,75)           120.058          calculate D2E/DX2 analytically  !
 ! A364  A(72,74,279)          120.6569         calculate D2E/DX2 analytically  !
 ! A365  A(75,74,279)          119.2719         calculate D2E/DX2 analytically  !
 ! A366  A(73,75,74)           119.9281         calculate D2E/DX2 analytically  !
 ! A367  A(73,75,76)           120.333          calculate D2E/DX2 analytically  !
 ! A368  A(74,75,76)           119.7383         calculate D2E/DX2 analytically  !
 ! A369  A(75,76,229)           94.1483         calculate D2E/DX2 analytically  !
 ! A370  A(75,76,280)          109.7948         calculate D2E/DX2 analytically  !
 ! A371  A(75,76,385)          153.3641         calculate D2E/DX2 analytically  !
 ! A372  A(75,76,392)          141.2615         calculate D2E/DX2 analytically  !
 ! A373  A(75,76,400)          101.4786         calculate D2E/DX2 analytically  !
 ! A374  A(229,76,280)          93.5121         calculate D2E/DX2 analytically  !
 ! A375  A(229,76,385)          65.1802         calculate D2E/DX2 analytically  !
 ! A376  A(229,76,392)         123.7429         calculate D2E/DX2 analytically  !
 ! A377  A(229,76,400)          61.5906         calculate D2E/DX2 analytically  !
 ! A378  A(280,76,385)          58.1716         calculate D2E/DX2 analytically  !
 ! A379  A(280,76,392)          78.3827         calculate D2E/DX2 analytically  !
 ! A380  A(280,76,400)         141.4334         calculate D2E/DX2 analytically  !
 ! A381  A(385,76,392)          63.5632         calculate D2E/DX2 analytically  !
 ! A382  A(385,76,400)          83.8463         calculate D2E/DX2 analytically  !
 ! A383  A(392,76,400)          91.2634         calculate D2E/DX2 analytically  !
 ! A384  A(78,77,281)          111.0248         calculate D2E/DX2 analytically  !
 ! A385  A(78,77,282)          110.9826         calculate D2E/DX2 analytically  !
 ! A386  A(78,77,283)          112.4523         calculate D2E/DX2 analytically  !
 ! A387  A(78,77,428)          124.6753         calculate D2E/DX2 analytically  !
 ! A388  A(281,77,282)         108.0259         calculate D2E/DX2 analytically  !
 ! A389  A(281,77,283)         107.4943         calculate D2E/DX2 analytically  !
 ! A390  A(281,77,428)          36.5653         calculate D2E/DX2 analytically  !
 ! A391  A(282,77,283)         106.6322         calculate D2E/DX2 analytically  !
 ! A392  A(282,77,428)         120.8298         calculate D2E/DX2 analytically  !
 ! A393  A(283,77,428)          70.9778         calculate D2E/DX2 analytically  !
 ! A394  A(77,78,79)           113.1847         calculate D2E/DX2 analytically  !
 ! A395  A(77,78,284)          109.6682         calculate D2E/DX2 analytically  !
 ! A396  A(77,78,285)          109.3831         calculate D2E/DX2 analytically  !
 ! A397  A(79,78,284)          110.176          calculate D2E/DX2 analytically  !
 ! A398  A(79,78,285)          108.2989         calculate D2E/DX2 analytically  !
 ! A399  A(284,78,285)         105.8563         calculate D2E/DX2 analytically  !
 ! A400  A(78,79,80)           111.1681         calculate D2E/DX2 analytically  !
 ! A401  A(78,79,81)           110.0072         calculate D2E/DX2 analytically  !
 ! A402  A(78,79,286)          108.3103         calculate D2E/DX2 analytically  !
 ! A403  A(80,79,81)           110.3064         calculate D2E/DX2 analytically  !
 ! A404  A(80,79,286)          108.3419         calculate D2E/DX2 analytically  !
 ! A405  A(81,79,286)          108.6323         calculate D2E/DX2 analytically  !
 ! A406  A(79,80,287)          111.4549         calculate D2E/DX2 analytically  !
 ! A407  A(79,80,288)          111.5274         calculate D2E/DX2 analytically  !
 ! A408  A(79,80,289)          110.7247         calculate D2E/DX2 analytically  !
 ! A409  A(287,80,288)         107.8101         calculate D2E/DX2 analytically  !
 ! A410  A(287,80,289)         107.7056         calculate D2E/DX2 analytically  !
 ! A411  A(288,80,289)         107.4328         calculate D2E/DX2 analytically  !
 ! A412  A(79,81,290)          111.0528         calculate D2E/DX2 analytically  !
 ! A413  A(79,81,291)          112.707          calculate D2E/DX2 analytically  !
 ! A414  A(79,81,292)          110.7473         calculate D2E/DX2 analytically  !
 ! A415  A(79,81,366)          116.9589         calculate D2E/DX2 analytically  !
 ! A416  A(79,81,428)          104.1526         calculate D2E/DX2 analytically  !
 ! A417  A(290,81,291)         107.0702         calculate D2E/DX2 analytically  !
 ! A418  A(290,81,292)         107.2419         calculate D2E/DX2 analytically  !
 ! A419  A(290,81,366)          81.4506         calculate D2E/DX2 analytically  !
 ! A420  A(290,81,428)          80.7859         calculate D2E/DX2 analytically  !
 ! A421  A(291,81,292)         107.775          calculate D2E/DX2 analytically  !
 ! A422  A(291,81,366)          26.74           calculate D2E/DX2 analytically  !
 ! A423  A(291,81,428)          33.9389         calculate D2E/DX2 analytically  !
 ! A424  A(292,81,366)         124.1333         calculate D2E/DX2 analytically  !
 ! A425  A(292,81,428)         137.6271         calculate D2E/DX2 analytically  !
 ! A426  A(366,81,428)          13.818          calculate D2E/DX2 analytically  !
 ! A427  A(83,82,293)          111.9402         calculate D2E/DX2 analytically  !
 ! A428  A(83,82,294)          110.1054         calculate D2E/DX2 analytically  !
 ! A429  A(83,82,295)          111.8251         calculate D2E/DX2 analytically  !
 ! A430  A(293,82,294)         108.169          calculate D2E/DX2 analytically  !
 ! A431  A(293,82,295)         106.4129         calculate D2E/DX2 analytically  !
 ! A432  A(294,82,295)         108.209          calculate D2E/DX2 analytically  !
 ! A433  A(82,83,84)           108.269          calculate D2E/DX2 analytically  !
 ! A434  A(82,83,296)          112.1633         calculate D2E/DX2 analytically  !
 ! A435  A(82,83,297)          111.9443         calculate D2E/DX2 analytically  !
 ! A436  A(84,83,296)          106.1077         calculate D2E/DX2 analytically  !
 ! A437  A(84,83,297)          110.6721         calculate D2E/DX2 analytically  !
 ! A438  A(296,83,297)         107.542          calculate D2E/DX2 analytically  !
 ! A439  A(83,84,298)           97.8422         calculate D2E/DX2 analytically  !
 ! A440  A(86,85,299)          111.0844         calculate D2E/DX2 analytically  !
 ! A441  A(86,85,300)          110.0488         calculate D2E/DX2 analytically  !
 ! A442  A(86,85,301)          111.8511         calculate D2E/DX2 analytically  !
 ! A443  A(299,85,300)         108.2818         calculate D2E/DX2 analytically  !
 ! A444  A(299,85,301)         108.0378         calculate D2E/DX2 analytically  !
 ! A445  A(300,85,301)         107.3919         calculate D2E/DX2 analytically  !
 ! A446  A(85,86,87)           114.1057         calculate D2E/DX2 analytically  !
 ! A447  A(85,86,302)          108.3533         calculate D2E/DX2 analytically  !
 ! A448  A(85,86,303)          109.321          calculate D2E/DX2 analytically  !
 ! A449  A(87,86,302)          110.0862         calculate D2E/DX2 analytically  !
 ! A450  A(87,86,303)          108.9095         calculate D2E/DX2 analytically  !
 ! A451  A(302,86,303)         105.7296         calculate D2E/DX2 analytically  !
 ! A452  A(86,87,88)           121.0465         calculate D2E/DX2 analytically  !
 ! A453  A(86,87,89)           118.8369         calculate D2E/DX2 analytically  !
 ! A454  A(88,87,89)           120.0399         calculate D2E/DX2 analytically  !
 ! A455  A(87,88,90)           119.6434         calculate D2E/DX2 analytically  !
 ! A456  A(87,88,304)          119.8585         calculate D2E/DX2 analytically  !
 ! A457  A(90,88,304)          120.3985         calculate D2E/DX2 analytically  !
 ! A458  A(87,89,91)           120.0523         calculate D2E/DX2 analytically  !
 ! A459  A(87,89,305)          119.2225         calculate D2E/DX2 analytically  !
 ! A460  A(87,89,377)          103.3315         calculate D2E/DX2 analytically  !
 ! A461  A(91,89,305)          120.5897         calculate D2E/DX2 analytically  !
 ! A462  A(305,89,377)          93.7979         calculate D2E/DX2 analytically  !
 ! A463  A(88,90,92)           119.9706         calculate D2E/DX2 analytically  !
 ! A464  A(88,90,306)          120.5226         calculate D2E/DX2 analytically  !
 ! A465  A(88,90,338)           82.9969         calculate D2E/DX2 analytically  !
 ! A466  A(92,90,306)          119.3879         calculate D2E/DX2 analytically  !
 ! A467  A(92,90,338)          142.6442         calculate D2E/DX2 analytically  !
 ! A468  A(306,90,338)          50.5652         calculate D2E/DX2 analytically  !
 ! A469  A(89,91,92)           119.8692         calculate D2E/DX2 analytically  !
 ! A470  A(89,91,307)          121.6521         calculate D2E/DX2 analytically  !
 ! A471  A(92,91,307)          118.4302         calculate D2E/DX2 analytically  !
 ! A472  A(92,91,377)          108.0298         calculate D2E/DX2 analytically  !
 ! A473  A(307,91,377)          96.403          calculate D2E/DX2 analytically  !
 ! A474  A(90,92,91)           119.946          calculate D2E/DX2 analytically  !
 ! A475  A(90,92,93)           120.6854         calculate D2E/DX2 analytically  !
 ! A476  A(91,92,93)           119.3685         calculate D2E/DX2 analytically  !
 ! A477  A(92,93,308)          109.9218         calculate D2E/DX2 analytically  !
 ! A478  A(95,94,309)          111.5924         calculate D2E/DX2 analytically  !
 ! A479  A(95,94,310)          110.2345         calculate D2E/DX2 analytically  !
 ! A480  A(95,94,311)          112.1572         calculate D2E/DX2 analytically  !
 ! A481  A(309,94,310)         108.2701         calculate D2E/DX2 analytically  !
 ! A482  A(309,94,311)         107.334          calculate D2E/DX2 analytically  !
 ! A483  A(310,94,311)         107.0522         calculate D2E/DX2 analytically  !
 ! A484  A(94,95,96)           112.9143         calculate D2E/DX2 analytically  !
 ! A485  A(94,95,312)          108.5592         calculate D2E/DX2 analytically  !
 ! A486  A(94,95,313)          110.6826         calculate D2E/DX2 analytically  !
 ! A487  A(96,95,312)          108.656          calculate D2E/DX2 analytically  !
 ! A488  A(96,95,313)          109.6031         calculate D2E/DX2 analytically  !
 ! A489  A(312,95,313)         106.1757         calculate D2E/DX2 analytically  !
 ! A490  A(95,96,97)           110.8767         calculate D2E/DX2 analytically  !
 ! A491  A(95,96,98)           109.8175         calculate D2E/DX2 analytically  !
 ! A492  A(95,96,314)          107.7162         calculate D2E/DX2 analytically  !
 ! A493  A(97,96,98)           109.9384         calculate D2E/DX2 analytically  !
 ! A494  A(97,96,314)          109.2971         calculate D2E/DX2 analytically  !
 ! A495  A(98,96,314)          109.1473         calculate D2E/DX2 analytically  !
 ! A496  A(96,97,297)          102.8435         calculate D2E/DX2 analytically  !
 ! A497  A(96,97,315)          111.0093         calculate D2E/DX2 analytically  !
 ! A498  A(96,97,316)          112.4929         calculate D2E/DX2 analytically  !
 ! A499  A(96,97,317)          110.3034         calculate D2E/DX2 analytically  !
 ! A500  A(297,97,315)          67.3512         calculate D2E/DX2 analytically  !
 ! A501  A(297,97,316)          48.3866         calculate D2E/DX2 analytically  !
 ! A502  A(297,97,317)         145.5514         calculate D2E/DX2 analytically  !
 ! A503  A(315,97,316)         107.4098         calculate D2E/DX2 analytically  !
 ! A504  A(315,97,317)         107.5748         calculate D2E/DX2 analytically  !
 ! A505  A(316,97,317)         107.8542         calculate D2E/DX2 analytically  !
 ! A506  A(96,98,318)          111.649          calculate D2E/DX2 analytically  !
 ! A507  A(96,98,319)          109.8512         calculate D2E/DX2 analytically  !
 ! A508  A(96,98,320)          112.9695         calculate D2E/DX2 analytically  !
 ! A509  A(318,98,319)         107.6466         calculate D2E/DX2 analytically  !
 ! A510  A(318,98,320)         106.3951         calculate D2E/DX2 analytically  !
 ! A511  A(319,98,320)         108.1015         calculate D2E/DX2 analytically  !
 ! A512  A(100,99,321)         109.4219         calculate D2E/DX2 analytically  !
 ! A513  A(100,99,322)         111.6556         calculate D2E/DX2 analytically  !
 ! A514  A(100,99,323)         110.321          calculate D2E/DX2 analytically  !
 ! A515  A(321,99,322)         108.239          calculate D2E/DX2 analytically  !
 ! A516  A(321,99,323)         108.6877         calculate D2E/DX2 analytically  !
 ! A517  A(322,99,323)         108.4433         calculate D2E/DX2 analytically  !
 ! A518  A(99,100,101)         109.9289         calculate D2E/DX2 analytically  !
 ! A519  A(99,100,102)         110.7753         calculate D2E/DX2 analytically  !
 ! A520  A(99,100,324)         108.503          calculate D2E/DX2 analytically  !
 ! A521  A(101,100,102)        108.9119         calculate D2E/DX2 analytically  !
 ! A522  A(101,100,324)        109.2163         calculate D2E/DX2 analytically  !
 ! A523  A(102,100,324)        109.4846         calculate D2E/DX2 analytically  !
 ! A524  A(100,101,325)        111.5857         calculate D2E/DX2 analytically  !
 ! A525  A(100,101,326)        110.9984         calculate D2E/DX2 analytically  !
 ! A526  A(100,101,327)        109.7847         calculate D2E/DX2 analytically  !
 ! A527  A(325,101,326)        107.6186         calculate D2E/DX2 analytically  !
 ! A528  A(325,101,327)        108.7488         calculate D2E/DX2 analytically  !
 ! A529  A(326,101,327)        107.9954         calculate D2E/DX2 analytically  !
 ! A530  A(100,102,300)         99.1092         calculate D2E/DX2 analytically  !
 ! A531  A(100,102,328)        107.7769         calculate D2E/DX2 analytically  !
 ! A532  A(300,102,328)         52.441          calculate D2E/DX2 analytically  !
 ! A533  A(104,103,329)        110.3979         calculate D2E/DX2 analytically  !
 ! A534  A(104,103,330)        111.5646         calculate D2E/DX2 analytically  !
 ! A535  A(104,103,331)        110.5107         calculate D2E/DX2 analytically  !
 ! A536  A(329,103,330)        108.4122         calculate D2E/DX2 analytically  !
 ! A537  A(329,103,331)        107.9626         calculate D2E/DX2 analytically  !
 ! A538  A(330,103,331)        107.8748         calculate D2E/DX2 analytically  !
 ! A539  A(103,104,105)        112.32           calculate D2E/DX2 analytically  !
 ! A540  A(103,104,106)        109.9165         calculate D2E/DX2 analytically  !
 ! A541  A(103,104,332)        107.9213         calculate D2E/DX2 analytically  !
 ! A542  A(105,104,106)        108.6271         calculate D2E/DX2 analytically  !
 ! A543  A(105,104,332)        109.3914         calculate D2E/DX2 analytically  !
 ! A544  A(106,104,332)        108.598          calculate D2E/DX2 analytically  !
 ! A545  A(104,105,333)        110.773          calculate D2E/DX2 analytically  !
 ! A546  A(104,105,334)        112.3451         calculate D2E/DX2 analytically  !
 ! A547  A(104,105,335)        110.2827         calculate D2E/DX2 analytically  !
 ! A548  A(333,105,334)        107.6413         calculate D2E/DX2 analytically  !
 ! A549  A(333,105,335)        108.1035         calculate D2E/DX2 analytically  !
 ! A550  A(334,105,335)        107.5311         calculate D2E/DX2 analytically  !
 ! A551  A(104,106,336)        112.0859         calculate D2E/DX2 analytically  !
 ! A552  A(104,106,337)        110.87           calculate D2E/DX2 analytically  !
 ! A553  A(104,106,338)        109.0601         calculate D2E/DX2 analytically  !
 ! A554  A(336,106,337)        107.6226         calculate D2E/DX2 analytically  !
 ! A555  A(336,106,338)        109.3174         calculate D2E/DX2 analytically  !
 ! A556  A(337,106,338)        107.7784         calculate D2E/DX2 analytically  !
 ! A557  A(108,107,339)        110.9883         calculate D2E/DX2 analytically  !
 ! A558  A(108,107,340)        111.765          calculate D2E/DX2 analytically  !
 ! A559  A(108,107,341)        111.2456         calculate D2E/DX2 analytically  !
 ! A560  A(108,107,345)        111.3553         calculate D2E/DX2 analytically  !
 ! A561  A(339,107,340)        107.4093         calculate D2E/DX2 analytically  !
 ! A562  A(339,107,341)        107.3704         calculate D2E/DX2 analytically  !
 ! A563  A(339,107,345)        137.482          calculate D2E/DX2 analytically  !
 ! A564  A(340,107,341)        107.8573         calculate D2E/DX2 analytically  !
 ! A565  A(340,107,345)         59.1081         calculate D2E/DX2 analytically  !
 ! A566  A(341,107,345)         52.4004         calculate D2E/DX2 analytically  !
 ! A567  A(107,108,342)        111.0742         calculate D2E/DX2 analytically  !
 ! A568  A(107,108,343)        110.8956         calculate D2E/DX2 analytically  !
 ! A569  A(107,108,344)        111.1679         calculate D2E/DX2 analytically  !
 ! A570  A(342,108,343)        107.2116         calculate D2E/DX2 analytically  !
 ! A571  A(342,108,344)        108.2521         calculate D2E/DX2 analytically  !
 ! A572  A(343,108,344)        108.0872         calculate D2E/DX2 analytically  !
 ! A573  A(110,109,345)        110.1172         calculate D2E/DX2 analytically  !
 ! A574  A(110,109,346)        111.7063         calculate D2E/DX2 analytically  !
 ! A575  A(110,109,347)        110.7638         calculate D2E/DX2 analytically  !
 ! A576  A(345,109,346)        108.1954         calculate D2E/DX2 analytically  !
 ! A577  A(345,109,347)        108.0603         calculate D2E/DX2 analytically  !
 ! A578  A(346,109,347)        107.876          calculate D2E/DX2 analytically  !
 ! A579  A(109,110,111)        115.468          calculate D2E/DX2 analytically  !
 ! A580  A(109,110,112)        109.5898         calculate D2E/DX2 analytically  !
 ! A581  A(109,110,348)        107.5764         calculate D2E/DX2 analytically  !
 ! A582  A(111,110,112)        107.2778         calculate D2E/DX2 analytically  !
 ! A583  A(111,110,348)        108.1454         calculate D2E/DX2 analytically  !
 ! A584  A(112,110,348)        108.6126         calculate D2E/DX2 analytically  !
 ! A585  A(110,111,349)        110.5724         calculate D2E/DX2 analytically  !
 ! A586  A(110,111,350)        112.3561         calculate D2E/DX2 analytically  !
 ! A587  A(110,111,351)        110.8005         calculate D2E/DX2 analytically  !
 ! A588  A(349,111,350)        107.7608         calculate D2E/DX2 analytically  !
 ! A589  A(349,111,351)        107.6736         calculate D2E/DX2 analytically  !
 ! A590  A(350,111,351)        107.4883         calculate D2E/DX2 analytically  !
 ! A591  A(110,112,352)        112.3299         calculate D2E/DX2 analytically  !
 ! A592  A(110,112,353)        111.6549         calculate D2E/DX2 analytically  !
 ! A593  A(110,112,354)        110.214          calculate D2E/DX2 analytically  !
 ! A594  A(352,112,353)        107.4277         calculate D2E/DX2 analytically  !
 ! A595  A(352,112,354)        107.3269         calculate D2E/DX2 analytically  !
 ! A596  A(353,112,354)        107.6669         calculate D2E/DX2 analytically  !
 ! A597  A(130,113,133)        120.8126         calculate D2E/DX2 analytically  !
 ! A598  A(130,113,355)        117.6043         calculate D2E/DX2 analytically  !
 ! A599  A(133,113,355)        121.5736         calculate D2E/DX2 analytically  !
 ! A600  A(131,114,133)        120.9238         calculate D2E/DX2 analytically  !
 ! A601  A(131,114,356)        119.61           calculate D2E/DX2 analytically  !
 ! A602  A(133,114,356)        119.4627         calculate D2E/DX2 analytically  !
 ! A603  A(128,115,134)        120.8422         calculate D2E/DX2 analytically  !
 ! A604  A(128,115,357)        118.0427         calculate D2E/DX2 analytically  !
 ! A605  A(134,115,357)        121.094          calculate D2E/DX2 analytically  !
 ! A606  A(129,116,134)        121.0171         calculate D2E/DX2 analytically  !
 ! A607  A(129,116,358)        119.5853         calculate D2E/DX2 analytically  !
 ! A608  A(134,116,358)        119.3913         calculate D2E/DX2 analytically  !
 ! A609  A(123,117,135)        120.859          calculate D2E/DX2 analytically  !
 ! A610  A(123,117,359)        117.2569         calculate D2E/DX2 analytically  !
 ! A611  A(135,117,359)        121.8823         calculate D2E/DX2 analytically  !
 ! A612  A(124,118,135)        120.9278         calculate D2E/DX2 analytically  !
 ! A613  A(124,118,360)        119.587          calculate D2E/DX2 analytically  !
 ! A614  A(135,118,360)        119.4814         calculate D2E/DX2 analytically  !
 ! A615  A(120,119,121)        124.7901         calculate D2E/DX2 analytically  !
 ! A616  A(120,119,122)        119.1337         calculate D2E/DX2 analytically  !
 ! A617  A(121,119,122)        116.0658         calculate D2E/DX2 analytically  !
 ! A618  A(119,120,132)        117.6094         calculate D2E/DX2 analytically  !
 ! A619  A(119,120,361)        110.7153         calculate D2E/DX2 analytically  !
 ! A620  A(119,120,362)        108.2097         calculate D2E/DX2 analytically  !
 ! A621  A(132,120,361)        104.9954         calculate D2E/DX2 analytically  !
 ! A622  A(132,120,362)        109.708          calculate D2E/DX2 analytically  !
 ! A623  A(361,120,362)        104.8645         calculate D2E/DX2 analytically  !
 ! A624  A(119,121,144)        122.017          calculate D2E/DX2 analytically  !
 ! A625  A(119,121,214)         90.3431         calculate D2E/DX2 analytically  !
 ! A626  A(119,121,363)        119.2994         calculate D2E/DX2 analytically  !
 ! A627  A(144,121,363)        118.5654         calculate D2E/DX2 analytically  !
 ! A628  A(214,121,363)         97.4386         calculate D2E/DX2 analytically  !
 ! A629  A(119,122,145)        121.9226         calculate D2E/DX2 analytically  !
 ! A630  A(119,122,364)        118.7194         calculate D2E/DX2 analytically  !
 ! A631  A(145,122,364)        119.3511         calculate D2E/DX2 analytically  !
 ! A632  A(117,123,150)        121.4748         calculate D2E/DX2 analytically  !
 ! A633  A(117,123,365)        118.417          calculate D2E/DX2 analytically  !
 ! A634  A(150,123,365)        120.1076         calculate D2E/DX2 analytically  !
 ! A635  A(118,124,150)        121.4198         calculate D2E/DX2 analytically  !
 ! A636  A(118,124,291)         92.013          calculate D2E/DX2 analytically  !
 ! A637  A(118,124,366)        118.1507         calculate D2E/DX2 analytically  !
 ! A638  A(150,124,291)        144.7369         calculate D2E/DX2 analytically  !
 ! A639  A(150,124,366)        120.4287         calculate D2E/DX2 analytically  !
 ! A640  A(291,124,366)         28.3432         calculate D2E/DX2 analytically  !
 ! A641  A(133,125,138)        112.6505         calculate D2E/DX2 analytically  !
 ! A642  A(133,125,367)        108.7558         calculate D2E/DX2 analytically  !
 ! A643  A(133,125,368)        110.1472         calculate D2E/DX2 analytically  !
 ! A644  A(138,125,367)        108.4059         calculate D2E/DX2 analytically  !
 ! A645  A(138,125,368)        110.2026         calculate D2E/DX2 analytically  !
 ! A646  A(367,125,368)        106.4607         calculate D2E/DX2 analytically  !
 ! A647  A(134,126,136)        112.5955         calculate D2E/DX2 analytically  !
 ! A648  A(134,126,369)        110.6823         calculate D2E/DX2 analytically  !
 ! A649  A(134,126,370)        108.9088         calculate D2E/DX2 analytically  !
 ! A650  A(136,126,369)        108.4087         calculate D2E/DX2 analytically  !
 ! A651  A(136,126,370)        110.4617         calculate D2E/DX2 analytically  !
 ! A652  A(369,126,370)        105.5524         calculate D2E/DX2 analytically  !
 ! A653  A(135,127,137)        112.6012         calculate D2E/DX2 analytically  !
 ! A654  A(135,127,371)        109.0641         calculate D2E/DX2 analytically  !
 ! A655  A(135,127,372)        110.2249         calculate D2E/DX2 analytically  !
 ! A656  A(137,127,371)        107.8488         calculate D2E/DX2 analytically  !
 ! A657  A(137,127,372)        110.0702         calculate D2E/DX2 analytically  !
 ! A658  A(371,127,372)        106.8315         calculate D2E/DX2 analytically  !
 ! A659  A(115,128,139)        121.4398         calculate D2E/DX2 analytically  !
 ! A660  A(115,128,373)        118.6296         calculate D2E/DX2 analytically  !
 ! A661  A(139,128,373)        119.9305         calculate D2E/DX2 analytically  !
 ! A662  A(116,129,139)        121.2336         calculate D2E/DX2 analytically  !
 ! A663  A(116,129,374)        118.5395         calculate D2E/DX2 analytically  !
 ! A664  A(139,129,374)        120.2258         calculate D2E/DX2 analytically  !
 ! A665  A(113,130,140)        121.707          calculate D2E/DX2 analytically  !
 ! A666  A(113,130,375)        118.2815         calculate D2E/DX2 analytically  !
 ! A667  A(140,130,375)        120.0109         calculate D2E/DX2 analytically  !
 ! A668  A(114,131,140)        121.5883         calculate D2E/DX2 analytically  !
 ! A669  A(114,131,376)        118.4536         calculate D2E/DX2 analytically  !
 ! A670  A(140,131,376)        119.9579         calculate D2E/DX2 analytically  !
 ! A671  A(120,132,160)        116.0314         calculate D2E/DX2 analytically  !
 ! A672  A(120,132,377)        108.8441         calculate D2E/DX2 analytically  !
 ! A673  A(120,132,378)        106.5657         calculate D2E/DX2 analytically  !
 ! A674  A(160,132,377)        107.5416         calculate D2E/DX2 analytically  !
 ! A675  A(160,132,378)        111.0597         calculate D2E/DX2 analytically  !
 ! A676  A(377,132,378)        106.3867         calculate D2E/DX2 analytically  !
 ! A677  A(113,133,114)        118.0808         calculate D2E/DX2 analytically  !
 ! A678  A(113,133,125)        120.8293         calculate D2E/DX2 analytically  !
 ! A679  A(114,133,125)        121.0761         calculate D2E/DX2 analytically  !
 ! A680  A(115,134,116)        118.0522         calculate D2E/DX2 analytically  !
 ! A681  A(115,134,126)        120.8236         calculate D2E/DX2 analytically  !
 ! A682  A(116,134,126)        121.1098         calculate D2E/DX2 analytically  !
 ! A683  A(117,135,118)        118.0893         calculate D2E/DX2 analytically  !
 ! A684  A(117,135,127)        120.8198         calculate D2E/DX2 analytically  !
 ! A685  A(118,135,127)        121.0796         calculate D2E/DX2 analytically  !
 ! A686  A(126,136,159)        111.789          calculate D2E/DX2 analytically  !
 ! A687  A(126,136,379)        113.2873         calculate D2E/DX2 analytically  !
 ! A688  A(126,136,380)        110.7696         calculate D2E/DX2 analytically  !
 ! A689  A(159,136,379)        110.8314         calculate D2E/DX2 analytically  !
 ! A690  A(159,136,380)        104.0472         calculate D2E/DX2 analytically  !
 ! A691  A(379,136,380)        105.5406         calculate D2E/DX2 analytically  !
 ! A692  A(127,137,157)        111.6916         calculate D2E/DX2 analytically  !
 ! A693  A(127,137,381)        110.9387         calculate D2E/DX2 analytically  !
 ! A694  A(127,137,382)        111.266          calculate D2E/DX2 analytically  !
 ! A695  A(157,137,381)        103.3785         calculate D2E/DX2 analytically  !
 ! A696  A(157,137,382)        111.0309         calculate D2E/DX2 analytically  !
 ! A697  A(381,137,382)        108.2198         calculate D2E/DX2 analytically  !
 ! A698  A(125,138,158)        111.7366         calculate D2E/DX2 analytically  !
 ! A699  A(125,138,383)        110.1323         calculate D2E/DX2 analytically  !
 ! A700  A(125,138,384)        110.4731         calculate D2E/DX2 analytically  !
 ! A701  A(158,138,383)        104.3051         calculate D2E/DX2 analytically  !
 ! A702  A(158,138,384)        110.6862         calculate D2E/DX2 analytically  !
 ! A703  A(383,138,384)        109.3259         calculate D2E/DX2 analytically  !
 ! A704  A(128,139,129)        117.4145         calculate D2E/DX2 analytically  !
 ! A705  A(128,139,421)        120.5541         calculate D2E/DX2 analytically  !
 ! A706  A(129,139,421)        122.0311         calculate D2E/DX2 analytically  !
 ! A707  A(130,140,131)        116.8873         calculate D2E/DX2 analytically  !
 ! A708  A(130,140,411)        120.5157         calculate D2E/DX2 analytically  !
 ! A709  A(131,140,411)        122.5937         calculate D2E/DX2 analytically  !
 ! A710  A(165,141,385)        110.3298         calculate D2E/DX2 analytically  !
 ! A711  A(165,141,386)        110.1705         calculate D2E/DX2 analytically  !
 ! A712  A(165,141,387)        112.8295         calculate D2E/DX2 analytically  !
 ! A713  A(385,141,386)        108.0196         calculate D2E/DX2 analytically  !
 ! A714  A(385,141,387)        107.365          calculate D2E/DX2 analytically  !
 ! A715  A(386,141,387)        107.9596         calculate D2E/DX2 analytically  !
 ! A716  A(165,142,388)        109.8236         calculate D2E/DX2 analytically  !
 ! A717  A(165,142,389)        110.5039         calculate D2E/DX2 analytically  !
 ! A718  A(165,142,390)        112.197          calculate D2E/DX2 analytically  !
 ! A719  A(388,142,389)        108.7399         calculate D2E/DX2 analytically  !
 ! A720  A(388,142,390)        108.2626         calculate D2E/DX2 analytically  !
 ! A721  A(389,142,390)        107.2063         calculate D2E/DX2 analytically  !
 ! A722  A(165,143,391)        111.1516         calculate D2E/DX2 analytically  !
 ! A723  A(165,143,392)        113.4651         calculate D2E/DX2 analytically  !
 ! A724  A(165,143,393)        108.2341         calculate D2E/DX2 analytically  !
 ! A725  A(391,143,392)        108.6966         calculate D2E/DX2 analytically  !
 ! A726  A(391,143,393)        107.0995         calculate D2E/DX2 analytically  !
 ! A727  A(392,143,393)        107.9522         calculate D2E/DX2 analytically  !
 ! A728  A(121,144,146)        121.8928         calculate D2E/DX2 analytically  !
 ! A729  A(121,144,320)        115.3675         calculate D2E/DX2 analytically  !
 ! A730  A(121,144,394)        118.0073         calculate D2E/DX2 analytically  !
 ! A731  A(146,144,214)         94.8829         calculate D2E/DX2 analytically  !
 ! A732  A(146,144,320)         98.9282         calculate D2E/DX2 analytically  !
 ! A733  A(146,144,394)        120.0407         calculate D2E/DX2 analytically  !
 ! A734  A(214,144,320)        159.2977         calculate D2E/DX2 analytically  !
 ! A735  A(214,144,394)        103.916          calculate D2E/DX2 analytically  !
 ! A736  A(320,144,394)         55.689          calculate D2E/DX2 analytically  !
 ! A737  A(122,145,146)        121.9628         calculate D2E/DX2 analytically  !
 ! A738  A(122,145,395)        118.1176         calculate D2E/DX2 analytically  !
 ! A739  A(146,145,395)        119.8776         calculate D2E/DX2 analytically  !
 ! A740  A(144,146,145)        115.9931         calculate D2E/DX2 analytically  !
 ! A741  A(144,146,165)        123.4955         calculate D2E/DX2 analytically  !
 ! A742  A(145,146,165)        120.4316         calculate D2E/DX2 analytically  !
 ! A743  A(418,147,419)        108.6157         calculate D2E/DX2 analytically  !
 ! A744  A(418,147,420)        108.1907         calculate D2E/DX2 analytically  !
 ! A745  A(418,147,421)        110.9754         calculate D2E/DX2 analytically  !
 ! A746  A(419,147,420)        108.0259         calculate D2E/DX2 analytically  !
 ! A747  A(419,147,421)        111.2988         calculate D2E/DX2 analytically  !
 ! A748  A(420,147,421)        109.6342         calculate D2E/DX2 analytically  !
 ! A749  A(242,148,415)         91.8264         calculate D2E/DX2 analytically  !
 ! A750  A(242,148,416)         27.1763         calculate D2E/DX2 analytically  !
 ! A751  A(242,148,417)         94.4229         calculate D2E/DX2 analytically  !
 ! A752  A(242,148,421)        137.5241         calculate D2E/DX2 analytically  !
 ! A753  A(415,148,416)        108.5019         calculate D2E/DX2 analytically  !
 ! A754  A(415,148,417)        108.2602         calculate D2E/DX2 analytically  !
 ! A755  A(415,148,421)        110.377          calculate D2E/DX2 analytically  !
 ! A756  A(416,148,417)        108.1553         calculate D2E/DX2 analytically  !
 ! A757  A(416,148,421)        110.4462         calculate D2E/DX2 analytically  !
 ! A758  A(417,148,421)        111.016          calculate D2E/DX2 analytically  !
 ! A759  A(412,149,413)        108.3614         calculate D2E/DX2 analytically  !
 ! A760  A(412,149,414)        108.2679         calculate D2E/DX2 analytically  !
 ! A761  A(412,149,421)        110.6736         calculate D2E/DX2 analytically  !
 ! A762  A(413,149,414)        108.5674         calculate D2E/DX2 analytically  !
 ! A763  A(413,149,421)        110.4748         calculate D2E/DX2 analytically  !
 ! A764  A(414,149,421)        110.4219         calculate D2E/DX2 analytically  !
 ! A765  A(123,150,124)        117.2291         calculate D2E/DX2 analytically  !
 ! A766  A(123,150,422)        121.393          calculate D2E/DX2 analytically  !
 ! A767  A(124,150,422)        121.3774         calculate D2E/DX2 analytically  !
 ! A768  A(405,151,406)        107.5121         calculate D2E/DX2 analytically  !
 ! A769  A(405,151,407)        107.8587         calculate D2E/DX2 analytically  !
 ! A770  A(405,151,411)        111.1721         calculate D2E/DX2 analytically  !
 ! A771  A(406,151,407)        107.5123         calculate D2E/DX2 analytically  !
 ! A772  A(406,151,411)        111.5651         calculate D2E/DX2 analytically  !
 ! A773  A(407,151,411)        111.035          calculate D2E/DX2 analytically  !
 ! A774  A(408,152,409)        107.3912         calculate D2E/DX2 analytically  !
 ! A775  A(408,152,410)        107.9491         calculate D2E/DX2 analytically  !
 ! A776  A(408,152,411)        111.8799         calculate D2E/DX2 analytically  !
 ! A777  A(409,152,410)        107.4304         calculate D2E/DX2 analytically  !
 ! A778  A(409,152,411)        110.0683         calculate D2E/DX2 analytically  !
 ! A779  A(410,152,411)        111.9121         calculate D2E/DX2 analytically  !
 ! A780  A(402,153,403)        107.8997         calculate D2E/DX2 analytically  !
 ! A781  A(402,153,404)        107.5521         calculate D2E/DX2 analytically  !
 ! A782  A(402,153,411)        111.1574         calculate D2E/DX2 analytically  !
 ! A783  A(403,153,404)        107.5085         calculate D2E/DX2 analytically  !
 ! A784  A(403,153,411)        110.9646         calculate D2E/DX2 analytically  !
 ! A785  A(404,153,411)        111.5777         calculate D2E/DX2 analytically  !
 ! A786  A(422,154,423)        110.6814         calculate D2E/DX2 analytically  !
 ! A787  A(422,154,424)        110.5476         calculate D2E/DX2 analytically  !
 ! A788  A(422,154,425)        110.5157         calculate D2E/DX2 analytically  !
 ! A789  A(423,154,424)        108.2825         calculate D2E/DX2 analytically  !
 ! A790  A(423,154,425)        108.2365         calculate D2E/DX2 analytically  !
 ! A791  A(424,154,425)        108.4964         calculate D2E/DX2 analytically  !
 ! A792  A(422,155,429)        110.9138         calculate D2E/DX2 analytically  !
 ! A793  A(422,155,430)        111.0931         calculate D2E/DX2 analytically  !
 ! A794  A(422,155,431)        110.1066         calculate D2E/DX2 analytically  !
 ! A795  A(429,155,430)        108.4261         calculate D2E/DX2 analytically  !
 ! A796  A(429,155,431)        108.1465         calculate D2E/DX2 analytically  !
 ! A797  A(430,155,431)        108.0537         calculate D2E/DX2 analytically  !
 ! A798  A(422,156,426)        110.5451         calculate D2E/DX2 analytically  !
 ! A799  A(422,156,427)        110.5272         calculate D2E/DX2 analytically  !
 ! A800  A(422,156,428)        110.859          calculate D2E/DX2 analytically  !
 ! A801  A(426,156,427)        108.4448         calculate D2E/DX2 analytically  !
 ! A802  A(426,156,428)        108.2946         calculate D2E/DX2 analytically  !
 ! A803  A(427,156,428)        108.0817         calculate D2E/DX2 analytically  !
 ! A804  A(137,157,161)        124.9234         calculate D2E/DX2 analytically  !
 ! A805  A(137,157,396)        115.6846         calculate D2E/DX2 analytically  !
 ! A806  A(161,157,396)        119.3917         calculate D2E/DX2 analytically  !
 ! A807  A(138,158,163)        124.968          calculate D2E/DX2 analytically  !
 ! A808  A(138,158,397)        115.5177         calculate D2E/DX2 analytically  !
 ! A809  A(163,158,397)        119.4486         calculate D2E/DX2 analytically  !
 ! A810  A(136,159,164)        124.9801         calculate D2E/DX2 analytically  !
 ! A811  A(136,159,398)        115.2129         calculate D2E/DX2 analytically  !
 ! A812  A(164,159,398)        119.7724         calculate D2E/DX2 analytically  !
 ! A813  A(132,160,162)        124.8574         calculate D2E/DX2 analytically  !
 ! A814  A(132,160,217)        105.9516         calculate D2E/DX2 analytically  !
 ! A815  A(132,160,343)        109.0107         calculate D2E/DX2 analytically  !
 ! A816  A(132,160,344)        132.8206         calculate D2E/DX2 analytically  !
 ! A817  A(132,160,399)        116.4933         calculate D2E/DX2 analytically  !
 ! A818  A(162,160,343)         93.1078         calculate D2E/DX2 analytically  !
 ! A819  A(162,160,399)        118.6339         calculate D2E/DX2 analytically  !
 ! A820  A(217,160,343)        129.9429         calculate D2E/DX2 analytically  !
 ! A821  A(217,160,344)        121.2153         calculate D2E/DX2 analytically  !
 ! A822  A(217,160,399)         68.1046         calculate D2E/DX2 analytically  !
 ! A823  A(343,160,344)         37.9279         calculate D2E/DX2 analytically  !
 ! A824  A(343,160,399)         64.6701         calculate D2E/DX2 analytically  !
 ! A825  A(344,160,399)         82.7192         calculate D2E/DX2 analytically  !
 ! A826  A(160,162,298)        162.5617         calculate D2E/DX2 analytically  !
 ! A827  A(217,162,298)        104.5652         calculate D2E/DX2 analytically  !
 ! A828  A(217,162,344)        123.5735         calculate D2E/DX2 analytically  !
 ! A829  A(298,162,344)         91.7522         calculate D2E/DX2 analytically  !
 ! A830  A(141,165,142)        112.2826         calculate D2E/DX2 analytically  !
 ! A831  A(141,165,143)        107.4232         calculate D2E/DX2 analytically  !
 ! A832  A(141,165,146)        109.9255         calculate D2E/DX2 analytically  !
 ! A833  A(142,165,143)        106.0334         calculate D2E/DX2 analytically  !
 ! A834  A(142,165,146)        107.325          calculate D2E/DX2 analytically  !
 ! A835  A(143,165,146)        113.8803         calculate D2E/DX2 analytically  !
 ! A836  A(48,178,61)          141.5908         calculate D2E/DX2 analytically  !
 ! A837  A(59,187,401)         108.175          calculate D2E/DX2 analytically  !
 ! A838  A(5,199,37)           115.9506         calculate D2E/DX2 analytically  !
 ! A839  A(6,201,364)          138.0349         calculate D2E/DX2 analytically  !
 ! A840  A(9,208,364)          129.8663         calculate D2E/DX2 analytically  !
 ! A841  A(10,210,14)          157.0837         calculate D2E/DX2 analytically  !
 ! A842  A(12,214,121)         152.8254         calculate D2E/DX2 analytically  !
 ! A843  A(12,214,144)         131.2236         calculate D2E/DX2 analytically  !
 ! A844  A(13,217,160)         150.0464         calculate D2E/DX2 analytically  !
 ! A845  A(13,217,162)         128.0028         calculate D2E/DX2 analytically  !
 ! A846  A(17,229,76)          142.5469         calculate D2E/DX2 analytically  !
 ! A847  A(26,239,46)          120.4023         calculate D2E/DX2 analytically  !
 ! A848  A(30,242,148)         163.0234         calculate D2E/DX2 analytically  !
 ! A849  A(36,250,258)         114.7944         calculate D2E/DX2 analytically  !
 ! A850  A(40,258,250)         101.8283         calculate D2E/DX2 analytically  !
 ! A851  A(44,259,48)          138.0318         calculate D2E/DX2 analytically  !
 ! A852  A(26,262,45)          122.9971         calculate D2E/DX2 analytically  !
 ! A853  A(47,269,48)          168.1334         calculate D2E/DX2 analytically  !
 ! A854  A(12,280,76)          171.7215         calculate D2E/DX2 analytically  !
 ! A855  A(77,282,294)         146.3766         calculate D2E/DX2 analytically  !
 ! A856  A(81,291,124)         149.6749         calculate D2E/DX2 analytically  !
 ! A857  A(82,294,282)         157.4349         calculate D2E/DX2 analytically  !
 ! A858  A(83,297,97)          162.0227         calculate D2E/DX2 analytically  !
 ! A859  A(84,298,162)         160.9677         calculate D2E/DX2 analytically  !
 ! A860  A(85,300,102)         139.8685         calculate D2E/DX2 analytically  !
 ! A861  A(85,301,310)         151.0745         calculate D2E/DX2 analytically  !
 ! A862  A(39,308,93)          137.5453         calculate D2E/DX2 analytically  !
 ! A863  A(40,308,93)          131.1999         calculate D2E/DX2 analytically  !
 ! A864  A(94,310,301)         139.1869         calculate D2E/DX2 analytically  !
 ! A865  A(98,320,144)         150.2032         calculate D2E/DX2 analytically  !
 ! A866  A(99,322,329)         134.7577         calculate D2E/DX2 analytically  !
 ! A867  A(103,329,322)        139.2697         calculate D2E/DX2 analytically  !
 ! A868  A(34,335,105)         108.7369         calculate D2E/DX2 analytically  !
 ! A869  A(90,338,106)         138.8612         calculate D2E/DX2 analytically  !
 ! A870  A(108,343,160)        107.5405         calculate D2E/DX2 analytically  !
 ! A871  A(108,344,160)        105.2594         calculate D2E/DX2 analytically  !
 ! A872  A(108,344,162)        130.0551         calculate D2E/DX2 analytically  !
 ! A873  A(107,345,109)        164.8717         calculate D2E/DX2 analytically  !
 ! A874  A(122,364,201)        145.4552         calculate D2E/DX2 analytically  !
 ! A875  A(122,364,208)        133.8405         calculate D2E/DX2 analytically  !
 ! A876  A(201,364,208)         80.5865         calculate D2E/DX2 analytically  !
 ! A877  A(81,366,124)         148.0208         calculate D2E/DX2 analytically  !
 ! A878  A(89,377,132)         163.173          calculate D2E/DX2 analytically  !
 ! A879  A(91,377,132)         142.4522         calculate D2E/DX2 analytically  !
 ! A880  A(43,378,132)         119.3444         calculate D2E/DX2 analytically  !
 ! A881  A(76,385,141)         131.3382         calculate D2E/DX2 analytically  !
 ! A882  A(52,389,142)         141.6369         calculate D2E/DX2 analytically  !
 ! A883  A(27,390,142)         165.7616         calculate D2E/DX2 analytically  !
 ! A884  A(76,392,143)         139.1166         calculate D2E/DX2 analytically  !
 ! A885  A(19,400,76)          159.532          calculate D2E/DX2 analytically  !
 ! A886  A(140,411,151)        109.2867         calculate D2E/DX2 analytically  !
 ! A887  A(140,411,152)        109.8654         calculate D2E/DX2 analytically  !
 ! A888  A(140,411,153)        109.4215         calculate D2E/DX2 analytically  !
 ! A889  A(151,411,152)        109.4372         calculate D2E/DX2 analytically  !
 ! A890  A(151,411,153)        109.4115         calculate D2E/DX2 analytically  !
 ! A891  A(152,411,153)        109.4041         calculate D2E/DX2 analytically  !
 ! A892  A(30,416,148)         150.4904         calculate D2E/DX2 analytically  !
 ! A893  A(139,421,147)        109.2247         calculate D2E/DX2 analytically  !
 ! A894  A(139,421,148)        109.1641         calculate D2E/DX2 analytically  !
 ! A895  A(139,421,149)        109.5722         calculate D2E/DX2 analytically  !
 ! A896  A(147,421,148)        109.4784         calculate D2E/DX2 analytically  !
 ! A897  A(147,421,149)        109.5921         calculate D2E/DX2 analytically  !
 ! A898  A(148,421,149)        109.7934         calculate D2E/DX2 analytically  !
 ! A899  A(150,422,154)        109.6657         calculate D2E/DX2 analytically  !
 ! A900  A(150,422,155)        108.3852         calculate D2E/DX2 analytically  !
 ! A901  A(150,422,156)        109.3755         calculate D2E/DX2 analytically  !
 ! A902  A(154,422,155)        109.9139         calculate D2E/DX2 analytically  !
 ! A903  A(154,422,156)        109.2572         calculate D2E/DX2 analytically  !
 ! A904  A(155,422,156)        110.2276         calculate D2E/DX2 analytically  !
 ! A905  A(77,428,81)           13.1639         calculate D2E/DX2 analytically  !
 ! A906  A(77,428,156)         164.2196         calculate D2E/DX2 analytically  !
 ! A907  A(81,428,156)         164.7124         calculate D2E/DX2 analytically  !
 ! A908  L(15,238,25,27,-1)    178.687          calculate D2E/DX2 analytically  !
 ! A909  L(15,238,25,27,-2)    181.3392         calculate D2E/DX2 analytically  !
 ! D1    D(188,1,2,3)           45.044          calculate D2E/DX2 analytically  !
 ! D2    D(188,1,2,191)        166.4403         calculate D2E/DX2 analytically  !
 ! D3    D(188,1,2,192)        -75.189          calculate D2E/DX2 analytically  !
 ! D4    D(189,1,2,3)          -74.943          calculate D2E/DX2 analytically  !
 ! D5    D(189,1,2,191)         46.4532         calculate D2E/DX2 analytically  !
 ! D6    D(189,1,2,192)        164.8239         calculate D2E/DX2 analytically  !
 ! D7    D(190,1,2,3)          165.1794         calculate D2E/DX2 analytically  !
 ! D8    D(190,1,2,191)        -73.4244         calculate D2E/DX2 analytically  !
 ! D9    D(190,1,2,192)         44.9463         calculate D2E/DX2 analytically  !
 ! D10   D(1,2,3,4)             58.2205         calculate D2E/DX2 analytically  !
 ! D11   D(1,2,3,5)            179.2862         calculate D2E/DX2 analytically  !
 ! D12   D(1,2,3,193)          -60.6906         calculate D2E/DX2 analytically  !
 ! D13   D(191,2,3,4)          -63.518          calculate D2E/DX2 analytically  !
 ! D14   D(191,2,3,5)           57.5477         calculate D2E/DX2 analytically  !
 ! D15   D(191,2,3,193)        177.5709         calculate D2E/DX2 analytically  !
 ! D16   D(192,2,3,4)          178.8659         calculate D2E/DX2 analytically  !
 ! D17   D(192,2,3,5)          -60.0684         calculate D2E/DX2 analytically  !
 ! D18   D(192,2,3,193)         59.9548         calculate D2E/DX2 analytically  !
 ! D19   D(2,3,4,194)          178.2703         calculate D2E/DX2 analytically  !
 ! D20   D(2,3,4,195)           59.5629         calculate D2E/DX2 analytically  !
 ! D21   D(2,3,4,196)          -61.1465         calculate D2E/DX2 analytically  !
 ! D22   D(5,3,4,194)           55.1127         calculate D2E/DX2 analytically  !
 ! D23   D(5,3,4,195)          -63.5946         calculate D2E/DX2 analytically  !
 ! D24   D(5,3,4,196)          175.696          calculate D2E/DX2 analytically  !
 ! D25   D(193,3,4,194)        -63.5221         calculate D2E/DX2 analytically  !
 ! D26   D(193,3,4,195)        177.7706         calculate D2E/DX2 analytically  !
 ! D27   D(193,3,4,196)         57.0612         calculate D2E/DX2 analytically  !
 ! D28   D(2,3,5,197)         -169.0343         calculate D2E/DX2 analytically  !
 ! D29   D(2,3,5,198)          -51.6805         calculate D2E/DX2 analytically  !
 ! D30   D(2,3,5,199)           71.3648         calculate D2E/DX2 analytically  !
 ! D31   D(4,3,5,197)          -45.7552         calculate D2E/DX2 analytically  !
 ! D32   D(4,3,5,198)           71.5986         calculate D2E/DX2 analytically  !
 ! D33   D(4,3,5,199)         -165.356          calculate D2E/DX2 analytically  !
 ! D34   D(193,3,5,197)         72.2374         calculate D2E/DX2 analytically  !
 ! D35   D(193,3,5,198)       -170.4088         calculate D2E/DX2 analytically  !
 ! D36   D(193,3,5,199)        -47.3635         calculate D2E/DX2 analytically  !
 ! D37   D(3,5,199,37)        -110.5085         calculate D2E/DX2 analytically  !
 ! D38   D(197,5,199,37)       127.8077         calculate D2E/DX2 analytically  !
 ! D39   D(198,5,199,37)        13.3075         calculate D2E/DX2 analytically  !
 ! D40   D(200,6,7,8)         -170.742          calculate D2E/DX2 analytically  !
 ! D41   D(200,6,7,9)          -50.2074         calculate D2E/DX2 analytically  !
 ! D42   D(200,6,7,203)         68.4223         calculate D2E/DX2 analytically  !
 ! D43   D(201,6,7,8)          -50.626          calculate D2E/DX2 analytically  !
 ! D44   D(201,6,7,9)           69.9086         calculate D2E/DX2 analytically  !
 ! D45   D(201,6,7,203)       -171.4617         calculate D2E/DX2 analytically  !
 ! D46   D(202,6,7,8)           69.207          calculate D2E/DX2 analytically  !
 ! D47   D(202,6,7,9)         -170.2584         calculate D2E/DX2 analytically  !
 ! D48   D(202,6,7,203)        -51.6287         calculate D2E/DX2 analytically  !
 ! D49   D(7,6,201,364)        -48.5596         calculate D2E/DX2 analytically  !
 ! D50   D(200,6,201,364)       73.072          calculate D2E/DX2 analytically  !
 ! D51   D(202,6,201,364)     -171.143          calculate D2E/DX2 analytically  !
 ! D52   D(6,7,8,204)          -58.4427         calculate D2E/DX2 analytically  !
 ! D53   D(6,7,8,205)           61.7921         calculate D2E/DX2 analytically  !
 ! D54   D(6,7,8,206)         -179.2012         calculate D2E/DX2 analytically  !
 ! D55   D(9,7,8,204)         -179.3452         calculate D2E/DX2 analytically  !
 ! D56   D(9,7,8,205)          -59.1104         calculate D2E/DX2 analytically  !
 ! D57   D(9,7,8,206)           59.8964         calculate D2E/DX2 analytically  !
 ! D58   D(203,7,8,204)         61.9778         calculate D2E/DX2 analytically  !
 ! D59   D(203,7,8,205)       -177.7874         calculate D2E/DX2 analytically  !
 ! D60   D(203,7,8,206)        -58.7806         calculate D2E/DX2 analytically  !
 ! D61   D(6,7,9,207)           56.9737         calculate D2E/DX2 analytically  !
 ! D62   D(6,7,9,208)          -62.9299         calculate D2E/DX2 analytically  !
 ! D63   D(6,7,9,209)          177.5721         calculate D2E/DX2 analytically  !
 ! D64   D(8,7,9,207)         -179.7865         calculate D2E/DX2 analytically  !
 ! D65   D(8,7,9,208)           60.3099         calculate D2E/DX2 analytically  !
 ! D66   D(8,7,9,209)          -59.1881         calculate D2E/DX2 analytically  !
 ! D67   D(203,7,9,207)        -61.155          calculate D2E/DX2 analytically  !
 ! D68   D(203,7,9,208)        178.9414         calculate D2E/DX2 analytically  !
 ! D69   D(203,7,9,209)         59.4434         calculate D2E/DX2 analytically  !
 ! D70   D(7,9,208,364)         33.8131         calculate D2E/DX2 analytically  !
 ! D71   D(207,9,208,364)      -89.707          calculate D2E/DX2 analytically  !
 ! D72   D(209,9,208,364)      156.2175         calculate D2E/DX2 analytically  !
 ! D73   D(210,10,11,12)        54.9221         calculate D2E/DX2 analytically  !
 ! D74   D(210,10,11,13)       175.5928         calculate D2E/DX2 analytically  !
 ! D75   D(210,10,11,213)      -65.34           calculate D2E/DX2 analytically  !
 ! D76   D(211,10,11,12)       -64.9842         calculate D2E/DX2 analytically  !
 ! D77   D(211,10,11,13)        55.6866         calculate D2E/DX2 analytically  !
 ! D78   D(211,10,11,213)      174.7538         calculate D2E/DX2 analytically  !
 ! D79   D(212,10,11,12)       175.6957         calculate D2E/DX2 analytically  !
 ! D80   D(212,10,11,13)       -63.6336         calculate D2E/DX2 analytically  !
 ! D81   D(212,10,11,213)       55.4336         calculate D2E/DX2 analytically  !
 ! D82   D(11,10,210,14)        76.6961         calculate D2E/DX2 analytically  !
 ! D83   D(211,10,210,14)     -161.7992         calculate D2E/DX2 analytically  !
 ! D84   D(212,10,210,14)      -45.8837         calculate D2E/DX2 analytically  !
 ! D85   D(10,11,12,214)       176.3072         calculate D2E/DX2 analytically  !
 ! D86   D(10,11,12,215)        56.7982         calculate D2E/DX2 analytically  !
 ! D87   D(10,11,12,216)       -63.2746         calculate D2E/DX2 analytically  !
 ! D88   D(10,11,12,280)       -29.4475         calculate D2E/DX2 analytically  !
 ! D89   D(13,11,12,214)        54.4346         calculate D2E/DX2 analytically  !
 ! D90   D(13,11,12,215)       -65.0745         calculate D2E/DX2 analytically  !
 ! D91   D(13,11,12,216)       174.8527         calculate D2E/DX2 analytically  !
 ! D92   D(13,11,12,280)      -151.3202         calculate D2E/DX2 analytically  !
 ! D93   D(213,11,12,214)      -63.738          calculate D2E/DX2 analytically  !
 ! D94   D(213,11,12,215)      176.7529         calculate D2E/DX2 analytically  !
 ! D95   D(213,11,12,216)       56.6801         calculate D2E/DX2 analytically  !
 ! D96   D(213,11,12,280)       90.5073         calculate D2E/DX2 analytically  !
 ! D97   D(10,11,13,217)       167.227          calculate D2E/DX2 analytically  !
 ! D98   D(10,11,13,218)       -72.7837         calculate D2E/DX2 analytically  !
 ! D99   D(10,11,13,219)        47.658          calculate D2E/DX2 analytically  !
 ! D100  D(12,11,13,217)       -69.89           calculate D2E/DX2 analytically  !
 ! D101  D(12,11,13,218)        50.0993         calculate D2E/DX2 analytically  !
 ! D102  D(12,11,13,219)       170.541          calculate D2E/DX2 analytically  !
 ! D103  D(213,11,13,217)       48.3837         calculate D2E/DX2 analytically  !
 ! D104  D(213,11,13,218)      168.3731         calculate D2E/DX2 analytically  !
 ! D105  D(213,11,13,219)      -71.1852         calculate D2E/DX2 analytically  !
 ! D106  D(11,12,214,121)       75.6241         calculate D2E/DX2 analytically  !
 ! D107  D(11,12,214,144)      116.4276         calculate D2E/DX2 analytically  !
 ! D108  D(215,12,214,121)    -163.723          calculate D2E/DX2 analytically  !
 ! D109  D(215,12,214,144)    -122.9195         calculate D2E/DX2 analytically  !
 ! D110  D(216,12,214,121)     -46.4963         calculate D2E/DX2 analytically  !
 ! D111  D(216,12,214,144)      -5.6928         calculate D2E/DX2 analytically  !
 ! D112  D(280,12,214,121)     -90.8823         calculate D2E/DX2 analytically  !
 ! D113  D(280,12,214,144)     -50.0788         calculate D2E/DX2 analytically  !
 ! D114  D(11,12,280,76)        94.8528         calculate D2E/DX2 analytically  !
 ! D115  D(214,12,280,76)     -109.1743         calculate D2E/DX2 analytically  !
 ! D116  D(215,12,280,76)       -2.8853         calculate D2E/DX2 analytically  !
 ! D117  D(216,12,280,76)      142.8976         calculate D2E/DX2 analytically  !
 ! D118  D(11,13,217,160)      119.5778         calculate D2E/DX2 analytically  !
 ! D119  D(11,13,217,162)       95.6031         calculate D2E/DX2 analytically  !
 ! D120  D(218,13,217,160)      -2.205          calculate D2E/DX2 analytically  !
 ! D121  D(218,13,217,162)     -26.1797         calculate D2E/DX2 analytically  !
 ! D122  D(219,13,217,160)    -118.5045         calculate D2E/DX2 analytically  !
 ! D123  D(219,13,217,162)    -142.4792         calculate D2E/DX2 analytically  !
 ! D124  D(210,14,15,223)     -123.9882         calculate D2E/DX2 analytically  !
 ! D125  D(210,14,15,224)       -3.6078         calculate D2E/DX2 analytically  !
 ! D126  D(210,14,15,225)      116.3155         calculate D2E/DX2 analytically  !
 ! D127  D(210,14,15,238)      -76.5177         calculate D2E/DX2 analytically  !
 ! D128  D(220,14,15,223)      -61.2724         calculate D2E/DX2 analytically  !
 ! D129  D(220,14,15,224)       59.108          calculate D2E/DX2 analytically  !
 ! D130  D(220,14,15,225)      179.0312         calculate D2E/DX2 analytically  !
 ! D131  D(220,14,15,238)      -13.8019         calculate D2E/DX2 analytically  !
 ! D132  D(221,14,15,223)      178.4384         calculate D2E/DX2 analytically  !
 ! D133  D(221,14,15,224)      -61.1812         calculate D2E/DX2 analytically  !
 ! D134  D(221,14,15,225)       58.742          calculate D2E/DX2 analytically  !
 ! D135  D(221,14,15,238)     -134.0911         calculate D2E/DX2 analytically  !
 ! D136  D(222,14,15,223)       58.5784         calculate D2E/DX2 analytically  !
 ! D137  D(222,14,15,224)      178.9588         calculate D2E/DX2 analytically  !
 ! D138  D(222,14,15,225)      -61.1179         calculate D2E/DX2 analytically  !
 ! D139  D(222,14,15,238)      106.0489         calculate D2E/DX2 analytically  !
 ! D140  D(15,14,210,10)       -13.8188         calculate D2E/DX2 analytically  !
 ! D141  D(220,14,210,10)     -104.135          calculate D2E/DX2 analytically  !
 ! D142  D(221,14,210,10)       73.0895         calculate D2E/DX2 analytically  !
 ! D143  D(222,14,210,10)      163.4344         calculate D2E/DX2 analytically  !
 ! D144  D(14,15,25,23)       -148.9306         calculate D2E/DX2 analytically  !
 ! D145  D(14,15,25,27)         32.7228         calculate D2E/DX2 analytically  !
 ! D146  D(223,15,25,23)       -74.9858         calculate D2E/DX2 analytically  !
 ! D147  D(223,15,25,27)       106.6676         calculate D2E/DX2 analytically  !
 ! D148  D(224,15,25,23)       117.3236         calculate D2E/DX2 analytically  !
 ! D149  D(224,15,25,27)       -61.023          calculate D2E/DX2 analytically  !
 ! D150  D(225,15,25,23)        18.1552         calculate D2E/DX2 analytically  !
 ! D151  D(225,15,25,27)      -160.1915         calculate D2E/DX2 analytically  !
 ! D152  D(226,16,17,18)        54.2973         calculate D2E/DX2 analytically  !
 ! D153  D(226,16,17,229)      178.9505         calculate D2E/DX2 analytically  !
 ! D154  D(226,16,17,230)      -62.8439         calculate D2E/DX2 analytically  !
 ! D155  D(227,16,17,18)       -65.7726         calculate D2E/DX2 analytically  !
 ! D156  D(227,16,17,229)       58.8806         calculate D2E/DX2 analytically  !
 ! D157  D(227,16,17,230)      177.0861         calculate D2E/DX2 analytically  !
 ! D158  D(228,16,17,18)       174.3162         calculate D2E/DX2 analytically  !
 ! D159  D(228,16,17,229)      -61.0306         calculate D2E/DX2 analytically  !
 ! D160  D(228,16,17,230)       57.1749         calculate D2E/DX2 analytically  !
 ! D161  D(16,17,18,19)        112.6593         calculate D2E/DX2 analytically  !
 ! D162  D(16,17,18,20)        -67.904          calculate D2E/DX2 analytically  !
 ! D163  D(229,17,18,19)       -11.5293         calculate D2E/DX2 analytically  !
 ! D164  D(229,17,18,20)       167.9073         calculate D2E/DX2 analytically  !
 ! D165  D(230,17,18,19)      -127.9875         calculate D2E/DX2 analytically  !
 ! D166  D(230,17,18,20)        51.4492         calculate D2E/DX2 analytically  !
 ! D167  D(16,17,229,76)      -107.7756         calculate D2E/DX2 analytically  !
 ! D168  D(18,17,229,76)        17.4308         calculate D2E/DX2 analytically  !
 ! D169  D(230,17,229,76)      132.8107         calculate D2E/DX2 analytically  !
 ! D170  D(17,18,19,231)       176.6294         calculate D2E/DX2 analytically  !
 ! D171  D(17,18,19,400)        15.0231         calculate D2E/DX2 analytically  !
 ! D172  D(20,18,19,231)        -2.8025         calculate D2E/DX2 analytically  !
 ! D173  D(20,18,19,400)      -164.4088         calculate D2E/DX2 analytically  !
 ! D174  D(18,19,400,76)       -44.6431         calculate D2E/DX2 analytically  !
 ! D175  D(231,19,400,76)      154.2921         calculate D2E/DX2 analytically  !
 ! D176  D(232,21,22,23)        51.313          calculate D2E/DX2 analytically  !
 ! D177  D(232,21,22,235)      176.0922         calculate D2E/DX2 analytically  !
 ! D178  D(232,21,22,236)      -69.3902         calculate D2E/DX2 analytically  !
 ! D179  D(233,21,22,23)       -69.8489         calculate D2E/DX2 analytically  !
 ! D180  D(233,21,22,235)       54.9303         calculate D2E/DX2 analytically  !
 ! D181  D(233,21,22,236)      169.4479         calculate D2E/DX2 analytically  !
 ! D182  D(234,21,22,23)       171.0954         calculate D2E/DX2 analytically  !
 ! D183  D(234,21,22,235)      -64.1254         calculate D2E/DX2 analytically  !
 ! D184  D(234,21,22,236)       50.3922         calculate D2E/DX2 analytically  !
 ! D185  D(21,22,23,24)         31.2665         calculate D2E/DX2 analytically  !
 ! D186  D(21,22,23,25)       -145.9319         calculate D2E/DX2 analytically  !
 ! D187  D(235,22,23,24)       -92.064          calculate D2E/DX2 analytically  !
 ! D188  D(235,22,23,25)        90.7375         calculate D2E/DX2 analytically  !
 ! D189  D(236,22,23,24)       152.0883         calculate D2E/DX2 analytically  !
 ! D190  D(236,22,23,25)       -25.1101         calculate D2E/DX2 analytically  !
 ! D191  D(22,23,24,26)       -174.0076         calculate D2E/DX2 analytically  !
 ! D192  D(22,23,24,237)        -0.5881         calculate D2E/DX2 analytically  !
 ! D193  D(25,23,24,26)          3.2241         calculate D2E/DX2 analytically  !
 ! D194  D(25,23,24,237)       176.6436         calculate D2E/DX2 analytically  !
 ! D195  D(22,23,25,27)        178.04           calculate D2E/DX2 analytically  !
 ! D196  D(22,23,25,238)         0.3309         calculate D2E/DX2 analytically  !
 ! D197  D(24,23,25,27)          0.8781         calculate D2E/DX2 analytically  !
 ! D198  D(24,23,25,238)      -176.831          calculate D2E/DX2 analytically  !
 ! D199  D(23,24,26,28)         -6.6165         calculate D2E/DX2 analytically  !
 ! D200  D(23,24,26,239)       169.7788         calculate D2E/DX2 analytically  !
 ! D201  D(23,24,26,262)      -104.2274         calculate D2E/DX2 analytically  !
 ! D202  D(237,24,26,28)       179.8307         calculate D2E/DX2 analytically  !
 ! D203  D(237,24,26,239)       -3.7741         calculate D2E/DX2 analytically  !
 ! D204  D(237,24,26,262)       82.2197         calculate D2E/DX2 analytically  !
 ! D205  D(23,25,27,28)         -1.6741         calculate D2E/DX2 analytically  !
 ! D206  D(23,25,27,240)      -176.9435         calculate D2E/DX2 analytically  !
 ! D207  D(23,25,27,390)       114.878          calculate D2E/DX2 analytically  !
 ! D208  D(238,25,27,28)       176.0382         calculate D2E/DX2 analytically  !
 ! D209  D(238,25,27,240)        0.7688         calculate D2E/DX2 analytically  !
 ! D210  D(238,25,27,390)      -67.4097         calculate D2E/DX2 analytically  !
 ! D211  D(24,26,28,27)          5.8135         calculate D2E/DX2 analytically  !
 ! D212  D(24,26,28,29)       -173.2852         calculate D2E/DX2 analytically  !
 ! D213  D(239,26,28,27)      -170.7223         calculate D2E/DX2 analytically  !
 ! D214  D(239,26,28,29)        10.179          calculate D2E/DX2 analytically  !
 ! D215  D(262,26,28,27)       117.6754         calculate D2E/DX2 analytically  !
 ! D216  D(262,26,28,29)       -61.4233         calculate D2E/DX2 analytically  !
 ! D217  D(24,26,239,46)        67.1895         calculate D2E/DX2 analytically  !
 ! D218  D(28,26,239,46)      -116.3018         calculate D2E/DX2 analytically  !
 ! D219  D(262,26,239,46)      -39.0589         calculate D2E/DX2 analytically  !
 ! D220  D(24,26,262,45)       -86.2382         calculate D2E/DX2 analytically  !
 ! D221  D(28,26,262,45)       152.3915         calculate D2E/DX2 analytically  !
 ! D222  D(239,26,262,45)       32.5506         calculate D2E/DX2 analytically  !
 ! D223  D(25,27,28,26)         -1.6294         calculate D2E/DX2 analytically  !
 ! D224  D(25,27,28,29)        177.4407         calculate D2E/DX2 analytically  !
 ! D225  D(240,27,28,26)       173.7291         calculate D2E/DX2 analytically  !
 ! D226  D(240,27,28,29)        -7.2007         calculate D2E/DX2 analytically  !
 ! D227  D(390,27,28,26)      -128.581          calculate D2E/DX2 analytically  !
 ! D228  D(390,27,28,29)        50.4891         calculate D2E/DX2 analytically  !
 ! D229  D(25,27,390,142)      124.043          calculate D2E/DX2 analytically  !
 ! D230  D(28,27,390,142)     -107.3851         calculate D2E/DX2 analytically  !
 ! D231  D(240,27,390,142)      12.7718         calculate D2E/DX2 analytically  !
 ! D232  D(26,28,29,241)      -170.3577         calculate D2E/DX2 analytically  !
 ! D233  D(27,28,29,241)        10.5642         calculate D2E/DX2 analytically  !
 ! D234  D(242,30,31,32)       179.9878         calculate D2E/DX2 analytically  !
 ! D235  D(242,30,31,245)       57.9097         calculate D2E/DX2 analytically  !
 ! D236  D(242,30,31,246)      -57.9021         calculate D2E/DX2 analytically  !
 ! D237  D(243,30,31,32)        59.5727         calculate D2E/DX2 analytically  !
 ! D238  D(243,30,31,245)      -62.5055         calculate D2E/DX2 analytically  !
 ! D239  D(243,30,31,246)     -178.3173         calculate D2E/DX2 analytically  !
 ! D240  D(244,30,31,32)       -59.5618         calculate D2E/DX2 analytically  !
 ! D241  D(244,30,31,245)      178.36           calculate D2E/DX2 analytically  !
 ! D242  D(244,30,31,246)       62.5482         calculate D2E/DX2 analytically  !
 ! D243  D(416,30,31,32)      -173.3545         calculate D2E/DX2 analytically  !
 ! D244  D(416,30,31,245)       64.5674         calculate D2E/DX2 analytically  !
 ! D245  D(416,30,31,246)      -51.2444         calculate D2E/DX2 analytically  !
 ! D246  D(31,30,242,148)       33.5959         calculate D2E/DX2 analytically  !
 ! D247  D(243,30,242,148)     155.7091         calculate D2E/DX2 analytically  !
 ! D248  D(244,30,242,148)     -88.5329         calculate D2E/DX2 analytically  !
 ! D249  D(416,30,242,148)       8.22           calculate D2E/DX2 analytically  !
 ! D250  D(31,30,416,148)      115.0783         calculate D2E/DX2 analytically  !
 ! D251  D(242,30,416,148)     -88.6179         calculate D2E/DX2 analytically  !
 ! D252  D(243,30,416,148)    -125.1564         calculate D2E/DX2 analytically  !
 ! D253  D(244,30,416,148)      -0.1212         calculate D2E/DX2 analytically  !
 ! D254  D(30,31,32,33)         90.4462         calculate D2E/DX2 analytically  !
 ! D255  D(30,31,32,34)        -83.9544         calculate D2E/DX2 analytically  !
 ! D256  D(245,31,32,33)      -148.3141         calculate D2E/DX2 analytically  !
 ! D257  D(245,31,32,34)        37.2854         calculate D2E/DX2 analytically  !
 ! D258  D(246,31,32,33)       -30.9122         calculate D2E/DX2 analytically  !
 ! D259  D(246,31,32,34)       154.6873         calculate D2E/DX2 analytically  !
 ! D260  D(31,32,33,35)       -164.165          calculate D2E/DX2 analytically  !
 ! D261  D(31,32,33,247)         8.8752         calculate D2E/DX2 analytically  !
 ! D262  D(34,32,33,35)         10.1742         calculate D2E/DX2 analytically  !
 ! D263  D(34,32,33,247)      -176.7855         calculate D2E/DX2 analytically  !
 ! D264  D(31,32,34,36)        164.9795         calculate D2E/DX2 analytically  !
 ! D265  D(31,32,34,248)        -8.2732         calculate D2E/DX2 analytically  !
 ! D266  D(31,32,34,335)      -103.0309         calculate D2E/DX2 analytically  !
 ! D267  D(33,32,34,36)         -9.3901         calculate D2E/DX2 analytically  !
 ! D268  D(33,32,34,248)       177.3572         calculate D2E/DX2 analytically  !
 ! D269  D(33,32,34,335)        82.5994         calculate D2E/DX2 analytically  !
 ! D270  D(32,33,35,37)         -2.8338         calculate D2E/DX2 analytically  !
 ! D271  D(32,33,35,249)       173.6536         calculate D2E/DX2 analytically  !
 ! D272  D(247,33,35,37)      -175.8303         calculate D2E/DX2 analytically  !
 ! D273  D(247,33,35,249)        0.6571         calculate D2E/DX2 analytically  !
 ! D274  D(32,34,36,37)          1.3671         calculate D2E/DX2 analytically  !
 ! D275  D(32,34,36,250)      -167.73           calculate D2E/DX2 analytically  !
 ! D276  D(248,34,36,37)       174.573          calculate D2E/DX2 analytically  !
 ! D277  D(248,34,36,250)        5.4759         calculate D2E/DX2 analytically  !
 ! D278  D(335,34,36,37)       -91.9845         calculate D2E/DX2 analytically  !
 ! D279  D(335,34,36,250)       98.9184         calculate D2E/DX2 analytically  !
 ! D280  D(32,34,335,105)       56.8357         calculate D2E/DX2 analytically  !
 ! D281  D(36,34,335,105)      175.5628         calculate D2E/DX2 analytically  !
 ! D282  D(248,34,335,105)     -63.5476         calculate D2E/DX2 analytically  !
 ! D283  D(33,35,37,36)         -5.0532         calculate D2E/DX2 analytically  !
 ! D284  D(33,35,37,199)      -135.0962         calculate D2E/DX2 analytically  !
 ! D285  D(33,35,37,251)       173.4284         calculate D2E/DX2 analytically  !
 ! D286  D(249,35,37,36)       178.5344         calculate D2E/DX2 analytically  !
 ! D287  D(249,35,37,199)       48.4914         calculate D2E/DX2 analytically  !
 ! D288  D(249,35,37,251)       -2.9839         calculate D2E/DX2 analytically  !
 ! D289  D(34,36,37,35)          5.8291         calculate D2E/DX2 analytically  !
 ! D290  D(34,36,37,199)       129.5339         calculate D2E/DX2 analytically  !
 ! D291  D(34,36,37,251)      -172.706          calculate D2E/DX2 analytically  !
 ! D292  D(250,36,37,35)       175.7931         calculate D2E/DX2 analytically  !
 ! D293  D(250,36,37,199)      -60.5021         calculate D2E/DX2 analytically  !
 ! D294  D(250,36,37,251)       -2.742          calculate D2E/DX2 analytically  !
 ! D295  D(34,36,250,258)      -17.6552         calculate D2E/DX2 analytically  !
 ! D296  D(37,36,250,258)      172.6254         calculate D2E/DX2 analytically  !
 ! D297  D(35,37,199,5)        -22.5154         calculate D2E/DX2 analytically  !
 ! D298  D(36,37,199,5)       -154.6376         calculate D2E/DX2 analytically  !
 ! D299  D(251,37,199,5)        98.722          calculate D2E/DX2 analytically  !
 ! D300  D(252,38,39,40)       -58.0018         calculate D2E/DX2 analytically  !
 ! D301  D(252,38,39,255)       63.691          calculate D2E/DX2 analytically  !
 ! D302  D(252,38,39,256)      179.8134         calculate D2E/DX2 analytically  !
 ! D303  D(252,38,39,308)     -135.1528         calculate D2E/DX2 analytically  !
 ! D304  D(253,38,39,40)      -177.7208         calculate D2E/DX2 analytically  !
 ! D305  D(253,38,39,255)      -56.0279         calculate D2E/DX2 analytically  !
 ! D306  D(253,38,39,256)       60.0944         calculate D2E/DX2 analytically  !
 ! D307  D(253,38,39,308)      105.1282         calculate D2E/DX2 analytically  !
 ! D308  D(254,38,39,40)        61.9727         calculate D2E/DX2 analytically  !
 ! D309  D(254,38,39,255)     -176.3344         calculate D2E/DX2 analytically  !
 ! D310  D(254,38,39,256)      -60.2121         calculate D2E/DX2 analytically  !
 ! D311  D(254,38,39,308)      -15.1782         calculate D2E/DX2 analytically  !
 ! D312  D(38,39,40,41)        -67.9407         calculate D2E/DX2 analytically  !
 ! D313  D(38,39,40,257)       172.58           calculate D2E/DX2 analytically  !
 ! D314  D(38,39,40,258)        62.9454         calculate D2E/DX2 analytically  !
 ! D315  D(255,39,40,41)       170.1244         calculate D2E/DX2 analytically  !
 ! D316  D(255,39,40,257)       50.6452         calculate D2E/DX2 analytically  !
 ! D317  D(255,39,40,258)      -58.9894         calculate D2E/DX2 analytically  !
 ! D318  D(256,39,40,41)        52.1102         calculate D2E/DX2 analytically  !
 ! D319  D(256,39,40,257)      -67.369          calculate D2E/DX2 analytically  !
 ! D320  D(256,39,40,258)     -177.0037         calculate D2E/DX2 analytically  !
 ! D321  D(38,39,308,93)        -7.3796         calculate D2E/DX2 analytically  !
 ! D322  D(255,39,308,93)      154.3429         calculate D2E/DX2 analytically  !
 ! D323  D(256,39,308,93)       53.499          calculate D2E/DX2 analytically  !
 ! D324  D(39,40,41,42)         -0.0845         calculate D2E/DX2 analytically  !
 ! D325  D(39,40,41,43)       -174.3107         calculate D2E/DX2 analytically  !
 ! D326  D(257,40,41,42)       121.7828         calculate D2E/DX2 analytically  !
 ! D327  D(257,40,41,43)       -52.4433         calculate D2E/DX2 analytically  !
 ! D328  D(258,40,41,42)      -125.3547         calculate D2E/DX2 analytically  !
 ! D329  D(258,40,41,43)        60.4192         calculate D2E/DX2 analytically  !
 ! D330  D(308,40,41,42)        71.1937         calculate D2E/DX2 analytically  !
 ! D331  D(308,40,41,43)      -103.0325         calculate D2E/DX2 analytically  !
 ! D332  D(39,40,258,250)     -123.5926         calculate D2E/DX2 analytically  !
 ! D333  D(41,40,258,250)        5.6517         calculate D2E/DX2 analytically  !
 ! D334  D(257,40,258,250)     120.8596         calculate D2E/DX2 analytically  !
 ! D335  D(308,40,258,250)     141.0184         calculate D2E/DX2 analytically  !
 ! D336  D(41,40,308,93)         0.3645         calculate D2E/DX2 analytically  !
 ! D337  D(257,40,308,93)     -116.3908         calculate D2E/DX2 analytically  !
 ! D338  D(258,40,308,93)     -140.3215         calculate D2E/DX2 analytically  !
 ! D339  D(40,41,43,378)       159.1261         calculate D2E/DX2 analytically  !
 ! D340  D(42,41,43,378)       -14.6025         calculate D2E/DX2 analytically  !
 ! D341  D(41,43,378,132)      -34.4276         calculate D2E/DX2 analytically  !
 ! D342  D(259,44,45,46)       175.4145         calculate D2E/DX2 analytically  !
 ! D343  D(259,44,45,47)       -63.6437         calculate D2E/DX2 analytically  !
 ! D344  D(259,44,45,262)       55.1722         calculate D2E/DX2 analytically  !
 ! D345  D(260,44,45,46)       -64.5094         calculate D2E/DX2 analytically  !
 ! D346  D(260,44,45,47)        56.4325         calculate D2E/DX2 analytically  !
 ! D347  D(260,44,45,262)      175.2484         calculate D2E/DX2 analytically  !
 ! D348  D(261,44,45,46)        55.3046         calculate D2E/DX2 analytically  !
 ! D349  D(261,44,45,47)       176.2465         calculate D2E/DX2 analytically  !
 ! D350  D(261,44,45,262)      -64.9376         calculate D2E/DX2 analytically  !
 ! D351  D(45,44,259,48)        89.4583         calculate D2E/DX2 analytically  !
 ! D352  D(260,44,259,48)      -32.0226         calculate D2E/DX2 analytically  !
 ! D353  D(261,44,259,48)     -150.2086         calculate D2E/DX2 analytically  !
 ! D354  D(44,45,46,239)      -135.4637         calculate D2E/DX2 analytically  !
 ! D355  D(44,45,46,263)       172.2378         calculate D2E/DX2 analytically  !
 ! D356  D(44,45,46,264)        56.0988         calculate D2E/DX2 analytically  !
 ! D357  D(44,45,46,265)       -63.1236         calculate D2E/DX2 analytically  !
 ! D358  D(47,45,46,239)       101.6596         calculate D2E/DX2 analytically  !
 ! D359  D(47,45,46,263)        49.3611         calculate D2E/DX2 analytically  !
 ! D360  D(47,45,46,264)       -66.778          calculate D2E/DX2 analytically  !
 ! D361  D(47,45,46,265)       173.9996         calculate D2E/DX2 analytically  !
 ! D362  D(262,45,46,239)      -17.2642         calculate D2E/DX2 analytically  !
 ! D363  D(262,45,46,263)      -69.5627         calculate D2E/DX2 analytically  !
 ! D364  D(262,45,46,264)      174.2983         calculate D2E/DX2 analytically  !
 ! D365  D(262,45,46,265)       55.0759         calculate D2E/DX2 analytically  !
 ! D366  D(44,45,47,266)       144.0328         calculate D2E/DX2 analytically  !
 ! D367  D(44,45,47,269)        27.9824         calculate D2E/DX2 analytically  !
 ! D368  D(46,45,47,266)       -92.8811         calculate D2E/DX2 analytically  !
 ! D369  D(46,45,47,269)       151.0685         calculate D2E/DX2 analytically  !
 ! D370  D(262,45,47,266)       26.6848         calculate D2E/DX2 analytically  !
 ! D371  D(262,45,47,269)      -89.3656         calculate D2E/DX2 analytically  !
 ! D372  D(44,45,262,26)       123.9501         calculate D2E/DX2 analytically  !
 ! D373  D(46,45,262,26)         2.6184         calculate D2E/DX2 analytically  !
 ! D374  D(47,45,262,26)      -115.6967         calculate D2E/DX2 analytically  !
 ! D375  D(45,46,239,26)        55.9256         calculate D2E/DX2 analytically  !
 ! D376  D(263,46,239,26)      172.0966         calculate D2E/DX2 analytically  !
 ! D377  D(264,46,239,26)     -155.792          calculate D2E/DX2 analytically  !
 ! D378  D(265,46,239,26)      -58.4429         calculate D2E/DX2 analytically  !
 ! D379  D(45,47,269,48)        -9.0781         calculate D2E/DX2 analytically  !
 ! D380  D(266,47,269,48)     -122.199          calculate D2E/DX2 analytically  !
 ! D381  D(259,48,178,61)       63.7334         calculate D2E/DX2 analytically  !
 ! D382  D(267,48,178,61)      -74.6284         calculate D2E/DX2 analytically  !
 ! D383  D(268,48,178,61)     -169.3042         calculate D2E/DX2 analytically  !
 ! D384  D(269,48,178,61)       17.6151         calculate D2E/DX2 analytically  !
 ! D385  D(270,48,178,61)      102.3843         calculate D2E/DX2 analytically  !
 ! D386  D(178,48,259,44)      176.1398         calculate D2E/DX2 analytically  !
 ! D387  D(267,48,259,44)     -128.5894         calculate D2E/DX2 analytically  !
 ! D388  D(268,48,259,44)       43.4892         calculate D2E/DX2 analytically  !
 ! D389  D(269,48,259,44)      -52.0596         calculate D2E/DX2 analytically  !
 ! D390  D(270,48,259,44)      142.828          calculate D2E/DX2 analytically  !
 ! D391  D(178,48,269,47)       73.1124         calculate D2E/DX2 analytically  !
 ! D392  D(259,48,269,47)        5.4557         calculate D2E/DX2 analytically  !
 ! D393  D(267,48,269,47)      139.3791         calculate D2E/DX2 analytically  !
 ! D394  D(268,48,269,47)     -100.7457         calculate D2E/DX2 analytically  !
 ! D395  D(270,48,269,47)       19.176          calculate D2E/DX2 analytically  !
 ! D396  D(176,49,50,51)        79.3983         calculate D2E/DX2 analytically  !
 ! D397  D(176,49,50,53)       -44.8496         calculate D2E/DX2 analytically  !
 ! D398  D(176,49,50,175)     -164.739          calculate D2E/DX2 analytically  !
 ! D399  D(177,49,50,51)      -160.4272         calculate D2E/DX2 analytically  !
 ! D400  D(177,49,50,53)        75.3249         calculate D2E/DX2 analytically  !
 ! D401  D(177,49,50,175)      -44.5645         calculate D2E/DX2 analytically  !
 ! D402  D(49,50,51,52)       -132.6003         calculate D2E/DX2 analytically  !
 ! D403  D(49,50,51,57)         48.1878         calculate D2E/DX2 analytically  !
 ! D404  D(53,50,51,52)        -11.4267         calculate D2E/DX2 analytically  !
 ! D405  D(53,50,51,57)        169.3613         calculate D2E/DX2 analytically  !
 ! D406  D(175,50,51,52)       110.2873         calculate D2E/DX2 analytically  !
 ! D407  D(175,50,51,57)       -68.9247         calculate D2E/DX2 analytically  !
 ! D408  D(49,50,53,54)        -55.423          calculate D2E/DX2 analytically  !
 ! D409  D(49,50,53,55)       -176.5988         calculate D2E/DX2 analytically  !
 ! D410  D(49,50,53,166)        62.9647         calculate D2E/DX2 analytically  !
 ! D411  D(51,50,53,54)       -176.6001         calculate D2E/DX2 analytically  !
 ! D412  D(51,50,53,55)         62.224          calculate D2E/DX2 analytically  !
 ! D413  D(51,50,53,166)       -58.2125         calculate D2E/DX2 analytically  !
 ! D414  D(175,50,53,54)        63.5759         calculate D2E/DX2 analytically  !
 ! D415  D(175,50,53,55)       -57.5999         calculate D2E/DX2 analytically  !
 ! D416  D(175,50,53,166)     -178.0365         calculate D2E/DX2 analytically  !
 ! D417  D(50,51,52,389)        90.1086         calculate D2E/DX2 analytically  !
 ! D418  D(57,51,52,389)       -90.7113         calculate D2E/DX2 analytically  !
 ! D419  D(50,51,57,58)        173.1925         calculate D2E/DX2 analytically  !
 ! D420  D(50,51,57,186)        -7.8082         calculate D2E/DX2 analytically  !
 ! D421  D(52,51,57,58)         -6.0164         calculate D2E/DX2 analytically  !
 ! D422  D(52,51,57,186)       172.9828         calculate D2E/DX2 analytically  !
 ! D423  D(51,52,389,142)     -139.8488         calculate D2E/DX2 analytically  !
 ! D424  D(50,53,54,56)        -61.7336         calculate D2E/DX2 analytically  !
 ! D425  D(50,53,54,170)        62.8326         calculate D2E/DX2 analytically  !
 ! D426  D(50,53,54,171)       176.3358         calculate D2E/DX2 analytically  !
 ! D427  D(55,53,54,56)         61.4446         calculate D2E/DX2 analytically  !
 ! D428  D(55,53,54,170)      -173.9891         calculate D2E/DX2 analytically  !
 ! D429  D(55,53,54,171)       -60.486          calculate D2E/DX2 analytically  !
 ! D430  D(166,53,54,56)      -179.6696         calculate D2E/DX2 analytically  !
 ! D431  D(166,53,54,170)      -55.1034         calculate D2E/DX2 analytically  !
 ! D432  D(166,53,54,171)       58.3997         calculate D2E/DX2 analytically  !
 ! D433  D(50,53,55,167)        35.8687         calculate D2E/DX2 analytically  !
 ! D434  D(50,53,55,168)       -83.8687         calculate D2E/DX2 analytically  !
 ! D435  D(50,53,55,169)       155.4197         calculate D2E/DX2 analytically  !
 ! D436  D(54,53,55,167)       -86.0563         calculate D2E/DX2 analytically  !
 ! D437  D(54,53,55,168)       154.2064         calculate D2E/DX2 analytically  !
 ! D438  D(54,53,55,169)        33.4947         calculate D2E/DX2 analytically  !
 ! D439  D(166,53,55,167)      155.4839         calculate D2E/DX2 analytically  !
 ! D440  D(166,53,55,168)       35.7466         calculate D2E/DX2 analytically  !
 ! D441  D(166,53,55,169)      -84.9651         calculate D2E/DX2 analytically  !
 ! D442  D(53,54,56,172)       -56.2309         calculate D2E/DX2 analytically  !
 ! D443  D(53,54,56,173)        64.6846         calculate D2E/DX2 analytically  !
 ! D444  D(53,54,56,174)      -175.9324         calculate D2E/DX2 analytically  !
 ! D445  D(170,54,56,172)      178.2916         calculate D2E/DX2 analytically  !
 ! D446  D(170,54,56,173)      -60.7929         calculate D2E/DX2 analytically  !
 ! D447  D(170,54,56,174)       58.5901         calculate D2E/DX2 analytically  !
 ! D448  D(171,54,56,172)       64.5561         calculate D2E/DX2 analytically  !
 ! D449  D(171,54,56,173)     -174.5285         calculate D2E/DX2 analytically  !
 ! D450  D(171,54,56,174)      -55.1455         calculate D2E/DX2 analytically  !
 ! D451  D(51,57,58,59)       -172.7539         calculate D2E/DX2 analytically  !
 ! D452  D(51,57,58,61)         64.3602         calculate D2E/DX2 analytically  !
 ! D453  D(51,57,58,185)       -57.0652         calculate D2E/DX2 analytically  !
 ! D454  D(186,57,58,59)         8.2891         calculate D2E/DX2 analytically  !
 ! D455  D(186,57,58,61)      -114.5968         calculate D2E/DX2 analytically  !
 ! D456  D(186,57,58,185)      123.9777         calculate D2E/DX2 analytically  !
 ! D457  D(57,58,59,60)         99.8099         calculate D2E/DX2 analytically  !
 ! D458  D(57,58,59,187)       -80.1902         calculate D2E/DX2 analytically  !
 ! D459  D(61,58,59,60)       -138.7277         calculate D2E/DX2 analytically  !
 ! D460  D(61,58,59,187)        41.2722         calculate D2E/DX2 analytically  !
 ! D461  D(185,58,59,60)       -17.9341         calculate D2E/DX2 analytically  !
 ! D462  D(185,58,59,187)      162.0658         calculate D2E/DX2 analytically  !
 ! D463  D(57,58,61,62)       -178.8609         calculate D2E/DX2 analytically  !
 ! D464  D(57,58,61,178)        57.274          calculate D2E/DX2 analytically  !
 ! D465  D(57,58,61,179)       -56.7862         calculate D2E/DX2 analytically  !
 ! D466  D(59,58,61,62)         58.7306         calculate D2E/DX2 analytically  !
 ! D467  D(59,58,61,178)       -65.1344         calculate D2E/DX2 analytically  !
 ! D468  D(59,58,61,179)      -179.1946         calculate D2E/DX2 analytically  !
 ! D469  D(185,58,61,62)       -58.7774         calculate D2E/DX2 analytically  !
 ! D470  D(185,58,61,178)      177.3575         calculate D2E/DX2 analytically  !
 ! D471  D(185,58,61,179)       63.2973         calculate D2E/DX2 analytically  !
 ! D472  D(58,59,187,401)       -5.6908         calculate D2E/DX2 analytically  !
 ! D473  D(60,59,187,401)      174.3092         calculate D2E/DX2 analytically  !
 ! D474  D(58,61,62,63)         44.8992         calculate D2E/DX2 analytically  !
 ! D475  D(58,61,62,64)       -133.541          calculate D2E/DX2 analytically  !
 ! D476  D(178,61,62,63)       168.1261         calculate D2E/DX2 analytically  !
 ! D477  D(178,61,62,64)       -10.3141         calculate D2E/DX2 analytically  !
 ! D478  D(179,61,62,63)       -75.4627         calculate D2E/DX2 analytically  !
 ! D479  D(179,61,62,64)       106.0971         calculate D2E/DX2 analytically  !
 ! D480  D(58,61,178,48)      -137.3075         calculate D2E/DX2 analytically  !
 ! D481  D(62,61,178,48)        96.8808         calculate D2E/DX2 analytically  !
 ! D482  D(179,61,178,48)      -22.31           calculate D2E/DX2 analytically  !
 ! D483  D(61,62,63,65)       -177.1998         calculate D2E/DX2 analytically  !
 ! D484  D(61,62,63,180)         2.9823         calculate D2E/DX2 analytically  !
 ! D485  D(64,62,63,65)          1.2329         calculate D2E/DX2 analytically  !
 ! D486  D(64,62,63,180)      -178.585          calculate D2E/DX2 analytically  !
 ! D487  D(61,62,64,66)        177.8476         calculate D2E/DX2 analytically  !
 ! D488  D(61,62,64,181)        -1.3974         calculate D2E/DX2 analytically  !
 ! D489  D(63,62,64,66)         -0.5898         calculate D2E/DX2 analytically  !
 ! D490  D(63,62,64,181)      -179.8348         calculate D2E/DX2 analytically  !
 ! D491  D(62,63,65,67)         -1.0581         calculate D2E/DX2 analytically  !
 ! D492  D(62,63,65,182)       179.7356         calculate D2E/DX2 analytically  !
 ! D493  D(180,63,65,67)       178.7618         calculate D2E/DX2 analytically  !
 ! D494  D(180,63,65,182)       -0.4445         calculate D2E/DX2 analytically  !
 ! D495  D(62,64,66,67)         -0.225          calculate D2E/DX2 analytically  !
 ! D496  D(62,64,66,183)      -179.9859         calculate D2E/DX2 analytically  !
 ! D497  D(181,64,66,67)       179.0179         calculate D2E/DX2 analytically  !
 ! D498  D(181,64,66,183)       -0.743          calculate D2E/DX2 analytically  !
 ! D499  D(63,65,67,66)          0.2461         calculate D2E/DX2 analytically  !
 ! D500  D(63,65,67,184)      -179.6652         calculate D2E/DX2 analytically  !
 ! D501  D(182,65,67,66)       179.452          calculate D2E/DX2 analytically  !
 ! D502  D(182,65,67,184)       -0.4593         calculate D2E/DX2 analytically  !
 ! D503  D(64,66,67,65)          0.397          calculate D2E/DX2 analytically  !
 ! D504  D(64,66,67,184)      -179.6916         calculate D2E/DX2 analytically  !
 ! D505  D(183,66,67,65)      -179.8418         calculate D2E/DX2 analytically  !
 ! D506  D(183,66,67,184)        0.0695         calculate D2E/DX2 analytically  !
 ! D507  D(271,68,69,70)      -179.4574         calculate D2E/DX2 analytically  !
 ! D508  D(271,68,69,274)       58.2056         calculate D2E/DX2 analytically  !
 ! D509  D(271,68,69,275)      -57.2094         calculate D2E/DX2 analytically  !
 ! D510  D(272,68,69,70)        60.3112         calculate D2E/DX2 analytically  !
 ! D511  D(272,68,69,274)      -62.0258         calculate D2E/DX2 analytically  !
 ! D512  D(272,68,69,275)     -177.4408         calculate D2E/DX2 analytically  !
 ! D513  D(273,68,69,70)       -59.1497         calculate D2E/DX2 analytically  !
 ! D514  D(273,68,69,274)      178.5133         calculate D2E/DX2 analytically  !
 ! D515  D(273,68,69,275)       63.0983         calculate D2E/DX2 analytically  !
 ! D516  D(68,69,70,71)         78.2044         calculate D2E/DX2 analytically  !
 ! D517  D(68,69,70,72)       -100.1627         calculate D2E/DX2 analytically  !
 ! D518  D(274,69,70,71)      -159.4557         calculate D2E/DX2 analytically  !
 ! D519  D(274,69,70,72)        22.1772         calculate D2E/DX2 analytically  !
 ! D520  D(275,69,70,71)       -43.7494         calculate D2E/DX2 analytically  !
 ! D521  D(275,69,70,72)       137.8835         calculate D2E/DX2 analytically  !
 ! D522  D(69,70,71,73)       -176.027          calculate D2E/DX2 analytically  !
 ! D523  D(69,70,71,276)         2.9785         calculate D2E/DX2 analytically  !
 ! D524  D(72,70,71,73)          2.3361         calculate D2E/DX2 analytically  !
 ! D525  D(72,70,71,276)      -178.6584         calculate D2E/DX2 analytically  !
 ! D526  D(69,70,72,74)        175.5944         calculate D2E/DX2 analytically  !
 ! D527  D(69,70,72,277)        -3.1206         calculate D2E/DX2 analytically  !
 ! D528  D(71,70,72,74)         -2.7771         calculate D2E/DX2 analytically  !
 ! D529  D(71,70,72,277)       178.5079         calculate D2E/DX2 analytically  !
 ! D530  D(70,71,73,75)          0.4321         calculate D2E/DX2 analytically  !
 ! D531  D(70,71,73,278)       178.9591         calculate D2E/DX2 analytically  !
 ! D532  D(276,71,73,75)      -178.5781         calculate D2E/DX2 analytically  !
 ! D533  D(276,71,73,278)       -0.051          calculate D2E/DX2 analytically  !
 ! D534  D(70,72,74,75)          0.4505         calculate D2E/DX2 analytically  !
 ! D535  D(70,72,74,279)      -178.2182         calculate D2E/DX2 analytically  !
 ! D536  D(277,72,74,75)       179.1699         calculate D2E/DX2 analytically  !
 ! D537  D(277,72,74,279)        0.5012         calculate D2E/DX2 analytically  !
 ! D538  D(71,73,75,74)         -2.7562         calculate D2E/DX2 analytically  !
 ! D539  D(71,73,75,76)        176.9434         calculate D2E/DX2 analytically  !
 ! D540  D(278,73,75,74)       178.7072         calculate D2E/DX2 analytically  !
 ! D541  D(278,73,75,76)        -1.5933         calculate D2E/DX2 analytically  !
 ! D542  D(72,74,75,73)          2.3165         calculate D2E/DX2 analytically  !
 ! D543  D(72,74,75,76)       -177.3849         calculate D2E/DX2 analytically  !
 ! D544  D(279,74,75,73)      -178.9965         calculate D2E/DX2 analytically  !
 ! D545  D(279,74,75,76)         1.3022         calculate D2E/DX2 analytically  !
 ! D546  D(73,75,76,229)        67.9012         calculate D2E/DX2 analytically  !
 ! D547  D(73,75,76,280)       -27.342          calculate D2E/DX2 analytically  !
 ! D548  D(73,75,76,385)        30.4769         calculate D2E/DX2 analytically  !
 ! D549  D(73,75,76,392)      -123.4625         calculate D2E/DX2 analytically  !
 ! D550  D(73,75,76,400)       129.7353         calculate D2E/DX2 analytically  !
 ! D551  D(74,75,76,229)      -112.3987         calculate D2E/DX2 analytically  !
 ! D552  D(74,75,76,280)       152.3582         calculate D2E/DX2 analytically  !
 ! D553  D(74,75,76,385)      -149.823          calculate D2E/DX2 analytically  !
 ! D554  D(74,75,76,392)        56.2376         calculate D2E/DX2 analytically  !
 ! D555  D(74,75,76,400)       -50.5646         calculate D2E/DX2 analytically  !
 ! D556  D(75,76,229,17)        83.7502         calculate D2E/DX2 analytically  !
 ! D557  D(280,76,229,17)     -166.0905         calculate D2E/DX2 analytically  !
 ! D558  D(385,76,229,17)     -113.718          calculate D2E/DX2 analytically  !
 ! D559  D(392,76,229,17)      -87.7227         calculate D2E/DX2 analytically  !
 ! D560  D(400,76,229,17)      -17.0632         calculate D2E/DX2 analytically  !
 ! D561  D(75,76,280,12)        -0.2724         calculate D2E/DX2 analytically  !
 ! D562  D(229,76,280,12)      -95.9607         calculate D2E/DX2 analytically  !
 ! D563  D(385,76,280,12)     -153.7468         calculate D2E/DX2 analytically  !
 ! D564  D(392,76,280,12)      140.2919         calculate D2E/DX2 analytically  !
 ! D565  D(400,76,280,12)     -142.519          calculate D2E/DX2 analytically  !
 ! D566  D(75,76,385,141)      165.9999         calculate D2E/DX2 analytically  !
 ! D567  D(229,76,385,141)     124.1021         calculate D2E/DX2 analytically  !
 ! D568  D(280,76,385,141)    -124.3974         calculate D2E/DX2 analytically  !
 ! D569  D(392,76,385,141)     -31.8797         calculate D2E/DX2 analytically  !
 ! D570  D(400,76,385,141)      62.6153         calculate D2E/DX2 analytically  !
 ! D571  D(75,76,392,143)     -150.1237         calculate D2E/DX2 analytically  !
 ! D572  D(229,76,392,143)      16.2061         calculate D2E/DX2 analytically  !
 ! D573  D(280,76,392,143)     102.6446         calculate D2E/DX2 analytically  !
 ! D574  D(385,76,392,143)      42.5829         calculate D2E/DX2 analytically  !
 ! D575  D(400,76,392,143)     -39.9066         calculate D2E/DX2 analytically  !
 ! D576  D(75,76,400,19)       -50.5721         calculate D2E/DX2 analytically  !
 ! D577  D(229,76,400,19)       37.9429         calculate D2E/DX2 analytically  !
 ! D578  D(280,76,400,19)       93.4238         calculate D2E/DX2 analytically  !
 ! D579  D(385,76,400,19)      103.0018         calculate D2E/DX2 analytically  !
 ! D580  D(392,76,400,19)      166.2404         calculate D2E/DX2 analytically  !
 ! D581  D(281,77,78,79)       -61.7548         calculate D2E/DX2 analytically  !
 ! D582  D(281,77,78,284)       61.7175         calculate D2E/DX2 analytically  !
 ! D583  D(281,77,78,285)      177.3972         calculate D2E/DX2 analytically  !
 ! D584  D(282,77,78,79)       178.0817         calculate D2E/DX2 analytically  !
 ! D585  D(282,77,78,284)      -58.446          calculate D2E/DX2 analytically  !
 ! D586  D(282,77,78,285)       57.2337         calculate D2E/DX2 analytically  !
 ! D587  D(283,77,78,79)        58.7293         calculate D2E/DX2 analytically  !
 ! D588  D(283,77,78,284)     -177.7985         calculate D2E/DX2 analytically  !
 ! D589  D(283,77,78,285)      -62.1187         calculate D2E/DX2 analytically  !
 ! D590  D(428,77,78,79)       -23.0518         calculate D2E/DX2 analytically  !
 ! D591  D(428,77,78,284)      100.4204         calculate D2E/DX2 analytically  !
 ! D592  D(428,77,78,285)     -143.8998         calculate D2E/DX2 analytically  !
 ! D593  D(78,77,282,294)       72.9732         calculate D2E/DX2 analytically  !
 ! D594  D(281,77,282,294)     -48.9572         calculate D2E/DX2 analytically  !
 ! D595  D(283,77,282,294)    -164.2435         calculate D2E/DX2 analytically  !
 ! D596  D(428,77,282,294)     -86.8267         calculate D2E/DX2 analytically  !
 ! D597  D(78,77,428,81)        41.4601         calculate D2E/DX2 analytically  !
 ! D598  D(78,77,428,156)      -74.9945         calculate D2E/DX2 analytically  !
 ! D599  D(281,77,428,81)      119.9004         calculate D2E/DX2 analytically  !
 ! D600  D(281,77,428,156)       3.4458         calculate D2E/DX2 analytically  !
 ! D601  D(282,77,428,81)     -161.6209         calculate D2E/DX2 analytically  !
 ! D602  D(282,77,428,156)      81.9244         calculate D2E/DX2 analytically  !
 ! D603  D(283,77,428,81)      -63.1783         calculate D2E/DX2 analytically  !
 ! D604  D(283,77,428,156)    -179.6329         calculate D2E/DX2 analytically  !
 ! D605  D(77,78,79,80)       -177.2918         calculate D2E/DX2 analytically  !
 ! D606  D(77,78,79,81)        -54.8088         calculate D2E/DX2 analytically  !
 ! D607  D(77,78,79,286)        63.7877         calculate D2E/DX2 analytically  !
 ! D608  D(284,78,79,80)        59.5157         calculate D2E/DX2 analytically  !
 ! D609  D(284,78,79,81)      -178.0012         calculate D2E/DX2 analytically  !
 ! D610  D(284,78,79,286)      -59.4048         calculate D2E/DX2 analytically  !
 ! D611  D(285,78,79,80)       -55.8318         calculate D2E/DX2 analytically  !
 ! D612  D(285,78,79,81)        66.6512         calculate D2E/DX2 analytically  !
 ! D613  D(285,78,79,286)     -174.7523         calculate D2E/DX2 analytically  !
 ! D614  D(78,79,80,287)      -177.5916         calculate D2E/DX2 analytically  !
 ! D615  D(78,79,80,288)       -57.0406         calculate D2E/DX2 analytically  !
 ! D616  D(78,79,80,289)        62.5358         calculate D2E/DX2 analytically  !
 ! D617  D(81,79,80,287)        60.0984         calculate D2E/DX2 analytically  !
 ! D618  D(81,79,80,288)      -179.3506         calculate D2E/DX2 analytically  !
 ! D619  D(81,79,80,289)       -59.7742         calculate D2E/DX2 analytically  !
 ! D620  D(286,79,80,287)      -58.6901         calculate D2E/DX2 analytically  !
 ! D621  D(286,79,80,288)       61.8609         calculate D2E/DX2 analytically  !
 ! D622  D(286,79,80,289)     -178.5627         calculate D2E/DX2 analytically  !
 ! D623  D(78,79,81,290)      -172.9365         calculate D2E/DX2 analytically  !
 ! D624  D(78,79,81,291)        66.9285         calculate D2E/DX2 analytically  !
 ! D625  D(78,79,81,292)       -53.895          calculate D2E/DX2 analytically  !
 ! D626  D(78,79,81,366)        96.0857         calculate D2E/DX2 analytically  !
 ! D627  D(78,79,81,428)       101.6455         calculate D2E/DX2 analytically  !
 ! D628  D(80,79,81,290)       -49.946          calculate D2E/DX2 analytically  !
 ! D629  D(80,79,81,291)      -170.081          calculate D2E/DX2 analytically  !
 ! D630  D(80,79,81,292)        69.0956         calculate D2E/DX2 analytically  !
 ! D631  D(80,79,81,366)      -140.9237         calculate D2E/DX2 analytically  !
 ! D632  D(80,79,81,428)      -135.364          calculate D2E/DX2 analytically  !
 ! D633  D(286,79,81,290)       68.6651         calculate D2E/DX2 analytically  !
 ! D634  D(286,79,81,291)      -51.4698         calculate D2E/DX2 analytically  !
 ! D635  D(286,79,81,292)     -172.2933         calculate D2E/DX2 analytically  !
 ! D636  D(286,79,81,366)      -22.3126         calculate D2E/DX2 analytically  !
 ! D637  D(286,79,81,428)      -16.7528         calculate D2E/DX2 analytically  !
 ! D638  D(79,81,291,124)      109.4441         calculate D2E/DX2 analytically  !
 ! D639  D(290,81,291,124)     -12.9576         calculate D2E/DX2 analytically  !
 ! D640  D(292,81,291,124)    -128.0482         calculate D2E/DX2 analytically  !
 ! D641  D(366,81,291,124)       4.2746         calculate D2E/DX2 analytically  !
 ! D642  D(428,81,291,124)      27.9016         calculate D2E/DX2 analytically  !
 ! D643  D(79,81,366,124)      150.779          calculate D2E/DX2 analytically  !
 ! D644  D(290,81,366,124)      41.4441         calculate D2E/DX2 analytically  !
 ! D645  D(291,81,366,124)    -121.9148         calculate D2E/DX2 analytically  !
 ! D646  D(292,81,366,124)     -63.6383         calculate D2E/DX2 analytically  !
 ! D647  D(428,81,366,124)     127.6169         calculate D2E/DX2 analytically  !
 ! D648  D(79,81,428,77)       -56.9172         calculate D2E/DX2 analytically  !
 ! D649  D(79,81,428,156)       55.6502         calculate D2E/DX2 analytically  !
 ! D650  D(290,81,428,77)     -166.4539         calculate D2E/DX2 analytically  !
 ! D651  D(290,81,428,156)     -53.8865         calculate D2E/DX2 analytically  !
 ! D652  D(291,81,428,77)       52.8591         calculate D2E/DX2 analytically  !
 ! D653  D(291,81,428,156)     165.4266         calculate D2E/DX2 analytically  !
 ! D654  D(292,81,428,77)       88.0167         calculate D2E/DX2 analytically  !
 ! D655  D(292,81,428,156)    -159.4158         calculate D2E/DX2 analytically  !
 ! D656  D(366,81,428,77)      101.8864         calculate D2E/DX2 analytically  !
 ! D657  D(366,81,428,156)    -145.5462         calculate D2E/DX2 analytically  !
 ! D658  D(293,82,83,84)       178.0681         calculate D2E/DX2 analytically  !
 ! D659  D(293,82,83,296)      -65.1913         calculate D2E/DX2 analytically  !
 ! D660  D(293,82,83,297)       55.8055         calculate D2E/DX2 analytically  !
 ! D661  D(294,82,83,84)       -61.5717         calculate D2E/DX2 analytically  !
 ! D662  D(294,82,83,296)       55.1689         calculate D2E/DX2 analytically  !
 ! D663  D(294,82,83,297)      176.1657         calculate D2E/DX2 analytically  !
 ! D664  D(295,82,83,84)        58.7631         calculate D2E/DX2 analytically  !
 ! D665  D(295,82,83,296)      175.5037         calculate D2E/DX2 analytically  !
 ! D666  D(295,82,83,297)      -63.4994         calculate D2E/DX2 analytically  !
 ! D667  D(83,82,294,282)      145.227          calculate D2E/DX2 analytically  !
 ! D668  D(293,82,294,282)     -92.1644         calculate D2E/DX2 analytically  !
 ! D669  D(295,82,294,282)      22.7347         calculate D2E/DX2 analytically  !
 ! D670  D(82,83,84,298)       -54.3519         calculate D2E/DX2 analytically  !
 ! D671  D(296,83,84,298)     -174.9382         calculate D2E/DX2 analytically  !
 ! D672  D(297,83,84,298)       68.6851         calculate D2E/DX2 analytically  !
 ! D673  D(82,83,297,97)       -64.4015         calculate D2E/DX2 analytically  !
 ! D674  D(84,83,297,97)       174.7187         calculate D2E/DX2 analytically  !
 ! D675  D(296,83,297,97)       59.2341         calculate D2E/DX2 analytically  !
 ! D676  D(83,84,298,162)      175.5225         calculate D2E/DX2 analytically  !
 ! D677  D(299,85,86,87)       177.1732         calculate D2E/DX2 analytically  !
 ! D678  D(299,85,86,302)      -59.8126         calculate D2E/DX2 analytically  !
 ! D679  D(299,85,86,303)       54.958          calculate D2E/DX2 analytically  !
 ! D680  D(300,85,86,87)       -62.9201         calculate D2E/DX2 analytically  !
 ! D681  D(300,85,86,302)       60.0941         calculate D2E/DX2 analytically  !
 ! D682  D(300,85,86,303)      174.8647         calculate D2E/DX2 analytically  !
 ! D683  D(301,85,86,87)        56.3653         calculate D2E/DX2 analytically  !
 ! D684  D(301,85,86,302)      179.3795         calculate D2E/DX2 analytically  !
 ! D685  D(301,85,86,303)      -65.8499         calculate D2E/DX2 analytically  !
 ! D686  D(86,85,300,102)      -79.8474         calculate D2E/DX2 analytically  !
 ! D687  D(299,85,300,102)      41.7447         calculate D2E/DX2 analytically  !
 ! D688  D(301,85,300,102)     158.1812         calculate D2E/DX2 analytically  !
 ! D689  D(86,85,301,310)       25.2809         calculate D2E/DX2 analytically  !
 ! D690  D(299,85,301,310)     -97.281          calculate D2E/DX2 analytically  !
 ! D691  D(300,85,301,310)     146.122          calculate D2E/DX2 analytically  !
 ! D692  D(85,86,87,88)         66.8775         calculate D2E/DX2 analytically  !
 ! D693  D(85,86,87,89)       -109.9392         calculate D2E/DX2 analytically  !
 ! D694  D(302,86,87,88)       -55.1898         calculate D2E/DX2 analytically  !
 ! D695  D(302,86,87,89)       127.9935         calculate D2E/DX2 analytically  !
 ! D696  D(303,86,87,88)      -170.682          calculate D2E/DX2 analytically  !
 ! D697  D(303,86,87,89)        12.5013         calculate D2E/DX2 analytically  !
 ! D698  D(86,87,88,90)       -170.9842         calculate D2E/DX2 analytically  !
 ! D699  D(86,87,88,304)         5.4029         calculate D2E/DX2 analytically  !
 ! D700  D(89,87,88,90)          5.7945         calculate D2E/DX2 analytically  !
 ! D701  D(89,87,88,304)      -177.8184         calculate D2E/DX2 analytically  !
 ! D702  D(86,87,89,91)        171.8304         calculate D2E/DX2 analytically  !
 ! D703  D(86,87,89,305)        -3.9636         calculate D2E/DX2 analytically  !
 ! D704  D(86,87,89,377)      -106.1187         calculate D2E/DX2 analytically  !
 ! D705  D(88,87,89,91)         -5.0192         calculate D2E/DX2 analytically  !
 ! D706  D(88,87,89,305)       179.1869         calculate D2E/DX2 analytically  !
 ! D707  D(88,87,89,377)        77.0317         calculate D2E/DX2 analytically  !
 ! D708  D(87,88,90,92)         -0.6158         calculate D2E/DX2 analytically  !
 ! D709  D(87,88,90,306)       175.396          calculate D2E/DX2 analytically  !
 ! D710  D(87,88,90,338)      -149.2255         calculate D2E/DX2 analytically  !
 ! D711  D(304,88,90,92)      -176.983          calculate D2E/DX2 analytically  !
 ! D712  D(304,88,90,306)       -0.9712         calculate D2E/DX2 analytically  !
 ! D713  D(304,88,90,338)       34.4072         calculate D2E/DX2 analytically  !
 ! D714  D(87,89,91,92)         -0.9694         calculate D2E/DX2 analytically  !
 ! D715  D(87,89,91,307)      -178.3961         calculate D2E/DX2 analytically  !
 ! D716  D(305,89,91,92)       174.7663         calculate D2E/DX2 analytically  !
 ! D717  D(305,89,91,307)       -2.6604         calculate D2E/DX2 analytically  !
 ! D718  D(87,89,377,132)      147.3459         calculate D2E/DX2 analytically  !
 ! D719  D(305,89,377,132)      26.1103         calculate D2E/DX2 analytically  !
 ! D720  D(88,90,92,91)         -5.3556         calculate D2E/DX2 analytically  !
 ! D721  D(88,90,92,93)        174.5371         calculate D2E/DX2 analytically  !
 ! D722  D(306,90,92,91)       178.5873         calculate D2E/DX2 analytically  !
 ! D723  D(306,90,92,93)        -1.5201         calculate D2E/DX2 analytically  !
 ! D724  D(338,90,92,91)       116.2116         calculate D2E/DX2 analytically  !
 ! D725  D(338,90,92,93)       -63.8958         calculate D2E/DX2 analytically  !
 ! D726  D(88,90,338,106)      -57.5388         calculate D2E/DX2 analytically  !
 ! D727  D(92,90,338,106)      170.504          calculate D2E/DX2 analytically  !
 ! D728  D(306,90,338,106)      82.2392         calculate D2E/DX2 analytically  !
 ! D729  D(89,91,92,90)          6.1483         calculate D2E/DX2 analytically  !
 ! D730  D(89,91,92,93)       -173.7458         calculate D2E/DX2 analytically  !
 ! D731  D(307,91,92,90)      -176.3426         calculate D2E/DX2 analytically  !
 ! D732  D(307,91,92,93)         3.7634         calculate D2E/DX2 analytically  !
 ! D733  D(377,91,92,90)       -68.3086         calculate D2E/DX2 analytically  !
 ! D734  D(377,91,92,93)       111.7973         calculate D2E/DX2 analytically  !
 ! D735  D(92,91,377,132)      -92.5908         calculate D2E/DX2 analytically  !
 ! D736  D(307,91,377,132)      30.1162         calculate D2E/DX2 analytically  !
 ! D737  D(90,92,93,308)        15.3104         calculate D2E/DX2 analytically  !
 ! D738  D(91,92,93,308)      -164.7964         calculate D2E/DX2 analytically  !
 ! D739  D(92,93,308,39)       141.5822         calculate D2E/DX2 analytically  !
 ! D740  D(92,93,308,40)        87.988          calculate D2E/DX2 analytically  !
 ! D741  D(309,94,95,96)      -167.6198         calculate D2E/DX2 analytically  !
 ! D742  D(309,94,95,312)      -47.0715         calculate D2E/DX2 analytically  !
 ! D743  D(309,94,95,313)       69.0872         calculate D2E/DX2 analytically  !
 ! D744  D(310,94,95,96)       -47.2739         calculate D2E/DX2 analytically  !
 ! D745  D(310,94,95,312)       73.2744         calculate D2E/DX2 analytically  !
 ! D746  D(310,94,95,313)     -170.5669         calculate D2E/DX2 analytically  !
 ! D747  D(311,94,95,96)        71.9063         calculate D2E/DX2 analytically  !
 ! D748  D(311,94,95,312)     -167.5454         calculate D2E/DX2 analytically  !
 ! D749  D(311,94,95,313)      -51.3866         calculate D2E/DX2 analytically  !
 ! D750  D(95,94,310,301)     -130.8413         calculate D2E/DX2 analytically  !
 ! D751  D(309,94,310,301)      -8.5164         calculate D2E/DX2 analytically  !
 ! D752  D(311,94,310,301)     106.9162         calculate D2E/DX2 analytically  !
 ! D753  D(94,95,96,97)        168.2292         calculate D2E/DX2 analytically  !
 ! D754  D(94,95,96,98)        -70.0764         calculate D2E/DX2 analytically  !
 ! D755  D(94,95,96,314)        48.6824         calculate D2E/DX2 analytically  !
 ! D756  D(312,95,96,97)        47.7362         calculate D2E/DX2 analytically  !
 ! D757  D(312,95,96,98)       169.4306         calculate D2E/DX2 analytically  !
 ! D758  D(312,95,96,314)      -71.8106         calculate D2E/DX2 analytically  !
 ! D759  D(313,95,96,97)       -67.8817         calculate D2E/DX2 analytically  !
 ! D760  D(313,95,96,98)        53.8127         calculate D2E/DX2 analytically  !
 ! D761  D(313,95,96,314)      172.5716         calculate D2E/DX2 analytically  !
 ! D762  D(95,96,97,297)      -118.9287         calculate D2E/DX2 analytically  !
 ! D763  D(95,96,97,315)       -48.5334         calculate D2E/DX2 analytically  !
 ! D764  D(95,96,97,316)      -168.9261         calculate D2E/DX2 analytically  !
 ! D765  D(95,96,97,317)        70.6084         calculate D2E/DX2 analytically  !
 ! D766  D(98,96,97,297)       119.4478         calculate D2E/DX2 analytically  !
 ! D767  D(98,96,97,315)      -170.1569         calculate D2E/DX2 analytically  !
 ! D768  D(98,96,97,316)        69.4503         calculate D2E/DX2 analytically  !
 ! D769  D(98,96,97,317)       -51.0152         calculate D2E/DX2 analytically  !
 ! D770  D(314,96,97,297)       -0.3338         calculate D2E/DX2 analytically  !
 ! D771  D(314,96,97,315)       70.0615         calculate D2E/DX2 analytically  !
 ! D772  D(314,96,97,316)      -50.3313         calculate D2E/DX2 analytically  !
 ! D773  D(314,96,97,317)     -170.7968         calculate D2E/DX2 analytically  !
 ! D774  D(95,96,98,318)        56.8121         calculate D2E/DX2 analytically  !
 ! D775  D(95,96,98,319)       -62.5322         calculate D2E/DX2 analytically  !
 ! D776  D(95,96,98,320)       176.6841         calculate D2E/DX2 analytically  !
 ! D777  D(97,96,98,318)       179.0657         calculate D2E/DX2 analytically  !
 ! D778  D(97,96,98,319)        59.7215         calculate D2E/DX2 analytically  !
 ! D779  D(97,96,98,320)       -61.0622         calculate D2E/DX2 analytically  !
 ! D780  D(314,96,98,318)      -61.0616         calculate D2E/DX2 analytically  !
 ! D781  D(314,96,98,319)      179.5941         calculate D2E/DX2 analytically  !
 ! D782  D(314,96,98,320)       58.8104         calculate D2E/DX2 analytically  !
 ! D783  D(96,97,297,83)       103.9123         calculate D2E/DX2 analytically  !
 ! D784  D(315,97,297,83)       -3.7445         calculate D2E/DX2 analytically  !
 ! D785  D(316,97,297,83)     -147.2848         calculate D2E/DX2 analytically  !
 ! D786  D(317,97,297,83)      -92.032          calculate D2E/DX2 analytically  !
 ! D787  D(96,98,320,144)      -35.3056         calculate D2E/DX2 analytically  !
 ! D788  D(318,98,320,144)      87.5401         calculate D2E/DX2 analytically  !
 ! D789  D(319,98,320,144)    -157.0797         calculate D2E/DX2 analytically  !
 ! D790  D(321,99,100,101)      53.4561         calculate D2E/DX2 analytically  !
 ! D791  D(321,99,100,102)     173.8725         calculate D2E/DX2 analytically  !
 ! D792  D(321,99,100,324)     -65.9186         calculate D2E/DX2 analytically  !
 ! D793  D(322,99,100,101)     173.2619         calculate D2E/DX2 analytically  !
 ! D794  D(322,99,100,102)     -66.3216         calculate D2E/DX2 analytically  !
 ! D795  D(322,99,100,324)      53.8872         calculate D2E/DX2 analytically  !
 ! D796  D(323,99,100,101)     -66.0729         calculate D2E/DX2 analytically  !
 ! D797  D(323,99,100,102)      54.3436         calculate D2E/DX2 analytically  !
 ! D798  D(323,99,100,324)     174.5524         calculate D2E/DX2 analytically  !
 ! D799  D(100,99,322,329)      81.7175         calculate D2E/DX2 analytically  !
 ! D800  D(321,99,322,329)    -157.7821         calculate D2E/DX2 analytically  !
 ! D801  D(323,99,322,329)     -40.038          calculate D2E/DX2 analytically  !
 ! D802  D(99,100,101,325)     -59.5337         calculate D2E/DX2 analytically  !
 ! D803  D(99,100,101,326)    -179.5682         calculate D2E/DX2 analytically  !
 ! D804  D(99,100,101,327)      61.1078         calculate D2E/DX2 analytically  !
 ! D805  D(102,100,101,325)    178.9296         calculate D2E/DX2 analytically  !
 ! D806  D(102,100,101,326)     58.8951         calculate D2E/DX2 analytically  !
 ! D807  D(102,100,101,327)    -60.4289         calculate D2E/DX2 analytically  !
 ! D808  D(324,100,101,325)     59.4042         calculate D2E/DX2 analytically  !
 ! D809  D(324,100,101,326)    -60.6303         calculate D2E/DX2 analytically  !
 ! D810  D(324,100,101,327)   -179.9543         calculate D2E/DX2 analytically  !
 ! D811  D(99,100,102,300)     121.4685         calculate D2E/DX2 analytically  !
 ! D812  D(99,100,102,328)     174.8194         calculate D2E/DX2 analytically  !
 ! D813  D(101,100,102,300)   -117.5117         calculate D2E/DX2 analytically  !
 ! D814  D(101,100,102,328)    -64.1607         calculate D2E/DX2 analytically  !
 ! D815  D(324,100,102,300)      1.8468         calculate D2E/DX2 analytically  !
 ! D816  D(324,100,102,328)     55.1977         calculate D2E/DX2 analytically  !
 ! D817  D(100,102,300,85)      -8.4845         calculate D2E/DX2 analytically  !
 ! D818  D(328,102,300,85)    -113.9565         calculate D2E/DX2 analytically  !
 ! D819  D(329,103,104,105)   -176.0179         calculate D2E/DX2 analytically  !
 ! D820  D(329,103,104,106)    -54.9544         calculate D2E/DX2 analytically  !
 ! D821  D(329,103,104,332)     63.3195         calculate D2E/DX2 analytically  !
 ! D822  D(330,103,104,105)     63.3645         calculate D2E/DX2 analytically  !
 ! D823  D(330,103,104,106)   -175.572          calculate D2E/DX2 analytically  !
 ! D824  D(330,103,104,332)    -57.2981         calculate D2E/DX2 analytically  !
 ! D825  D(331,103,104,105)    -56.6505         calculate D2E/DX2 analytically  !
 ! D826  D(331,103,104,106)     64.413          calculate D2E/DX2 analytically  !
 ! D827  D(331,103,104,332)   -177.3131         calculate D2E/DX2 analytically  !
 ! D828  D(104,103,329,322)   -145.4512         calculate D2E/DX2 analytically  !
 ! D829  D(330,103,329,322)    -22.9658         calculate D2E/DX2 analytically  !
 ! D830  D(331,103,329,322)     93.6494         calculate D2E/DX2 analytically  !
 ! D831  D(103,104,105,333)   -179.846          calculate D2E/DX2 analytically  !
 ! D832  D(103,104,105,334)    -59.424          calculate D2E/DX2 analytically  !
 ! D833  D(103,104,105,335)     60.5176         calculate D2E/DX2 analytically  !
 ! D834  D(106,104,105,333)     58.3528         calculate D2E/DX2 analytically  !
 ! D835  D(106,104,105,334)    178.7748         calculate D2E/DX2 analytically  !
 ! D836  D(106,104,105,335)    -61.2836         calculate D2E/DX2 analytically  !
 ! D837  D(332,104,105,333)    -60.0351         calculate D2E/DX2 analytically  !
 ! D838  D(332,104,105,334)     60.3869         calculate D2E/DX2 analytically  !
 ! D839  D(332,104,105,335)   -179.6714         calculate D2E/DX2 analytically  !
 ! D840  D(103,104,106,336)     55.3871         calculate D2E/DX2 analytically  !
 ! D841  D(103,104,106,337)    175.6764         calculate D2E/DX2 analytically  !
 ! D842  D(103,104,106,338)    -65.8042         calculate D2E/DX2 analytically  !
 ! D843  D(105,104,106,336)    178.6439         calculate D2E/DX2 analytically  !
 ! D844  D(105,104,106,337)    -61.0668         calculate D2E/DX2 analytically  !
 ! D845  D(105,104,106,338)     57.4526         calculate D2E/DX2 analytically  !
 ! D846  D(332,104,106,336)    -62.4681         calculate D2E/DX2 analytically  !
 ! D847  D(332,104,106,337)     57.8212         calculate D2E/DX2 analytically  !
 ! D848  D(332,104,106,338)    176.3406         calculate D2E/DX2 analytically  !
 ! D849  D(104,105,335,34)     152.5011         calculate D2E/DX2 analytically  !
 ! D850  D(333,105,335,34)      31.2612         calculate D2E/DX2 analytically  !
 ! D851  D(334,105,335,34)     -84.6924         calculate D2E/DX2 analytically  !
 ! D852  D(104,106,338,90)     136.6116         calculate D2E/DX2 analytically  !
 ! D853  D(336,106,338,90)      13.7476         calculate D2E/DX2 analytically  !
 ! D854  D(337,106,338,90)    -102.9509         calculate D2E/DX2 analytically  !
 ! D855  D(339,107,108,342)     58.9261         calculate D2E/DX2 analytically  !
 ! D856  D(339,107,108,343)    178.0404         calculate D2E/DX2 analytically  !
 ! D857  D(339,107,108,344)    -61.6813         calculate D2E/DX2 analytically  !
 ! D858  D(340,107,108,342)    -60.9564         calculate D2E/DX2 analytically  !
 ! D859  D(340,107,108,343)     58.1578         calculate D2E/DX2 analytically  !
 ! D860  D(340,107,108,344)    178.4361         calculate D2E/DX2 analytically  !
 ! D861  D(341,107,108,342)    178.4135         calculate D2E/DX2 analytically  !
 ! D862  D(341,107,108,343)    -62.4722         calculate D2E/DX2 analytically  !
 ! D863  D(341,107,108,344)     57.8061         calculate D2E/DX2 analytically  !
 ! D864  D(345,107,108,342)   -125.0136         calculate D2E/DX2 analytically  !
 ! D865  D(345,107,108,343)     -5.8993         calculate D2E/DX2 analytically  !
 ! D866  D(345,107,108,344)    114.379          calculate D2E/DX2 analytically  !
 ! D867  D(108,107,345,109)   -122.587          calculate D2E/DX2 analytically  !
 ! D868  D(339,107,345,109)     51.9663         calculate D2E/DX2 analytically  !
 ! D869  D(340,107,345,109)    134.1145         calculate D2E/DX2 analytically  !
 ! D870  D(341,107,345,109)    -21.6355         calculate D2E/DX2 analytically  !
 ! D871  D(107,108,343,160)    132.9244         calculate D2E/DX2 analytically  !
 ! D872  D(342,108,343,160)   -105.6629         calculate D2E/DX2 analytically  !
 ! D873  D(344,108,343,160)     10.8307         calculate D2E/DX2 analytically  !
 ! D874  D(107,108,344,160)   -132.4616         calculate D2E/DX2 analytically  !
 ! D875  D(107,108,344,162)   -141.7781         calculate D2E/DX2 analytically  !
 ! D876  D(342,108,344,160)    105.2808         calculate D2E/DX2 analytically  !
 ! D877  D(342,108,344,162)     95.9643         calculate D2E/DX2 analytically  !
 ! D878  D(343,108,344,160)    -10.5354         calculate D2E/DX2 analytically  !
 ! D879  D(343,108,344,162)    -19.8519         calculate D2E/DX2 analytically  !
 ! D880  D(345,109,110,111)    179.8506         calculate D2E/DX2 analytically  !
 ! D881  D(345,109,110,112)    -58.9051         calculate D2E/DX2 analytically  !
 ! D882  D(345,109,110,348)     59.0059         calculate D2E/DX2 analytically  !
 ! D883  D(346,109,110,111)     59.603          calculate D2E/DX2 analytically  !
 ! D884  D(346,109,110,112)   -179.1527         calculate D2E/DX2 analytically  !
 ! D885  D(346,109,110,348)    -61.2417         calculate D2E/DX2 analytically  !
 ! D886  D(347,109,110,111)    -60.6793         calculate D2E/DX2 analytically  !
 ! D887  D(347,109,110,112)     60.5649         calculate D2E/DX2 analytically  !
 ! D888  D(347,109,110,348)    178.4759         calculate D2E/DX2 analytically  !
 ! D889  D(110,109,345,107)   -169.101          calculate D2E/DX2 analytically  !
 ! D890  D(346,109,345,107)    -46.7565         calculate D2E/DX2 analytically  !
 ! D891  D(347,109,345,107)     69.7975         calculate D2E/DX2 analytically  !
 ! D892  D(109,110,111,349)   -179.0838         calculate D2E/DX2 analytically  !
 ! D893  D(109,110,111,350)    -58.6419         calculate D2E/DX2 analytically  !
 ! D894  D(109,110,111,351)     61.6113         calculate D2E/DX2 analytically  !
 ! D895  D(112,110,111,349)     58.432          calculate D2E/DX2 analytically  !
 ! D896  D(112,110,111,350)    178.8739         calculate D2E/DX2 analytically  !
 ! D897  D(112,110,111,351)    -60.8729         calculate D2E/DX2 analytically  !
 ! D898  D(348,110,111,349)    -58.548          calculate D2E/DX2 analytically  !
 ! D899  D(348,110,111,350)     61.8939         calculate D2E/DX2 analytically  !
 ! D900  D(348,110,111,351)   -177.8529         calculate D2E/DX2 analytically  !
 ! D901  D(109,110,112,352)     55.3814         calculate D2E/DX2 analytically  !
 ! D902  D(109,110,112,353)    176.1416         calculate D2E/DX2 analytically  !
 ! D903  D(109,110,112,354)    -64.2447         calculate D2E/DX2 analytically  !
 ! D904  D(111,110,112,352)   -178.5546         calculate D2E/DX2 analytically  !
 ! D905  D(111,110,112,353)    -57.7944         calculate D2E/DX2 analytically  !
 ! D906  D(111,110,112,354)     61.8194         calculate D2E/DX2 analytically  !
 ! D907  D(348,110,112,352)    -61.8816         calculate D2E/DX2 analytically  !
 ! D908  D(348,110,112,353)     58.8786         calculate D2E/DX2 analytically  !
 ! D909  D(348,110,112,354)    178.4924         calculate D2E/DX2 analytically  !
 ! D910  D(133,113,130,140)     -0.0787         calculate D2E/DX2 analytically  !
 ! D911  D(133,113,130,375)    179.6317         calculate D2E/DX2 analytically  !
 ! D912  D(355,113,130,140)   -178.9763         calculate D2E/DX2 analytically  !
 ! D913  D(355,113,130,375)      0.734          calculate D2E/DX2 analytically  !
 ! D914  D(130,113,133,114)      0.1325         calculate D2E/DX2 analytically  !
 ! D915  D(130,113,133,125)   -178.5351         calculate D2E/DX2 analytically  !
 ! D916  D(355,113,133,114)    178.9859         calculate D2E/DX2 analytically  !
 ! D917  D(355,113,133,125)      0.3183         calculate D2E/DX2 analytically  !
 ! D918  D(133,114,131,140)      0.1311         calculate D2E/DX2 analytically  !
 ! D919  D(133,114,131,376)   -179.6805         calculate D2E/DX2 analytically  !
 ! D920  D(356,114,131,140)    179.4491         calculate D2E/DX2 analytically  !
 ! D921  D(356,114,131,376)     -0.3625         calculate D2E/DX2 analytically  !
 ! D922  D(131,114,133,113)     -0.1582         calculate D2E/DX2 analytically  !
 ! D923  D(131,114,133,125)    178.5059         calculate D2E/DX2 analytically  !
 ! D924  D(356,114,133,113)   -179.4772         calculate D2E/DX2 analytically  !
 ! D925  D(356,114,133,125)     -0.8132         calculate D2E/DX2 analytically  !
 ! D926  D(134,115,128,139)     -0.0867         calculate D2E/DX2 analytically  !
 ! D927  D(134,115,128,373)   -179.9708         calculate D2E/DX2 analytically  !
 ! D928  D(357,115,128,139)    178.2591         calculate D2E/DX2 analytically  !
 ! D929  D(357,115,128,373)     -1.6251         calculate D2E/DX2 analytically  !
 ! D930  D(128,115,134,116)      0.2562         calculate D2E/DX2 analytically  !
 ! D931  D(128,115,134,126)   -178.3784         calculate D2E/DX2 analytically  !
 ! D932  D(357,115,134,116)   -178.0388         calculate D2E/DX2 analytically  !
 ! D933  D(357,115,134,126)      3.3266         calculate D2E/DX2 analytically  !
 ! D934  D(134,116,129,139)      0.0469         calculate D2E/DX2 analytically  !
 ! D935  D(134,116,129,374)   -179.5679         calculate D2E/DX2 analytically  !
 ! D936  D(358,116,129,139)    179.1294         calculate D2E/DX2 analytically  !
 ! D937  D(358,116,129,374)     -0.4854         calculate D2E/DX2 analytically  !
 ! D938  D(129,116,134,115)     -0.2369         calculate D2E/DX2 analytically  !
 ! D939  D(129,116,134,126)    178.3936         calculate D2E/DX2 analytically  !
 ! D940  D(358,116,134,115)   -179.3212         calculate D2E/DX2 analytically  !
 ! D941  D(358,116,134,126)     -0.6907         calculate D2E/DX2 analytically  !
 ! D942  D(135,117,123,150)     -0.0669         calculate D2E/DX2 analytically  !
 ! D943  D(135,117,123,365)    179.6419         calculate D2E/DX2 analytically  !
 ! D944  D(359,117,123,150)   -179.5838         calculate D2E/DX2 analytically  !
 ! D945  D(359,117,123,365)      0.125          calculate D2E/DX2 analytically  !
 ! D946  D(123,117,135,118)      0.1376         calculate D2E/DX2 analytically  !
 ! D947  D(123,117,135,127)   -178.6529         calculate D2E/DX2 analytically  !
 ! D948  D(359,117,135,118)    179.632          calculate D2E/DX2 analytically  !
 ! D949  D(359,117,135,127)      0.8415         calculate D2E/DX2 analytically  !
 ! D950  D(135,118,124,150)      0.0008         calculate D2E/DX2 analytically  !
 ! D951  D(135,118,124,291)   -168.1993         calculate D2E/DX2 analytically  !
 ! D952  D(135,118,124,366)   -179.6762         calculate D2E/DX2 analytically  !
 ! D953  D(360,118,124,150)    179.293          calculate D2E/DX2 analytically  !
 ! D954  D(360,118,124,291)     11.0928         calculate D2E/DX2 analytically  !
 ! D955  D(360,118,124,366)     -0.384          calculate D2E/DX2 analytically  !
 ! D956  D(124,118,135,117)     -0.1053         calculate D2E/DX2 analytically  !
 ! D957  D(124,118,135,127)    178.682          calculate D2E/DX2 analytically  !
 ! D958  D(360,118,135,117)   -179.3982         calculate D2E/DX2 analytically  !
 ! D959  D(360,118,135,127)     -0.6109         calculate D2E/DX2 analytically  !
 ! D960  D(121,119,120,132)     14.0929         calculate D2E/DX2 analytically  !
 ! D961  D(121,119,120,361)   -106.5681         calculate D2E/DX2 analytically  !
 ! D962  D(121,119,120,362)    139.0301         calculate D2E/DX2 analytically  !
 ! D963  D(122,119,120,132)   -164.6868         calculate D2E/DX2 analytically  !
 ! D964  D(122,119,120,361)     74.6521         calculate D2E/DX2 analytically  !
 ! D965  D(122,119,120,362)    -39.7497         calculate D2E/DX2 analytically  !
 ! D966  D(120,119,121,144)    178.634          calculate D2E/DX2 analytically  !
 ! D967  D(120,119,121,214)   -104.1075         calculate D2E/DX2 analytically  !
 ! D968  D(120,119,121,363)     -5.3752         calculate D2E/DX2 analytically  !
 ! D969  D(122,119,121,144)     -2.5525         calculate D2E/DX2 analytically  !
 ! D970  D(122,119,121,214)     74.706          calculate D2E/DX2 analytically  !
 ! D971  D(122,119,121,363)    173.4382         calculate D2E/DX2 analytically  !
 ! D972  D(120,119,122,145)    179.4269         calculate D2E/DX2 analytically  !
 ! D973  D(120,119,122,364)      0.3924         calculate D2E/DX2 analytically  !
 ! D974  D(121,119,122,145)      0.5424         calculate D2E/DX2 analytically  !
 ! D975  D(121,119,122,364)   -178.492          calculate D2E/DX2 analytically  !
 ! D976  D(119,120,132,160)     58.7134         calculate D2E/DX2 analytically  !
 ! D977  D(119,120,132,377)    -62.6933         calculate D2E/DX2 analytically  !
 ! D978  D(119,120,132,378)   -177.0569         calculate D2E/DX2 analytically  !
 ! D979  D(361,120,132,160)   -177.6897         calculate D2E/DX2 analytically  !
 ! D980  D(361,120,132,377)     60.9035         calculate D2E/DX2 analytically  !
 ! D981  D(361,120,132,378)    -53.4601         calculate D2E/DX2 analytically  !
 ! D982  D(362,120,132,160)    -65.4766         calculate D2E/DX2 analytically  !
 ! D983  D(362,120,132,377)    173.1167         calculate D2E/DX2 analytically  !
 ! D984  D(362,120,132,378)     58.7531         calculate D2E/DX2 analytically  !
 ! D985  D(119,121,144,146)      1.1681         calculate D2E/DX2 analytically  !
 ! D986  D(119,121,144,320)   -118.6562         calculate D2E/DX2 analytically  !
 ! D987  D(119,121,144,394)    178.3704         calculate D2E/DX2 analytically  !
 ! D988  D(363,121,144,146)   -174.851          calculate D2E/DX2 analytically  !
 ! D989  D(363,121,144,320)     65.3248         calculate D2E/DX2 analytically  !
 ! D990  D(363,121,144,394)      2.3513         calculate D2E/DX2 analytically  !
 ! D991  D(119,121,214,12)     -55.3            calculate D2E/DX2 analytically  !
 ! D992  D(363,121,214,12)    -174.9247         calculate D2E/DX2 analytically  !
 ! D993  D(119,122,145,146)      2.9492         calculate D2E/DX2 analytically  !
 ! D994  D(119,122,145,395)   -174.6912         calculate D2E/DX2 analytically  !
 ! D995  D(364,122,145,146)   -178.0223         calculate D2E/DX2 analytically  !
 ! D996  D(364,122,145,395)      4.3374         calculate D2E/DX2 analytically  !
 ! D997  D(119,122,364,201)    108.6233         calculate D2E/DX2 analytically  !
 ! D998  D(119,122,364,208)    -77.0845         calculate D2E/DX2 analytically  !
 ! D999  D(145,122,364,201)    -70.4365         calculate D2E/DX2 analytically  !
 ! D1000 D(145,122,364,208)    103.8557         calculate D2E/DX2 analytically  !
 ! D1001 D(117,123,150,124)     -0.0386         calculate D2E/DX2 analytically  !
 ! D1002 D(117,123,150,422)   -179.7799         calculate D2E/DX2 analytically  !
 ! D1003 D(365,123,150,124)   -179.7426         calculate D2E/DX2 analytically  !
 ! D1004 D(365,123,150,422)      0.5162         calculate D2E/DX2 analytically  !
 ! D1005 D(118,124,150,123)      0.0713         calculate D2E/DX2 analytically  !
 ! D1006 D(118,124,150,422)    179.8126         calculate D2E/DX2 analytically  !
 ! D1007 D(291,124,150,123)    159.34           calculate D2E/DX2 analytically  !
 ! D1008 D(291,124,150,422)    -20.9187         calculate D2E/DX2 analytically  !
 ! D1009 D(366,124,150,123)    179.741          calculate D2E/DX2 analytically  !
 ! D1010 D(366,124,150,422)     -0.5177         calculate D2E/DX2 analytically  !
 ! D1011 D(118,124,291,81)      79.3703         calculate D2E/DX2 analytically  !
 ! D1012 D(150,124,291,81)     -83.0358         calculate D2E/DX2 analytically  !
 ! D1013 D(366,124,291,81)    -122.3164         calculate D2E/DX2 analytically  !
 ! D1014 D(118,124,366,81)      28.6412         calculate D2E/DX2 analytically  !
 ! D1015 D(150,124,366,81)    -151.0391         calculate D2E/DX2 analytically  !
 ! D1016 D(291,124,366,81)       3.8793         calculate D2E/DX2 analytically  !
 ! D1017 D(138,125,133,113)     10.2515         calculate D2E/DX2 analytically  !
 ! D1018 D(138,125,133,114)   -168.3759         calculate D2E/DX2 analytically  !
 ! D1019 D(367,125,133,113)   -109.9486         calculate D2E/DX2 analytically  !
 ! D1020 D(367,125,133,114)     71.424          calculate D2E/DX2 analytically  !
 ! D1021 D(368,125,133,113)    133.7346         calculate D2E/DX2 analytically  !
 ! D1022 D(368,125,133,114)    -44.8928         calculate D2E/DX2 analytically  !
 ! D1023 D(133,125,138,158)   -159.5603         calculate D2E/DX2 analytically  !
 ! D1024 D(133,125,138,383)    -44.1268         calculate D2E/DX2 analytically  !
 ! D1025 D(133,125,138,384)     76.7442         calculate D2E/DX2 analytically  !
 ! D1026 D(367,125,138,158)    -39.1589         calculate D2E/DX2 analytically  !
 ! D1027 D(367,125,138,383)     76.2746         calculate D2E/DX2 analytically  !
 ! D1028 D(367,125,138,384)   -162.8544         calculate D2E/DX2 analytically  !
 ! D1029 D(368,125,138,158)     76.9874         calculate D2E/DX2 analytically  !
 ! D1030 D(368,125,138,383)   -167.5791         calculate D2E/DX2 analytically  !
 ! D1031 D(368,125,138,384)    -46.7081         calculate D2E/DX2 analytically  !
 ! D1032 D(136,126,134,115)     23.8425         calculate D2E/DX2 analytically  !
 ! D1033 D(136,126,134,116)   -154.7501         calculate D2E/DX2 analytically  !
 ! D1034 D(369,126,134,115)    -97.6723         calculate D2E/DX2 analytically  !
 ! D1035 D(369,126,134,116)     83.7351         calculate D2E/DX2 analytically  !
 ! D1036 D(370,126,134,115)    146.7171         calculate D2E/DX2 analytically  !
 ! D1037 D(370,126,134,116)    -31.8755         calculate D2E/DX2 analytically  !
 ! D1038 D(134,126,136,159)   -121.2348         calculate D2E/DX2 analytically  !
 ! D1039 D(134,126,136,379)      4.8515         calculate D2E/DX2 analytically  !
 ! D1040 D(134,126,136,380)    123.2232         calculate D2E/DX2 analytically  !
 ! D1041 D(369,126,136,159)      1.564          calculate D2E/DX2 analytically  !
 ! D1042 D(369,126,136,379)    127.6503         calculate D2E/DX2 analytically  !
 ! D1043 D(369,126,136,380)   -113.9779         calculate D2E/DX2 analytically  !
 ! D1044 D(370,126,136,159)    116.7648         calculate D2E/DX2 analytically  !
 ! D1045 D(370,126,136,379)   -117.1489         calculate D2E/DX2 analytically  !
 ! D1046 D(370,126,136,380)      1.2229         calculate D2E/DX2 analytically  !
 ! D1047 D(137,127,135,117)     17.9334         calculate D2E/DX2 analytically  !
 ! D1048 D(137,127,135,118)   -160.8207         calculate D2E/DX2 analytically  !
 ! D1049 D(371,127,135,117)   -101.7448         calculate D2E/DX2 analytically  !
 ! D1050 D(371,127,135,118)     79.5011         calculate D2E/DX2 analytically  !
 ! D1051 D(372,127,135,117)    141.2669         calculate D2E/DX2 analytically  !
 ! D1052 D(372,127,135,118)    -37.4873         calculate D2E/DX2 analytically  !
 ! D1053 D(135,127,137,157)   -154.1832         calculate D2E/DX2 analytically  !
 ! D1054 D(135,127,137,381)    -39.4225         calculate D2E/DX2 analytically  !
 ! D1055 D(135,127,137,382)     81.1184         calculate D2E/DX2 analytically  !
 ! D1056 D(371,127,137,157)    -33.8033         calculate D2E/DX2 analytically  !
 ! D1057 D(371,127,137,381)     80.9573         calculate D2E/DX2 analytically  !
 ! D1058 D(371,127,137,382)   -158.5017         calculate D2E/DX2 analytically  !
 ! D1059 D(372,127,137,157)     82.3972         calculate D2E/DX2 analytically  !
 ! D1060 D(372,127,137,381)   -162.8422         calculate D2E/DX2 analytically  !
 ! D1061 D(372,127,137,382)    -42.3012         calculate D2E/DX2 analytically  !
 ! D1062 D(115,128,139,129)     -0.1059         calculate D2E/DX2 analytically  !
 ! D1063 D(115,128,139,421)   -179.9114         calculate D2E/DX2 analytically  !
 ! D1064 D(373,128,139,129)    179.7768         calculate D2E/DX2 analytically  !
 ! D1065 D(373,128,139,421)     -0.0287         calculate D2E/DX2 analytically  !
 ! D1066 D(116,129,139,128)      0.1255         calculate D2E/DX2 analytically  !
 ! D1067 D(116,129,139,421)    179.9279         calculate D2E/DX2 analytically  !
 ! D1068 D(374,129,139,128)    179.7339         calculate D2E/DX2 analytically  !
 ! D1069 D(374,129,139,421)     -0.4637         calculate D2E/DX2 analytically  !
 ! D1070 D(113,130,140,131)      0.0447         calculate D2E/DX2 analytically  !
 ! D1071 D(113,130,140,411)    179.3997         calculate D2E/DX2 analytically  !
 ! D1072 D(375,130,140,131)   -179.6608         calculate D2E/DX2 analytically  !
 ! D1073 D(375,130,140,411)     -0.3057         calculate D2E/DX2 analytically  !
 ! D1074 D(114,131,140,130)     -0.0705         calculate D2E/DX2 analytically  !
 ! D1075 D(114,131,140,411)   -179.411          calculate D2E/DX2 analytically  !
 ! D1076 D(376,131,140,130)    179.7384         calculate D2E/DX2 analytically  !
 ! D1077 D(376,131,140,411)      0.3979         calculate D2E/DX2 analytically  !
 ! D1078 D(120,132,160,162)    -86.5873         calculate D2E/DX2 analytically  !
 ! D1079 D(120,132,160,217)     21.7777         calculate D2E/DX2 analytically  !
 ! D1080 D(120,132,160,343)    165.3624         calculate D2E/DX2 analytically  !
 ! D1081 D(120,132,160,344)   -159.5383         calculate D2E/DX2 analytically  !
 ! D1082 D(120,132,160,399)     94.8666         calculate D2E/DX2 analytically  !
 ! D1083 D(377,132,160,162)     35.5112         calculate D2E/DX2 analytically  !
 ! D1084 D(377,132,160,217)    143.8761         calculate D2E/DX2 analytically  !
 ! D1085 D(377,132,160,343)    -72.5392         calculate D2E/DX2 analytically  !
 ! D1086 D(377,132,160,344)    -37.4399         calculate D2E/DX2 analytically  !
 ! D1087 D(377,132,160,399)   -143.035          calculate D2E/DX2 analytically  !
 ! D1088 D(378,132,160,162)    151.5367         calculate D2E/DX2 analytically  !
 ! D1089 D(378,132,160,217)   -100.0984         calculate D2E/DX2 analytically  !
 ! D1090 D(378,132,160,343)     43.4864         calculate D2E/DX2 analytically  !
 ! D1091 D(378,132,160,344)     78.5856         calculate D2E/DX2 analytically  !
 ! D1092 D(378,132,160,399)    -27.0094         calculate D2E/DX2 analytically  !
 ! D1093 D(120,132,377,89)      57.7626         calculate D2E/DX2 analytically  !
 ! D1094 D(120,132,377,91)     -13.7986         calculate D2E/DX2 analytically  !
 ! D1095 D(160,132,377,89)     -68.694          calculate D2E/DX2 analytically  !
 ! D1096 D(160,132,377,91)    -140.2552         calculate D2E/DX2 analytically  !
 ! D1097 D(378,132,377,89)     172.2428         calculate D2E/DX2 analytically  !
 ! D1098 D(378,132,377,91)     100.6816         calculate D2E/DX2 analytically  !
 ! D1099 D(120,132,378,43)      59.9769         calculate D2E/DX2 analytically  !
 ! D1100 D(160,132,378,43)    -172.7813         calculate D2E/DX2 analytically  !
 ! D1101 D(377,132,378,43)     -56.0455         calculate D2E/DX2 analytically  !
 ! D1102 D(126,136,159,164)    -39.0872         calculate D2E/DX2 analytically  !
 ! D1103 D(126,136,159,398)    143.0653         calculate D2E/DX2 analytically  !
 ! D1104 D(379,136,159,164)   -166.5063         calculate D2E/DX2 analytically  !
 ! D1105 D(379,136,159,398)     15.6462         calculate D2E/DX2 analytically  !
 ! D1106 D(380,136,159,164)     80.4959         calculate D2E/DX2 analytically  !
 ! D1107 D(380,136,159,398)    -97.3516         calculate D2E/DX2 analytically  !
 ! D1108 D(127,137,157,161)     61.4864         calculate D2E/DX2 analytically  !
 ! D1109 D(127,137,157,396)   -118.7262         calculate D2E/DX2 analytically  !
 ! D1110 D(381,137,157,161)    -57.8502         calculate D2E/DX2 analytically  !
 ! D1111 D(381,137,157,396)    121.9373         calculate D2E/DX2 analytically  !
 ! D1112 D(382,137,157,161)   -173.6842         calculate D2E/DX2 analytically  !
 ! D1113 D(382,137,157,396)      6.1033         calculate D2E/DX2 analytically  !
 ! D1114 D(125,138,158,163)     86.4576         calculate D2E/DX2 analytically  !
 ! D1115 D(125,138,158,397)    -90.5654         calculate D2E/DX2 analytically  !
 ! D1116 D(383,138,158,163)    -32.493          calculate D2E/DX2 analytically  !
 ! D1117 D(383,138,158,397)    150.4841         calculate D2E/DX2 analytically  !
 ! D1118 D(384,138,158,163)   -149.9673         calculate D2E/DX2 analytically  !
 ! D1119 D(384,138,158,397)     33.0098         calculate D2E/DX2 analytically  !
 ! D1120 D(128,139,421,147)     -8.6865         calculate D2E/DX2 analytically  !
 ! D1121 D(128,139,421,148)   -128.3599         calculate D2E/DX2 analytically  !
 ! D1122 D(128,139,421,149)    111.3722         calculate D2E/DX2 analytically  !
 ! D1123 D(129,139,421,147)    171.5172         calculate D2E/DX2 analytically  !
 ! D1124 D(129,139,421,148)     51.8437         calculate D2E/DX2 analytically  !
 ! D1125 D(129,139,421,149)    -68.4241         calculate D2E/DX2 analytically  !
 ! D1126 D(130,140,411,151)    -60.0606         calculate D2E/DX2 analytically  !
 ! D1127 D(130,140,411,152)    179.8531         calculate D2E/DX2 analytically  !
 ! D1128 D(130,140,411,153)     59.7237         calculate D2E/DX2 analytically  !
 ! D1129 D(131,140,411,151)    119.2566         calculate D2E/DX2 analytically  !
 ! D1130 D(131,140,411,152)     -0.8297         calculate D2E/DX2 analytically  !
 ! D1131 D(131,140,411,153)   -120.9591         calculate D2E/DX2 analytically  !
 ! D1132 D(385,141,165,142)    178.5245         calculate D2E/DX2 analytically  !
 ! D1133 D(385,141,165,143)    -65.2798         calculate D2E/DX2 analytically  !
 ! D1134 D(385,141,165,146)     59.1275         calculate D2E/DX2 analytically  !
 ! D1135 D(386,141,165,142)    -62.296          calculate D2E/DX2 analytically  !
 ! D1136 D(386,141,165,143)     53.8998         calculate D2E/DX2 analytically  !
 ! D1137 D(386,141,165,146)    178.307          calculate D2E/DX2 analytically  !
 ! D1138 D(387,141,165,142)     58.438          calculate D2E/DX2 analytically  !
 ! D1139 D(387,141,165,143)    174.6337         calculate D2E/DX2 analytically  !
 ! D1140 D(387,141,165,146)    -60.959          calculate D2E/DX2 analytically  !
 ! D1141 D(165,141,385,76)      54.812          calculate D2E/DX2 analytically  !
 ! D1142 D(386,141,385,76)     -65.6663         calculate D2E/DX2 analytically  !
 ! D1143 D(387,141,385,76)     178.1367         calculate D2E/DX2 analytically  !
 ! D1144 D(388,142,165,141)   -169.0059         calculate D2E/DX2 analytically  !
 ! D1145 D(388,142,165,143)     73.9647         calculate D2E/DX2 analytically  !
 ! D1146 D(388,142,165,146)    -48.0999         calculate D2E/DX2 analytically  !
 ! D1147 D(389,142,165,141)     71.0326         calculate D2E/DX2 analytically  !
 ! D1148 D(389,142,165,143)    -45.9968         calculate D2E/DX2 analytically  !
 ! D1149 D(389,142,165,146)   -168.0614         calculate D2E/DX2 analytically  !
 ! D1150 D(390,142,165,141)    -48.5507         calculate D2E/DX2 analytically  !
 ! D1151 D(390,142,165,143)   -165.5801         calculate D2E/DX2 analytically  !
 ! D1152 D(390,142,165,146)     72.3553         calculate D2E/DX2 analytically  !
 ! D1153 D(165,142,389,52)     -55.5162         calculate D2E/DX2 analytically  !
 ! D1154 D(388,142,389,52)    -176.1268         calculate D2E/DX2 analytically  !
 ! D1155 D(390,142,389,52)      67.0346         calculate D2E/DX2 analytically  !
 ! D1156 D(165,142,390,27)     -55.9326         calculate D2E/DX2 analytically  !
 ! D1157 D(388,142,390,27)      65.4228         calculate D2E/DX2 analytically  !
 ! D1158 D(389,142,390,27)    -177.4251         calculate D2E/DX2 analytically  !
 ! D1159 D(391,143,165,141)   -165.0961         calculate D2E/DX2 analytically  !
 ! D1160 D(391,143,165,142)    -44.8524         calculate D2E/DX2 analytically  !
 ! D1161 D(391,143,165,146)     72.9279         calculate D2E/DX2 analytically  !
 ! D1162 D(392,143,165,141)     72.0398         calculate D2E/DX2 analytically  !
 ! D1163 D(392,143,165,142)   -167.7165         calculate D2E/DX2 analytically  !
 ! D1164 D(392,143,165,146)    -49.9362         calculate D2E/DX2 analytically  !
 ! D1165 D(393,143,165,141)    -47.7475         calculate D2E/DX2 analytically  !
 ! D1166 D(393,143,165,142)     72.4962         calculate D2E/DX2 analytically  !
 ! D1167 D(393,143,165,146)   -169.7235         calculate D2E/DX2 analytically  !
 ! D1168 D(165,143,392,76)     -75.2502         calculate D2E/DX2 analytically  !
 ! D1169 D(391,143,392,76)     160.5429         calculate D2E/DX2 analytically  !
 ! D1170 D(393,143,392,76)      44.6974         calculate D2E/DX2 analytically  !
 ! D1171 D(121,144,146,145)      2.2227         calculate D2E/DX2 analytically  !
 ! D1172 D(121,144,146,165)   -174.533          calculate D2E/DX2 analytically  !
 ! D1173 D(214,144,146,145)    -65.7623         calculate D2E/DX2 analytically  !
 ! D1174 D(214,144,146,165)    117.4821         calculate D2E/DX2 analytically  !
 ! D1175 D(320,144,146,145)    129.7071         calculate D2E/DX2 analytically  !
 ! D1176 D(320,144,146,165)    -47.0485         calculate D2E/DX2 analytically  !
 ! D1177 D(394,144,146,145)   -174.924          calculate D2E/DX2 analytically  !
 ! D1178 D(394,144,146,165)      8.3204         calculate D2E/DX2 analytically  !
 ! D1179 D(146,144,214,12)     -23.5411         calculate D2E/DX2 analytically  !
 ! D1180 D(320,144,214,12)     108.2692         calculate D2E/DX2 analytically  !
 ! D1181 D(394,144,214,12)      99.0608         calculate D2E/DX2 analytically  !
 ! D1182 D(121,144,320,98)     -55.7867         calculate D2E/DX2 analytically  !
 ! D1183 D(146,144,320,98)     172.4258         calculate D2E/DX2 analytically  !
 ! D1184 D(214,144,320,98)      41.1688         calculate D2E/DX2 analytically  !
 ! D1185 D(394,144,320,98)      52.0079         calculate D2E/DX2 analytically  !
 ! D1186 D(122,145,146,144)     -4.2324         calculate D2E/DX2 analytically  !
 ! D1187 D(122,145,146,165)    172.6298         calculate D2E/DX2 analytically  !
 ! D1188 D(395,145,146,144)    173.3674         calculate D2E/DX2 analytically  !
 ! D1189 D(395,145,146,165)     -9.7704         calculate D2E/DX2 analytically  !
 ! D1190 D(144,146,165,141)   -135.3822         calculate D2E/DX2 analytically  !
 ! D1191 D(144,146,165,142)    102.2355         calculate D2E/DX2 analytically  !
 ! D1192 D(144,146,165,143)    -14.7984         calculate D2E/DX2 analytically  !
 ! D1193 D(145,146,165,141)     48.0001         calculate D2E/DX2 analytically  !
 ! D1194 D(145,146,165,142)    -74.3822         calculate D2E/DX2 analytically  !
 ! D1195 D(145,146,165,143)    168.5839         calculate D2E/DX2 analytically  !
 ! D1196 D(418,147,421,139)    -58.1848         calculate D2E/DX2 analytically  !
 ! D1197 D(418,147,421,148)     61.2945         calculate D2E/DX2 analytically  !
 ! D1198 D(418,147,421,149)   -178.2313         calculate D2E/DX2 analytically  !
 ! D1199 D(419,147,421,139)     62.906          calculate D2E/DX2 analytically  !
 ! D1200 D(419,147,421,148)   -177.6147         calculate D2E/DX2 analytically  !
 ! D1201 D(419,147,421,149)    -57.1404         calculate D2E/DX2 analytically  !
 ! D1202 D(420,147,421,139)   -177.6402         calculate D2E/DX2 analytically  !
 ! D1203 D(420,147,421,148)    -58.1609         calculate D2E/DX2 analytically  !
 ! D1204 D(420,147,421,149)     62.3134         calculate D2E/DX2 analytically  !
 ! D1205 D(415,148,242,30)      35.284          calculate D2E/DX2 analytically  !
 ! D1206 D(416,148,242,30)     -93.9911         calculate D2E/DX2 analytically  !
 ! D1207 D(417,148,242,30)     143.7592         calculate D2E/DX2 analytically  !
 ! D1208 D(421,148,242,30)     -88.1327         calculate D2E/DX2 analytically  !
 ! D1209 D(242,148,416,30)       2.8616         calculate D2E/DX2 analytically  !
 ! D1210 D(415,148,416,30)     -51.8142         calculate D2E/DX2 analytically  !
 ! D1211 D(417,148,416,30)      65.4088         calculate D2E/DX2 analytically  !
 ! D1212 D(421,148,416,30)    -172.9198         calculate D2E/DX2 analytically  !
 ! D1213 D(242,148,421,139)    178.2658         calculate D2E/DX2 analytically  !
 ! D1214 D(242,148,421,147)     58.7492         calculate D2E/DX2 analytically  !
 ! D1215 D(242,148,421,149)    -61.6023         calculate D2E/DX2 analytically  !
 ! D1216 D(415,148,421,139)     61.1336         calculate D2E/DX2 analytically  !
 ! D1217 D(415,148,421,147)    -58.383          calculate D2E/DX2 analytically  !
 ! D1218 D(415,148,421,149)   -178.7345         calculate D2E/DX2 analytically  !
 ! D1219 D(416,148,421,139)   -178.8823         calculate D2E/DX2 analytically  !
 ! D1220 D(416,148,421,147)     61.6011         calculate D2E/DX2 analytically  !
 ! D1221 D(416,148,421,149)    -58.7504         calculate D2E/DX2 analytically  !
 ! D1222 D(417,148,421,139)    -58.9174         calculate D2E/DX2 analytically  !
 ! D1223 D(417,148,421,147)   -178.434          calculate D2E/DX2 analytically  !
 ! D1224 D(417,148,421,149)     61.2145         calculate D2E/DX2 analytically  !
 ! D1225 D(412,149,421,139)     58.8335         calculate D2E/DX2 analytically  !
 ! D1226 D(412,149,421,147)    178.6675         calculate D2E/DX2 analytically  !
 ! D1227 D(412,149,421,148)    -61.05           calculate D2E/DX2 analytically  !
 ! D1228 D(413,149,421,139)    178.8526         calculate D2E/DX2 analytically  !
 ! D1229 D(413,149,421,147)    -61.3134         calculate D2E/DX2 analytically  !
 ! D1230 D(413,149,421,148)     58.9691         calculate D2E/DX2 analytically  !
 ! D1231 D(414,149,421,139)    -61.0342         calculate D2E/DX2 analytically  !
 ! D1232 D(414,149,421,147)     58.7998         calculate D2E/DX2 analytically  !
 ! D1233 D(414,149,421,148)    179.0823         calculate D2E/DX2 analytically  !
 ! D1234 D(123,150,422,154)    112.6133         calculate D2E/DX2 analytically  !
 ! D1235 D(123,150,422,155)     -7.3828         calculate D2E/DX2 analytically  !
 ! D1236 D(123,150,422,156)   -127.5886         calculate D2E/DX2 analytically  !
 ! D1237 D(124,150,422,154)    -67.1172         calculate D2E/DX2 analytically  !
 ! D1238 D(124,150,422,155)    172.8867         calculate D2E/DX2 analytically  !
 ! D1239 D(124,150,422,156)     52.6809         calculate D2E/DX2 analytically  !
 ! D1240 D(405,151,411,140)    -61.1932         calculate D2E/DX2 analytically  !
 ! D1241 D(405,151,411,152)     59.1556         calculate D2E/DX2 analytically  !
 ! D1242 D(405,151,411,153)    179.0163         calculate D2E/DX2 analytically  !
 ! D1243 D(406,151,411,140)     58.8102         calculate D2E/DX2 analytically  !
 ! D1244 D(406,151,411,152)    179.1591         calculate D2E/DX2 analytically  !
 ! D1245 D(406,151,411,153)    -60.9803         calculate D2E/DX2 analytically  !
 ! D1246 D(407,151,411,140)    178.7209         calculate D2E/DX2 analytically  !
 ! D1247 D(407,151,411,152)    -60.9302         calculate D2E/DX2 analytically  !
 ! D1248 D(407,151,411,153)     58.9305         calculate D2E/DX2 analytically  !
 ! D1249 D(408,152,411,140)     60.279          calculate D2E/DX2 analytically  !
 ! D1250 D(408,152,411,151)    -59.7159         calculate D2E/DX2 analytically  !
 ! D1251 D(408,152,411,153)   -179.5811         calculate D2E/DX2 analytically  !
 ! D1252 D(409,152,411,140)    179.5949         calculate D2E/DX2 analytically  !
 ! D1253 D(409,152,411,151)     59.6001         calculate D2E/DX2 analytically  !
 ! D1254 D(409,152,411,153)    -60.2651         calculate D2E/DX2 analytically  !
 ! D1255 D(410,152,411,140)    -61.0191         calculate D2E/DX2 analytically  !
 ! D1256 D(410,152,411,151)    178.986          calculate D2E/DX2 analytically  !
 ! D1257 D(410,152,411,153)     59.1209         calculate D2E/DX2 analytically  !
 ! D1258 D(402,153,411,140)     61.3498         calculate D2E/DX2 analytically  !
 ! D1259 D(402,153,411,151)   -178.9426         calculate D2E/DX2 analytically  !
 ! D1260 D(402,153,411,152)    -59.0616         calculate D2E/DX2 analytically  !
 ! D1261 D(403,153,411,140)   -178.5696         calculate D2E/DX2 analytically  !
 ! D1262 D(403,153,411,151)    -58.862          calculate D2E/DX2 analytically  !
 ! D1263 D(403,153,411,152)     61.019          calculate D2E/DX2 analytically  !
 ! D1264 D(404,153,411,140)    -58.703          calculate D2E/DX2 analytically  !
 ! D1265 D(404,153,411,151)     61.0047         calculate D2E/DX2 analytically  !
 ! D1266 D(404,153,411,152)   -179.1144         calculate D2E/DX2 analytically  !
 ! D1267 D(423,154,422,150)     59.2565         calculate D2E/DX2 analytically  !
 ! D1268 D(423,154,422,155)    178.3153         calculate D2E/DX2 analytically  !
 ! D1269 D(423,154,422,156)    -60.6139         calculate D2E/DX2 analytically  !
 ! D1270 D(424,154,422,150)    179.2294         calculate D2E/DX2 analytically  !
 ! D1271 D(424,154,422,155)    -61.7118         calculate D2E/DX2 analytically  !
 ! D1272 D(424,154,422,156)     59.359          calculate D2E/DX2 analytically  !
 ! D1273 D(425,154,422,150)    -60.6381         calculate D2E/DX2 analytically  !
 ! D1274 D(425,154,422,155)     58.4208         calculate D2E/DX2 analytically  !
 ! D1275 D(425,154,422,156)    179.4915         calculate D2E/DX2 analytically  !
 ! D1276 D(429,155,422,150)    -58.2264         calculate D2E/DX2 analytically  !
 ! D1277 D(429,155,422,154)   -178.0673         calculate D2E/DX2 analytically  !
 ! D1278 D(429,155,422,156)     61.4467         calculate D2E/DX2 analytically  !
 ! D1279 D(430,155,422,150)     62.4425         calculate D2E/DX2 analytically  !
 ! D1280 D(430,155,422,154)    -57.3984         calculate D2E/DX2 analytically  !
 ! D1281 D(430,155,422,156)   -177.8844         calculate D2E/DX2 analytically  !
 ! D1282 D(431,155,422,150)   -177.8924         calculate D2E/DX2 analytically  !
 ! D1283 D(431,155,422,154)     62.2666         calculate D2E/DX2 analytically  !
 ! D1284 D(431,155,422,156)    -58.2194         calculate D2E/DX2 analytically  !
 ! D1285 D(426,156,422,150)     60.7307         calculate D2E/DX2 analytically  !
 ! D1286 D(426,156,422,154)   -179.2204         calculate D2E/DX2 analytically  !
 ! D1287 D(426,156,422,155)    -58.3406         calculate D2E/DX2 analytically  !
 ! D1288 D(427,156,422,150)   -179.1953         calculate D2E/DX2 analytically  !
 ! D1289 D(427,156,422,154)    -59.1464         calculate D2E/DX2 analytically  !
 ! D1290 D(427,156,422,155)     61.7334         calculate D2E/DX2 analytically  !
 ! D1291 D(428,156,422,150)    -59.3716         calculate D2E/DX2 analytically  !
 ! D1292 D(428,156,422,154)     60.6774         calculate D2E/DX2 analytically  !
 ! D1293 D(428,156,422,155)   -178.4429         calculate D2E/DX2 analytically  !
 ! D1294 D(422,156,428,77)    -136.7692         calculate D2E/DX2 analytically  !
 ! D1295 D(422,156,428,81)     172.5799         calculate D2E/DX2 analytically  !
 ! D1296 D(426,156,428,77)     101.7958         calculate D2E/DX2 analytically  !
 ! D1297 D(426,156,428,81)      51.1449         calculate D2E/DX2 analytically  !
 ! D1298 D(427,156,428,77)     -15.494          calculate D2E/DX2 analytically  !
 ! D1299 D(427,156,428,81)     -66.1449         calculate D2E/DX2 analytically  !
 ! D1300 D(132,160,162,298)    113.6041         calculate D2E/DX2 analytically  !
 ! D1301 D(343,160,162,298)   -130.5869         calculate D2E/DX2 analytically  !
 ! D1302 D(399,160,162,298)    -67.8784         calculate D2E/DX2 analytically  !
 ! D1303 D(132,160,217,13)    -173.8895         calculate D2E/DX2 analytically  !
 ! D1304 D(343,160,217,13)      53.1694         calculate D2E/DX2 analytically  !
 ! D1305 D(344,160,217,13)       7.2391         calculate D2E/DX2 analytically  !
 ! D1306 D(399,160,217,13)      73.4574         calculate D2E/DX2 analytically  !
 ! D1307 D(132,160,343,108)    130.05           calculate D2E/DX2 analytically  !
 ! D1308 D(162,160,343,108)      1.4336         calculate D2E/DX2 analytically  !
 ! D1309 D(217,160,343,108)    -98.0637         calculate D2E/DX2 analytically  !
 ! D1310 D(344,160,343,108)     -6.6245         calculate D2E/DX2 analytically  !
 ! D1311 D(399,160,343,108)   -118.9153         calculate D2E/DX2 analytically  !
 ! D1312 D(132,160,344,108)    -55.5858         calculate D2E/DX2 analytically  !
 ! D1313 D(217,160,344,108)    122.9346         calculate D2E/DX2 analytically  !
 ! D1314 D(343,160,344,108)      6.596          calculate D2E/DX2 analytically  !
 ! D1315 D(399,160,344,108)     64.0663         calculate D2E/DX2 analytically  !
 ! D1316 D(298,162,217,13)     -26.7872         calculate D2E/DX2 analytically  !
 ! D1317 D(344,162,217,13)      75.3573         calculate D2E/DX2 analytically  !
 ! D1318 D(160,162,298,84)      30.9541         calculate D2E/DX2 analytically  !
 ! D1319 D(217,162,298,84)      30.9585         calculate D2E/DX2 analytically  !
 ! D1320 D(344,162,298,84)     -94.4628         calculate D2E/DX2 analytically  !
 ! D1321 D(217,162,344,108)     77.708          calculate D2E/DX2 analytically  !
 ! D1322 D(298,162,344,108)   -173.491          calculate D2E/DX2 analytically  !
 ! D1323 D(6,201,364,122)     -168.3412         calculate D2E/DX2 analytically  !
 ! D1324 D(6,201,364,208)       15.8286         calculate D2E/DX2 analytically  !
 ! D1325 D(9,208,364,122)      176.3564         calculate D2E/DX2 analytically  !
 ! D1326 D(9,208,364,201)       -6.9207         calculate D2E/DX2 analytically  !
 ! D1327 D(36,250,258,40)     -144.4842         calculate D2E/DX2 analytically  !
 ! D1328 D(77,282,294,82)     -177.7014         calculate D2E/DX2 analytically  !
 ! D1329 D(85,301,310,94)      162.3076         calculate D2E/DX2 analytically  !
 ! D1330 D(99,322,329,103)     134.9964         calculate D2E/DX2 analytically  !
 --------------------------------------------------------------------------------
 Trust Radius=3.00D-01 FncErr=1.00D-07 GrdErr=1.00D-07
 Number of steps in this run=   2 maximum allowed number of steps=   2.
 GradGradGradGradGradGradGradGradGradGradGradGradGradGradGradGradGradGrad

 Symmetry turned off by external request.
 Stoichiometry    C147H262GeN3O15SSiSn(1-)
 Framework group  C1[X(C147H262GeN3O15SSiSn)]
 Deg. of freedom  1287
 Full point group                 C1      NOp   1
                         Z-Matrix orientation:                         
 ---------------------------------------------------------------------
 Center     Atomic      Atomic             Coordinates (Angstroms)
 Number     Number       Type             X           Y           Z
 ---------------------------------------------------------------------
      1          6           0        3.642150   -0.799882   -6.029575
      2          6           0        3.630150    0.307117   -4.969575
      3          6           0        3.498150   -0.330880   -3.571575
      4          6           0        4.633150   -1.309882   -3.285575
      5          6           0        3.498150    0.718118   -2.476574
      6          6           0        0.011150   -1.905883   -6.553575
      7          6           0       -1.091850   -1.058882   -7.201574
      8          6           0       -2.357850   -1.862882   -7.505575
      9          6           0       -1.459850    0.079119   -6.262575
     10          6           0        1.601149   -6.070882   -3.803574
     11          6           0        1.034152   -4.883882   -3.000574
     12          6           0        0.141150   -5.345882   -1.849576
     13          6           0        2.173149   -4.043882   -2.416575
     14          6           0       -1.295850   -7.561882   -5.800575
     15          6           0       -2.128103   -6.758229   -6.816989
     16          6           0       -1.416850  -11.418882   -2.861575
     17          6           0       -2.424850  -10.274882   -2.879575
     18          6           0       -3.737850  -10.654884   -2.209579
     19          7           0       -4.040851  -10.035880   -1.072572
     20          8           0       -4.483850  -11.489882   -2.709575
     21          6           0       -6.564850   -4.171882  -10.071575
     22          6           0       -6.060850   -4.865882   -8.805575
     23          6           0       -6.106851   -3.969884   -7.596574
     24          6           0       -7.107849   -2.992881   -7.520573
     25          6           0       -5.134852   -4.061879   -6.584574
     26          6           0       -7.093848   -2.070881   -6.471575
     27          6           0       -5.179851   -3.182882   -5.485577
     28          6           0       -6.177849   -2.192884   -5.423575
     29          8           0       -6.290850   -1.353882   -4.354575
     30          6           0        4.008150    8.259118   -2.793576
     31          6           0        4.017150    7.367118   -1.557573
     32          6           0        3.600150    5.978118   -1.900573
     33          6           0        4.561149    5.033117   -2.271577
     34          6           0        2.239150    5.666117   -1.961577
     35          6           0        4.161149    3.848118   -2.906575
     36          6           0        1.852153    4.478118   -2.581577
     37          6           0        2.800151    3.597120   -3.108573
     38          6           0       -2.070849    5.227118   -4.126575
     39          6           0       -2.247850    5.038118   -2.621575
     40          6           0       -1.009854    4.421121   -1.963573
     41          6           0       -0.739853    2.965115   -2.363577
     42          8           0       -1.542850    2.438119   -3.169575
     43          8           0        0.188152    2.363119   -1.784574
     44          6           0      -10.607849   -3.524881   -4.912575
     45          6           0       -9.725850   -2.252884   -4.968577
     46          6           0       -9.935852   -1.472882   -6.272575
     47          8           0      -10.006850   -1.377882   -3.881573
     48          6           0      -11.299850   -4.253882   -1.199575
     49          7           0       -9.939851   -7.874883   -4.588575
     50          6           0       -8.491851   -7.959879   -4.465576
     51          6           0       -8.108847   -7.727879   -2.996576
     52          8           0       -7.205851   -6.950884   -2.690575
     53          6           0       -7.849848   -6.943884   -5.446575
     54          6           0       -8.355852   -7.200882   -6.879575
     55          6           0       -6.315850   -7.025882   -5.442575
     56          6           0       -8.016850   -8.574882   -7.471575
     57          7           0       -8.783852   -8.414884   -2.067575
     58          6           0       -8.393853   -8.370878   -0.666575
     59          6           0       -9.206850   -9.372895    0.150431
     60          8           0       -8.707807  -10.486576    0.457318
     61          6           0       -8.575850   -6.939881   -0.141575
     62          6           0       -8.174851   -6.766882    1.300425
     63          6           0       -6.973850   -7.328882    1.769427
     64          6           0       -9.020849   -6.070882    2.180426
     65          6           0       -6.630851   -7.216882    3.126425
     66          6           0       -8.669850   -5.947882    3.535424
     67          6           0       -7.477850   -6.523882    4.009424
     68          6           0        2.247150  -10.154882    3.697425
     69          6           0        1.459150  -11.061882    2.749425
     70          6           0        0.504150  -10.311882    1.849425
     71          6           0        0.984147   -9.635881    0.713425
     72          6           0       -0.863850  -10.262880    2.170423
     73          6           0        0.105150   -8.870883   -0.073574
     74          6           0       -1.740851   -9.490882    1.389425
     75          6           0       -1.252848   -8.774884    0.281427
     76          8           0       -2.099851   -7.984882   -0.440575
     77          6           0        3.243163   -5.468877    5.426421
     78          6           0        3.984135   -6.109892    4.246446
     79          6           0        5.256150   -6.853877    4.665416
     80          6           0        5.991151   -7.415878    3.451422
     81          6           0        6.170145   -5.921884    5.452436
     82          6           0       -0.229828   -4.686884    4.061404
     83          6           0       -0.766835   -5.660885    3.018409
     84         16           0        0.414118   -5.736873    1.653445
     85          6           0       -1.624851    0.277118    4.942426
     86          6           0       -0.731848   -0.036882    3.738425
     87          6           0       -1.155850    0.648118    2.460425
     88          6           0       -1.077853    2.045117    2.326423
     89          6           0       -1.696852   -0.128879    1.422425
     90          6           0       -1.653850    2.670116    1.204427
     91          6           0       -2.255850    0.494118    0.296425
     92          6           0       -2.291848    1.895119    0.218425
     93          8           0       -2.950850    2.491117   -0.817574
     94          6           0       -5.016854   -1.195883    3.950424
     95          6           0       -5.213848   -2.705881    3.771424
     96          6           0       -4.477854   -3.262887    2.547423
     97          6           0       -4.459862   -4.786886    2.571438
     98          6           0       -5.152843   -2.769878    1.268422
     99          6           0        2.292149    2.398118    6.502425
    100          6           0        0.863150    2.106118    6.965427
    101          6           0        0.772150    2.231118    8.492425
    102          8           0       -0.058850    3.020118    6.370424
    103          6           0        2.500150    3.453118    2.837425
    104          6           0        2.091150    4.860118    2.383426
    105          6           0        2.649150    5.209118    1.022425
    106          6           0        0.567150    4.967119    2.328425
    107          6           0        4.585150   -1.574882    2.849426
    108          6           0        3.181526   -1.186872    2.348542
    109          6           0        7.394152   -0.793881    0.326425
    110          6           0        7.812147    0.668118    0.032425
    111          6           0        8.978150    0.835118   -0.941575
    112          6           0        6.622150    1.435118   -0.547575
    113          6           0       -0.752850   10.683118  -14.879575
    114          6           0       -1.031850   11.230118  -17.196575
    115          6           0       13.025150   23.113118    5.693425
    116          6           0       12.704150   23.692118    3.390425
    117          6           0        7.228150   -5.994883   21.758423
    118          6           0        6.945150   -5.441881   19.443424
    119          6           0       -1.185092   -1.996758   -2.036824
    120          6           0       -0.187574   -0.860773   -2.134030
    121          6           0       -1.619685   -2.573076   -0.845496
    122          6           0       -1.708160   -2.544961   -3.210623
    123          6           0        6.178149   -6.905881   21.667424
    124          6           0        5.894149   -6.353881   19.355424
    125          6           0        0.817150   12.384118  -15.905575
    126          6           0       14.562150   24.845118    4.670425
    127          6           0        8.789150   -4.281882   20.737425
    128          6           0       11.982150   22.196118    5.605425
    129          6           0       11.659150   22.773118    3.304425
    130          6           0       -1.804850    9.778118  -14.969575
    131          6           0       -2.084850   10.322118  -17.282575
    132          6           0        0.636500   -0.521492   -0.871866
    133          6           0       -0.347850   11.424118  -15.994575
    134          6           0       13.405150   23.875118    4.584425
    135          6           0        7.629150   -5.248882   20.645426
    136          6           0       15.562150   24.479119    5.791425
    137          6           0        9.689150   -4.548881   21.965425
    138          6           0        1.607150   12.241119  -14.583575
    139          6           0       11.276150   22.004118    4.409425
    140          6           0       -2.500850    9.572118  -16.172575
    141          6           0       -3.907538   -6.271468   -3.028786
    142          6           0       -5.546421   -4.418177   -2.342307
    143          6           0       -4.464812   -5.846411   -0.649401
    144          6           0       -2.561675   -3.598433   -0.821913
    145          6           0       -2.614631   -3.592458   -3.189411
    146          6           0       -3.106299   -4.123512   -1.989949
    147          6           0        9.757150   19.638118    5.982425
    148          6           0       10.094150   19.494118    2.779425
    149          6           0        8.082150   21.652118    4.094425
    150          6           0        5.486151   -7.107884   20.464425
    151          6           0       -3.262421    6.600730  -15.822099
    152          6           0       -4.640987    8.286226  -18.007876
    153          6           0       -5.269143    8.806417  -15.032862
    154          6           0        2.013107   -7.453590   19.995948
    155          6           0        3.750672   -9.609111   22.177804
    156          6           0        4.210132   -9.857070   18.685840
    157          6           0       10.414152   -3.299882   22.408425
    158          6           0        2.419151   13.478118  -14.280575
    159          6           0       15.710150   25.596118    6.797426
    160          6           0        1.473167   -1.627109   -0.319020
    161          8           0        9.879150   -2.290882   22.789425
    162          8           0        1.082807   -2.466559    0.469563
    163          8           0        2.008150   14.447118  -13.697575
    164          8           0       15.739150   26.768118    6.527425
    165          6           0       -4.230411   -5.164664   -2.005257
    166          1           0       -8.159542   -5.939336   -5.141103
    167          1           0       -5.972043   -8.057821   -5.312561
    168          1           0       -5.899863   -6.440833   -4.636812
    169          1           0       -5.903132   -6.661376   -6.383285
    170          1           0       -9.439038   -7.045046   -6.941343
    171          1           0       -7.928575   -6.424084   -7.512372
    172          1           0       -6.942022   -8.769021   -7.461984
    173          1           0       -8.500702   -9.394230   -6.931223
    174          1           0       -8.352908   -8.635580   -8.510724
    175          1           0       -8.177102   -8.977170   -4.717169
    176          1           0      -10.239616   -6.905124   -4.609682
    177          1           0      -10.275250   -8.320296   -5.434050
    178          1           0       -9.616280   -6.631188   -0.288410
    179          1           0       -7.981941   -6.286306   -0.778330
    180          1           0       -6.307179   -7.846124    1.092962
    181          1           0       -9.946794   -5.641629    1.815388
    182          1           0       -5.708363   -7.652922    3.489692
    183          1           0       -9.319814   -5.411993    4.217514
    184          1           0       -7.211587   -6.432108    5.055719
    185          1           0       -7.358071   -8.692498   -0.577961
    186          1           0       -9.583311   -8.951785   -2.377146
    187          8           0      -10.535182   -9.045510    0.566660
    188          1           0        2.864251   -1.539369   -5.833134
    189          1           0        4.598683   -1.327560   -6.051808
    190          1           0        3.472916   -0.404589   -7.036484
    191          1           0        4.545818    0.906778   -5.025513
    192          1           0        2.788882    0.984530   -5.142010
    193          1           0        2.550330   -0.881172   -3.551776
    194          1           0        4.540000   -1.728470   -2.280276
    195          1           0        5.602204   -0.797790   -3.337133
    196          1           0        4.670439   -2.151039   -3.981726
    197          1           0        3.599694    0.244970   -1.495616
    198          1           0        4.351639    1.384147   -2.583703
    199          1           0        2.589685    1.305004   -2.446367
    200          1           0        0.826438   -1.270618   -6.205460
    201          1           0       -0.364559   -2.467656   -5.699214
    202          1           0        0.431305   -2.634444   -7.257783
    203          1           0       -0.700248   -0.640222   -8.137395
    204          1           0       -2.160906   -2.710857   -8.172319
    205          1           0       -2.790603   -2.258782   -6.584689
    206          1           0       -3.120063   -1.237168   -7.979068
    207          1           0       -0.602612    0.704493   -6.000864
    208          1           0       -1.873655   -0.288974   -5.320093
    209          1           0       -2.215868    0.737839   -6.701876
    210          1           0        0.808750   -6.728895   -4.165706
    211          1           0        2.273846   -6.670785   -3.178202
    212          1           0        2.175423   -5.724751   -4.667854
    213          1           0        0.445853   -4.257921   -3.677563
    214          1           0       -0.202676   -4.513521   -1.250229
    215          1           0        0.701174   -6.020158   -1.195145
    216          1           0       -0.740468   -5.875670   -2.228155
    217          1           0        1.796191   -3.096595   -2.046701
    218          1           0        2.660102   -4.563815   -1.585261
    219          1           0        2.936477   -3.823878   -3.170201
    220          1           0       -1.425874   -7.171854   -4.790153
    221          1           0       -0.231272   -7.520899   -6.044616
    222          1           0       -1.595688   -8.613903   -5.792261
    223          1           0       -3.194551   -6.823427   -6.586760
    224          1           0       -1.842789   -5.702657   -6.814020
    225          1           0       -1.985980   -7.136858   -7.833306
    226          1           0       -1.857406  -12.317416   -3.300052
    227          1           0       -1.103694  -11.654129   -1.840961
    228          1           0       -0.522775  -11.157714   -3.434100
    229          1           0       -1.994253   -9.382354   -2.425855
    230          1           0       -2.679337  -10.028420   -3.914288
    231          1           0       -4.937418  -10.256374   -0.663930
    232          1           0       -6.065093   -3.212122  -10.221005
    233          1           0       -7.641796   -3.990932  -10.045790
    234          1           0       -6.371846   -4.791619  -10.953158
    235          1           0       -6.630176   -5.786953   -8.650146
    236          1           0       -5.026111   -5.188500   -8.965046
    237          1           0       -7.830132   -2.872532   -8.314415
    238          1           0       -4.331292   -4.782437   -6.667768
    239          1           0       -7.740653   -1.217227   -6.467082
    240          1           0       -4.416121   -3.205724   -4.725115
    241          1           0       -5.518861   -1.440418   -3.783621
    242          1           0        4.313133    9.283730   -2.553159
    243          1           0        3.010014    8.299596   -3.238138
    244          1           0        4.689436    7.873991   -3.557563
    245          1           0        3.348751    7.794326   -0.801007
    246          1           0        5.021417    7.369698   -1.116930
    247          1           0        5.615422    5.270544   -2.169672
    248          1           0        1.499265    6.387865   -1.632075
    249          1           0        4.917483    3.171377   -3.282463
    250          1           0        0.855004    4.257854   -2.835493
    251          1           0        2.454808    2.754481   -3.681039
    252          1           0       -1.202701    5.861620   -4.346525
    253          1           0       -2.949092    5.706063   -4.575244
    254          1           0       -1.921657    4.254391   -4.593164
    255          1           0       -2.464448    6.007362   -2.149517
    256          1           0       -3.126309    4.403392   -2.475325
    257          1           0       -1.118118    4.420928   -0.869072
    258          1           0       -0.211452    5.126416   -2.106352
    259          1           0      -10.382004   -4.103120   -4.016133
    260          1           0      -11.669708   -3.260629   -4.895485
    261          1           0      -10.415182   -4.141501   -5.794446
    262          1           0       -8.692520   -2.587814   -4.896544
    263          1           0       -9.417928   -0.514335   -6.245732
    264          1           0      -11.004007   -1.240354   -6.362029
    265          1           0       -9.643817   -2.031569   -7.160830
    266          1           0       -9.171327   -0.973215   -3.618583
    267          1           0      -10.818625   -4.241792   -0.220216
    268          1           0      -12.383030   -4.207244   -1.073524
    269          1           0      -10.964902   -3.391568   -1.776637
    270          1           0      -11.035112   -5.170617   -1.728229
    271          1           0        2.931171  -10.737807    4.321828
    272          1           0        1.575284   -9.599975    4.358097
    273          1           0        2.838078   -9.421628    3.142916
    274          1           0        0.900631  -11.799430    3.335073
    275          1           0        2.165286  -11.634208    2.136224
    276          1           0        2.034073   -9.688907    0.450223
    277          1           0       -1.241122  -10.802293    3.031186
    278          1           0        0.472387   -8.334527   -0.939893
    279          1           0       -2.791337   -9.422120    1.643380
    280          1           0       -1.604622   -7.262606   -0.850160
    281          1           0        2.912139   -6.229028    6.142317
    282          1           0        2.374527   -4.928192    5.088715
    283          1           0        3.864174   -4.754300    5.970150
    284          1           0        3.310079   -6.786192    3.711826
    285          1           0        4.262288   -5.331156    3.524549
    286          1           0        4.967668   -7.692808    5.313925
    287          1           0        6.878678   -7.984990    3.748479
    288          1           0        5.348763   -8.079659    2.864965
    289          1           0        6.319894   -6.607781    2.788964
    290          1           0        7.137998   -6.396567    5.653488
    291          1           0        5.748832   -5.633866    6.415538
    292          1           0        6.369496   -5.004537    4.886616
    293          1           0       -0.921706   -4.568439    4.907536
    294          1           0        0.710836   -5.037412    4.444346
    295          1           0       -0.078488   -3.691336    3.645855
    296          1           0       -0.846283   -6.676718    3.406606
    297          1           0       -1.746032   -5.370944    2.660646
    298          1           0        0.472315   -4.416117    1.386718
    299          1           0       -1.303628   -0.282335    5.827931
    300          1           0       -1.578358    1.342334    5.175008
    301          1           0       -2.666670    0.031811    4.748668
    302          1           0        0.299310    0.241419    3.991050
    303          1           0       -0.715029   -1.118884    3.572308
    304          1           0       -0.628199    2.637778    3.112993
    305          1           0       -1.738258   -1.201982    1.533852
    306          1           0       -1.667590    3.747949    1.123133
    307          1           0       -2.702271   -0.077929   -0.505697
    308          1           0       -2.698433    3.416004   -0.877252
    309          1           0       -5.360873   -0.858607    4.932769
    310          1           0       -3.963693   -0.939208    3.851035
    311          1           0       -5.559795   -0.617628    3.199222
    312          1           0       -4.839409   -3.215786    4.668358
    313          1           0       -6.280877   -2.952047    3.702886
    314          1           0       -3.446582   -2.887318    2.578156
    315          1           0       -4.140469   -5.160819    3.551324
    316          1           0       -3.785797   -5.207317    1.826760
    317          1           0       -5.456446   -5.179379    2.378831
    318          1           0       -5.195628   -1.677936    1.230002
    319          1           0       -6.182194   -3.144665    1.222412
    320          1           0       -4.638455   -3.087566    0.369450
    321          1           0        2.989377    1.760679    7.051476
    322          1           0        2.417550    2.203164    5.438801
    323          1           0        2.547539    3.443967    6.694957
    324          1           0        0.604020    1.080501    6.670653
    325          1           0        1.449792    1.533817    8.994542
    326          1           0       -0.243183    2.017853    8.843914
    327          1           0        1.027814    3.249989    8.796292
    328          1           0       -0.944827    2.749143    6.623290
    329          1           0        2.025204    3.207344    3.787068
    330          1           0        3.585355    3.369634    2.961474
    331          1           0        2.187884    2.706632    2.100757
    332          1           0        2.466557    5.578136    3.127054
    333          1           0        2.345375    6.215084    0.725661
    334          1           0        3.743001    5.172468    0.999196
    335          1           0        2.281125    4.508981    0.272233
    336          1           0        0.101849    4.702255    3.281510
    337          1           0        0.255614    5.990006    2.079353
    338          1           0        0.192573    4.306823    1.549322
    339          1           0        4.525532   -2.135314    3.787560
    340          1           0        5.208063   -0.694459    3.033111
    341          1           0        5.103708   -2.206882    2.124222
    342          1           0        2.654310   -0.577584    3.088521
    343          1           0        3.244501   -0.597055    1.429119
    344          1           0        2.580864   -2.068129    2.143330
    345          1           0        6.561588   -0.811544    1.029377
    346          1           0        8.218153   -1.371724    0.757776
    347          1           0        7.074298   -1.298192   -0.591323
    348          1           0        8.095258    1.130351    0.987121
    349          1           0        9.215827    1.893394   -1.078423
    350          1           0        9.887100    0.330480   -0.594226
    351          1           0        8.726616    0.420861   -1.924359
    352          1           0        5.742916    1.390977    0.101689
    353          1           0        6.860475    2.490993   -0.704987
    354          1           0        6.335439    1.013016   -1.512022
    355          1           0       -0.253800   10.776518  -13.927598
    356          1           0       -0.730449   11.787672  -18.078886
    357          1           0       13.513351   23.237587    6.650419
    358          1           0       12.988302   24.264601    2.512463
    359          1           0        7.717494   -5.898745   22.715376
    360          1           0        7.244205   -4.881476   18.562190
    361          1           0       -0.691885    0.077269   -2.404995
    362          1           0        0.487266   -1.068692   -2.970716
    363          1           0       -1.171909   -2.264789    0.082273
    364          1           0       -1.381036   -2.146668   -4.160515
    365          1           0        5.903624   -7.468401   22.554867
    366          1           0        5.397563   -6.471833   18.397967
    367          1           0        0.434582   13.410009  -15.971185
    368          1           0        1.484864   12.246861  -16.761546
    369          1           0       14.200955   25.862799    4.848214
    370          1           0       15.068505   24.878851    3.702999
    371          1           0        8.398683   -3.261609   20.822677
    372          1           0        9.384547   -4.317482   19.820996
    373          1           0       11.716926   21.624071    6.488481
    374          1           0       11.146089   22.658226    2.354105
    375          1           0       -2.081159    9.219925  -14.079567
    376          1           0       -2.584952   10.199302  -18.237805
    377          1           0       -0.040131   -0.200140   -0.087688
    378          1           0        1.246835    0.342010   -1.123132
    379          1           0       15.327482   23.541953    6.286796
    380          1           0       16.574966   24.351233    5.383812
    381          1           0        9.090870   -4.815272   22.836053
    382          1           0       10.392016   -5.362426   21.772116
    383          1           0        0.919493   12.158033  -13.743041
    384          1           0        2.248711   11.356013  -14.615175
    385          1           0       -2.962815   -6.758272   -2.776036
    386          1           0       -4.688964   -7.028786   -3.021556
    387          1           0       -3.816118   -5.892501   -4.046852
    388          1           0       -5.637640   -3.525975   -1.716095
    389          1           0       -6.404308   -5.059611   -2.162884
    390          1           0       -5.588098   -4.109589   -3.382278
    391          1           0       -4.945976   -5.170581    0.050925
    392          1           0       -3.554578   -6.229832   -0.194414
    393          1           0       -5.144794   -6.687638   -0.802778
    394          1           0       -2.832376   -4.016428    0.136326
    395          1           0       -2.913177   -4.027190   -4.133339
    396          1           0       11.526575   -3.348545   22.371597
    397          1           0        3.460401   13.480524  -14.683353
    398          1           0       15.833721   25.268863    7.855228
    399          1           0        2.533591   -1.655989   -0.644967
    400          1           0       -3.555082   -9.198195   -0.785446
    401          1           0      -10.710093   -8.130350    0.321181
    402          1           0       -5.683395    9.790182  -15.272484
    403          1           0       -6.090731    8.083347  -15.045226
    404          1           0       -4.884854    8.850590  -14.009252
    405          1           0       -2.489546    6.280983  -16.527323
    406          1           0       -2.822245    6.582875  -14.821064
    407          1           0       -4.064299    5.856116  -15.842599
    408          1           0       -3.893044    7.999544  -18.753119
    409          1           0       -5.455454    7.557535  -18.064783
    410          1           0       -5.050361    9.258658  -18.297777
    411         14           0       -3.919274    8.317098  -16.261455
    412          1           0        8.094067   22.262264    3.188526
    413          1           0        7.255647   20.941407    4.019863
    414          1           0        7.899831   22.309204    4.947303
    415          1           0       11.029518   18.944284    2.902288
    416          1           0        9.276957   18.773737    2.695451
    417          1           0       10.148519   20.057550    1.845255
    418          1           0       10.707605   19.124368    6.142605
    419          1           0        9.552394   20.270766    6.848964
    420          1           0        8.968512   18.884709    5.920006
    421         32           0        9.797613   20.696625    4.314546
    422         50           0        3.857759   -8.512670   20.328401
    423          1           0        2.064657   -6.868910   19.075162
    424          1           0        1.178853   -8.153839   19.911025
    425          1           0        1.809436   -6.770939   20.823149
    426          1           0        5.135148  -10.415971   18.839871
    427          1           0        3.387538  -10.569602   18.590777
    428          1           0        4.293639   -9.308750   17.745925
    429          1           0        4.691576  -10.125884   22.379760
    430          1           0        3.534931   -8.944178   23.017073
    431          1           0        2.956081  -10.357079   22.125505
 ---------------------------------------------------------------------
 Rotational constants (GHZ):      0.0019260      0.0017519      0.0009966
 General basis read from cards:  (5D, 7F)
 ======================================================================================================
                                       Pseudopotential Parameters
 ======================================================================================================
  Center     Atomic      Valence      Angular      Power
  Number     Number     Electrons     Momentum     of R      Exponent        Coefficient   SO-Coeffient
 ======================================================================================================
    1          6
                                   No pseudopotential on this center.
    2          6
                                   No pseudopotential on this center.
    3          6
                                   No pseudopotential on this center.
    4          6
                                   No pseudopotential on this center.
    5          6
                                   No pseudopotential on this center.
    6          6
                                   No pseudopotential on this center.
    7          6
                                   No pseudopotential on this center.
    8          6
                                   No pseudopotential on this center.
    9          6
                                   No pseudopotential on this center.
   10          6
                                   No pseudopotential on this center.
   11          6
                                   No pseudopotential on this center.
   12          6
                                   No pseudopotential on this center.
   13          6
                                   No pseudopotential on this center.
   14          6
                                   No pseudopotential on this center.
   15          6
                                   No pseudopotential on this center.
   16          6
                                   No pseudopotential on this center.
   17          6
                                   No pseudopotential on this center.
   18          6
                                   No pseudopotential on this center.
   19          7
                                   No pseudopotential on this center.
   20          8
                                   No pseudopotential on this center.
   21          6
                                   No pseudopotential on this center.
   22          6
                                   No pseudopotential on this center.
   23          6
                                   No pseudopotential on this center.
   24          6
                                   No pseudopotential on this center.
   25          6
                                   No pseudopotential on this center.
   26          6
                                   No pseudopotential on this center.
   27          6
                                   No pseudopotential on this center.
   28          6
                                   No pseudopotential on this center.
   29          8
                                   No pseudopotential on this center.
   30          6
                                   No pseudopotential on this center.
   31          6
                                   No pseudopotential on this center.
   32          6
                                   No pseudopotential on this center.
   33          6
                                   No pseudopotential on this center.
   34          6
                                   No pseudopotential on this center.
   35          6
                                   No pseudopotential on this center.
   36          6
                                   No pseudopotential on this center.
   37          6
                                   No pseudopotential on this center.
   38          6
                                   No pseudopotential on this center.
   39          6
                                   No pseudopotential on this center.
   40          6
                                   No pseudopotential on this center.
   41          6
                                   No pseudopotential on this center.
   42          8
                                   No pseudopotential on this center.
   43          8
                                   No pseudopotential on this center.
   44          6
                                   No pseudopotential on this center.
   45          6
                                   No pseudopotential on this center.
   46          6
                                   No pseudopotential on this center.
   47          8
                                   No pseudopotential on this center.
   48          6
                                   No pseudopotential on this center.
   49          7
                                   No pseudopotential on this center.
   50          6
                                   No pseudopotential on this center.
   51          6
                                   No pseudopotential on this center.
   52          8
                                   No pseudopotential on this center.
   53          6
                                   No pseudopotential on this center.
   54          6
                                   No pseudopotential on this center.
   55          6
                                   No pseudopotential on this center.
   56          6
                                   No pseudopotential on this center.
   57          7
                                   No pseudopotential on this center.
   58          6
                                   No pseudopotential on this center.
   59          6
                                   No pseudopotential on this center.
   60          8
                                   No pseudopotential on this center.
   61          6
                                   No pseudopotential on this center.
   62          6
                                   No pseudopotential on this center.
   63          6
                                   No pseudopotential on this center.
   64          6
                                   No pseudopotential on this center.
   65          6
                                   No pseudopotential on this center.
   66          6
                                   No pseudopotential on this center.
   67          6
                                   No pseudopotential on this center.
   68          6
                                   No pseudopotential on this center.
   69          6
                                   No pseudopotential on this center.
   70          6
                                   No pseudopotential on this center.
   71          6
                                   No pseudopotential on this center.
   72          6
                                   No pseudopotential on this center.
   73          6
                                   No pseudopotential on this center.
   74          6
                                   No pseudopotential on this center.
   75          6
                                   No pseudopotential on this center.
   76          8
                                   No pseudopotential on this center.
   77          6
                                   No pseudopotential on this center.
   78          6
                                   No pseudopotential on this center.
   79          6
                                   No pseudopotential on this center.
   80          6
                                   No pseudopotential on this center.
   81          6
                                   No pseudopotential on this center.
   82          6
                                   No pseudopotential on this center.
   83          6
                                   No pseudopotential on this center.
   84         16
                                   No pseudopotential on this center.
   85          6
                                   No pseudopotential on this center.
   86          6
                                   No pseudopotential on this center.
   87          6
                                   No pseudopotential on this center.
   88          6
                                   No pseudopotential on this center.
   89          6
                                   No pseudopotential on this center.
   90          6
                                   No pseudopotential on this center.
   91          6
                                   No pseudopotential on this center.
   92          6
                                   No pseudopotential on this center.
   93          8
                                   No pseudopotential on this center.
   94          6
                                   No pseudopotential on this center.
   95          6
                                   No pseudopotential on this center.
   96          6
                                   No pseudopotential on this center.
   97          6
                                   No pseudopotential on this center.
   98          6
                                   No pseudopotential on this center.
   99          6
                                   No pseudopotential on this center.
  100          6
                                   No pseudopotential on this center.
  101          6
                                   No pseudopotential on this center.
  102          8
                                   No pseudopotential on this center.
  103          6
                                   No pseudopotential on this center.
  104          6
                                   No pseudopotential on this center.
  105          6
                                   No pseudopotential on this center.
  106          6
                                   No pseudopotential on this center.
  107          6
                                   No pseudopotential on this center.
  108          6
                                   No pseudopotential on this center.
  109          6
                                   No pseudopotential on this center.
  110          6
                                   No pseudopotential on this center.
  111          6
                                   No pseudopotential on this center.
  112          6
                                   No pseudopotential on this center.
  113          6
                                   No pseudopotential on this center.
  114          6
                                   No pseudopotential on this center.
  115          6
                                   No pseudopotential on this center.
  116          6
                                   No pseudopotential on this center.
  117          6
                                   No pseudopotential on this center.
  118          6
                                   No pseudopotential on this center.
  119          6
                                   No pseudopotential on this center.
  120          6
                                   No pseudopotential on this center.
  121          6
                                   No pseudopotential on this center.
  122          6
                                   No pseudopotential on this center.
  123          6
                                   No pseudopotential on this center.
  124          6
                                   No pseudopotential on this center.
  125          6
                                   No pseudopotential on this center.
  126          6
                                   No pseudopotential on this center.
  127          6
                                   No pseudopotential on this center.
  128          6
                                   No pseudopotential on this center.
  129          6
                                   No pseudopotential on this center.
  130          6
                                   No pseudopotential on this center.
  131          6
                                   No pseudopotential on this center.
  132          6
                                   No pseudopotential on this center.
  133          6
                                   No pseudopotential on this center.
  134          6
                                   No pseudopotential on this center.
  135          6
                                   No pseudopotential on this center.
  136          6
                                   No pseudopotential on this center.
  137          6
                                   No pseudopotential on this center.
  138          6
                                   No pseudopotential on this center.
  139          6
                                   No pseudopotential on this center.
  140          6
                                   No pseudopotential on this center.
  141          6
                                   No pseudopotential on this center.
  142          6
                                   No pseudopotential on this center.
  143          6
                                   No pseudopotential on this center.
  144          6
                                   No pseudopotential on this center.
  145          6
                                   No pseudopotential on this center.
  146          6
                                   No pseudopotential on this center.
  147          6
                                   No pseudopotential on this center.
  148          6
                                   No pseudopotential on this center.
  149          6
                                   No pseudopotential on this center.
  150          6
                                   No pseudopotential on this center.
  151          6
                                   No pseudopotential on this center.
  152          6
                                   No pseudopotential on this center.
  153          6
                                   No pseudopotential on this center.
  154          6
                                   No pseudopotential on this center.
  155          6
                                   No pseudopotential on this center.
  156          6
                                   No pseudopotential on this center.
  157          6
                                   No pseudopotential on this center.
  158          6
                                   No pseudopotential on this center.
  159          6
                                   No pseudopotential on this center.
  160          6
                                   No pseudopotential on this center.
  161          8
                                   No pseudopotential on this center.
  162          8
                                   No pseudopotential on this center.
  163          8
                                   No pseudopotential on this center.
  164          8
                                   No pseudopotential on this center.
  165          6
                                   No pseudopotential on this center.
  166          1
                                   No pseudopotential on this center.
  167          1
                                   No pseudopotential on this center.
  168          1
                                   No pseudopotential on this center.
  169          1
                                   No pseudopotential on this center.
  170          1
                                   No pseudopotential on this center.
  171          1
                                   No pseudopotential on this center.
  172          1
                                   No pseudopotential on this center.
  173          1
                                   No pseudopotential on this center.
  174          1
                                   No pseudopotential on this center.
  175          1
                                   No pseudopotential on this center.
  176          1
                                   No pseudopotential on this center.
  177          1
                                   No pseudopotential on this center.
  178          1
                                   No pseudopotential on this center.
  179          1
                                   No pseudopotential on this center.
  180          1
                                   No pseudopotential on this center.
  181          1
                                   No pseudopotential on this center.
  182          1
                                   No pseudopotential on this center.
  183          1
                                   No pseudopotential on this center.
  184          1
                                   No pseudopotential on this center.
  185          1
                                   No pseudopotential on this center.
  186          1
                                   No pseudopotential on this center.
  187          8
                                   No pseudopotential on this center.
  188          1
                                   No pseudopotential on this center.
  189          1
                                   No pseudopotential on this center.
  190          1
                                   No pseudopotential on this center.
  191          1
                                   No pseudopotential on this center.
  192          1
                                   No pseudopotential on this center.
  193          1
                                   No pseudopotential on this center.
  194          1
                                   No pseudopotential on this center.
  195          1
                                   No pseudopotential on this center.
  196          1
                                   No pseudopotential on this center.
  197          1
                                   No pseudopotential on this center.
  198          1
                                   No pseudopotential on this center.
  199          1
                                   No pseudopotential on this center.
  200          1
                                   No pseudopotential on this center.
  201          1
                                   No pseudopotential on this center.
  202          1
                                   No pseudopotential on this center.
  203          1
                                   No pseudopotential on this center.
  204          1
                                   No pseudopotential on this center.
  205          1
                                   No pseudopotential on this center.
  206          1
                                   No pseudopotential on this center.
  207          1
                                   No pseudopotential on this center.
  208          1
                                   No pseudopotential on this center.
  209          1
                                   No pseudopotential on this center.
  210          1
                                   No pseudopotential on this center.
  211          1
                                   No pseudopotential on this center.
  212          1
                                   No pseudopotential on this center.
  213          1
                                   No pseudopotential on this center.
  214          1
                                   No pseudopotential on this center.
  215          1
                                   No pseudopotential on this center.
  216          1
                                   No pseudopotential on this center.
  217          1
                                   No pseudopotential on this center.
  218          1
                                   No pseudopotential on this center.
  219          1
                                   No pseudopotential on this center.
  220          1
                                   No pseudopotential on this center.
  221          1
                                   No pseudopotential on this center.
  222          1
                                   No pseudopotential on this center.
  223          1
                                   No pseudopotential on this center.
  224          1
                                   No pseudopotential on this center.
  225          1
                                   No pseudopotential on this center.
  226          1
                                   No pseudopotential on this center.
  227          1
                                   No pseudopotential on this center.
  228          1
                                   No pseudopotential on this center.
  229          1
                                   No pseudopotential on this center.
  230          1
                                   No pseudopotential on this center.
  231          1
                                   No pseudopotential on this center.
  232          1
                                   No pseudopotential on this center.
  233          1
                                   No pseudopotential on this center.
  234          1
                                   No pseudopotential on this center.
  235          1
                                   No pseudopotential on this center.
  236          1
                                   No pseudopotential on this center.
  237          1
                                   No pseudopotential on this center.
  238          1
                                   No pseudopotential on this center.
  239          1
                                   No pseudopotential on this center.
  240          1
                                   No pseudopotential on this center.
  241          1
                                   No pseudopotential on this center.
  242          1
                                   No pseudopotential on this center.
  243          1
                                   No pseudopotential on this center.
  244          1
                                   No pseudopotential on this center.
  245          1
                                   No pseudopotential on this center.
  246          1
                                   No pseudopotential on this center.
  247          1
                                   No pseudopotential on this center.
  248          1
                                   No pseudopotential on this center.
  249          1
                                   No pseudopotential on this center.
  250          1
                                   No pseudopotential on this center.
  251          1
                                   No pseudopotential on this center.
  252          1
                                   No pseudopotential on this center.
  253          1
                                   No pseudopotential on this center.
  254          1
                                   No pseudopotential on this center.
  255          1
                                   No pseudopotential on this center.
  256          1
                                   No pseudopotential on this center.
  257          1
                                   No pseudopotential on this center.
  258          1
                                   No pseudopotential on this center.
  259          1
                                   No pseudopotential on this center.
  260          1
                                   No pseudopotential on this center.
  261          1
                                   No pseudopotential on this center.
  262          1
                                   No pseudopotential on this center.
  263          1
                                   No pseudopotential on this center.
  264          1
                                   No pseudopotential on this center.
  265          1
                                   No pseudopotential on this center.
  266          1
                                   No pseudopotential on this center.
  267          1
                                   No pseudopotential on this center.
  268          1
                                   No pseudopotential on this center.
  269          1
                                   No pseudopotential on this center.
  270          1
                                   No pseudopotential on this center.
  271          1
                                   No pseudopotential on this center.
  272          1
                                   No pseudopotential on this center.
  273          1
                                   No pseudopotential on this center.
  274          1
                                   No pseudopotential on this center.
  275          1
                                   No pseudopotential on this center.
  276          1
                                   No pseudopotential on this center.
  277          1
                                   No pseudopotential on this center.
  278          1
                                   No pseudopotential on this center.
  279          1
                                   No pseudopotential on this center.
  280          1
                                   No pseudopotential on this center.
  281          1
                                   No pseudopotential on this center.
  282          1
                                   No pseudopotential on this center.
  283          1
                                   No pseudopotential on this center.
  284          1
                                   No pseudopotential on this center.
  285          1
                                   No pseudopotential on this center.
  286          1
                                   No pseudopotential on this center.
  287          1
                                   No pseudopotential on this center.
  288          1
                                   No pseudopotential on this center.
  289          1
                                   No pseudopotential on this center.
  290          1
                                   No pseudopotential on this center.
  291          1
                                   No pseudopotential on this center.
  292          1
                                   No pseudopotential on this center.
  293          1
                                   No pseudopotential on this center.
  294          1
                                   No pseudopotential on this center.
  295          1
                                   No pseudopotential on this center.
  296          1
                                   No pseudopotential on this center.
  297          1
                                   No pseudopotential on this center.
  298          1
                                   No pseudopotential on this center.
  299          1
                                   No pseudopotential on this center.
  300          1
                                   No pseudopotential on this center.
  301          1
                                   No pseudopotential on this center.
  302          1
                                   No pseudopotential on this center.
  303          1
                                   No pseudopotential on this center.
  304          1
                                   No pseudopotential on this center.
  305          1
                                   No pseudopotential on this center.
  306          1
                                   No pseudopotential on this center.
  307          1
                                   No pseudopotential on this center.
  308          1
                                   No pseudopotential on this center.
  309          1
                                   No pseudopotential on this center.
  310          1
                                   No pseudopotential on this center.
  311          1
                                   No pseudopotential on this center.
  312          1
                                   No pseudopotential on this center.
  313          1
                                   No pseudopotential on this center.
  314          1
                                   No pseudopotential on this center.
  315          1
                                   No pseudopotential on this center.
  316          1
                                   No pseudopotential on this center.
  317          1
                                   No pseudopotential on this center.
  318          1
                                   No pseudopotential on this center.
  319          1
                                   No pseudopotential on this center.
  320          1
                                   No pseudopotential on this center.
  321          1
                                   No pseudopotential on this center.
  322          1
                                   No pseudopotential on this center.
  323          1
                                   No pseudopotential on this center.
  324          1
                                   No pseudopotential on this center.
  325          1
                                   No pseudopotential on this center.
  326          1
                                   No pseudopotential on this center.
  327          1
                                   No pseudopotential on this center.
  328          1
                                   No pseudopotential on this center.
  329          1
                                   No pseudopotential on this center.
  330          1
                                   No pseudopotential on this center.
  331          1
                                   No pseudopotential on this center.
  332          1
                                   No pseudopotential on this center.
  333          1
                                   No pseudopotential on this center.
  334          1
                                   No pseudopotential on this center.
  335          1
                                   No pseudopotential on this center.
  336          1
                                   No pseudopotential on this center.
  337          1
                                   No pseudopotential on this center.
  338          1
                                   No pseudopotential on this center.
  339          1
                                   No pseudopotential on this center.
  340          1
                                   No pseudopotential on this center.
  341          1
                                   No pseudopotential on this center.
  342          1
                                   No pseudopotential on this center.
  343          1
                                   No pseudopotential on this center.
  344          1
                                   No pseudopotential on this center.
  345          1
                                   No pseudopotential on this center.
  346          1
                                   No pseudopotential on this center.
  347          1
                                   No pseudopotential on this center.
  348          1
                                   No pseudopotential on this center.
  349          1
                                   No pseudopotential on this center.
  350          1
                                   No pseudopotential on this center.
  351          1
                                   No pseudopotential on this center.
  352          1
                                   No pseudopotential on this center.
  353          1
                                   No pseudopotential on this center.
  354          1
                                   No pseudopotential on this center.
  355          1
                                   No pseudopotential on this center.
  356          1
                                   No pseudopotential on this center.
  357          1
                                   No pseudopotential on this center.
  358          1
                                   No pseudopotential on this center.
  359          1
                                   No pseudopotential on this center.
  360          1
                                   No pseudopotential on this center.
  361          1
                                   No pseudopotential on this center.
  362          1
                                   No pseudopotential on this center.
  363          1
                                   No pseudopotential on this center.
  364          1
                                   No pseudopotential on this center.
  365          1
                                   No pseudopotential on this center.
  366          1
                                   No pseudopotential on this center.
  367          1
                                   No pseudopotential on this center.
  368          1
                                   No pseudopotential on this center.
  369          1
                                   No pseudopotential on this center.
  370          1
                                   No pseudopotential on this center.
  371          1
                                   No pseudopotential on this center.
  372          1
                                   No pseudopotential on this center.
  373          1
                                   No pseudopotential on this center.
  374          1
                                   No pseudopotential on this center.
  375          1
                                   No pseudopotential on this center.
  376          1
                                   No pseudopotential on this center.
  377          1
                                   No pseudopotential on this center.
  378          1
                                   No pseudopotential on this center.
  379          1
                                   No pseudopotential on this center.
  380          1
                                   No pseudopotential on this center.
  381          1
                                   No pseudopotential on this center.
  382          1
                                   No pseudopotential on this center.
  383          1
                                   No pseudopotential on this center.
  384          1
                                   No pseudopotential on this center.
  385          1
                                   No pseudopotential on this center.
  386          1
                                   No pseudopotential on this center.
  387          1
                                   No pseudopotential on this center.
  388          1
                                   No pseudopotential on this center.
  389          1
                                   No pseudopotential on this center.
  390          1
                                   No pseudopotential on this center.
  391          1
                                   No pseudopotential on this center.
  392          1
                                   No pseudopotential on this center.
  393          1
                                   No pseudopotential on this center.
  394          1
                                   No pseudopotential on this center.
  395          1
                                   No pseudopotential on this center.
  396          1
                                   No pseudopotential on this center.
  397          1
                                   No pseudopotential on this center.
  398          1
                                   No pseudopotential on this center.
  399          1
                                   No pseudopotential on this center.
  400          1
                                   No pseudopotential on this center.
  401          1
                                   No pseudopotential on this center.
  402          1
                                   No pseudopotential on this center.
  403          1
                                   No pseudopotential on this center.
  404          1
                                   No pseudopotential on this center.
  405          1
                                   No pseudopotential on this center.
  406          1
                                   No pseudopotential on this center.
  407          1
                                   No pseudopotential on this center.
  408          1
                                   No pseudopotential on this center.
  409          1
                                   No pseudopotential on this center.
  410          1
                                   No pseudopotential on this center.
  411         14
                                   No pseudopotential on this center.
  412          1
                                   No pseudopotential on this center.
  413          1
                                   No pseudopotential on this center.
  414          1
                                   No pseudopotential on this center.
  415          1
                                   No pseudopotential on this center.
  416          1
                                   No pseudopotential on this center.
  417          1
                                   No pseudopotential on this center.
  418          1
                                   No pseudopotential on this center.
  419          1
                                   No pseudopotential on this center.
  420          1
                                   No pseudopotential on this center.
  421         32
                                   No pseudopotential on this center.
  422         50            4
                                      F and up 
                                                     0        0.2169021       -0.06653800    0.00000000
                                                     1       33.3097182      -29.74694160    0.00000000
                                                     2        9.8846832      -61.83072780    0.00000000
                                                     2        2.5019593      -18.94106340    0.00000000
                                                     2        0.7833323       -2.23849820    0.00000000
                                      S - F
                                                     0      155.6062293        2.94827770    0.00000000
                                                     1       56.5145464       63.76147180    0.00000000
                                                     2       22.6583648      230.52767880    0.00000000
                                                     2        6.5837080       85.07133140    0.00000000
                                                     2        1.5947702       28.82156440    0.00000000
                                      P - F
                                                     0       40.4666705        2.69419460    0.00000000
                                                     1       13.6218440       44.82710790    0.00000000
                                                     2        4.1092688       57.62233700    0.00000000
                                                     2        1.5046137      -44.68533120    0.00000000
                                                     2        1.3646762       57.13518150    0.00000000
                                      D - F
                                                     0       60.1915052        3.02592970    0.00000000
                                                     1       20.4961142       39.53410710    0.00000000
                                                     2        8.4438328       68.46865040    0.00000000
                                                     2        2.6103790       29.11237640    0.00000000
                                                     2        0.6501317        5.84285770    0.00000000
  423          1
                                   No pseudopotential on this center.
  424          1
                                   No pseudopotential on this center.
  425          1
                                   No pseudopotential on this center.
  426          1
                                   No pseudopotential on this center.
  427          1
                                   No pseudopotential on this center.
  428          1
                                   No pseudopotential on this center.
  429          1
                                   No pseudopotential on this center.
  430          1
                                   No pseudopotential on this center.
  431          1
                                   No pseudopotential on this center.
 ======================================================================================================
 Integral buffers will be    131072 words long.
 Raffenetti 2 integral format.
 Two-electron integral symmetry is turned off.
  4646 basis functions,  7570 primitive gaussians,  4816 cartesian basis functions
   676 alpha electrons      676 beta electrons
       nuclear repulsion energy     45042.6921329888 Hartrees.
 NAtoms=  431 NActive=  431 NUniq=  431 SFac= 7.50D-01 NAtFMM=   80 NAOKFM=T Big=T
 One-electron integrals computed using PRISM.
   1 Symmetry operations used in ECPInt.
 ECPInt:  NShTT= 1842240 NPrTT= 6623182 LenC2=  539667 LenP2D= 1062654.
 LDataN:  DoStor=T MaxTD1= 5 Len=  102
 Number of processors reduced to  13 by ecpmxn.
 NBasis=  4646 RedAO= T  NBF=  4646
 NBsUse=  4646 1.00D-06 NBFU=  4646
 Defaulting to unpruned grid for atomic number  50.
 Harris functional with IExCor=  402 diagonalized for initial guess.
 ExpMin= 6.08D-02 ExpMax= 3.58D+05 ExpMxC= 1.23D+04 IAcc=2 IRadAn=         0 AccDes= 0.00D+00
 HarFok:  IExCor=  402 AccDes= 0.00D+00 IRadAn=         0 IDoV= 1
 ScaDFX=  1.000000  1.000000  1.000000  1.000000
 Defaulting to unpruned grid for atomic number  50.
 Defaulting to unpruned grid for atomic number  50.
 Defaulting to unpruned grid for atomic number  50.
 Defaulting to unpruned grid for atomic number  50.
 Defaulting to unpruned grid for atomic number  50.
 Defaulting to unpruned grid for atomic number  50.
 Defaulting to unpruned grid for atomic number  50.
 Defaulting to unpruned grid for atomic number  50.
 Defaulting to unpruned grid for atomic number  50.
 Defaulting to unpruned grid for atomic number  50.
 Defaulting to unpruned grid for atomic number  50.
 Defaulting to unpruned grid for atomic number  50.
 Defaulting to unpruned grid for atomic number  50.
 Defaulting to unpruned grid for atomic number  50.
 Defaulting to unpruned grid for atomic number  50.
 Defaulting to unpruned grid for atomic number  50.
 Defaulting to unpruned grid for atomic number  50.
 Defaulting to unpruned grid for atomic number  50.
 Defaulting to unpruned grid for atomic number  50.
 Defaulting to unpruned grid for atomic number  50.
 Defaulting to unpruned grid for atomic number  50.
 Defaulting to unpruned grid for atomic number  50.
 Defaulting to unpruned grid for atomic number  50.
 Defaulting to unpruned grid for atomic number  50.
 FoFCou: FMM=F IPFlag=           0 FMFlag=      100000 FMFlg1=        2001
         NFxFlg=           0 DoJE=T BraDBF=F KetDBF=T FulRan=T
         Omega=  0.000000  0.000000  1.000000  0.000000  0.000000 ICntrl=     500 IOpCl=  0
         NMat0=    1 NMatS0=    1 NMatT0=    0 NMatD0=    1 NMtDS0=    0 NMtDT0=    0
         I1Cent=           4 NGrid=           0.
 Symmetry not used in FoFCou.
 Requested convergence on RMS density matrix=1.00D-08 within 128 cycles.
 Requested convergence on MAX density matrix=1.00D-06.
 Requested convergence on             energy=1.00D-06.
 No special actions if energy rises.
 Integral accuracy reduced to 1.0D-05 until final iterations.
 Defaulting to unpruned grid for atomic number  50.
 Defaulting to unpruned grid for atomic number  50.
 Defaulting to unpruned grid for atomic number  50.
 Defaulting to unpruned grid for atomic number  50.
 Defaulting to unpruned grid for atomic number  50.
 Defaulting to unpruned grid for atomic number  50.
 Defaulting to unpruned grid for atomic number  50.
 Defaulting to unpruned grid for atomic number  50.
 Defaulting to unpruned grid for atomic number  50.
 Defaulting to unpruned grid for atomic number  50.
 Defaulting to unpruned grid for atomic number  50.
 Defaulting to unpruned grid for atomic number  50.
 Defaulting to unpruned grid for atomic number  50.
 Defaulting to unpruned grid for atomic number  50.
 Defaulting to unpruned grid for atomic number  50.
 Defaulting to unpruned grid for atomic number  50.
 Defaulting to unpruned grid for atomic number  50.
 Defaulting to unpruned grid for atomic number  50.
 Defaulting to unpruned grid for atomic number  50.
 Defaulting to unpruned grid for atomic number  50.
 Defaulting to unpruned grid for atomic number  50.
 Defaulting to unpruned grid for atomic number  50.
 Defaulting to unpruned grid for atomic number  50.
 Defaulting to unpruned grid for atomic number  50.
 EnCoef did     7 forward-backward iterations
 Initial convergence to 1.0D-05 achieved.  Increase integral accuracy.
 SCF Done:  E(RB3LYP) =  -9822.17159220     A.U. after   18 cycles
             Convg  =    0.1661D-08             -V/T =  2.0037
 Range of M.O.s used for correlation:     1  4646
 NBasis=  4646 NAE=   676 NBE=   676 NFC=     0 NFV=     0
 NROrb=   4646 NOA=   676 NOB=   676 NVA=  3970 NVB=  3970

 **** Warning!!: The largest alpha MO coefficient is  0.16081400D+02


 **** Warning!!: The smallest alpha delta epsilon is  0.74661189D-01

 PrsmSu:  requested number of processors reduced to:   1 ShMem   1 Linda.
   1 Symmetry operations used in ECPInt.
 ECPInt:  NShTT= 1842240 NPrTT= 6623182 LenC2=  539667 LenP2D= 1062654.
 LDataN:  DoStor=T MaxTD1= 6 Len=  172
 Number of processors reduced to   1 by ecpmxn.
 PrsmSu:  requested number of processors reduced to:   1 ShMem   1 Linda.
 ECPInt:  NShTT= 1842240 NPrTT= 6623182 LenC2=  539667 LenP2D= 1062654.
 LDataN:  DoStor=T MaxTD1= 6 Len=  172
 Number of processors reduced to   1 by ecpmxn.
 PrsmSu:  requested number of processors reduced to:   1 ShMem   1 Linda.
 ECPInt:  NShTT= 1842240 NPrTT= 6623182 LenC2=  539667 LenP2D= 1062654.
 LDataN:  DoStor=T MaxTD1= 6 Len=  172
 Number of processors reduced to   1 by ecpmxn.
 PrsmSu:  requested number of processors reduced to:   1 ShMem   1 Linda.
 ECPInt:  NShTT= 1842240 NPrTT= 6623182 LenC2=  539667 LenP2D= 1062654.
 LDataN:  DoStor=T MaxTD1= 6 Len=  172
 Number of processors reduced to   1 by ecpmxn.
 Symmetrizing basis deriv contribution to polar:
 IMax=3 JMax=2 DiffMx= 0.00D+00
 G2DrvN: will do     3 centers at a time, making  144 passes doing MaxLOS=2.
 Calling FoFCou, ICntrl=  3107 FMM=T I1Cent=   0 AccDes= 0.00D+00.
 Defaulting to unpruned grid for atomic number  50.
 Defaulting to unpruned grid for atomic number  50.
 Defaulting to unpruned grid for atomic number  50.
 Defaulting to unpruned grid for atomic number  50.
 Defaulting to unpruned grid for atomic number  50.
 Defaulting to unpruned grid for atomic number  50.
 Defaulting to unpruned grid for atomic number  50.
 Defaulting to unpruned grid for atomic number  50.
 Defaulting to unpruned grid for atomic number  50.
 Defaulting to unpruned grid for atomic number  50.
 Defaulting to unpruned grid for atomic number  50.
 Defaulting to unpruned grid for atomic number  50.
 Defaulting to unpruned grid for atomic number  50.
 Defaulting to unpruned grid for atomic number  50.
 Defaulting to unpruned grid for atomic number  50.
 Defaulting to unpruned grid for atomic number  50.
 Defaulting to unpruned grid for atomic number  50.
 Defaulting to unpruned grid for atomic number  50.
 Defaulting to unpruned grid for atomic number  50.
 Defaulting to unpruned grid for atomic number  50.
 Defaulting to unpruned grid for atomic number  50.
 Defaulting to unpruned grid for atomic number  50.
 Defaulting to unpruned grid for atomic number  50.
 Defaulting to unpruned grid for atomic number  50.
 Calling FoFCou, ICntrl=  3107 FMM=T I1Cent=   0 AccDes= 0.00D+00.
 Calling FoFCou, ICntrl=  3107 FMM=T I1Cent=   0 AccDes= 0.00D+00.
 Calling FoFCou, ICntrl=  3107 FMM=T I1Cent=   0 AccDes= 0.00D+00.
 Calling FoFCou, ICntrl=  3107 FMM=T I1Cent=   0 AccDes= 0.00D+00.
 Calling FoFCou, ICntrl=  3107 FMM=T I1Cent=   0 AccDes= 0.00D+00.
 Calling FoFCou, ICntrl=  3107 FMM=T I1Cent=   0 AccDes= 0.00D+00.
 Calling FoFCou, ICntrl=  3107 FMM=T I1Cent=   0 AccDes= 0.00D+00.
 Calling FoFCou, ICntrl=  3107 FMM=T I1Cent=   0 AccDes= 0.00D+00.
 Calling FoFCou, ICntrl=  3107 FMM=T I1Cent=   0 AccDes= 0.00D+00.
 Calling FoFCou, ICntrl=  3107 FMM=T I1Cent=   0 AccDes= 0.00D+00.
 Calling FoFCou, ICntrl=  3107 FMM=T I1Cent=   0 AccDes= 0.00D+00.
 Calling FoFCou, ICntrl=  3107 FMM=T I1Cent=   0 AccDes= 0.00D+00.
 Calling FoFCou, ICntrl=  3107 FMM=T I1Cent=   0 AccDes= 0.00D+00.
 Calling FoFCou, ICntrl=  3107 FMM=T I1Cent=   0 AccDes= 0.00D+00.
 Calling FoFCou, ICntrl=  3107 FMM=T I1Cent=   0 AccDes= 0.00D+00.
 Calling FoFCou, ICntrl=  3107 FMM=T I1Cent=   0 AccDes= 0.00D+00.
 Calling FoFCou, ICntrl=  3107 FMM=T I1Cent=   0 AccDes= 0.00D+00.
 Calling FoFCou, ICntrl=  3107 FMM=T I1Cent=   0 AccDes= 0.00D+00.
 Calling FoFCou, ICntrl=  3107 FMM=T I1Cent=   0 AccDes= 0.00D+00.
 Calling FoFCou, ICntrl=  3107 FMM=T I1Cent=   0 AccDes= 0.00D+00.
 Calling FoFCou, ICntrl=  3107 FMM=T I1Cent=   0 AccDes= 0.00D+00.
 Calling FoFCou, ICntrl=  3107 FMM=T I1Cent=   0 AccDes= 0.00D+00.
 Calling FoFCou, ICntrl=  3107 FMM=T I1Cent=   0 AccDes= 0.00D+00.
 Calling FoFCou, ICntrl=  3107 FMM=T I1Cent=   0 AccDes= 0.00D+00.
 Calling FoFCou, ICntrl=  3107 FMM=T I1Cent=   0 AccDes= 0.00D+00.
 Calling FoFCou, ICntrl=  3107 FMM=T I1Cent=   0 AccDes= 0.00D+00.
 Calling FoFCou, ICntrl=  3107 FMM=T I1Cent=   0 AccDes= 0.00D+00.
 Calling FoFCou, ICntrl=  3107 FMM=T I1Cent=   0 AccDes= 0.00D+00.
 Calling FoFCou, ICntrl=  3107 FMM=T I1Cent=   0 AccDes= 0.00D+00.
 Calling FoFCou, ICntrl=  3107 FMM=T I1Cent=   0 AccDes= 0.00D+00.
 Calling FoFCou, ICntrl=  3107 FMM=T I1Cent=   0 AccDes= 0.00D+00.
 Calling FoFCou, ICntrl=  3107 FMM=T I1Cent=   0 AccDes= 0.00D+00.
 Calling FoFCou, ICntrl=  3107 FMM=T I1Cent=   0 AccDes= 0.00D+00.
 Calling FoFCou, ICntrl=  3107 FMM=T I1Cent=   0 AccDes= 0.00D+00.
 Calling FoFCou, ICntrl=  3107 FMM=T I1Cent=   0 AccDes= 0.00D+00.
 Calling FoFCou, ICntrl=  3107 FMM=T I1Cent=   0 AccDes= 0.00D+00.
 Calling FoFCou, ICntrl=  3107 FMM=T I1Cent=   0 AccDes= 0.00D+00.
 Calling FoFCou, ICntrl=  3107 FMM=T I1Cent=   0 AccDes= 0.00D+00.
 Calling FoFCou, ICntrl=  3107 FMM=T I1Cent=   0 AccDes= 0.00D+00.
 Calling FoFCou, ICntrl=  3107 FMM=T I1Cent=   0 AccDes= 0.00D+00.
 Calling FoFCou, ICntrl=  3107 FMM=T I1Cent=   0 AccDes= 0.00D+00.
 Calling FoFCou, ICntrl=  3107 FMM=T I1Cent=   0 AccDes= 0.00D+00.
 Calling FoFCou, ICntrl=  3107 FMM=T I1Cent=   0 AccDes= 0.00D+00.
 Calling FoFCou, ICntrl=  3107 FMM=T I1Cent=   0 AccDes= 0.00D+00.
 Calling FoFCou, ICntrl=  3107 FMM=T I1Cent=   0 AccDes= 0.00D+00.
 Calling FoFCou, ICntrl=  3107 FMM=T I1Cent=   0 AccDes= 0.00D+00.
 Calling FoFCou, ICntrl=  3107 FMM=T I1Cent=   0 AccDes= 0.00D+00.
 Calling FoFCou, ICntrl=  3107 FMM=T I1Cent=   0 AccDes= 0.00D+00.
 Calling FoFCou, ICntrl=  3107 FMM=T I1Cent=   0 AccDes= 0.00D+00.
 Calling FoFCou, ICntrl=  3107 FMM=T I1Cent=   0 AccDes= 0.00D+00.
 Calling FoFCou, ICntrl=  3107 FMM=T I1Cent=   0 AccDes= 0.00D+00.
 Calling FoFCou, ICntrl=  3107 FMM=T I1Cent=   0 AccDes= 0.00D+00.
 Calling FoFCou, ICntrl=  3107 FMM=T I1Cent=   0 AccDes= 0.00D+00.
 Calling FoFCou, ICntrl=  3107 FMM=T I1Cent=   0 AccDes= 0.00D+00.
 Calling FoFCou, ICntrl=  3107 FMM=T I1Cent=   0 AccDes= 0.00D+00.
 Calling FoFCou, ICntrl=  3107 FMM=T I1Cent=   0 AccDes= 0.00D+00.
 Calling FoFCou, ICntrl=  3107 FMM=T I1Cent=   0 AccDes= 0.00D+00.
 Calling FoFCou, ICntrl=  3107 FMM=T I1Cent=   0 AccDes= 0.00D+00.
 Calling FoFCou, ICntrl=  3107 FMM=T I1Cent=   0 AccDes= 0.00D+00.
 Calling FoFCou, ICntrl=  3107 FMM=T I1Cent=   0 AccDes= 0.00D+00.
 Calling FoFCou, ICntrl=  3107 FMM=T I1Cent=   0 AccDes= 0.00D+00.
 Calling FoFCou, ICntrl=  3107 FMM=T I1Cent=   0 AccDes= 0.00D+00.
 Calling FoFCou, ICntrl=  3107 FMM=T I1Cent=   0 AccDes= 0.00D+00.
 Calling FoFCou, ICntrl=  3107 FMM=T I1Cent=   0 AccDes= 0.00D+00.
 Calling FoFCou, ICntrl=  3107 FMM=T I1Cent=   0 AccDes= 0.00D+00.
 Calling FoFCou, ICntrl=  3107 FMM=T I1Cent=   0 AccDes= 0.00D+00.
 Calling FoFCou, ICntrl=  3107 FMM=T I1Cent=   0 AccDes= 0.00D+00.
 Calling FoFCou, ICntrl=  3107 FMM=T I1Cent=   0 AccDes= 0.00D+00.
 Calling FoFCou, ICntrl=  3107 FMM=T I1Cent=   0 AccDes= 0.00D+00.
 Calling FoFCou, ICntrl=  3107 FMM=T I1Cent=   0 AccDes= 0.00D+00.
 Calling FoFCou, ICntrl=  3107 FMM=T I1Cent=   0 AccDes= 0.00D+00.
 Calling FoFCou, ICntrl=  3107 FMM=T I1Cent=   0 AccDes= 0.00D+00.
 Calling FoFCou, ICntrl=  3107 FMM=T I1Cent=   0 AccDes= 0.00D+00.
 Calling FoFCou, ICntrl=  3107 FMM=T I1Cent=   0 AccDes= 0.00D+00.
 Calling FoFCou, ICntrl=  3107 FMM=T I1Cent=   0 AccDes= 0.00D+00.
 Calling FoFCou, ICntrl=  3107 FMM=T I1Cent=   0 AccDes= 0.00D+00.
 Calling FoFCou, ICntrl=  3107 FMM=T I1Cent=   0 AccDes= 0.00D+00.
 Calling FoFCou, ICntrl=  3107 FMM=T I1Cent=   0 AccDes= 0.00D+00.
 Calling FoFCou, ICntrl=  3107 FMM=T I1Cent=   0 AccDes= 0.00D+00.
 Calling FoFCou, ICntrl=  3107 FMM=T I1Cent=   0 AccDes= 0.00D+00.
 Calling FoFCou, ICntrl=  3107 FMM=T I1Cent=   0 AccDes= 0.00D+00.
 Calling FoFCou, ICntrl=  3107 FMM=T I1Cent=   0 AccDes= 0.00D+00.
 Calling FoFCou, ICntrl=  3107 FMM=T I1Cent=   0 AccDes= 0.00D+00.
 Calling FoFCou, ICntrl=  3107 FMM=T I1Cent=   0 AccDes= 0.00D+00.
 Calling FoFCou, ICntrl=  3107 FMM=T I1Cent=   0 AccDes= 0.00D+00.
 Calling FoFCou, ICntrl=  3107 FMM=T I1Cent=   0 AccDes= 0.00D+00.
 Calling FoFCou, ICntrl=  3107 FMM=T I1Cent=   0 AccDes= 0.00D+00.
 Calling FoFCou, ICntrl=  3107 FMM=T I1Cent=   0 AccDes= 0.00D+00.
 Calling FoFCou, ICntrl=  3107 FMM=T I1Cent=   0 AccDes= 0.00D+00.
 Calling FoFCou, ICntrl=  3107 FMM=T I1Cent=   0 AccDes= 0.00D+00.
 Calling FoFCou, ICntrl=  3107 FMM=T I1Cent=   0 AccDes= 0.00D+00.
 Calling FoFCou, ICntrl=  3107 FMM=T I1Cent=   0 AccDes= 0.00D+00.
 Calling FoFCou, ICntrl=  3107 FMM=T I1Cent=   0 AccDes= 0.00D+00.
 Calling FoFCou, ICntrl=  3107 FMM=T I1Cent=   0 AccDes= 0.00D+00.
 Calling FoFCou, ICntrl=  3107 FMM=T I1Cent=   0 AccDes= 0.00D+00.
 Calling FoFCou, ICntrl=  3107 FMM=T I1Cent=   0 AccDes= 0.00D+00.
 Calling FoFCou, ICntrl=  3107 FMM=T I1Cent=   0 AccDes= 0.00D+00.
 Calling FoFCou, ICntrl=  3107 FMM=T I1Cent=   0 AccDes= 0.00D+00.
 Calling FoFCou, ICntrl=  3107 FMM=T I1Cent=   0 AccDes= 0.00D+00.
 Calling FoFCou, ICntrl=  3107 FMM=T I1Cent=   0 AccDes= 0.00D+00.
 Calling FoFCou, ICntrl=  3107 FMM=T I1Cent=   0 AccDes= 0.00D+00.
 Calling FoFCou, ICntrl=  3107 FMM=T I1Cent=   0 AccDes= 0.00D+00.
 Calling FoFCou, ICntrl=  3107 FMM=T I1Cent=   0 AccDes= 0.00D+00.
 Calling FoFCou, ICntrl=  3107 FMM=T I1Cent=   0 AccDes= 0.00D+00.
 Calling FoFCou, ICntrl=  3107 FMM=T I1Cent=   0 AccDes= 0.00D+00.
 Calling FoFCou, ICntrl=  3107 FMM=T I1Cent=   0 AccDes= 0.00D+00.
 Calling FoFCou, ICntrl=  3107 FMM=T I1Cent=   0 AccDes= 0.00D+00.
 Calling FoFCou, ICntrl=  3107 FMM=T I1Cent=   0 AccDes= 0.00D+00.
 Calling FoFCou, ICntrl=  3107 FMM=T I1Cent=   0 AccDes= 0.00D+00.
 Calling FoFCou, ICntrl=  3107 FMM=T I1Cent=   0 AccDes= 0.00D+00.
 Calling FoFCou, ICntrl=  3107 FMM=T I1Cent=   0 AccDes= 0.00D+00.
 Calling FoFCou, ICntrl=  3107 FMM=T I1Cent=   0 AccDes= 0.00D+00.
 Calling FoFCou, ICntrl=  3107 FMM=T I1Cent=   0 AccDes= 0.00D+00.
 Calling FoFCou, ICntrl=  3107 FMM=T I1Cent=   0 AccDes= 0.00D+00.
 Calling FoFCou, ICntrl=  3107 FMM=T I1Cent=   0 AccDes= 0.00D+00.
 Calling FoFCou, ICntrl=  3107 FMM=T I1Cent=   0 AccDes= 0.00D+00.
 Calling FoFCou, ICntrl=  3107 FMM=T I1Cent=   0 AccDes= 0.00D+00.
 Calling FoFCou, ICntrl=  3107 FMM=T I1Cent=   0 AccDes= 0.00D+00.
 Calling FoFCou, ICntrl=  3107 FMM=T I1Cent=   0 AccDes= 0.00D+00.
 Calling FoFCou, ICntrl=  3107 FMM=T I1Cent=   0 AccDes= 0.00D+00.
 Calling FoFCou, ICntrl=  3107 FMM=T I1Cent=   0 AccDes= 0.00D+00.
 Calling FoFCou, ICntrl=  3107 FMM=T I1Cent=   0 AccDes= 0.00D+00.
 Calling FoFCou, ICntrl=  3107 FMM=T I1Cent=   0 AccDes= 0.00D+00.
 Calling FoFCou, ICntrl=  3107 FMM=T I1Cent=   0 AccDes= 0.00D+00.
 Calling FoFCou, ICntrl=  3107 FMM=T I1Cent=   0 AccDes= 0.00D+00.
 Calling FoFCou, ICntrl=  3107 FMM=T I1Cent=   0 AccDes= 0.00D+00.
 Calling FoFCou, ICntrl=  3107 FMM=T I1Cent=   0 AccDes= 0.00D+00.
 Calling FoFCou, ICntrl=  3107 FMM=T I1Cent=   0 AccDes= 0.00D+00.
 Calling FoFCou, ICntrl=  3107 FMM=T I1Cent=   0 AccDes= 0.00D+00.
 Calling FoFCou, ICntrl=  3107 FMM=T I1Cent=   0 AccDes= 0.00D+00.
 Calling FoFCou, ICntrl=  3107 FMM=T I1Cent=   0 AccDes= 0.00D+00.
 Calling FoFCou, ICntrl=  3107 FMM=T I1Cent=   0 AccDes= 0.00D+00.
 Calling FoFCou, ICntrl=  3107 FMM=T I1Cent=   0 AccDes= 0.00D+00.
 Calling FoFCou, ICntrl=  3107 FMM=T I1Cent=   0 AccDes= 0.00D+00.
 Calling FoFCou, ICntrl=  3107 FMM=T I1Cent=   0 AccDes= 0.00D+00.
 Calling FoFCou, ICntrl=  3107 FMM=T I1Cent=   0 AccDes= 0.00D+00.
 Calling FoFCou, ICntrl=  3107 FMM=T I1Cent=   0 AccDes= 0.00D+00.
 Calling FoFCou, ICntrl=  3107 FMM=T I1Cent=   0 AccDes= 0.00D+00.
 Calling FoFCou, ICntrl=  3107 FMM=T I1Cent=   0 AccDes= 0.00D+00.
 Calling FoFCou, ICntrl=  3107 FMM=T I1Cent=   0 AccDes= 0.00D+00.
 Calling FoFCou, ICntrl=  3107 FMM=T I1Cent=   0 AccDes= 0.00D+00.
 Calling FoFCou, ICntrl=  3107 FMM=T I1Cent=   0 AccDes= 0.00D+00.
 Calling FoFCou, ICntrl=  3107 FMM=T I1Cent=   0 AccDes= 0.00D+00.
 FoFDir/FoFCou used for L=0 through L=2.
 End of G2Drv Frequency-dependent properties file   721 does not exist.
 End of G2Drv Frequency-dependent properties file   722 does not exist.
          IDoAtm=11111111111111111111111111111111111111111111111111
          IDoAtm=11111111111111111111111111111111111111111111111111
          IDoAtm=11111111111111111111111111111111111111111111111111
          IDoAtm=11111111111111111111111111111111111111111111111111
          IDoAtm=11111111111111111111111111111111111111111111111111
          IDoAtm=11111111111111111111111111111111111111111111111111
          IDoAtm=11111111111111111111111111111111111111111111111111
          IDoAtm=11111111111111111111111111111111111111111111111111
          IDoAtm=1111111111111111111111111111111
          Differentiating once with respect to electric field.
                with respect to dipole field.
          Differentiating once with respect to nuclear coordinates.
 Defaulting to unpruned grid for atomic number  50.
 Defaulting to unpruned grid for atomic number  50.
 Defaulting to unpruned grid for atomic number  50.
 Defaulting to unpruned grid for atomic number  50.
 Defaulting to unpruned grid for atomic number  50.
 Defaulting to unpruned grid for atomic number  50.
 Defaulting to unpruned grid for atomic number  50.
 Defaulting to unpruned grid for atomic number  50.
 Defaulting to unpruned grid for atomic number  50.
 Defaulting to unpruned grid for atomic number  50.
 Defaulting to unpruned grid for atomic number  50.
 Defaulting to unpruned grid for atomic number  50.
 Defaulting to unpruned grid for atomic number  50.
 Defaulting to unpruned grid for atomic number  50.
 Defaulting to unpruned grid for atomic number  50.
 Defaulting to unpruned grid for atomic number  50.
 Defaulting to unpruned grid for atomic number  50.
 Defaulting to unpruned grid for atomic number  50.
 Defaulting to unpruned grid for atomic number  50.
 Defaulting to unpruned grid for atomic number  50.
 Defaulting to unpruned grid for atomic number  50.
 Defaulting to unpruned grid for atomic number  50.
 Defaulting to unpruned grid for atomic number  50.
 Defaulting to unpruned grid for atomic number  50.
 Defaulting to unpruned grid for atomic number  50.
          There are  1296 degrees of freedom in the 1st order CPHF.  IDoFFX=5.
   1296 vectors produced by pass  0 Test12= 2.68D-12 1.00D-09 XBig12= 1.63D+03 5.78D+00.
 AX will form     9 AO Fock derivatives at one time.
   1296 vectors produced by pass  1 Test12= 2.68D-12 1.00D-09 XBig12= 3.38D+02 1.99D+00.
   1296 vectors produced by pass  2 Test12= 2.68D-12 1.00D-09 XBig12= 2.57D+00 9.23D-02.
   1293 vectors produced by pass  3 Test12= 2.68D-12 1.00D-09 XBig12= 8.40D-03 6.43D-03.
   1283 vectors produced by pass  4 Test12= 2.68D-12 1.00D-09 XBig12= 1.42D-05 1.60D-04.
    834 vectors produced by pass  5 Test12= 2.68D-12 1.00D-09 XBig12= 1.53D-08 4.85D-06.
    164 vectors produced by pass  6 Test12= 2.68D-12 1.00D-09 XBig12= 1.66D-11 2.42D-07.
     31 vectors produced by pass  7 Test12= 2.68D-12 1.00D-09 XBig12= 2.87D-14 1.29D-08.
      2 vectors produced by pass  8 Test12= 2.68D-12 1.00D-09 XBig12= 3.95D-15 1.10D-09.
      1 vectors produced by pass  9 Test12= 2.68D-12 1.00D-09 XBig12= 8.35D-16 1.04D-09.
      1 vectors produced by pass 10 Test12= 2.68D-12 1.00D-09 XBig12= 6.32D-16 1.12D-09.
 Applied DIIS recursively to reduced A of dimension  7497.
 DIIS for IP=  14 IOff=   950 NDo=    50 converged in 187 iterations.
 DIIS for IP=  17 IOff=   200 NDo=    50 converged in 187 iterations.
 DIIS for IP=   1 IOff=    50 NDo=    50 converged in 188 iterations.
 DIIS for IP=   8 IOff=  1000 NDo=    50 converged in 186 iterations.
 DIIS for IP=   9 IOff=  1100 NDo=    50 converged in 187 iterations.
 DIIS for IP=  18 IOff=   150 NDo=    50 converged in 188 iterations.
 DIIS for IP=  13 IOff=  1050 NDo=    50 converged in 188 iterations.
 DIIS for IP=  16 IOff=   450 NDo=    50 converged in 188 iterations.
 DIIS for IP=   2 IOff=   100 NDo=    50 converged in 188 iterations.
 DIIS for IP=  19 IOff=   750 NDo=    50 converged in 187 iterations.
 DIIS for IP=   4 IOff=   550 NDo=    50 converged in 187 iterations.
 DIIS for IP=  21 IOff=   500 NDo=    50 converged in 187 iterations.
 DIIS for IP=  23 IOff=   350 NDo=    50 converged in 189 iterations.
 DIIS for IP=  11 IOff=   900 NDo=    50 converged in 187 iterations.
 DIIS for IP=   3 IOff=   400 NDo=    50 converged in 188 iterations.
 DIIS for IP=   6 IOff=   700 NDo=    50 converged in 187 iterations.
 DIIS for IP=  20 IOff=   600 NDo=    50 converged in 187 iterations.
 DIIS for IP=   0 IOff=     0 NDo=    50 converged in 196 iterations.
 DIIS for IP=  15 IOff=  1150 NDo=    50 converged in 187 iterations.
 DIIS for IP=  22 IOff=   250 NDo=    50 converged in 188 iterations.
 DIIS for IP=  12 IOff=   850 NDo=    50 converged in 188 iterations.
 DIIS for IP=  10 IOff=   800 NDo=    50 converged in 187 iterations.
 DIIS for IP=   5 IOff=   300 NDo=    50 converged in 186 iterations.
 DIIS for IP=   7 IOff=   650 NDo=    50 converged in 187 iterations.
 DIIS for IP=  17 IOff=  1250 NDo=    46 converged in 186 iterations.
 DIIS for IP=  14 IOff=  1200 NDo=    50 converged in 187 iterations.
 Isotropic polarizability for W=    0.000000     1897.53 Bohr**3.
 End of Minotr Frequency-dependent properties file   721 does not exist.
 End of Minotr Frequency-dependent properties file   722 does not exist.

 **********************************************************************

            Population analysis using the SCF density.

 **********************************************************************

 Alpha  occ. eigenvalues -- -398.67414 -88.76647 -66.05186 -49.72988 -44.25102
 Alpha  occ. eigenvalues --  -44.25092 -44.25082 -19.13630 -19.11363 -19.10482
 Alpha  occ. eigenvalues --  -19.10274 -19.09755 -19.09401 -19.08136 -19.06555
 Alpha  occ. eigenvalues --  -19.05777 -19.05071 -19.04508 -19.04500 -19.00675
 Alpha  occ. eigenvalues --  -18.92124 -18.91640 -14.31146 -14.26367 -14.26331
 Alpha  occ. eigenvalues --  -10.28439 -10.24605 -10.24386 -10.23619 -10.23481
 Alpha  occ. eigenvalues --  -10.20529 -10.20002 -10.19172 -10.18226 -10.18141
 Alpha  occ. eigenvalues --  -10.17375 -10.17311 -10.16842 -10.16838 -10.16812
 Alpha  occ. eigenvalues --  -10.16683 -10.16670 -10.16627 -10.16512 -10.16394
 Alpha  occ. eigenvalues --  -10.16059 -10.15754 -10.15589 -10.15568 -10.15474
 Alpha  occ. eigenvalues --  -10.15463 -10.15325 -10.15292 -10.15281 -10.15168
 Alpha  occ. eigenvalues --  -10.15155 -10.14838 -10.14769 -10.14696 -10.14643
 Alpha  occ. eigenvalues --  -10.14602 -10.14543 -10.14528 -10.14354 -10.14247
 Alpha  occ. eigenvalues --  -10.14136 -10.14098 -10.13903 -10.13881 -10.13854
 Alpha  occ. eigenvalues --  -10.13399 -10.13351 -10.13328 -10.13302 -10.13290
 Alpha  occ. eigenvalues --  -10.13222 -10.13160 -10.13108 -10.13087 -10.13064
 Alpha  occ. eigenvalues --  -10.13060 -10.13039 -10.13011 -10.12977 -10.12599
 Alpha  occ. eigenvalues --  -10.12584 -10.12574 -10.12455 -10.12368 -10.12318
 Alpha  occ. eigenvalues --  -10.12314 -10.12224 -10.11901 -10.11896 -10.11856
 Alpha  occ. eigenvalues --  -10.11832 -10.11736 -10.11646 -10.11569 -10.11504
 Alpha  occ. eigenvalues --  -10.11492 -10.11462 -10.11412 -10.11345 -10.11322
 Alpha  occ. eigenvalues --  -10.11199 -10.10954 -10.10951 -10.10899 -10.10840
 Alpha  occ. eigenvalues --  -10.10806 -10.10801 -10.10798 -10.10782 -10.10627
 Alpha  occ. eigenvalues --  -10.10591 -10.10513 -10.10379 -10.10376 -10.10305
 Alpha  occ. eigenvalues --  -10.10300 -10.10156 -10.10087 -10.10087 -10.10026
 Alpha  occ. eigenvalues --  -10.09888 -10.09752 -10.09720 -10.09637 -10.09626
 Alpha  occ. eigenvalues --  -10.09589 -10.09580 -10.09568 -10.09511 -10.09502
 Alpha  occ. eigenvalues --  -10.09425 -10.09420 -10.09306 -10.09274 -10.09209
 Alpha  occ. eigenvalues --  -10.09184 -10.09139 -10.09112 -10.09061 -10.09058
 Alpha  occ. eigenvalues --  -10.09004 -10.08845 -10.08802 -10.08764 -10.08714
 Alpha  occ. eigenvalues --  -10.08710 -10.08710 -10.08652 -10.08649 -10.08605
 Alpha  occ. eigenvalues --  -10.08579 -10.08565 -10.08383 -10.08360 -10.08250
 Alpha  occ. eigenvalues --  -10.08204 -10.07664 -10.07565 -10.07297 -10.07245
 Alpha  occ. eigenvalues --  -10.06949 -10.06898 -10.06632 -10.06628 -10.06251
 Alpha  occ. eigenvalues --  -10.05528 -10.05415  -7.85458  -6.17070  -5.81824
 Alpha  occ. eigenvalues --   -5.81456  -5.80853  -5.22480  -4.34320  -4.34288
 Alpha  occ. eigenvalues --   -4.34254  -3.58314  -3.58285  -3.58262  -1.16392
 Alpha  occ. eigenvalues --   -1.16358  -1.16332  -1.16132  -1.16125  -1.04642
 Alpha  occ. eigenvalues --   -1.04134  -1.03850  -1.02961  -1.02875  -1.01195
 Alpha  occ. eigenvalues --   -1.01171  -0.97692  -0.97324  -0.97312  -0.96730
 Alpha  occ. eigenvalues --   -0.96718  -0.96461  -0.90631  -0.89435  -0.86874
 Alpha  occ. eigenvalues --   -0.84511  -0.84275  -0.84190  -0.83561  -0.82397
 Alpha  occ. eigenvalues --   -0.81046  -0.80620  -0.80050  -0.79812  -0.78540
 Alpha  occ. eigenvalues --   -0.78536  -0.77940  -0.77568  -0.77108  -0.76798
 Alpha  occ. eigenvalues --   -0.76566  -0.75966  -0.75548  -0.75368  -0.74585
 Alpha  occ. eigenvalues --   -0.74509  -0.74393  -0.74204  -0.74055  -0.73859
 Alpha  occ. eigenvalues --   -0.73412  -0.73068  -0.72957  -0.72720  -0.72578
 Alpha  occ. eigenvalues --   -0.72486  -0.72321  -0.72307  -0.72219  -0.71702
 Alpha  occ. eigenvalues --   -0.71687  -0.71437  -0.71428  -0.71021  -0.70991
 Alpha  occ. eigenvalues --   -0.70763  -0.70534  -0.70517  -0.70007  -0.69054
 Alpha  occ. eigenvalues --   -0.68944  -0.68879  -0.68666  -0.68428  -0.68374
 Alpha  occ. eigenvalues --   -0.67982  -0.67735  -0.67583  -0.67431  -0.67079
 Alpha  occ. eigenvalues --   -0.66630  -0.66507  -0.66088  -0.66045  -0.65849
 Alpha  occ. eigenvalues --   -0.65767  -0.65721  -0.65562  -0.65466  -0.65272
 Alpha  occ. eigenvalues --   -0.65106  -0.64927  -0.64897  -0.64852  -0.64490
 Alpha  occ. eigenvalues --   -0.64458  -0.64307  -0.64142  -0.64046  -0.63812
 Alpha  occ. eigenvalues --   -0.63771  -0.63376  -0.63137  -0.62740  -0.62379
 Alpha  occ. eigenvalues --   -0.62233  -0.61972  -0.61917  -0.61847  -0.61679
 Alpha  occ. eigenvalues --   -0.60908  -0.60650  -0.60361  -0.60272  -0.60108
 Alpha  occ. eigenvalues --   -0.59869  -0.59576  -0.59560  -0.59423  -0.59214
 Alpha  occ. eigenvalues --   -0.59080  -0.58563  -0.58488  -0.57948  -0.57928
 Alpha  occ. eigenvalues --   -0.57875  -0.57497  -0.57166  -0.57049  -0.56809
 Alpha  occ. eigenvalues --   -0.56659  -0.56621  -0.56131  -0.56098  -0.56033
 Alpha  occ. eigenvalues --   -0.55967  -0.55696  -0.55313  -0.55011  -0.54816
 Alpha  occ. eigenvalues --   -0.54709  -0.54516  -0.54342  -0.54278  -0.54227
 Alpha  occ. eigenvalues --   -0.54127  -0.54001  -0.53819  -0.53688  -0.53201
 Alpha  occ. eigenvalues --   -0.52935  -0.52594  -0.52314  -0.51432  -0.50813
 Alpha  occ. eigenvalues --   -0.50792  -0.50538  -0.50454  -0.50398  -0.50095
 Alpha  occ. eigenvalues --   -0.50066  -0.49948  -0.49842  -0.49513  -0.49268
 Alpha  occ. eigenvalues --   -0.49085  -0.49078  -0.48878  -0.48724  -0.48651
 Alpha  occ. eigenvalues --   -0.48261  -0.48189  -0.47959  -0.47907  -0.47764
 Alpha  occ. eigenvalues --   -0.47560  -0.47226  -0.47044  -0.46993  -0.46154
 Alpha  occ. eigenvalues --   -0.46101  -0.45976  -0.44715  -0.44699  -0.44540
 Alpha  occ. eigenvalues --   -0.44369  -0.44250  -0.43987  -0.43780  -0.43591
 Alpha  occ. eigenvalues --   -0.43558  -0.43542  -0.43335  -0.43310  -0.43212
 Alpha  occ. eigenvalues --   -0.43178  -0.42992  -0.42944  -0.42658  -0.42572
 Alpha  occ. eigenvalues --   -0.42499  -0.42378  -0.42283  -0.42255  -0.42177
 Alpha  occ. eigenvalues --   -0.41754  -0.41590  -0.41468  -0.41257  -0.41062
 Alpha  occ. eigenvalues --   -0.41045  -0.40922  -0.40813  -0.40807  -0.40769
 Alpha  occ. eigenvalues --   -0.40681  -0.40677  -0.40591  -0.40449  -0.40415
 Alpha  occ. eigenvalues --   -0.40275  -0.40240  -0.40147  -0.40005  -0.39937
 Alpha  occ. eigenvalues --   -0.39873  -0.39841  -0.39734  -0.39659  -0.39552
 Alpha  occ. eigenvalues --   -0.39451  -0.39376  -0.39354  -0.39310  -0.39247
 Alpha  occ. eigenvalues --   -0.39229  -0.39203  -0.39155  -0.39012  -0.38987
 Alpha  occ. eigenvalues --   -0.38980  -0.38927  -0.38897  -0.38817  -0.38810
 Alpha  occ. eigenvalues --   -0.38702  -0.38583  -0.38578  -0.38560  -0.38424
 Alpha  occ. eigenvalues --   -0.38423  -0.38401  -0.38372  -0.38326  -0.38293
 Alpha  occ. eigenvalues --   -0.38259  -0.38112  -0.37993  -0.37982  -0.37958
 Alpha  occ. eigenvalues --   -0.37916  -0.37879  -0.37757  -0.37728  -0.37707
 Alpha  occ. eigenvalues --   -0.37697  -0.37609  -0.37587  -0.37525  -0.37480
 Alpha  occ. eigenvalues --   -0.37385  -0.37291  -0.37266  -0.37196  -0.37196
 Alpha  occ. eigenvalues --   -0.37116  -0.37047  -0.36986  -0.36946  -0.36880
 Alpha  occ. eigenvalues --   -0.36838  -0.36772  -0.36669  -0.36640  -0.36602
 Alpha  occ. eigenvalues --   -0.36577  -0.36564  -0.36532  -0.36436  -0.36401
 Alpha  occ. eigenvalues --   -0.36355  -0.36241  -0.36151  -0.36136  -0.36096
 Alpha  occ. eigenvalues --   -0.36050  -0.35896  -0.35849  -0.35793  -0.35774
 Alpha  occ. eigenvalues --   -0.35576  -0.35548  -0.35522  -0.35486  -0.35449
 Alpha  occ. eigenvalues --   -0.35428  -0.35403  -0.35326  -0.35251  -0.35094
 Alpha  occ. eigenvalues --   -0.35084  -0.34986  -0.34967  -0.34843  -0.34774
 Alpha  occ. eigenvalues --   -0.34675  -0.34625  -0.34556  -0.34552  -0.34538
 Alpha  occ. eigenvalues --   -0.34503  -0.34389  -0.34347  -0.34286  -0.34162
 Alpha  occ. eigenvalues --   -0.34079  -0.33989  -0.33965  -0.33884  -0.33822
[truncated: 27,868,632 more chars]
