# Supplementary material for: Evidence for a shape-based recognition of odorants in vivo in the human nose from an analysis of the molecular mechanism of lily-of-the-valley odorants detection in the Lilial and Bourgeonal family using the C/Si/Ge/Sn switch strategy
Source: PLoS One. 2017 Aug 1;12(8):e0182147. doi: 10.1371/journal.pone.0182147 (PMC5538716; doi:10.1371/journal.pone.0182147)
Supplement: S3 File — Contains: Gaussian output files. File naming: “C”: compound 2a; “Si”: 2b; “Ge”: 2c; “Sn”: 2d. “fix” for calculation of fixed ligand, “ligfree” for free minimization of a ligand in the binding pocket. (ZIP) [file pone.0182147.s003.zip › FileF5_Si_fix.log]

 Entering Gaussian System, Link 0=g09
 Input=BP2_Si_cent_DFTmin_freq.com
 Output=BP2_Si_cent_DFTmin_freq.log
 Initial command:
 /cm/shared/apps/gaussian/g09/l1.exe /bph/theodata_nm/swolf/work/gscratch/Gau-30931.inp -scrdir=/bph/theodata_nm/swolf/work/gscratch/
 Entering Link 1 = /cm/shared/apps/gaussian/g09/l1.exe PID=     30935.
  
 Copyright (c) 1988,1990,1992,1993,1995,1998,2003,2009, Gaussian, Inc.
                  All Rights Reserved.
  
 This is part of the Gaussian(R) 09 program.  It is based on
 the Gaussian(R) 03 system (copyright 2003, Gaussian, Inc.),
 the Gaussian(R) 98 system (copyright 1998, Gaussian, Inc.),
 the Gaussian(R) 94 system (copyright 1995, Gaussian, Inc.),
 the Gaussian 92(TM) system (copyright 1992, Gaussian, Inc.),
 the Gaussian 90(TM) system (copyright 1990, Gaussian, Inc.),
 the Gaussian 88(TM) system (copyright 1988, Gaussian, Inc.),
 the Gaussian 86(TM) system (copyright 1986, Carnegie Mellon
 University), and the Gaussian 82(TM) system (copyright 1983,
 Carnegie Mellon University). Gaussian is a federally registered
 trademark of Gaussian, Inc.
  
 This software contains proprietary and confidential information,
 including trade secrets, belonging to Gaussian, Inc.
  
 This software is provided under written license and may be
 used, copied, transmitted, or stored only in accord with that
 written license.
  
 The following legend is applicable only to US Government
 contracts under FAR:
  
                    RESTRICTED RIGHTS LEGEND
  
 Use, reproduction and disclosure by the US Government is
 subject to restrictions as set forth in subparagraphs (a)
 and (c) of the Commercial Computer Software - Restricted
 Rights clause in FAR 52.227-19.
  
 Gaussian, Inc.
 340 Quinnipiac St., Bldg. 40, Wallingford CT 06492
  
  
 ---------------------------------------------------------------
 Warning -- This program may not be used in any manner that
 competes with the business of Gaussian, Inc. or will provide
 assistance to any competitor of Gaussian, Inc.  The licensee
 of this program is prohibited from giving any competitor of
 Gaussian, Inc. access to this program.  By using this program,
 the user acknowledges that Gaussian, Inc. is engaged in the
 business of creating and licensing software in the field of
 computational chemistry and represents and warrants to the
 licensee that it is not a competitor of Gaussian, Inc. and that
 it will not use this program in any manner prohibited above.
 ---------------------------------------------------------------
  

 Cite this work as:
 Gaussian 09, Revision A.02,
 M. J. Frisch, G. W. Trucks, H. B. Schlegel, G. E. Scuseria, 
 M. A. Robb, J. R. Cheeseman, G. Scalmani, V. Barone, B. Mennucci, 
 G. A. Petersson, H. Nakatsuji, M. Caricato, X. Li, H. P. Hratchian, 
 A. F. Izmaylov, J. Bloino, G. Zheng, J. L. Sonnenberg, M. Hada, 
 M. Ehara, K. Toyota, R. Fukuda, J. Hasegawa, M. Ishida, T. Nakajima, 
 Y. Honda, O. Kitao, H. Nakai, T. Vreven, J. A. Montgomery, Jr., 
 J. E. Peralta, F. Ogliaro, M. Bearpark, J. J. Heyd, E. Brothers, 
 K. N. Kudin, V. N. Staroverov, R. Kobayashi, J. Normand, 
 K. Raghavachari, A. Rendell, J. C. Burant, S. S. Iyengar, J. Tomasi, 
 M. Cossi, N. Rega, J. M. Millam, M. Klene, J. E. Knox, J. B. Cross, 
 V. Bakken, C. Adamo, J. Jaramillo, R. Gomperts, R. E. Stratmann, 
 O. Yazyev, A. J. Austin, R. Cammi, C. Pomelli, J. W. Ochterski, 
 R. L. Martin, K. Morokuma, V. G. Zakrzewski, G. A. Voth, 
 P. Salvador, J. J. Dannenberg, S. Dapprich, A. D. Daniels, 
 O. Farkas, J. B. Foresman, J. V. Ortiz, J. Cioslowski, 
 and D. J. Fox, Gaussian, Inc., Wallingford CT, 2009.
 
 ******************************************
 Gaussian 09:  AM64L-G09RevA.02 11-Jun-2009
                22-Jul-2015 
 ******************************************
 %nprocshared=24
 Will use up to   24 processors via shared memory.
 %mem=30GB
 %RWF=/bph/theodata_nm/swolf/work/gscratch/Sifreq.rwf
 %chk=BP2_Si_cent_DFTmin_freq.chk
 ----------------------------------------------------------------------
 # freq=(modredundant,SaveNormalModes) b3lyp/gen nosymm pop=nbo geom=co
 nnectivity pseudo=read Temperature=310.15
 ----------------------------------------------------------------------
 1/10=4,18=120,30=1,38=1,57=2,111=310150/1,3;
 2/12=2,15=1,17=6,18=5,40=1/2;
 3/5=7,11=2,16=1,17=8,25=1,30=1,71=2,74=-5/1,2,3;
 4//1;
 5/5=2,38=5,98=1/2;
 8/6=4,10=90,11=11/1;
 11/6=1,8=1,9=11,15=111,16=1,31=1/1,2,10;
 10/6=1,31=1/2;
 6/7=2,8=2,9=2,10=2,18=1,28=1/1,7;
 7/8=1,10=1,25=1,30=1,92=1/1,2,3,16;
 1/10=4,30=1/3;
 99//99;
 -------------------
 Title Card Required
 -------------------
 Symbolic Z-matrix:
 Charge = -1 Multiplicity = 1
 C                     5.2582   -1.01533  -5.87815 
 C                     5.24619   0.09166  -4.81815 
 C                     5.1142   -0.54633  -3.42015 
 C                     6.2492   -1.52533  -3.13415 
 C                     5.1142    0.50267  -2.32515 
 C                     1.62719  -2.12133  -6.40216 
 C                     0.5242   -1.27434  -7.05015 
 C                    -0.7418   -2.07833  -7.35416 
 C                     0.1562   -0.13633  -6.11115 
 C                     3.2172   -6.28633  -3.65215 
 C                     2.6502   -5.09933  -2.84915 
 C                     1.75719  -5.56133  -1.69815 
 C                     3.7892   -4.25933  -2.26515 
 C                     0.32019  -7.77733  -5.64916 
 C                    -0.51206  -6.97368  -6.66556 
 C                     0.1992   -11.63433  -2.71015 
 C                    -0.80881  -10.49033  -2.72815 
 C                    -2.12181  -10.87034  -2.05817 
 N                    -2.42481  -10.25133  -0.92114 
 O                    -2.8678   -11.70533  -2.55815 
 C                    -4.9488   -4.38733  -9.92016 
 C                    -4.4448   -5.08133  -8.65415 
 C                    -4.49082  -4.18535  -7.44514 
 C                    -5.4918   -3.20833  -7.36915 
 C                    -3.51881  -4.27733  -6.43314 
 C                    -5.47779  -2.28631  -6.32017 
 C                    -3.5638   -3.39831  -5.33418 
 C                    -4.56181  -2.40836  -5.27214 
 O                    -4.67482  -1.56934  -4.20314 
 C                     5.62419   8.04367  -2.64216 
 C                     5.6332    7.15167  -1.40615 
 C                     5.21619   5.76266  -1.74915 
 C                     6.17719   4.81767  -2.12016 
 C                     3.85519   5.45066  -1.81016 
 C                     5.77719   3.63267  -2.75515 
 C                     3.4682    4.26267  -2.43016 
 C                     4.4162    3.38167  -2.95715 
 C                    -0.45481   5.01167  -3.97515 
 C                    -0.6318    4.82267  -2.47015 
 C                     0.60619   4.20568  -1.81214 
 C                     0.87619   2.74965  -2.21216 
 O                     0.0732    2.22267  -3.01815 
 O                     1.8042    2.14767  -1.63315 
 C                    -8.99181  -3.74033  -4.76115 
 C                    -8.1098   -2.46834  -4.81716 
 C                    -8.31981  -1.68834  -6.12115 
 O                    -8.39081  -1.59333  -3.73015 
 C                    -9.6838   -4.46933  -1.04815 
 N                    -8.32381  -8.09033  -4.43715 
 C                    -6.87581  -8.17532  -4.31416 
 C                    -6.4928   -7.94334  -2.84513 
 O                    -5.5898   -7.16631  -2.53917 
 C                    -6.23379  -7.15934  -5.29515 
 C                    -6.73982  -7.41633  -6.72815 
 C                    -4.6998   -7.24134  -5.29115 
 C                    -6.4008   -8.79033  -7.32015 
 N                    -7.16782  -8.63034  -1.91616 
 C                    -6.7778   -8.58632  -0.51516 
 C                    -7.5908   -9.58838   0.30187 
 O                    -7.09177  -10.70201   0.60873 
 C                    -6.9598   -7.15533   0.00985 
 C                    -6.55881  -6.98233   1.45185 
 C                    -5.35781  -7.54433   1.92085 
 C                    -7.4048   -6.28633   2.33185 
 C                    -5.01481  -7.43233   3.27785 
 C                    -7.0538   -6.16333   3.68685 
 C                    -5.86181  -6.73933   4.16085 
 C                     3.8632   -10.37033   3.84885 
 C                     3.0752   -11.27733   2.90085 
 C                     2.1202   -10.52734   2.00085 
 C                     2.60019  -9.85133   0.86485 
 C                     0.7522   -10.47833   2.32184 
 C                     1.7212   -9.08633   0.07785 
 C                    -0.12481  -9.70633   1.54085 
 C                     0.3632   -8.99034   0.43285 
 O                    -0.4838   -8.20033  -0.28916 
 C                     4.8592   -5.68433   5.57785 
 C                     5.6002   -6.32533   4.39785 
 C                     6.87219  -7.06933   4.81685 
 C                     7.6072   -7.63133   3.60285 
 C                     7.7862   -6.13733   5.60385 
 C                     1.38619  -4.90234   4.21285 
 C                     0.8492   -5.87633   3.16985 
 S                     2.0302   -5.95233   1.80485 
 C                    -0.00881   0.06167   5.09385 
 C                     0.8842   -0.25233   3.88985 
 C                     0.4602    0.43266   2.61185 
 C                     0.53819   1.82967   2.47784 
 C                    -0.08081  -0.34432   1.57385 
 C                    -0.0378    2.45466   1.35585 
 C                    -0.6398    0.27866   0.44785 
 C                    -0.6758    1.67967   0.36984 
 O                    -1.33481   2.27567  -0.66615 
 C                    -3.40081  -1.41133   4.10184 
 C                    -3.59781  -2.92134   3.92286 
 C                    -2.8618   -3.47832   2.69885 
 C                    -2.84381  -5.00234   2.72285 
 C                    -3.5368   -2.98534   1.41984 
 C                     3.9082    2.18267   6.65385 
 C                     2.4792    1.89067   7.11685 
 C                     2.38819   2.01567   8.64385 
 O                     1.5572    2.80467   6.52185 
 C                     4.1162    3.23767   2.98885 
 C                     3.70719   4.64467   2.53485 
 C                     4.2652    4.99367   1.17385 
 C                     2.1832    4.75167   2.47985 
 C                     6.20119  -1.79033   3.00085 
 C                     4.79758  -1.40232   2.49996 
 C                     9.0102   -1.00933   0.47785 
 C                     9.42819   0.45267   0.18385 
 C                     10.5942   0.61967  -0.79015 
 C                     8.23819   1.21967  -0.39615 
 C                     0.36918  -2.86832  -0.53315 
 C                     0.09018  -2.32132  -2.85015 
 C                     3.08219   34.26267   7.41485 
 C                     2.76119   34.84167   5.11185 
 C                     6.19519   2.08167   37.04985 
 C                     5.91219   2.63467   34.73485 
 C                    -4.64281  -5.96433  -35.35115 
 C                    -3.57181  -4.90633  -35.49215 
 C                    -5.3248   -6.14433  -34.14315 
 C                    -4.96881  -6.81233  -36.40815 
 C                     5.1452    1.17067   36.95885 
 C                     4.8612    1.72267   34.64685 
 C                     1.93921  -1.16735  -1.55916 
 C                     4.6192    35.99466   6.39185 
 C                     7.75619   3.79467   36.02885 
 C                     2.0392    33.34567   7.32685 
 C                     1.7162    33.92267   5.02585 
 C                    -0.68278  -3.77337  -0.62317 
 C                    -0.96277  -3.22937  -2.93617 
 C                    -3.0228   -4.42933  -34.12716 
 C                     0.77418  -2.1273   -1.64814 
 C                     3.4622    35.02467   6.30585 
 C                     6.5962    2.82767   35.93685 
 C                     5.6192    35.62867   7.51285 
 C                     8.65619   3.52767   37.25685 
 C                     2.7292   -1.31033  -0.23716 
 C                     1.3332    33.15367   6.13085 
 C                    -1.37882  -3.97929  -1.82612 
 C                    -7.06863  -10.46942  -35.14927 
 C                    -8.84965  -8.8352   -35.86283 
 C                    -8.28264  -9.10624  -33.44466 
 C                    -6.2878   -7.13533  -34.00316 
 C                    -5.9368   -7.80733  -36.26716 
 C                    -6.61981  -7.99533  -35.06215 
 C                    -0.18581   30.78767   7.70385 
 C                     0.1512    30.64367   4.50085 
 C                    -1.86081   32.80167   5.81585 
 C                     4.4532    0.96867   35.75585 
 C                    -3.06408  -6.30276  -0.44953 
 C                    -2.11419  -6.46931  -3.28347 
 C                    -4.41075  -4.38581  -2.33061 
 C                     0.98393   0.62489   35.27998 
 C                     2.71413  -1.53053   37.46939 
 C                     3.18016  -1.7835    33.97808 
 C                     9.3812    4.77667   37.69985 
 C                     3.5412   -0.07334   0.06586 
 C                     5.7672    36.74566   8.51885 
 C                    -2.21181  -5.50333  -33.44315 
 O                     8.84619   5.78567   38.08085 
 O                    -2.5148   -6.04533  -32.41115 
 O                     3.13019   0.89567   0.64884 
 O                     5.7962    37.91767   8.24884 
 C                    -7.6928   -9.08233  -34.86515 
 H                    -6.54543  -6.15511  -4.99055 
 H                    -4.35834  -8.27452  -5.16996 
 H                    -4.2876   -6.6642   -4.47817 
 H                    -4.28525  -6.86739  -6.22733 
 H                    -7.82248  -7.26264  -6.78769 
 H                    -6.31464  -6.63888  -7.36183 
 H                    -5.32575  -8.98251  -7.31327 
 H                    -6.88211  -9.61056  -6.77846 
 H                    -6.73902  -8.85169  -8.35838 
 H                    -6.56126  -9.19282  -4.56644 
 H                    -8.62439  -7.12183  -4.45447 
 H                    -8.65839  -8.53222  -5.28263 
 H                    -8.00059  -6.84689  -0.13683 
 H                    -6.36608  -6.50396  -0.63018 
 H                    -4.69205  -8.06226   1.24524 
 H                    -8.3309   -5.85661   1.96696 
 H                    -4.09273  -7.86962   3.64155 
 H                    -7.70379  -5.6272    4.36907 
 H                    -5.59579  -6.64721   5.20741 
 H                    -5.74221  -8.90791  -0.42657 
 H                    -7.96825  -9.16516  -2.22526 
 O                    -8.91914  -9.26096   0.71808 
 H                     4.48713  -1.76099  -5.67566 
 H                     6.21858  -1.53603  -5.9079 
 H                     5.07862  -0.62242  -6.88441 
 H                     6.1617    0.69149  -4.87385 
 H                     4.40503   0.76976  -4.98881 
 H                     4.17532  -1.10756  -3.41494 
 H                     6.13729  -1.96535  -2.1394 
 H                     7.21694  -1.00889  -3.1559 
 H                     6.30495  -2.35177  -3.84721 
 H                     5.53443   0.08502  -1.41961 
 H                     5.79413   1.2996   -2.5986 
 H                     4.14096   0.94232  -2.11736 
 H                     2.4729   -1.49376  -6.12158 
 H                     1.26214  -2.61684  -5.4987 
 H                     1.99528  -2.90173  -7.07819 
 H                     0.91477  -0.85533  -7.98648 
 H                    -0.54812  -2.91595  -8.03441 
 H                    -1.1632   -2.48973  -6.43488 
 H                    -1.51086  -1.44894  -7.81079 
 H                     1.01915   0.45973  -5.80381 
 H                    -0.31225  -0.49889  -5.19354 
 H                    -0.55924   0.55181  -6.57283 
 H                     2.42469  -6.93983  -4.02026 
 H                     3.88414  -6.88825  -3.02349 
 H                     3.79638  -5.94107  -4.5139 
 H                     2.0614   -4.46847  -3.52237 
 H                     1.5277   -4.75377  -1.02118 
 H                     2.27664  -6.33498  -1.12299 
 H                     0.81296  -5.9736   -2.06978 
 H                     3.40606  -3.37525  -1.76588 
 H                     4.35906  -4.84316  -1.53247 
 H                     4.4874   -3.93245  -3.04056 
 H                     0.20669  -7.37703  -4.64304 
 H                     1.38149  -7.75163  -5.90756 
 H                     0.00909  -8.82543  -5.62848 
 H                    -1.57824  -7.04585  -6.44058 
 H                    -0.23252  -5.917    -6.65953 
 H                    -0.36297  -7.34953  -7.68206 
 H                    -0.24183  -12.53242  -3.14821 
 H                     0.51236  -11.87001  -1.68961 
 H                     1.09293  -11.37397  -3.28331 
 H                    -0.37816  -9.59787  -2.2754 
 H                    -1.06286  -10.24274  -3.76247 
 H                    -3.32391  -10.4673  -0.51631 
 H                    -4.44841  -3.42763  -10.06986 
 H                    -6.02558  -4.20606  -9.89419 
 H                    -4.75621  -5.00715  -10.80148 
 H                    -5.01465  -6.00212  -8.49865 
 H                    -3.41043  -5.40423  -8.81375 
 H                    -6.2157   -3.08955  -8.16216 
 H                    -2.72491  -5.00837  -6.50815 
 H                    -6.1247   -1.43254  -6.31527 
 H                    -2.8631   -3.48781  -4.52897 
 H                    -3.84954  -1.54417  -3.70551 
 H                     5.92865   9.06871  -2.40197 
 H                     4.6261    8.08338  -3.08687 
 H                     6.30579   7.65876  -3.40622 
 H                     4.96479   7.57818  -0.64954 
 H                     6.63737   7.15429  -0.96543 
 H                     7.23188   5.05536  -2.01804 
 H                     3.11499   6.17046  -1.47666 
 H                     6.53941   2.96033  -3.13022 
 H                     2.47076   4.03175  -2.67396 
 H                     4.06726   2.52008  -3.50009 
 H                     0.41198   5.64737  -4.19531 
 H                    -1.33364   5.48784  -4.42534 
 H                    -0.30257   4.03779  -4.43807 
 H                    -0.84904   5.79154  -1.99723 
 H                    -1.51034   4.18728  -2.325 
 H                     0.49927   4.20772  -0.71799 
 H                     1.4049    4.91562  -1.95577 
 H                    -8.76491  -4.3188   -3.8646 
 H                    -10.05317  -3.47534  -4.74367 
 H                    -8.79945  -4.35671  -5.64335 
 H                    -7.0768   -2.80376  -4.74462 
 H                    -7.80242  -0.72945  -6.09474 
 H                    -9.38795  -1.45601  -6.21063 
 H                    -8.02811  -2.24766  -7.00963 
 H                    -7.5558   -1.20417  -3.45279 
 H                    -9.21009  -4.45344  -0.06558 
 H                    -10.76796  -4.42823  -0.93073 
 H                    -9.34732  -3.6059   -1.6226 
 H                    -9.41022  -5.38513  -1.57424 
 H                     4.53739  -10.95373   4.48323 
 H                     3.19061  -9.80525   4.50038 
 H                     4.46773  -9.64837   3.29328 
 H                     2.51632  -12.01347   3.48772 
 H                     3.78127  -11.85093   2.28917 
 H                     3.64957  -9.90972   0.59826 
 H                     0.37381  -11.01948   3.18127 
 H                     2.08867  -8.5539   -0.79112 
 H                    -1.17628  -9.64143   1.79225 
 H                     0.01945  -7.55233  -0.79874 
 H                     4.52384  -6.44019   6.29591 
 H                     3.98818  -5.12758   5.24032 
 H                     5.4909   -4.97373   6.11284 
 H                     4.92927  -7.01662   3.87397 
 H                     5.86958  -5.54705   3.67306 
 H                     6.58351  -7.90692   5.4669 
 H                     8.49398  -8.19948   3.89979 
 H                     6.96629  -8.29763   3.01676 
 H                     7.93678  -6.82393   2.93998 
 H                     8.75233  -6.6123    5.80445 
 H                     7.36596  -5.85006   6.56894 
 H                     7.98583  -5.22026   5.03831 
 H                     0.65173  -4.72134   5.00724 
 H                     2.27824  -5.30841   4.68281 
 H                     1.64101  -3.94475   3.75775 
 H                     0.66478  -6.87155   3.57658 
 H                    -0.08016  -5.51783   2.72907 
 H                     3.04854  -6.49439   2.50173 
 H                     0.31571  -0.48927   5.98415 
 H                     0.03164   1.12916   5.31771 
 H                    -1.04984  -0.1895    4.90245 
 H                     1.91538   0.0271    4.14168 
 H                     0.89828  -1.33583   3.7265 
 H                     0.9961    2.42085   3.25862 
 H                    -0.13495  -1.41957   1.67787 
 H                    -0.04797   3.53263   1.27264 
 H                    -1.08114  -0.29268  -0.3583 
 H                    -1.06239   3.19273  -0.74072 
 H                    -3.7468   -1.07446   5.08364 
 H                    -2.3483   -1.1528    4.00341 
 H                    -3.94333  -0.83418   3.34909 
 H                    -3.22519  -3.43147   4.82082 
 H                    -4.66423  -3.16794   3.85256 
 H                    -1.83081  -3.10262   2.72508 
 H                    -2.47141  -5.38027   3.68201 
 H                    -2.21609  -5.41645   1.93478 
 H                    -3.84926  -5.3926    2.58512 
 H                    -3.53741  -1.895     1.35368 
 H                    -4.57848  -3.3251    1.38999 
 H                    -3.03668  -3.35128   0.52488 
 H                     4.60473   1.53865   7.19639 
 H                     4.02976   1.99955   5.58793 
 H                     4.16672   3.22611   6.85528 
 H                     2.22024   0.86519   6.82168 
 H                     3.06776   1.32043   9.14653 
 H                     1.37324   1.80121   8.99581 
 H                     2.64191   3.03529   8.94637 
 H                     0.66881   2.51525   6.74778 
 H                     3.62385   2.98828   3.92955 
 H                     5.19988   3.16909   3.14089 
 H                     3.82955   2.49393   2.24134 
 H                     4.08016   5.367     3.27651 
 H                     3.95447   5.99674   0.87322 
 H                     5.35989   4.96558   1.15445 
 H                     3.90594   4.28474   0.4281 
 H                     1.7193    4.49197   3.4357 
 H                     1.87102   5.77105   2.22405 
 H                     1.81007   4.08374   1.70812 
 H                     6.16227  -2.65512   3.6714 
 H                     6.66968  -0.96928   3.55064 
 H                     6.85685  -2.05773   2.17179 
 H                     4.09795  -1.29451   3.33353 
 H                     4.82919  -0.44606   1.98987 
 H                     4.39491  -2.15983   1.82734 
 H                     8.1868   -1.01897   1.18919 
 H                     9.836    -1.59026   0.90198 
 H                     8.67856  -1.5117   -0.43686 
 H                     9.71108   0.91427   1.13887 
 H                     10.8318   1.67831  -0.92696 
 H                     11.50322   0.11524  -0.44339 
 H                     10.34242   0.20585  -1.77291 
 H                     7.36036   1.18072   0.25462 
 H                     8.47758   2.2753   -0.55402 
 H                     7.94841   0.79891  -1.36225 
 H                     0.899    -2.79502   0.402 
 H                     0.39287  -1.75168  -3.71767 
 H                     3.5689    34.38618   8.37292 
 H                     3.04554   35.4142   4.23387 
 H                     6.68446   2.17754   38.00693 
 H                     6.21167   3.19503   33.85382 
 H                    -3.96678  -4.0364   -36.02891 
 H                    -2.74771  -5.28991  -36.10424 
 H                    -5.09235  -5.54431  -33.27616 
 H                    -4.45288  -6.70893  -37.35842 
 H                     4.87077   0.60813   37.84646 
 H                     4.36378   1.60388   33.6882 
 H                     1.58083  -0.12945  -1.64894 
 H                     2.59531  -1.32639  -2.41597 
 H                     4.25581   37.01179   6.56901 
 H                     5.12587   36.02962   5.42465 
 H                     7.36591   4.81498   36.11371 
 H                     8.35125   3.75846   35.112 
 H                     1.77402   32.77386   8.21012 
 H                     1.20318   33.80766   4.07535 
 H                    -0.95149  -4.34855   0.25617 
 H                    -1.37975  -3.39642  -3.91509 
 H                    -3.80881  -4.07203  -33.46385 
 H                    -2.34355  -3.58678  -34.3134 
 H                     5.39756   34.69105   8.01483 
 H                     6.62445   35.50341   7.08798 
 H                     8.04815   3.26218   38.12065 
 H                     9.35996   2.71331   37.07132 
 H                     2.03436  -1.37526   0.59609 
 H                     3.38106  -2.18611  -0.2356 
 H                    -7.81828  -11.25823  -35.03226 
 H                    -6.24698  -10.67499  -34.45784 
 H                    -6.67328  -10.53322  -36.16583 
 H                    -9.3177   -7.86324  -35.68382 
 H                    -9.61773  -9.60794  -35.7579 
 H                    -8.49883  -8.8509   -36.89755 
 H                    -8.78151  -8.16725  -33.19091 
 H                    -7.52064  -9.30743  -32.6872 
 H                    -9.02953  -9.90211  -33.37969 
 H                    -6.77375  -7.23799  -33.04341 
 H                    -6.14958  -8.4458   -37.11798 
 H                     10.49401   4.72133   37.68163 
 H                     4.61453  -0.17408  -0.11773 
 H                     5.91422   36.4184   9.57364 
 H                    -1.28489  -5.79699  -33.98812 
 H                    -1.94164  -9.41211  -0.63606 
 H                    -9.09214  -8.34294   0.47126 
 Si                   -2.76329  -5.26001  -1.98363 
 H                    -4.28958  -3.31176  -2.4597 
 H                    -4.93791  -4.78485  -3.19514 
 H                    -5.05946  -4.53056  -1.46345 
 H                    -1.1026   -6.75005  -2.97745 
 H                    -2.70856  -7.38119  -3.33362 
 H                    -2.03672  -6.04824  -4.28605 
 H                    -2.16919  -6.6815    0.04013 
 H                    -3.66887  -5.76987   0.27995 
 H                    -3.64958  -7.15795  -0.79895 
 H                    -1.84876   33.41197   4.91 
 H                    -2.68748   32.09101   5.74139 
 H                    -2.043     33.4589   6.66873 
 H                     1.08647   30.09362   4.62391 
 H                    -0.66621   29.92349   4.41666 
 H                     0.20617   31.20715   3.56666 
 H                     0.76455   30.27379   7.86401 
 H                    -0.39015   31.42044   8.57044 
 H                    -0.9747    30.03439   7.64165 
 Ge                   -0.1447    31.84664   6.03618 
 Sn                    2.82633  -0.43643   35.61961 
 H                     1.03992   1.21006   34.35971 
 H                     0.14939  -0.07417   35.19164 
 H                     0.77776   1.30753   36.10665 
 H                     4.10612  -2.34101   34.13177 
 H                     2.35831  -2.49689   33.88547 
 H                     3.26317  -1.23573   33.03701 
 H                     3.653    -2.04965   37.67342 
 H                     2.49919  -0.86409   38.30749 
 H                     1.91757  -2.27585   37.41691 
 
 The following ModRedundant input section has been read:
 X    1 F                                                                      
 X    2 F                                                                      
 X    3 F                                                                      
 X    4 F                                                                      
 X    5 F                                                                      
 X    6 F                                                                      
 X    7 F                                                                      
 X    8 F                                                                      
 X    9 F                                                                      
 X   10 F                                                                      
 X   11 F                                                                      
 X   12 F                                                                      
 X   13 F                                                                      
 X   14 F                                                                      
 X   15 F                                                                      
 X   16 F                                                                      
 X   17 F                                                                      
 X   18 F                                                                      
 X   19 F                                                                      
 X   20 F                                                                      
 X   21 F                                                                      
 X   22 F                                                                      
 X   23 F                                                                      
 X   24 F                                                                      
 X   25 F                                                                      
 X   26 F                                                                      
 X   27 F                                                                      
 X   28 F                                                                      
 X   29 F                                                                      
 X   30 F                                                                      
 X   31 F                                                                      
 X   32 F                                                                      
 X   33 F                                                                      
 X   34 F                                                                      
 X   35 F                                                                      
 X   36 F                                                                      
 X   37 F                                                                      
 X   38 F                                                                      
 X   39 F                                                                      
 X   40 F                                                                      
 X   41 F                                                                      
 X   42 F                                                                      
 X   43 F                                                                      
 X   44 F                                                                      
 X   45 F                                                                      
 X   46 F                                                                      
 X   47 F                                                                      
 X   48 F                                                                      
 X   49 F                                                                      
 X   50 F                                                                      
 X   51 F                                                                      
 X   52 F                                                                      
 X   53 F                                                                      
 X   54 F                                                                      
 X   55 F                                                                      
 X   56 F                                                                      
 X   57 F                                                                      
 X   58 F                                                                      
 X   59 F                                                                      
 X   60 F                                                                      
 X   61 F                                                                      
 X   62 F                                                                      
 X   63 F                                                                      
 X   64 F                                                                      
 X   65 F                                                                      
 X   66 F                                                                      
 X   67 F                                                                      
 X   68 F                                                                      
 X   69 F                                                                      
 X   70 F                                                                      
 X   71 F                                                                      
 X   72 F                                                                      
 X   73 F                                                                      
 X   74 F                                                                      
 X   75 F                                                                      
 X   76 F                                                                      
 X   77 F                                                                      
 X   78 F                                                                      
 X   79 F                                                                      
 X   80 F                                                                      
 X   81 F                                                                      
 X   82 F                                                                      
 X   83 F                                                                      
 X   84 F                                                                      
 X   85 F                                                                      
 X   86 F                                                                      
 X   87 F                                                                      
 X   88 F                                                                      
 X   89 F                                                                      
 X   90 F                                                                      
 X   91 F                                                                      
 X   92 F                                                                      
 X   93 F                                                                      
 X   94 F                                                                      
 X   95 F                                                                      
 X   96 F                                                                      
 X   97 F                                                                      
 X   98 F                                                                      
 X   99 F                                                                      
 X  100 F                                                                      
 X  101 F                                                                      
 X  102 F                                                                      
 X  103 F                                                                      
 X  104 F                                                                      
 X  105 F                                                                      
 X  106 F                                                                      
 X  107 F                                                                      
 X  108 F                                                                      
 X  109 F                                                                      
 X  110 F                                                                      
 X  111 F                                                                      
 X  112 F                                                                      
 X  113 F                                                                      
 X  114 F                                                                      
 X  115 F                                                                      
 X  116 F                                                                      
 X  117 F                                                                      
 X  118 F                                                                      
 X  119 F                                                                      
 X  120 F                                                                      
 X  121 F                                                                      
 X  122 F                                                                      
 X  123 F                                                                      
 X  124 F                                                                      
 X  125 F                                                                      
 X  126 F                                                                      
 X  127 F                                                                      
 X  128 F                                                                      
 X  129 F                                                                      
 X  130 F                                                                      
 X  131 F                                                                      
 X  132 F                                                                      
 X  133 F                                                                      
 X  134 F                                                                      
 X  135 F                                                                      
 X  136 F                                                                      
 X  137 F                                                                      
 X  138 F                                                                      
 X  139 F                                                                      
 X  140 F                                                                      
 X  144 F                                                                      
 X  145 F                                                                      
 X  146 F                                                                      
 X  147 F                                                                      
 X  148 F                                                                      
 X  149 F                                                                      
 X  150 F                                                                      
 X  157 F                                                                      
 X  158 F                                                                      
 X  159 F                                                                      
 X  160 F                                                                      
 X  161 F                                                                      
 X  162 F                                                                      
 X  163 F                                                                      
 X  164 F                                                                      
 X  165 F                                                                      
 X  187 F                                                                      

 GradGradGradGradGradGradGradGradGradGradGradGradGradGradGradGradGradGrad
 Berny optimization.
 Initialization pass.
                           ----------------------------
                           !    Initial Parameters    !
                           ! (Angstroms and Degrees)  !
 --------------------------                            --------------------------
 ! Name  Definition              Value          Derivative Info.                !
 --------------------------------------------------------------------------------
 ! X1    R(1,-1)                 5.2582         frozen, calculate D2E/DX2 analyt!
 ! Y1    R(1,-2)                -1.0153         frozen, calculate D2E/DX2 analyt!
 ! Z1    R(1,-3)                -5.8782         frozen, calculate D2E/DX2 analyt!
 ! X2    R(2,-1)                 5.2462         frozen, calculate D2E/DX2 analyt!
 ! Y2    R(2,-2)                 0.0917         frozen, calculate D2E/DX2 analyt!
 ! Z2    R(2,-3)                -4.8182         frozen, calculate D2E/DX2 analyt!
 ! X3    R(3,-1)                 5.1142         frozen, calculate D2E/DX2 analyt!
 ! Y3    R(3,-2)                -0.5463         frozen, calculate D2E/DX2 analyt!
 ! Z3    R(3,-3)                -3.4202         frozen, calculate D2E/DX2 analyt!
 ! X4    R(4,-1)                 6.2492         frozen, calculate D2E/DX2 analyt!
 ! Y4    R(4,-2)                -1.5253         frozen, calculate D2E/DX2 analyt!
 ! Z4    R(4,-3)                -3.1342         frozen, calculate D2E/DX2 analyt!
 ! X5    R(5,-1)                 5.1142         frozen, calculate D2E/DX2 analyt!
 ! Y5    R(5,-2)                 0.5027         frozen, calculate D2E/DX2 analyt!
 ! Z5    R(5,-3)                -2.3252         frozen, calculate D2E/DX2 analyt!
 ! X6    R(6,-1)                 1.6272         frozen, calculate D2E/DX2 analyt!
 ! Y6    R(6,-2)                -2.1213         frozen, calculate D2E/DX2 analyt!
 ! Z6    R(6,-3)                -6.4022         frozen, calculate D2E/DX2 analyt!
 ! X7    R(7,-1)                 0.5242         frozen, calculate D2E/DX2 analyt!
 ! Y7    R(7,-2)                -1.2743         frozen, calculate D2E/DX2 analyt!
 ! Z7    R(7,-3)                -7.0501         frozen, calculate D2E/DX2 analyt!
 ! X8    R(8,-1)                -0.7418         frozen, calculate D2E/DX2 analyt!
 ! Y8    R(8,-2)                -2.0783         frozen, calculate D2E/DX2 analyt!
 ! Z8    R(8,-3)                -7.3542         frozen, calculate D2E/DX2 analyt!
 ! X9    R(9,-1)                 0.1562         frozen, calculate D2E/DX2 analyt!
 ! Y9    R(9,-2)                -0.1363         frozen, calculate D2E/DX2 analyt!
 ! Z9    R(9,-3)                -6.1112         frozen, calculate D2E/DX2 analyt!
 ! X10   R(10,-1)                3.2172         frozen, calculate D2E/DX2 analyt!
 ! Y10   R(10,-2)               -6.2863         frozen, calculate D2E/DX2 analyt!
 ! Z10   R(10,-3)               -3.6522         frozen, calculate D2E/DX2 analyt!
 ! X11   R(11,-1)                2.6502         frozen, calculate D2E/DX2 analyt!
 ! Y11   R(11,-2)               -5.0993         frozen, calculate D2E/DX2 analyt!
 ! Z11   R(11,-3)               -2.8492         frozen, calculate D2E/DX2 analyt!
 ! X12   R(12,-1)                1.7572         frozen, calculate D2E/DX2 analyt!
 ! Y12   R(12,-2)               -5.5613         frozen, calculate D2E/DX2 analyt!
 ! Z12   R(12,-3)               -1.6982         frozen, calculate D2E/DX2 analyt!
 ! X13   R(13,-1)                3.7892         frozen, calculate D2E/DX2 analyt!
 ! Y13   R(13,-2)               -4.2593         frozen, calculate D2E/DX2 analyt!
 ! Z13   R(13,-3)               -2.2652         frozen, calculate D2E/DX2 analyt!
 ! X14   R(14,-1)                0.3202         frozen, calculate D2E/DX2 analyt!
 ! Y14   R(14,-2)               -7.7773         frozen, calculate D2E/DX2 analyt!
 ! Z14   R(14,-3)               -5.6492         frozen, calculate D2E/DX2 analyt!
 ! X15   R(15,-1)               -0.5121         frozen, calculate D2E/DX2 analyt!
 ! Y15   R(15,-2)               -6.9737         frozen, calculate D2E/DX2 analyt!
 ! Z15   R(15,-3)               -6.6656         frozen, calculate D2E/DX2 analyt!
 ! X16   R(16,-1)                0.1992         frozen, calculate D2E/DX2 analyt!
 ! Y16   R(16,-2)              -11.6343         frozen, calculate D2E/DX2 analyt!
 ! Z16   R(16,-3)               -2.7102         frozen, calculate D2E/DX2 analyt!
 ! X17   R(17,-1)               -0.8088         frozen, calculate D2E/DX2 analyt!
 ! Y17   R(17,-2)              -10.4903         frozen, calculate D2E/DX2 analyt!
 ! Z17   R(17,-3)               -2.7282         frozen, calculate D2E/DX2 analyt!
 ! X18   R(18,-1)               -2.1218         frozen, calculate D2E/DX2 analyt!
 ! Y18   R(18,-2)              -10.8703         frozen, calculate D2E/DX2 analyt!
 ! Z18   R(18,-3)               -2.0582         frozen, calculate D2E/DX2 analyt!
 ! X19   R(19,-1)               -2.4248         frozen, calculate D2E/DX2 analyt!
 ! Y19   R(19,-2)              -10.2513         frozen, calculate D2E/DX2 analyt!
 ! Z19   R(19,-3)               -0.9211         frozen, calculate D2E/DX2 analyt!
 ! X20   R(20,-1)               -2.8678         frozen, calculate D2E/DX2 analyt!
 ! Y20   R(20,-2)              -11.7053         frozen, calculate D2E/DX2 analyt!
 ! Z20   R(20,-3)               -2.5581         frozen, calculate D2E/DX2 analyt!
 ! X21   R(21,-1)               -4.9488         frozen, calculate D2E/DX2 analyt!
 ! Y21   R(21,-2)               -4.3873         frozen, calculate D2E/DX2 analyt!
 ! Z21   R(21,-3)               -9.9202         frozen, calculate D2E/DX2 analyt!
 ! X22   R(22,-1)               -4.4448         frozen, calculate D2E/DX2 analyt!
 ! Y22   R(22,-2)               -5.0813         frozen, calculate D2E/DX2 analyt!
 ! Z22   R(22,-3)               -8.6542         frozen, calculate D2E/DX2 analyt!
 ! X23   R(23,-1)               -4.4908         frozen, calculate D2E/DX2 analyt!
 ! Y23   R(23,-2)               -4.1854         frozen, calculate D2E/DX2 analyt!
 ! Z23   R(23,-3)               -7.4451         frozen, calculate D2E/DX2 analyt!
 ! X24   R(24,-1)               -5.4918         frozen, calculate D2E/DX2 analyt!
 ! Y24   R(24,-2)               -3.2083         frozen, calculate D2E/DX2 analyt!
 ! Z24   R(24,-3)               -7.3692         frozen, calculate D2E/DX2 analyt!
 ! X25   R(25,-1)               -3.5188         frozen, calculate D2E/DX2 analyt!
 ! Y25   R(25,-2)               -4.2773         frozen, calculate D2E/DX2 analyt!
 ! Z25   R(25,-3)               -6.4331         frozen, calculate D2E/DX2 analyt!
 ! X26   R(26,-1)               -5.4778         frozen, calculate D2E/DX2 analyt!
 ! Y26   R(26,-2)               -2.2863         frozen, calculate D2E/DX2 analyt!
 ! Z26   R(26,-3)               -6.3202         frozen, calculate D2E/DX2 analyt!
 ! X27   R(27,-1)               -3.5638         frozen, calculate D2E/DX2 analyt!
 ! Y27   R(27,-2)               -3.3983         frozen, calculate D2E/DX2 analyt!
 ! Z27   R(27,-3)               -5.3342         frozen, calculate D2E/DX2 analyt!
 ! X28   R(28,-1)               -4.5618         frozen, calculate D2E/DX2 analyt!
 ! Y28   R(28,-2)               -2.4084         frozen, calculate D2E/DX2 analyt!
 ! Z28   R(28,-3)               -5.2721         frozen, calculate D2E/DX2 analyt!
 ! X29   R(29,-1)               -4.6748         frozen, calculate D2E/DX2 analyt!
 ! Y29   R(29,-2)               -1.5693         frozen, calculate D2E/DX2 analyt!
 ! Z29   R(29,-3)               -4.2031         frozen, calculate D2E/DX2 analyt!
 ! X30   R(30,-1)                5.6242         frozen, calculate D2E/DX2 analyt!
 ! Y30   R(30,-2)                8.0437         frozen, calculate D2E/DX2 analyt!
 ! Z30   R(30,-3)               -2.6422         frozen, calculate D2E/DX2 analyt!
 ! X31   R(31,-1)                5.6332         frozen, calculate D2E/DX2 analyt!
 ! Y31   R(31,-2)                7.1517         frozen, calculate D2E/DX2 analyt!
 ! Z31   R(31,-3)               -1.4061         frozen, calculate D2E/DX2 analyt!
 ! X32   R(32,-1)                5.2162         frozen, calculate D2E/DX2 analyt!
 ! Y32   R(32,-2)                5.7627         frozen, calculate D2E/DX2 analyt!
 ! Z32   R(32,-3)               -1.7491         frozen, calculate D2E/DX2 analyt!
 ! X33   R(33,-1)                6.1772         frozen, calculate D2E/DX2 analyt!
 ! Y33   R(33,-2)                4.8177         frozen, calculate D2E/DX2 analyt!
 ! Z33   R(33,-3)               -2.1202         frozen, calculate D2E/DX2 analyt!
 ! X34   R(34,-1)                3.8552         frozen, calculate D2E/DX2 analyt!
 ! Y34   R(34,-2)                5.4507         frozen, calculate D2E/DX2 analyt!
 ! Z34   R(34,-3)               -1.8102         frozen, calculate D2E/DX2 analyt!
 ! X35   R(35,-1)                5.7772         frozen, calculate D2E/DX2 analyt!
 ! Y35   R(35,-2)                3.6327         frozen, calculate D2E/DX2 analyt!
 ! Z35   R(35,-3)               -2.7552         frozen, calculate D2E/DX2 analyt!
 ! X36   R(36,-1)                3.4682         frozen, calculate D2E/DX2 analyt!
 ! Y36   R(36,-2)                4.2627         frozen, calculate D2E/DX2 analyt!
 ! Z36   R(36,-3)               -2.4302         frozen, calculate D2E/DX2 analyt!
 ! X37   R(37,-1)                4.4162         frozen, calculate D2E/DX2 analyt!
 ! Y37   R(37,-2)                3.3817         frozen, calculate D2E/DX2 analyt!
 ! Z37   R(37,-3)               -2.9571         frozen, calculate D2E/DX2 analyt!
 ! X38   R(38,-1)               -0.4548         frozen, calculate D2E/DX2 analyt!
 ! Y38   R(38,-2)                5.0117         frozen, calculate D2E/DX2 analyt!
 ! Z38   R(38,-3)               -3.9752         frozen, calculate D2E/DX2 analyt!
 ! X39   R(39,-1)               -0.6318         frozen, calculate D2E/DX2 analyt!
 ! Y39   R(39,-2)                4.8227         frozen, calculate D2E/DX2 analyt!
 ! Z39   R(39,-3)               -2.4702         frozen, calculate D2E/DX2 analyt!
 ! X40   R(40,-1)                0.6062         frozen, calculate D2E/DX2 analyt!
 ! Y40   R(40,-2)                4.2057         frozen, calculate D2E/DX2 analyt!
 ! Z40   R(40,-3)               -1.8121         frozen, calculate D2E/DX2 analyt!
 ! X41   R(41,-1)                0.8762         frozen, calculate D2E/DX2 analyt!
 ! Y41   R(41,-2)                2.7497         frozen, calculate D2E/DX2 analyt!
 ! Z41   R(41,-3)               -2.2122         frozen, calculate D2E/DX2 analyt!
 ! X42   R(42,-1)                0.0732         frozen, calculate D2E/DX2 analyt!
 ! Y42   R(42,-2)                2.2227         frozen, calculate D2E/DX2 analyt!
 ! Z42   R(42,-3)               -3.0181         frozen, calculate D2E/DX2 analyt!
 ! X43   R(43,-1)                1.8042         frozen, calculate D2E/DX2 analyt!
 ! Y43   R(43,-2)                2.1477         frozen, calculate D2E/DX2 analyt!
 ! Z43   R(43,-3)               -1.6332         frozen, calculate D2E/DX2 analyt!
 ! X44   R(44,-1)               -8.9918         frozen, calculate D2E/DX2 analyt!
 ! Y44   R(44,-2)               -3.7403         frozen, calculate D2E/DX2 analyt!
 ! Z44   R(44,-3)               -4.7612         frozen, calculate D2E/DX2 analyt!
 ! X45   R(45,-1)               -8.1098         frozen, calculate D2E/DX2 analyt!
 ! Y45   R(45,-2)               -2.4683         frozen, calculate D2E/DX2 analyt!
 ! Z45   R(45,-3)               -4.8172         frozen, calculate D2E/DX2 analyt!
 ! X46   R(46,-1)               -8.3198         frozen, calculate D2E/DX2 analyt!
 ! Y46   R(46,-2)               -1.6883         frozen, calculate D2E/DX2 analyt!
 ! Z46   R(46,-3)               -6.1212         frozen, calculate D2E/DX2 analyt!
 ! X47   R(47,-1)               -8.3908         frozen, calculate D2E/DX2 analyt!
 ! Y47   R(47,-2)               -1.5933         frozen, calculate D2E/DX2 analyt!
 ! Z47   R(47,-3)               -3.7302         frozen, calculate D2E/DX2 analyt!
 ! X48   R(48,-1)               -9.6838         frozen, calculate D2E/DX2 analyt!
 ! Y48   R(48,-2)               -4.4693         frozen, calculate D2E/DX2 analyt!
 ! Z48   R(48,-3)               -1.0482         frozen, calculate D2E/DX2 analyt!
 ! X49   R(49,-1)               -8.3238         frozen, calculate D2E/DX2 analyt!
 ! Y49   R(49,-2)               -8.0903         frozen, calculate D2E/DX2 analyt!
 ! Z49   R(49,-3)               -4.4372         frozen, calculate D2E/DX2 analyt!
 ! X50   R(50,-1)               -6.8758         frozen, calculate D2E/DX2 analyt!
 ! Y50   R(50,-2)               -8.1753         frozen, calculate D2E/DX2 analyt!
 ! Z50   R(50,-3)               -4.3142         frozen, calculate D2E/DX2 analyt!
 ! X51   R(51,-1)               -6.4928         frozen, calculate D2E/DX2 analyt!
 ! Y51   R(51,-2)               -7.9433         frozen, calculate D2E/DX2 analyt!
 ! Z51   R(51,-3)               -2.8451         frozen, calculate D2E/DX2 analyt!
 ! X52   R(52,-1)               -5.5898         frozen, calculate D2E/DX2 analyt!
 ! Y52   R(52,-2)               -7.1663         frozen, calculate D2E/DX2 analyt!
 ! Z52   R(52,-3)               -2.5392         frozen, calculate D2E/DX2 analyt!
 ! X53   R(53,-1)               -6.2338         frozen, calculate D2E/DX2 analyt!
 ! Y53   R(53,-2)               -7.1593         frozen, calculate D2E/DX2 analyt!
 ! Z53   R(53,-3)               -5.2952         frozen, calculate D2E/DX2 analyt!
 ! X54   R(54,-1)               -6.7398         frozen, calculate D2E/DX2 analyt!
 ! Y54   R(54,-2)               -7.4163         frozen, calculate D2E/DX2 analyt!
 ! Z54   R(54,-3)               -6.7282         frozen, calculate D2E/DX2 analyt!
 ! X55   R(55,-1)               -4.6998         frozen, calculate D2E/DX2 analyt!
 ! Y55   R(55,-2)               -7.2413         frozen, calculate D2E/DX2 analyt!
 ! Z55   R(55,-3)               -5.2912         frozen, calculate D2E/DX2 analyt!
 ! X56   R(56,-1)               -6.4008         frozen, calculate D2E/DX2 analyt!
 ! Y56   R(56,-2)               -8.7903         frozen, calculate D2E/DX2 analyt!
 ! Z56   R(56,-3)               -7.3202         frozen, calculate D2E/DX2 analyt!
 ! X57   R(57,-1)               -7.1678         frozen, calculate D2E/DX2 analyt!
 ! Y57   R(57,-2)               -8.6303         frozen, calculate D2E/DX2 analyt!
 ! Z57   R(57,-3)               -1.9162         frozen, calculate D2E/DX2 analyt!
 ! X58   R(58,-1)               -6.7778         frozen, calculate D2E/DX2 analyt!
 ! Y58   R(58,-2)               -8.5863         frozen, calculate D2E/DX2 analyt!
 ! Z58   R(58,-3)               -0.5152         frozen, calculate D2E/DX2 analyt!
 ! X59   R(59,-1)               -7.5908         frozen, calculate D2E/DX2 analyt!
 ! Y59   R(59,-2)               -9.5884         frozen, calculate D2E/DX2 analyt!
 ! Z59   R(59,-3)                0.3019         frozen, calculate D2E/DX2 analyt!
 ! X60   R(60,-1)               -7.0918         frozen, calculate D2E/DX2 analyt!
 ! Y60   R(60,-2)              -10.702          frozen, calculate D2E/DX2 analyt!
 ! Z60   R(60,-3)                0.6087         frozen, calculate D2E/DX2 analyt!
 ! X61   R(61,-1)               -6.9598         frozen, calculate D2E/DX2 analyt!
 ! Y61   R(61,-2)               -7.1553         frozen, calculate D2E/DX2 analyt!
 ! Z61   R(61,-3)                0.0098         frozen, calculate D2E/DX2 analyt!
 ! X62   R(62,-1)               -6.5588         frozen, calculate D2E/DX2 analyt!
 ! Y62   R(62,-2)               -6.9823         frozen, calculate D2E/DX2 analyt!
 ! Z62   R(62,-3)                1.4518         frozen, calculate D2E/DX2 analyt!
 ! X63   R(63,-1)               -5.3578         frozen, calculate D2E/DX2 analyt!
 ! Y63   R(63,-2)               -7.5443         frozen, calculate D2E/DX2 analyt!
 ! Z63   R(63,-3)                1.9209         frozen, calculate D2E/DX2 analyt!
 ! X64   R(64,-1)               -7.4048         frozen, calculate D2E/DX2 analyt!
 ! Y64   R(64,-2)               -6.2863         frozen, calculate D2E/DX2 analyt!
 ! Z64   R(64,-3)                2.3319         frozen, calculate D2E/DX2 analyt!
 ! X65   R(65,-1)               -5.0148         frozen, calculate D2E/DX2 analyt!
 ! Y65   R(65,-2)               -7.4323         frozen, calculate D2E/DX2 analyt!
 ! Z65   R(65,-3)                3.2778         frozen, calculate D2E/DX2 analyt!
 ! X66   R(66,-1)               -7.0538         frozen, calculate D2E/DX2 analyt!
 ! Y66   R(66,-2)               -6.1633         frozen, calculate D2E/DX2 analyt!
 ! Z66   R(66,-3)                3.6868         frozen, calculate D2E/DX2 analyt!
 ! X67   R(67,-1)               -5.8618         frozen, calculate D2E/DX2 analyt!
 ! Y67   R(67,-2)               -6.7393         frozen, calculate D2E/DX2 analyt!
 ! Z67   R(67,-3)                4.1608         frozen, calculate D2E/DX2 analyt!
 ! X68   R(68,-1)                3.8632         frozen, calculate D2E/DX2 analyt!
 ! Y68   R(68,-2)              -10.3703         frozen, calculate D2E/DX2 analyt!
 ! Z68   R(68,-3)                3.8488         frozen, calculate D2E/DX2 analyt!
 ! X69   R(69,-1)                3.0752         frozen, calculate D2E/DX2 analyt!
 ! Y69   R(69,-2)              -11.2773         frozen, calculate D2E/DX2 analyt!
 ! Z69   R(69,-3)                2.9008         frozen, calculate D2E/DX2 analyt!
 ! X70   R(70,-1)                2.1202         frozen, calculate D2E/DX2 analyt!
 ! Y70   R(70,-2)              -10.5273         frozen, calculate D2E/DX2 analyt!
 ! Z70   R(70,-3)                2.0009         frozen, calculate D2E/DX2 analyt!
 ! X71   R(71,-1)                2.6002         frozen, calculate D2E/DX2 analyt!
 ! Y71   R(71,-2)               -9.8513         frozen, calculate D2E/DX2 analyt!
 ! Z71   R(71,-3)                0.8648         frozen, calculate D2E/DX2 analyt!
 ! X72   R(72,-1)                0.7522         frozen, calculate D2E/DX2 analyt!
 ! Y72   R(72,-2)              -10.4783         frozen, calculate D2E/DX2 analyt!
 ! Z72   R(72,-3)                2.3218         frozen, calculate D2E/DX2 analyt!
 ! X73   R(73,-1)                1.7212         frozen, calculate D2E/DX2 analyt!
 ! Y73   R(73,-2)               -9.0863         frozen, calculate D2E/DX2 analyt!
 ! Z73   R(73,-3)                0.0779         frozen, calculate D2E/DX2 analyt!
 ! X74   R(74,-1)               -0.1248         frozen, calculate D2E/DX2 analyt!
 ! Y74   R(74,-2)               -9.7063         frozen, calculate D2E/DX2 analyt!
 ! Z74   R(74,-3)                1.5408         frozen, calculate D2E/DX2 analyt!
 ! X75   R(75,-1)                0.3632         frozen, calculate D2E/DX2 analyt!
 ! Y75   R(75,-2)               -8.9903         frozen, calculate D2E/DX2 analyt!
 ! Z75   R(75,-3)                0.4329         frozen, calculate D2E/DX2 analyt!
 ! X76   R(76,-1)               -0.4838         frozen, calculate D2E/DX2 analyt!
 ! Y76   R(76,-2)               -8.2003         frozen, calculate D2E/DX2 analyt!
 ! Z76   R(76,-3)               -0.2892         frozen, calculate D2E/DX2 analyt!
 ! X77   R(77,-1)                4.8592         frozen, calculate D2E/DX2 analyt!
 ! Y77   R(77,-2)               -5.6843         frozen, calculate D2E/DX2 analyt!
 ! Z77   R(77,-3)                5.5778         frozen, calculate D2E/DX2 analyt!
 ! X78   R(78,-1)                5.6002         frozen, calculate D2E/DX2 analyt!
 ! Y78   R(78,-2)               -6.3253         frozen, calculate D2E/DX2 analyt!
 ! Z78   R(78,-3)                4.3978         frozen, calculate D2E/DX2 analyt!
 ! X79   R(79,-1)                6.8722         frozen, calculate D2E/DX2 analyt!
 ! Y79   R(79,-2)               -7.0693         frozen, calculate D2E/DX2 analyt!
 ! Z79   R(79,-3)                4.8168         frozen, calculate D2E/DX2 analyt!
 ! X80   R(80,-1)                7.6072         frozen, calculate D2E/DX2 analyt!
 ! Y80   R(80,-2)               -7.6313         frozen, calculate D2E/DX2 analyt!
 ! Z80   R(80,-3)                3.6028         frozen, calculate D2E/DX2 analyt!
 ! X81   R(81,-1)                7.7862         frozen, calculate D2E/DX2 analyt!
 ! Y81   R(81,-2)               -6.1373         frozen, calculate D2E/DX2 analyt!
 ! Z81   R(81,-3)                5.6038         frozen, calculate D2E/DX2 analyt!
 ! X82   R(82,-1)                1.3862         frozen, calculate D2E/DX2 analyt!
 ! Y82   R(82,-2)               -4.9023         frozen, calculate D2E/DX2 analyt!
 ! Z82   R(82,-3)                4.2128         frozen, calculate D2E/DX2 analyt!
 ! X83   R(83,-1)                0.8492         frozen, calculate D2E/DX2 analyt!
 ! Y83   R(83,-2)               -5.8763         frozen, calculate D2E/DX2 analyt!
 ! Z83   R(83,-3)                3.1698         frozen, calculate D2E/DX2 analyt!
 ! X84   R(84,-1)                2.0302         frozen, calculate D2E/DX2 analyt!
 ! Y84   R(84,-2)               -5.9523         frozen, calculate D2E/DX2 analyt!
 ! Z84   R(84,-3)                1.8048         frozen, calculate D2E/DX2 analyt!
 ! X85   R(85,-1)               -0.0088         frozen, calculate D2E/DX2 analyt!
 ! Y85   R(85,-2)                0.0617         frozen, calculate D2E/DX2 analyt!
 ! Z85   R(85,-3)                5.0938         frozen, calculate D2E/DX2 analyt!
 ! X86   R(86,-1)                0.8842         frozen, calculate D2E/DX2 analyt!
 ! Y86   R(86,-2)               -0.2523         frozen, calculate D2E/DX2 analyt!
 ! Z86   R(86,-3)                3.8898         frozen, calculate D2E/DX2 analyt!
 ! X87   R(87,-1)                0.4602         frozen, calculate D2E/DX2 analyt!
 ! Y87   R(87,-2)                0.4327         frozen, calculate D2E/DX2 analyt!
 ! Z87   R(87,-3)                2.6118         frozen, calculate D2E/DX2 analyt!
 ! X88   R(88,-1)                0.5382         frozen, calculate D2E/DX2 analyt!
 ! Y88   R(88,-2)                1.8297         frozen, calculate D2E/DX2 analyt!
 ! Z88   R(88,-3)                2.4778         frozen, calculate D2E/DX2 analyt!
 ! X89   R(89,-1)               -0.0808         frozen, calculate D2E/DX2 analyt!
 ! Y89   R(89,-2)               -0.3443         frozen, calculate D2E/DX2 analyt!
 ! Z89   R(89,-3)                1.5738         frozen, calculate D2E/DX2 analyt!
 ! X90   R(90,-1)               -0.0378         frozen, calculate D2E/DX2 analyt!
 ! Y90   R(90,-2)                2.4547         frozen, calculate D2E/DX2 analyt!
 ! Z90   R(90,-3)                1.3559         frozen, calculate D2E/DX2 analyt!
 ! X91   R(91,-1)               -0.6398         frozen, calculate D2E/DX2 analyt!
 ! Y91   R(91,-2)                0.2787         frozen, calculate D2E/DX2 analyt!
 ! Z91   R(91,-3)                0.4478         frozen, calculate D2E/DX2 analyt!
 ! X92   R(92,-1)               -0.6758         frozen, calculate D2E/DX2 analyt!
 ! Y92   R(92,-2)                1.6797         frozen, calculate D2E/DX2 analyt!
 ! Z92   R(92,-3)                0.3698         frozen, calculate D2E/DX2 analyt!
 ! X93   R(93,-1)               -1.3348         frozen, calculate D2E/DX2 analyt!
 ! Y93   R(93,-2)                2.2757         frozen, calculate D2E/DX2 analyt!
 ! Z93   R(93,-3)               -0.6662         frozen, calculate D2E/DX2 analyt!
 ! X94   R(94,-1)               -3.4008         frozen, calculate D2E/DX2 analyt!
 ! Y94   R(94,-2)               -1.4113         frozen, calculate D2E/DX2 analyt!
 ! Z94   R(94,-3)                4.1018         frozen, calculate D2E/DX2 analyt!
 ! X95   R(95,-1)               -3.5978         frozen, calculate D2E/DX2 analyt!
 ! Y95   R(95,-2)               -2.9213         frozen, calculate D2E/DX2 analyt!
 ! Z95   R(95,-3)                3.9229         frozen, calculate D2E/DX2 analyt!
 ! X96   R(96,-1)               -2.8618         frozen, calculate D2E/DX2 analyt!
 ! Y96   R(96,-2)               -3.4783         frozen, calculate D2E/DX2 analyt!
 ! Z96   R(96,-3)                2.6988         frozen, calculate D2E/DX2 analyt!
 ! X97   R(97,-1)               -2.8438         frozen, calculate D2E/DX2 analyt!
 ! Y97   R(97,-2)               -5.0023         frozen, calculate D2E/DX2 analyt!
 ! Z97   R(97,-3)                2.7229         frozen, calculate D2E/DX2 analyt!
 ! X98   R(98,-1)               -3.5368         frozen, calculate D2E/DX2 analyt!
 ! Y98   R(98,-2)               -2.9853         frozen, calculate D2E/DX2 analyt!
 ! Z98   R(98,-3)                1.4198         frozen, calculate D2E/DX2 analyt!
 ! X99   R(99,-1)                3.9082         frozen, calculate D2E/DX2 analyt!
 ! Y99   R(99,-2)                2.1827         frozen, calculate D2E/DX2 analyt!
 ! Z99   R(99,-3)                6.6538         frozen, calculate D2E/DX2 analyt!
 ! X100  R(100,-1)               2.4792         frozen, calculate D2E/DX2 analyt!
 ! Y100  R(100,-2)               1.8907         frozen, calculate D2E/DX2 analyt!
 ! Z100  R(100,-3)               7.1169         frozen, calculate D2E/DX2 analyt!
 ! X101  R(101,-1)               2.3882         frozen, calculate D2E/DX2 analyt!
 ! Y101  R(101,-2)               2.0157         frozen, calculate D2E/DX2 analyt!
 ! Z101  R(101,-3)               8.6438         frozen, calculate D2E/DX2 analyt!
 ! X102  R(102,-1)               1.5572         frozen, calculate D2E/DX2 analyt!
 ! Y102  R(102,-2)               2.8047         frozen, calculate D2E/DX2 analyt!
 ! Z102  R(102,-3)               6.5218         frozen, calculate D2E/DX2 analyt!
 ! X103  R(103,-1)               4.1162         frozen, calculate D2E/DX2 analyt!
 ! Y103  R(103,-2)               3.2377         frozen, calculate D2E/DX2 analyt!
 ! Z103  R(103,-3)               2.9888         frozen, calculate D2E/DX2 analyt!
 ! X104  R(104,-1)               3.7072         frozen, calculate D2E/DX2 analyt!
 ! Y104  R(104,-2)               4.6447         frozen, calculate D2E/DX2 analyt!
 ! Z104  R(104,-3)               2.5349         frozen, calculate D2E/DX2 analyt!
 ! X105  R(105,-1)               4.2652         frozen, calculate D2E/DX2 analyt!
 ! Y105  R(105,-2)               4.9937         frozen, calculate D2E/DX2 analyt!
 ! Z105  R(105,-3)               1.1738         frozen, calculate D2E/DX2 analyt!
 ! X106  R(106,-1)               2.1832         frozen, calculate D2E/DX2 analyt!
 ! Y106  R(106,-2)               4.7517         frozen, calculate D2E/DX2 analyt!
 ! Z106  R(106,-3)               2.4798         frozen, calculate D2E/DX2 analyt!
 ! X107  R(107,-1)               6.2012         frozen, calculate D2E/DX2 analyt!
 ! Y107  R(107,-2)              -1.7903         frozen, calculate D2E/DX2 analyt!
 ! Z107  R(107,-3)               3.0008         frozen, calculate D2E/DX2 analyt!
 ! X108  R(108,-1)               4.7976         frozen, calculate D2E/DX2 analyt!
 ! Y108  R(108,-2)              -1.4023         frozen, calculate D2E/DX2 analyt!
 ! Z108  R(108,-3)               2.5            frozen, calculate D2E/DX2 analyt!
 ! X109  R(109,-1)               9.0102         frozen, calculate D2E/DX2 analyt!
 ! Y109  R(109,-2)              -1.0093         frozen, calculate D2E/DX2 analyt!
 ! Z109  R(109,-3)               0.4778         frozen, calculate D2E/DX2 analyt!
 ! X110  R(110,-1)               9.4282         frozen, calculate D2E/DX2 analyt!
 ! Y110  R(110,-2)               0.4527         frozen, calculate D2E/DX2 analyt!
 ! Z110  R(110,-3)               0.1838         frozen, calculate D2E/DX2 analyt!
 ! X111  R(111,-1)              10.5942         frozen, calculate D2E/DX2 analyt!
 ! Y111  R(111,-2)               0.6197         frozen, calculate D2E/DX2 analyt!
 ! Z111  R(111,-3)              -0.7902         frozen, calculate D2E/DX2 analyt!
 ! X112  R(112,-1)               8.2382         frozen, calculate D2E/DX2 analyt!
 ! Y112  R(112,-2)               1.2197         frozen, calculate D2E/DX2 analyt!
 ! Z112  R(112,-3)              -0.3962         frozen, calculate D2E/DX2 analyt!
 ! X113  R(113,-1)               0.3692         frozen, calculate D2E/DX2 analyt!
 ! Y113  R(113,-2)              -2.8683         frozen, calculate D2E/DX2 analyt!
 ! Z113  R(113,-3)              -0.5332         frozen, calculate D2E/DX2 analyt!
 ! X114  R(114,-1)               0.0902         frozen, calculate D2E/DX2 analyt!
 ! Y114  R(114,-2)              -2.3213         frozen, calculate D2E/DX2 analyt!
 ! Z114  R(114,-3)              -2.8502         frozen, calculate D2E/DX2 analyt!
 ! X115  R(115,-1)               3.0822         frozen, calculate D2E/DX2 analyt!
 ! Y115  R(115,-2)              34.2627         frozen, calculate D2E/DX2 analyt!
 ! Z115  R(115,-3)               7.4148         frozen, calculate D2E/DX2 analyt!
 ! X116  R(116,-1)               2.7612         frozen, calculate D2E/DX2 analyt!
 ! Y116  R(116,-2)              34.8417         frozen, calculate D2E/DX2 analyt!
 ! Z116  R(116,-3)               5.1118         frozen, calculate D2E/DX2 analyt!
 ! X117  R(117,-1)               6.1952         frozen, calculate D2E/DX2 analyt!
 ! Y117  R(117,-2)               2.0817         frozen, calculate D2E/DX2 analyt!
 ! Z117  R(117,-3)              37.0498         frozen, calculate D2E/DX2 analyt!
 ! X118  R(118,-1)               5.9122         frozen, calculate D2E/DX2 analyt!
 ! Y118  R(118,-2)               2.6347         frozen, calculate D2E/DX2 analyt!
 ! Z118  R(118,-3)              34.7348         frozen, calculate D2E/DX2 analyt!
 ! X119  R(119,-1)              -4.6428         frozen, calculate D2E/DX2 analyt!
 ! Y119  R(119,-2)              -5.9643         frozen, calculate D2E/DX2 analyt!
 ! Z119  R(119,-3)             -35.3511         frozen, calculate D2E/DX2 analyt!
 ! X120  R(120,-1)              -3.5718         frozen, calculate D2E/DX2 analyt!
 ! Y120  R(120,-2)              -4.9063         frozen, calculate D2E/DX2 analyt!
 ! Z120  R(120,-3)             -35.4922         frozen, calculate D2E/DX2 analyt!
 ! X121  R(121,-1)              -5.3248         frozen, calculate D2E/DX2 analyt!
 ! Y121  R(121,-2)              -6.1443         frozen, calculate D2E/DX2 analyt!
 ! Z121  R(121,-3)             -34.1432         frozen, calculate D2E/DX2 analyt!
 ! X122  R(122,-1)              -4.9688         frozen, calculate D2E/DX2 analyt!
 ! Y122  R(122,-2)              -6.8123         frozen, calculate D2E/DX2 analyt!
 ! Z122  R(122,-3)             -36.4082         frozen, calculate D2E/DX2 analyt!
 ! X123  R(123,-1)               5.1452         frozen, calculate D2E/DX2 analyt!
 ! Y123  R(123,-2)               1.1707         frozen, calculate D2E/DX2 analyt!
 ! Z123  R(123,-3)              36.9588         frozen, calculate D2E/DX2 analyt!
 ! X124  R(124,-1)               4.8612         frozen, calculate D2E/DX2 analyt!
 ! Y124  R(124,-2)               1.7227         frozen, calculate D2E/DX2 analyt!
 ! Z124  R(124,-3)              34.6468         frozen, calculate D2E/DX2 analyt!
 ! X125  R(125,-1)               1.9392         frozen, calculate D2E/DX2 analyt!
 ! Y125  R(125,-2)              -1.1674         frozen, calculate D2E/DX2 analyt!
 ! Z125  R(125,-3)              -1.5592         frozen, calculate D2E/DX2 analyt!
 ! X126  R(126,-1)               4.6192         frozen, calculate D2E/DX2 analyt!
 ! Y126  R(126,-2)              35.9947         frozen, calculate D2E/DX2 analyt!
 ! Z126  R(126,-3)               6.3918         frozen, calculate D2E/DX2 analyt!
 ! X127  R(127,-1)               7.7562         frozen, calculate D2E/DX2 analyt!
 ! Y127  R(127,-2)               3.7947         frozen, calculate D2E/DX2 analyt!
 ! Z127  R(127,-3)              36.0288         frozen, calculate D2E/DX2 analyt!
 ! X128  R(128,-1)               2.0392         frozen, calculate D2E/DX2 analyt!
 ! Y128  R(128,-2)              33.3457         frozen, calculate D2E/DX2 analyt!
 ! Z128  R(128,-3)               7.3268         frozen, calculate D2E/DX2 analyt!
 ! X129  R(129,-1)               1.7162         frozen, calculate D2E/DX2 analyt!
 ! Y129  R(129,-2)              33.9227         frozen, calculate D2E/DX2 analyt!
 ! Z129  R(129,-3)               5.0258         frozen, calculate D2E/DX2 analyt!
 ! X130  R(130,-1)              -0.6828         frozen, calculate D2E/DX2 analyt!
 ! Y130  R(130,-2)              -3.7734         frozen, calculate D2E/DX2 analyt!
 ! Z130  R(130,-3)              -0.6232         frozen, calculate D2E/DX2 analyt!
 ! X131  R(131,-1)              -0.9628         frozen, calculate D2E/DX2 analyt!
 ! Y131  R(131,-2)              -3.2294         frozen, calculate D2E/DX2 analyt!
 ! Z131  R(131,-3)              -2.9362         frozen, calculate D2E/DX2 analyt!
 ! X132  R(132,-1)              -3.0228         frozen, calculate D2E/DX2 analyt!
 ! Y132  R(132,-2)              -4.4293         frozen, calculate D2E/DX2 analyt!
 ! Z132  R(132,-3)             -34.1272         frozen, calculate D2E/DX2 analyt!
 ! X133  R(133,-1)               0.7742         frozen, calculate D2E/DX2 analyt!
 ! Y133  R(133,-2)              -2.1273         frozen, calculate D2E/DX2 analyt!
 ! Z133  R(133,-3)              -1.6481         frozen, calculate D2E/DX2 analyt!
 ! X134  R(134,-1)               3.4622         frozen, calculate D2E/DX2 analyt!
 ! Y134  R(134,-2)              35.0247         frozen, calculate D2E/DX2 analyt!
 ! Z134  R(134,-3)               6.3058         frozen, calculate D2E/DX2 analyt!
 ! X135  R(135,-1)               6.5962         frozen, calculate D2E/DX2 analyt!
 ! Y135  R(135,-2)               2.8277         frozen, calculate D2E/DX2 analyt!
 ! Z135  R(135,-3)              35.9368         frozen, calculate D2E/DX2 analyt!
 ! X136  R(136,-1)               5.6192         frozen, calculate D2E/DX2 analyt!
 ! Y136  R(136,-2)              35.6287         frozen, calculate D2E/DX2 analyt!
 ! Z136  R(136,-3)               7.5128         frozen, calculate D2E/DX2 analyt!
 ! X137  R(137,-1)               8.6562         frozen, calculate D2E/DX2 analyt!
 ! Y137  R(137,-2)               3.5277         frozen, calculate D2E/DX2 analyt!
 ! Z137  R(137,-3)              37.2568         frozen, calculate D2E/DX2 analyt!
 ! X138  R(138,-1)               2.7292         frozen, calculate D2E/DX2 analyt!
 ! Y138  R(138,-2)              -1.3103         frozen, calculate D2E/DX2 analyt!
 ! Z138  R(138,-3)              -0.2372         frozen, calculate D2E/DX2 analyt!
 ! X139  R(139,-1)               1.3332         frozen, calculate D2E/DX2 analyt!
 ! Y139  R(139,-2)              33.1537         frozen, calculate D2E/DX2 analyt!
 ! Z139  R(139,-3)               6.1308         frozen, calculate D2E/DX2 analyt!
 ! X140  R(140,-1)              -1.3788         frozen, calculate D2E/DX2 analyt!
 ! Y140  R(140,-2)              -3.9793         frozen, calculate D2E/DX2 analyt!
 ! Z140  R(140,-3)              -1.8261         frozen, calculate D2E/DX2 analyt!
 ! X144  R(144,-1)              -6.2878         frozen, calculate D2E/DX2 analyt!
 ! Y144  R(144,-2)              -7.1353         frozen, calculate D2E/DX2 analyt!
 ! Z144  R(144,-3)             -34.0032         frozen, calculate D2E/DX2 analyt!
 ! X145  R(145,-1)              -5.9368         frozen, calculate D2E/DX2 analyt!
 ! Y145  R(145,-2)              -7.8073         frozen, calculate D2E/DX2 analyt!
 ! Z145  R(145,-3)             -36.2672         frozen, calculate D2E/DX2 analyt!
 ! X146  R(146,-1)              -6.6198         frozen, calculate D2E/DX2 analyt!
 ! Y146  R(146,-2)              -7.9953         frozen, calculate D2E/DX2 analyt!
 ! Z146  R(146,-3)             -35.0621         frozen, calculate D2E/DX2 analyt!
 ! X147  R(147,-1)              -0.1858         frozen, calculate D2E/DX2 analyt!
 ! Y147  R(147,-2)              30.7877         frozen, calculate D2E/DX2 analyt!
 ! Z147  R(147,-3)               7.7038         frozen, calculate D2E/DX2 analyt!
 ! X148  R(148,-1)               0.1512         frozen, calculate D2E/DX2 analyt!
 ! Y148  R(148,-2)              30.6437         frozen, calculate D2E/DX2 analyt!
 ! Z148  R(148,-3)               4.5008         frozen, calculate D2E/DX2 analyt!
 ! X149  R(149,-1)              -1.8608         frozen, calculate D2E/DX2 analyt!
 ! Y149  R(149,-2)              32.8017         frozen, calculate D2E/DX2 analyt!
 ! Z149  R(149,-3)               5.8158         frozen, calculate D2E/DX2 analyt!
 ! X150  R(150,-1)               4.4532         frozen, calculate D2E/DX2 analyt!
 ! Y150  R(150,-2)               0.9687         frozen, calculate D2E/DX2 analyt!
 ! Z150  R(150,-3)              35.7558         frozen, calculate D2E/DX2 analyt!
 ! X157  R(157,-1)               9.3812         frozen, calculate D2E/DX2 analyt!
 ! Y157  R(157,-2)               4.7767         frozen, calculate D2E/DX2 analyt!
 ! Z157  R(157,-3)              37.6998         frozen, calculate D2E/DX2 analyt!
 ! X158  R(158,-1)               3.5412         frozen, calculate D2E/DX2 analyt!
 ! Y158  R(158,-2)              -0.0733         frozen, calculate D2E/DX2 analyt!
 ! Z158  R(158,-3)               0.0659         frozen, calculate D2E/DX2 analyt!
 ! X159  R(159,-1)               5.7672         frozen, calculate D2E/DX2 analyt!
 ! Y159  R(159,-2)              36.7457         frozen, calculate D2E/DX2 analyt!
 ! Z159  R(159,-3)               8.5189         frozen, calculate D2E/DX2 analyt!
 ! X160  R(160,-1)              -2.2118         frozen, calculate D2E/DX2 analyt!
 ! Y160  R(160,-2)              -5.5033         frozen, calculate D2E/DX2 analyt!
 ! Z160  R(160,-3)             -33.4432         frozen, calculate D2E/DX2 analyt!
 ! X161  R(161,-1)               8.8462         frozen, calculate D2E/DX2 analyt!
 ! Y161  R(161,-2)               5.7857         frozen, calculate D2E/DX2 analyt!
 ! Z161  R(161,-3)              38.0808         frozen, calculate D2E/DX2 analyt!
 ! X162  R(162,-1)              -2.5148         frozen, calculate D2E/DX2 analyt!
 ! Y162  R(162,-2)              -6.0453         frozen, calculate D2E/DX2 analyt!
 ! Z162  R(162,-3)             -32.4112         frozen, calculate D2E/DX2 analyt!
 ! X163  R(163,-1)               3.1302         frozen, calculate D2E/DX2 analyt!
 ! Y163  R(163,-2)               0.8957         frozen, calculate D2E/DX2 analyt!
 ! Z163  R(163,-3)               0.6488         frozen, calculate D2E/DX2 analyt!
 ! X164  R(164,-1)               5.7962         frozen, calculate D2E/DX2 analyt!
 ! Y164  R(164,-2)              37.9177         frozen, calculate D2E/DX2 analyt!
 ! Z164  R(164,-3)               8.2488         frozen, calculate D2E/DX2 analyt!
 ! X165  R(165,-1)              -7.6928         frozen, calculate D2E/DX2 analyt!
 ! Y165  R(165,-2)              -9.0823         frozen, calculate D2E/DX2 analyt!
 ! Z165  R(165,-3)             -34.8652         frozen, calculate D2E/DX2 analyt!
 ! X187  R(187,-1)              -8.9191         frozen, calculate D2E/DX2 analyt!
 ! Y187  R(187,-2)              -9.261          frozen, calculate D2E/DX2 analyt!
 ! Z187  R(187,-3)               0.7181         frozen, calculate D2E/DX2 analyt!
 ! R1    R(1,2)                  1.5327         calculate D2E/DX2 analytically  !
 ! R2    R(1,188)                1.0916         calculate D2E/DX2 analytically  !
 ! R3    R(1,189)                1.0929         calculate D2E/DX2 analytically  !
 ! R4    R(1,190)                1.0951         calculate D2E/DX2 analytically  !
 ! R5    R(2,3)                  1.5424         calculate D2E/DX2 analytically  !
 ! R6    R(2,191)                1.0959         calculate D2E/DX2 analytically  !
 ! R7    R(2,192)                1.0938         calculate D2E/DX2 analytically  !
 ! R8    R(3,4)                  1.5259         calculate D2E/DX2 analytically  !
 ! R9    R(3,5)                  1.5164         calculate D2E/DX2 analytically  !
 ! R10   R(3,193)                1.0938         calculate D2E/DX2 analytically  !
 ! R11   R(4,194)                1.0935         calculate D2E/DX2 analytically  !
 ! R12   R(4,195)                1.0971         calculate D2E/DX2 analytically  !
 ! R13   R(4,196)                1.093          calculate D2E/DX2 analytically  !
 ! R14   R(5,197)                1.0821         calculate D2E/DX2 analytically  !
 ! R15   R(5,198)                1.0827         calculate D2E/DX2 analytically  !
 ! R16   R(5,199)                1.088          calculate D2E/DX2 analytically  !
 ! R17   R(6,7)                  1.5342         calculate D2E/DX2 analytically  !
 ! R18   R(6,200)                1.0899         calculate D2E/DX2 analytically  !
 ! R19   R(6,201)                1.0932         calculate D2E/DX2 analytically  !
 ! R20   R(6,202)                1.0961         calculate D2E/DX2 analytically  !
 ! R21   R(7,8)                  1.5302         calculate D2E/DX2 analytically  !
 ! R22   R(7,9)                  1.5206         calculate D2E/DX2 analytically  !
 ! R23   R(7,203)                1.0976         calculate D2E/DX2 analytically  !
 ! R24   R(8,204)                1.0963         calculate D2E/DX2 analytically  !
 ! R25   R(8,205)                1.0917         calculate D2E/DX2 analytically  !
 ! R26   R(8,206)                1.0937         calculate D2E/DX2 analytically  !
 ! R27   R(9,207)                1.0929         calculate D2E/DX2 analytically  !
 ! R28   R(9,208)                1.0922         calculate D2E/DX2 analytically  !
 ! R29   R(9,209)                1.0948         calculate D2E/DX2 analytically  !
 ! R30   R(10,11)                1.5412         calculate D2E/DX2 analytically  !
 ! R31   R(10,210)               1.0912         calculate D2E/DX2 analytically  !
 ! R32   R(10,211)               1.0965         calculate D2E/DX2 analytically  !
 ! R33   R(10,212)               1.0942         calculate D2E/DX2 analytically  !
 ! R34   R(11,12)                1.5283         calculate D2E/DX2 analytically  !
 ! R35   R(11,13)                1.531          calculate D2E/DX2 analytically  !
 ! R36   R(11,213)               1.0945         calculate D2E/DX2 analytically  !
 ! R37   R(12,214)               1.0785         calculate D2E/DX2 analytically  !
 ! R38   R(12,215)               1.0951         calculate D2E/DX2 analytically  !
 ! R39   R(12,216)               1.0953         calculate D2E/DX2 analytically  !
 ! R40   R(12,280)               2.7916         calculate D2E/DX2 analytically  !
 ! R41   R(13,217)               1.0852         calculate D2E/DX2 analytically  !
 ! R42   R(13,218)               1.0966         calculate D2E/DX2 analytically  !
 ! R43   R(13,219)               1.0934         calculate D2E/DX2 analytically  !
 ! R44   R(14,15)                1.54           calculate D2E/DX2 analytically  !
 ! R45   R(14,210)               2.7899         calculate D2E/DX2 analytically  !
 ! R46   R(14,220)               1.0888         calculate D2E/DX2 analytically  !
 ! R47   R(14,221)               1.0926         calculate D2E/DX2 analytically  !
 ! R48   R(14,222)               1.0935         calculate D2E/DX2 analytically  !
 ! R49   R(15,223)               1.0921         calculate D2E/DX2 analytically  !
 ! R50   R(15,224)               1.093          calculate D2E/DX2 analytically  !
 ! R51   R(15,225)               1.094          calculate D2E/DX2 analytically  !
 ! R52   R(16,17)                1.5248         calculate D2E/DX2 analytically  !
 ! R53   R(16,226)               1.0922         calculate D2E/DX2 analytically  !
 ! R54   R(16,227)               1.0932         calculate D2E/DX2 analytically  !
 ! R55   R(16,228)               1.0932         calculate D2E/DX2 analytically  !
 ! R56   R(17,18)                1.5223         calculate D2E/DX2 analytically  !
 ! R57   R(17,229)               1.0895         calculate D2E/DX2 analytically  !
 ! R58   R(17,230)               1.0935         calculate D2E/DX2 analytically  !
 ! R59   R(18,19)                1.3296         calculate D2E/DX2 analytically  !
 ! R60   R(18,20)                1.2263         calculate D2E/DX2 analytically  !
 ! R61   R(19,231)               1.0094         calculate D2E/DX2 analytically  !
 ! R62   R(19,400)               1.0095         calculate D2E/DX2 analytically  !
 ! R63   R(21,22)                1.5292         calculate D2E/DX2 analytically  !
 ! R64   R(21,162)              22.683          calculate D2E/DX2 analytically  !
 ! R65   R(21,232)               1.0926         calculate D2E/DX2 analytically  !
 ! R66   R(21,233)               1.0922         calculate D2E/DX2 analytically  !
 ! R67   R(21,234)               1.0945         calculate D2E/DX2 analytically  !
 ! R68   R(22,23)                1.5055         calculate D2E/DX2 analytically  !
 ! R69   R(22,235)               1.094          calculate D2E/DX2 analytically  !
 ! R70   R(22,236)               1.0953         calculate D2E/DX2 analytically  !
 ! R71   R(23,24)                1.4008         calculate D2E/DX2 analytically  !
 ! R72   R(23,25)                1.4062         calculate D2E/DX2 analytically  !
 ! R73   R(24,26)                1.3967         calculate D2E/DX2 analytically  !
 ! R74   R(24,237)               1.0803         calculate D2E/DX2 analytically  !
 ! R75   R(25,27)                1.408          calculate D2E/DX2 analytically  !
 ! R76   R(25,238)               1.0818         calculate D2E/DX2 analytically  !
 ! R77   R(26,28)                1.3972         calculate D2E/DX2 analytically  !
 ! R78   R(26,239)               1.0712         calculate D2E/DX2 analytically  !
 ! R79   R(26,262)               2.3037         calculate D2E/DX2 analytically  !
 ! R80   R(27,28)                1.4071         calculate D2E/DX2 analytically  !
 ! R81   R(27,240)               1.0711         calculate D2E/DX2 analytically  !
 ! R82   R(28,29)                1.3636         calculate D2E/DX2 analytically  !
 ! R83   R(29,241)               0.964          calculate D2E/DX2 analytically  !
 ! R84   R(30,31)                1.5243         calculate D2E/DX2 analytically  !
 ! R85   R(30,242)               1.0959         calculate D2E/DX2 analytically  !
 ! R86   R(30,243)               1.0934         calculate D2E/DX2 analytically  !
 ! R87   R(30,244)               1.0939         calculate D2E/DX2 analytically  !
 ! R88   R(30,415)              23.6556         calculate D2E/DX2 analytically  !
 ! R89   R(31,32)                1.4903         calculate D2E/DX2 analytically  !
 ! R90   R(31,245)               1.096          calculate D2E/DX2 analytically  !
 ! R91   R(31,246)               1.0966         calculate D2E/DX2 analytically  !
 ! R92   R(32,33)                1.3979         calculate D2E/DX2 analytically  !
 ! R93   R(32,34)                1.3976         calculate D2E/DX2 analytically  !
 ! R94   R(33,35)                1.4027         calculate D2E/DX2 analytically  !
 ! R95   R(33,247)               1.0859         calculate D2E/DX2 analytically  !
 ! R96   R(34,36)                1.3948         calculate D2E/DX2 analytically  !
 ! R97   R(34,248)               1.085          calculate D2E/DX2 analytically  !
 ! R98   R(34,335)               2.5242         calculate D2E/DX2 analytically  !
 ! R99   R(35,37)                1.3986         calculate D2E/DX2 analytically  !
 ! R100  R(35,198)               2.3384         calculate D2E/DX2 analytically  !
 ! R101  R(35,249)               1.0834         calculate D2E/DX2 analytically  !
 ! R102  R(36,37)                1.3973         calculate D2E/DX2 analytically  !
 ! R103  R(36,250)               1.0525         calculate D2E/DX2 analytically  !
 ! R104  R(37,251)               1.0765         calculate D2E/DX2 analytically  !
 ! R105  R(38,39)                1.5271         calculate D2E/DX2 analytically  !
 ! R106  R(38,252)               1.0972         calculate D2E/DX2 analytically  !
 ! R107  R(38,253)               1.0962         calculate D2E/DX2 analytically  !
 ! R108  R(38,254)               1.089          calculate D2E/DX2 analytically  !
 ! R109  R(39,40)                1.5318         calculate D2E/DX2 analytically  !
 ! R110  R(39,255)               1.0998         calculate D2E/DX2 analytically  !
 ! R111  R(39,256)               1.0939         calculate D2E/DX2 analytically  !
 ! R112  R(39,308)               2.4152         calculate D2E/DX2 analytically  !
 ! R113  R(40,41)                1.5339         calculate D2E/DX2 analytically  !
 ! R114  R(40,257)               1.0994         calculate D2E/DX2 analytically  !
 ! R115  R(40,258)               1.0782         calculate D2E/DX2 analytically  !
 ! R116  R(40,308)               2.2267         calculate D2E/DX2 analytically  !
 ! R117  R(41,42)                1.2538         calculate D2E/DX2 analytically  !
 ! R118  R(41,43)                1.2485         calculate D2E/DX2 analytically  !
 ! R119  R(43,367)               2.2881         calculate D2E/DX2 analytically  !
 ! R120  R(44,45)                1.5489         calculate D2E/DX2 analytically  !
 ! R121  R(44,259)               1.0908         calculate D2E/DX2 analytically  !
 ! R122  R(44,260)               1.0941         calculate D2E/DX2 analytically  !
 ! R123  R(44,261)               1.0933         calculate D2E/DX2 analytically  !
 ! R124  R(45,46)                1.5339         calculate D2E/DX2 analytically  !
 ! R125  R(45,47)                1.4234         calculate D2E/DX2 analytically  !
 ! R126  R(45,262)               1.0885         calculate D2E/DX2 analytically  !
 ! R127  R(46,239)               2.2185         calculate D2E/DX2 analytically  !
 ! R128  R(46,263)               1.0899         calculate D2E/DX2 analytically  !
 ! R129  R(46,264)               1.0968         calculate D2E/DX2 analytically  !
 ! R130  R(46,265)               1.0896         calculate D2E/DX2 analytically  !
 ! R131  R(47,266)               0.9621         calculate D2E/DX2 analytically  !
 ! R132  R(47,269)               3.0671         calculate D2E/DX2 analytically  !
 ! R133  R(48,178)               3.0523         calculate D2E/DX2 analytically  !
 ! R134  R(48,259)               2.9664         calculate D2E/DX2 analytically  !
 ! R135  R(48,267)               1.0909         calculate D2E/DX2 analytically  !
 ! R136  R(48,268)               1.0913         calculate D2E/DX2 analytically  !
 ! R137  R(48,269)               1.0903         calculate D2E/DX2 analytically  !
 ! R138  R(48,270)               1.091          calculate D2E/DX2 analytically  !
 ! R139  R(49,50)                1.4557         calculate D2E/DX2 analytically  !
 ! R140  R(49,176)               1.0142         calculate D2E/DX2 analytically  !
 ! R141  R(49,177)               1.011          calculate D2E/DX2 analytically  !
 ! R142  R(50,51)                1.5358         calculate D2E/DX2 analytically  !
 ! R143  R(50,53)                1.5514         calculate D2E/DX2 analytically  !
 ! R144  R(50,175)               1.0945         calculate D2E/DX2 analytically  !
 ! R145  R(51,52)                1.23           calculate D2E/DX2 analytically  !
 ! R146  R(51,57)                1.3381         calculate D2E/DX2 analytically  !
 ! R147  R(53,54)                1.5413         calculate D2E/DX2 analytically  !
 ! R148  R(53,55)                1.5362         calculate D2E/DX2 analytically  !
 ! R149  R(53,166)               1.0947         calculate D2E/DX2 analytically  !
 ! R150  R(54,56)                1.534          calculate D2E/DX2 analytically  !
 ! R151  R(54,170)               1.0951         calculate D2E/DX2 analytically  !
 ! R152  R(54,171)               1.0894         calculate D2E/DX2 analytically  !
 ! R153  R(55,167)               1.0949         calculate D2E/DX2 analytically  !
 ! R154  R(55,168)               1.0789         calculate D2E/DX2 analytically  !
 ! R155  R(55,169)               1.09           calculate D2E/DX2 analytically  !
 ! R156  R(56,172)               1.0921         calculate D2E/DX2 analytically  !
 ! R157  R(56,173)               1.0945         calculate D2E/DX2 analytically  !
 ! R158  R(56,174)               1.0936         calculate D2E/DX2 analytically  !
 ! R159  R(57,58)                1.4549         calculate D2E/DX2 analytically  !
 ! R160  R(57,186)               1.0111         calculate D2E/DX2 analytically  !
 ! R161  R(58,59)                1.5273         calculate D2E/DX2 analytically  !
 ! R162  R(58,61)                1.5351         calculate D2E/DX2 analytically  !
 ! R163  R(58,185)               1.088          calculate D2E/DX2 analytically  !
 ! R164  R(59,60)                1.2583         calculate D2E/DX2 analytically  !
 ! R165  R(59,187)               1.43           calculate D2E/DX2 analytically  !
 ! R166  R(61,62)                1.5067         calculate D2E/DX2 analytically  !
 ! R167  R(61,178)               1.0954         calculate D2E/DX2 analytically  !
 ! R168  R(61,179)               1.0892         calculate D2E/DX2 analytically  !
 ! R169  R(62,63)                1.4065         calculate D2E/DX2 analytically  !
 ! R170  R(62,64)                1.4052         calculate D2E/DX2 analytically  !
 ! R171  R(63,65)                1.4041         calculate D2E/DX2 analytically  !
 ! R172  R(63,180)               1.0807         calculate D2E/DX2 analytically  !
 ! R173  R(64,66)                1.4051         calculate D2E/DX2 analytically  !
 ! R174  R(64,181)               1.0842         calculate D2E/DX2 analytically  !
 ! R175  R(65,67)                1.4062         calculate D2E/DX2 analytically  !
 ! R176  R(65,182)               1.0834         calculate D2E/DX2 analytically  !
 ! R177  R(65,317)               2.4493         calculate D2E/DX2 analytically  !
 ! R178  R(66,67)                1.4062         calculate D2E/DX2 analytically  !
 ! R179  R(66,183)               1.0841         calculate D2E/DX2 analytically  !
 ! R180  R(67,184)               1.0838         calculate D2E/DX2 analytically  !
 ! R181  R(68,69)                1.5305         calculate D2E/DX2 analytically  !
 ! R182  R(68,271)               1.0942         calculate D2E/DX2 analytically  !
 ! R183  R(68,272)               1.0937         calculate D2E/DX2 analytically  !
 ! R184  R(68,273)               1.0933         calculate D2E/DX2 analytically  !
 ! R185  R(69,70)                1.5115         calculate D2E/DX2 analytically  !
 ! R186  R(69,274)               1.0948         calculate D2E/DX2 analytically  !
 ! R187  R(69,275)               1.0962         calculate D2E/DX2 analytically  !
 ! R188  R(70,71)                1.4064         calculate D2E/DX2 analytically  !
 ! R189  R(70,72)                1.406          calculate D2E/DX2 analytically  !
 ! R190  R(71,73)                1.4061         calculate D2E/DX2 analytically  !
 ! R191  R(71,276)               1.0843         calculate D2E/DX2 analytically  !
 ! R192  R(72,74)                1.4054         calculate D2E/DX2 analytically  !
 ! R193  R(72,277)               1.0838         calculate D2E/DX2 analytically  !
 ! R194  R(73,75)                1.4069         calculate D2E/DX2 analytically  !
 ! R195  R(73,278)               1.0833         calculate D2E/DX2 analytically  !
 ! R196  R(74,75)                1.4066         calculate D2E/DX2 analytically  !
 ! R197  R(74,279)               1.0831         calculate D2E/DX2 analytically  !
 ! R198  R(75,76)                1.3649         calculate D2E/DX2 analytically  !
 ! R199  R(76,229)               2.4309         calculate D2E/DX2 analytically  !
 ! R200  R(76,280)               0.9658         calculate D2E/DX2 analytically  !
 ! R201  R(76,400)               1.9272         calculate D2E/DX2 analytically  !
 ! R202  R(76,409)               2.2926         calculate D2E/DX2 analytically  !
 ! R203  R(77,78)                1.5337         calculate D2E/DX2 analytically  !
 ! R204  R(77,281)               1.0952         calculate D2E/DX2 analytically  !
 ! R205  R(77,282)               1.0875         calculate D2E/DX2 analytically  !
 ! R206  R(77,283)               1.091          calculate D2E/DX2 analytically  !
 ! R207  R(78,79)                1.532          calculate D2E/DX2 analytically  !
 ! R208  R(78,284)               1.0966         calculate D2E/DX2 analytically  !
 ! R209  R(78,285)               1.0971         calculate D2E/DX2 analytically  !
 ! R210  R(79,80)                1.5264         calculate D2E/DX2 analytically  !
 ! R211  R(79,81)                1.5243         calculate D2E/DX2 analytically  !
 ! R212  R(79,286)               1.0988         calculate D2E/DX2 analytically  !
 ! R213  R(80,287)               1.0942         calculate D2E/DX2 analytically  !
 ! R214  R(80,288)               1.0946         calculate D2E/DX2 analytically  !
 ! R215  R(80,289)               1.0954         calculate D2E/DX2 analytically  !
 ! R216  R(81,290)               1.0951         calculate D2E/DX2 analytically  !
 ! R217  R(81,291)               1.0911         calculate D2E/DX2 analytically  !
 ! R218  R(81,292)               1.0958         calculate D2E/DX2 analytically  !
 ! R219  R(82,83)                1.5248         calculate D2E/DX2 analytically  !
 ! R220  R(82,293)               1.0969         calculate D2E/DX2 analytically  !
 ! R221  R(82,294)               1.087          calculate D2E/DX2 analytically  !
 ! R222  R(82,295)               1.0904         calculate D2E/DX2 analytically  !
 ! R223  R(83,84)                1.8066         calculate D2E/DX2 analytically  !
 ! R224  R(83,296)               1.0908         calculate D2E/DX2 analytically  !
 ! R225  R(83,297)               1.0893         calculate D2E/DX2 analytically  !
 ! R226  R(84,215)               2.963          calculate D2E/DX2 analytically  !
 ! R227  R(84,298)               1.3478         calculate D2E/DX2 analytically  !
 ! R228  R(85,86)                1.5316         calculate D2E/DX2 analytically  !
 ! R229  R(85,299)               1.0961         calculate D2E/DX2 analytically  !
 ! R230  R(85,300)               1.0915         calculate D2E/DX2 analytically  !
 ! R231  R(85,301)               1.0879         calculate D2E/DX2 analytically  !
 ! R232  R(86,87)                1.5107         calculate D2E/DX2 analytically  !
 ! R233  R(86,302)               1.0976         calculate D2E/DX2 analytically  !
 ! R234  R(86,303)               1.0958         calculate D2E/DX2 analytically  !
 ! R235  R(87,88)                1.4056         calculate D2E/DX2 analytically  !
 ! R236  R(87,89)                1.4049         calculate D2E/DX2 analytically  !
 ! R237  R(88,90)                1.4076         calculate D2E/DX2 analytically  !
 ! R238  R(88,304)               1.0811         calculate D2E/DX2 analytically  !
 ! R239  R(89,91)                1.403          calculate D2E/DX2 analytically  !
 ! R240  R(89,305)               1.0816         calculate D2E/DX2 analytically  !
 ! R241  R(90,92)                1.4071         calculate D2E/DX2 analytically  !
 ! R242  R(90,306)               1.0812         calculate D2E/DX2 analytically  !
 ! R243  R(90,338)               2.4885         calculate D2E/DX2 analytically  !
 ! R244  R(91,92)                1.4036         calculate D2E/DX2 analytically  !
 ! R245  R(91,307)               1.0822         calculate D2E/DX2 analytically  !
 ! R246  R(92,93)                1.3648         calculate D2E/DX2 analytically  !
 ! R247  R(93,308)               0.9596         calculate D2E/DX2 analytically  !
 ! R248  R(94,95)                1.5333         calculate D2E/DX2 analytically  !
 ! R249  R(94,309)               1.0941         calculate D2E/DX2 analytically  !
 ! R250  R(94,310)               1.0883         calculate D2E/DX2 analytically  !
 ! R251  R(94,311)               1.0927         calculate D2E/DX2 analytically  !
 ! R252  R(95,96)                1.533          calculate D2E/DX2 analytically  !
 ! R253  R(95,312)               1.0979         calculate D2E/DX2 analytically  !
 ! R254  R(95,313)               1.0968         calculate D2E/DX2 analytically  !
 ! R255  R(96,97)                1.5243         calculate D2E/DX2 analytically  !
 ! R256  R(96,98)                1.5279         calculate D2E/DX2 analytically  !
 ! R257  R(96,314)               1.0976         calculate D2E/DX2 analytically  !
 ! R258  R(97,297)               2.8113         calculate D2E/DX2 analytically  !
 ! R259  R(97,315)               1.0961         calculate D2E/DX2 analytically  !
 ! R260  R(97,316)               1.0893         calculate D2E/DX2 analytically  !
 ! R261  R(97,317)               1.0873         calculate D2E/DX2 analytically  !
 ! R262  R(98,318)               1.0923         calculate D2E/DX2 analytically  !
 ! R263  R(98,319)               1.0961         calculate D2E/DX2 analytically  !
 ! R264  R(98,320)               1.0886         calculate D2E/DX2 analytically  !
 ! R265  R(99,100)               1.5303         calculate D2E/DX2 analytically  !
 ! R266  R(99,321)               1.0928         calculate D2E/DX2 analytically  !
 ! R267  R(99,322)               1.0883         calculate D2E/DX2 analytically  !
 ! R268  R(99,323)               1.0937         calculate D2E/DX2 analytically  !
 ! R269  R(100,101)              1.5348         calculate D2E/DX2 analytically  !
 ! R270  R(100,102)              1.4281         calculate D2E/DX2 analytically  !
 ! R271  R(100,324)              1.0981         calculate D2E/DX2 analytically  !
 ! R272  R(101,325)              1.0945         calculate D2E/DX2 analytically  !
 ! R273  R(101,326)              1.0954         calculate D2E/DX2 analytically  !
 ! R274  R(101,327)              1.0934         calculate D2E/DX2 analytically  !
 ! R275  R(101,428)             24.6244         calculate D2E/DX2 analytically  !
 ! R276  R(102,300)              2.566          calculate D2E/DX2 analytically  !
 ! R277  R(102,328)              0.9613         calculate D2E/DX2 analytically  !
 ! R278  R(103,104)              1.534          calculate D2E/DX2 analytically  !
 ! R279  R(103,329)              1.0907         calculate D2E/DX2 analytically  !
 ! R280  R(103,330)              1.0964         calculate D2E/DX2 analytically  !
 ! R281  R(103,331)              1.0927         calculate D2E/DX2 analytically  !
 ! R282  R(104,105)              1.5118         calculate D2E/DX2 analytically  !
 ! R283  R(104,106)              1.5287         calculate D2E/DX2 analytically  !
 ! R284  R(104,332)              1.1004         calculate D2E/DX2 analytically  !
 ! R285  R(105,333)              1.0923         calculate D2E/DX2 analytically  !
 ! R286  R(105,334)              1.0952         calculate D2E/DX2 analytically  !
 ! R287  R(105,335)              1.0899         calculate D2E/DX2 analytically  !
 ! R288  R(106,336)              1.0938         calculate D2E/DX2 analytically  !
 ! R289  R(106,337)              1.0964         calculate D2E/DX2 analytically  !
 ! R290  R(106,338)              1.0867         calculate D2E/DX2 analytically  !
 ! R291  R(107,108)              1.54           calculate D2E/DX2 analytically  !
 ! R292  R(107,339)              1.095          calculate D2E/DX2 analytically  !
 ! R293  R(107,340)              1.0936         calculate D2E/DX2 analytically  !
 ! R294  R(107,341)              1.0903         calculate D2E/DX2 analytically  !
 ! R295  R(108,342)              1.0936         calculate D2E/DX2 analytically  !
 ! R296  R(108,343)              1.0843         calculate D2E/DX2 analytically  !
 ! R297  R(108,344)              1.0901         calculate D2E/DX2 analytically  !
 ! R298  R(109,110)              1.5487         calculate D2E/DX2 analytically  !
 ! R299  R(109,345)              1.0882         calculate D2E/DX2 analytically  !
 ! R300  R(109,346)              1.0951         calculate D2E/DX2 analytically  !
 ! R301  R(109,347)              1.095          calculate D2E/DX2 analytically  !
 ! R302  R(110,111)              1.5284         calculate D2E/DX2 analytically  !
 ! R303  R(110,112)              1.53           calculate D2E/DX2 analytically  !
 ! R304  R(110,348)              1.0978         calculate D2E/DX2 analytically  !
 ! R305  R(111,349)              1.0936         calculate D2E/DX2 analytically  !
 ! R306  R(111,350)              1.0959         calculate D2E/DX2 analytically  !
 ! R307  R(111,351)              1.0957         calculate D2E/DX2 analytically  !
 ! R308  R(112,352)              1.0934         calculate D2E/DX2 analytically  !
 ! R309  R(112,353)              1.0939         calculate D2E/DX2 analytically  !
 ! R310  R(112,354)              1.0929         calculate D2E/DX2 analytically  !
 ! R311  R(113,130)              1.3906         calculate D2E/DX2 analytically  !
 ! R312  R(113,133)              1.3987         calculate D2E/DX2 analytically  !
 ! R313  R(113,214)              2.2661         calculate D2E/DX2 analytically  !
 ! R314  R(113,355)              1.0773         calculate D2E/DX2 analytically  !
 ! R315  R(114,131)              1.3931         calculate D2E/DX2 analytically  !
 ! R316  R(114,133)              1.3965         calculate D2E/DX2 analytically  !
 ! R317  R(114,356)              1.0811         calculate D2E/DX2 analytically  !
 ! R318  R(115,128)              1.3916         calculate D2E/DX2 analytically  !
 ! R319  R(115,134)              1.3982         calculate D2E/DX2 analytically  !
 ! R320  R(115,357)              1.0817         calculate D2E/DX2 analytically  !
 ! R321  R(116,129)              1.3943         calculate D2E/DX2 analytically  !
 ! R322  R(116,134)              1.3966         calculate D2E/DX2 analytically  !
 ! R323  R(116,358)              1.086          calculate D2E/DX2 analytically  !
 ! R324  R(117,123)              1.3931         calculate D2E/DX2 analytically  !
 ! R325  R(117,135)              1.3986         calculate D2E/DX2 analytically  !
 ! R326  R(117,359)              1.0792         calculate D2E/DX2 analytically  !
 ! R327  R(118,124)              1.3943         calculate D2E/DX2 analytically  !
 ! R328  R(118,135)              1.3964         calculate D2E/DX2 analytically  !
 ! R329  R(118,360)              1.0862         calculate D2E/DX2 analytically  !
 ! R330  R(119,120)              1.512          calculate D2E/DX2 analytically  !
 ! R331  R(119,121)              1.3988         calculate D2E/DX2 analytically  !
 ! R332  R(119,122)              1.3938         calculate D2E/DX2 analytically  !
 ! R333  R(120,132)              1.5467         calculate D2E/DX2 analytically  !
 ! R334  R(120,361)              1.0959         calculate D2E/DX2 analytically  !
 ! R335  R(120,362)              1.0959         calculate D2E/DX2 analytically  !
 ! R336  R(121,144)              1.3889         calculate D2E/DX2 analytically  !
 ! R337  R(121,363)              1.0797         calculate D2E/DX2 analytically  !
 ! R338  R(122,145)              1.3953         calculate D2E/DX2 analytically  !
 ! R339  R(122,364)              1.0862         calculate D2E/DX2 analytically  !
 ! R340  R(123,150)              1.4025         calculate D2E/DX2 analytically  !
 ! R341  R(123,365)              1.0861         calculate D2E/DX2 analytically  !
 ! R342  R(124,150)              1.4017         calculate D2E/DX2 analytically  !
 ! R343  R(124,366)              1.0865         calculate D2E/DX2 analytically  !
 ! R344  R(125,133)              1.5122         calculate D2E/DX2 analytically  !
 ! R345  R(125,138)              1.5467         calculate D2E/DX2 analytically  !
 ! R346  R(125,367)              1.1017         calculate D2E/DX2 analytically  !
 ! R347  R(125,368)              1.0908         calculate D2E/DX2 analytically  !
 ! R348  R(126,134)              1.5123         calculate D2E/DX2 analytically  !
 ! R349  R(126,136)              1.5462         calculate D2E/DX2 analytically  !
 ! R350  R(126,369)              1.0945         calculate D2E/DX2 analytically  !
 ! R351  R(126,370)              1.0924         calculate D2E/DX2 analytically  !
 ! R352  R(127,135)              1.513          calculate D2E/DX2 analytically  !
 ! R353  R(127,137)              1.5457         calculate D2E/DX2 analytically  !
 ! R354  R(127,371)              1.0957         calculate D2E/DX2 analytically  !
 ! R355  R(127,372)              1.0936         calculate D2E/DX2 analytically  !
 ! R356  R(128,139)              1.402          calculate D2E/DX2 analytically  !
 ! R357  R(128,373)              1.0851         calculate D2E/DX2 analytically  !
 ! R358  R(129,139)              1.3997         calculate D2E/DX2 analytically  !
 ! R359  R(129,374)              1.0862         calculate D2E/DX2 analytically  !
 ! R360  R(130,140)              1.405          calculate D2E/DX2 analytically  !
 ! R361  R(130,214)              2.4507         calculate D2E/DX2 analytically  !
 ! R362  R(130,375)              1.0846         calculate D2E/DX2 analytically  !
 ! R363  R(131,140)              1.4027         calculate D2E/DX2 analytically  !
 ! R364  R(131,376)              1.0771         calculate D2E/DX2 analytically  !
 ! R365  R(132,160)              1.5097         calculate D2E/DX2 analytically  !
 ! R366  R(132,377)              1.0888         calculate D2E/DX2 analytically  !
 ! R367  R(132,378)              1.0982         calculate D2E/DX2 analytically  !
 ! R368  R(136,159)              1.5105         calculate D2E/DX2 analytically  !
 ! R369  R(136,379)              1.0864         calculate D2E/DX2 analytically  !
 ! R370  R(136,380)              1.0985         calculate D2E/DX2 analytically  !
 ! R371  R(137,157)              1.5106         calculate D2E/DX2 analytically  !
 ! R372  R(137,381)              1.0892         calculate D2E/DX2 analytically  !
 ! R373  R(137,382)              1.0922         calculate D2E/DX2 analytically  !
 ! R374  R(138,158)              1.5104         calculate D2E/DX2 analytically  !
 ! R375  R(138,383)              1.0869         calculate D2E/DX2 analytically  !
 ! R376  R(138,384)              1.0918         calculate D2E/DX2 analytically  !
 ! R377  R(139,421)              1.9752         calculate D2E/DX2 analytically  !
 ! R378  R(140,402)              1.8926         calculate D2E/DX2 analytically  !
 ! R379  R(141,165)              1.5474         calculate D2E/DX2 analytically  !
 ! R380  R(141,385)              1.0945         calculate D2E/DX2 analytically  !
 ! R381  R(141,386)              1.0934         calculate D2E/DX2 analytically  !
 ! R382  R(141,387)              1.0926         calculate D2E/DX2 analytically  !
 ! R383  R(142,165)              1.5475         calculate D2E/DX2 analytically  !
 ! R384  R(142,388)              1.0935         calculate D2E/DX2 analytically  !
 ! R385  R(142,389)              1.0946         calculate D2E/DX2 analytically  !
 ! R386  R(142,390)              1.0927         calculate D2E/DX2 analytically  !
 ! R387  R(143,165)              1.5383         calculate D2E/DX2 analytically  !
 ! R388  R(143,391)              1.0931         calculate D2E/DX2 analytically  !
 ! R389  R(143,392)              1.0931         calculate D2E/DX2 analytically  !
 ! R390  R(143,393)              1.0934         calculate D2E/DX2 analytically  !
 ! R391  R(144,146)              1.404          calculate D2E/DX2 analytically  !
 ! R392  R(144,394)              1.0806         calculate D2E/DX2 analytically  !
 ! R393  R(145,146)              1.3978         calculate D2E/DX2 analytically  !
 ! R394  R(145,395)              1.0848         calculate D2E/DX2 analytically  !
 ! R395  R(146,165)              1.54           calculate D2E/DX2 analytically  !
 ! R396  R(147,418)              1.0922         calculate D2E/DX2 analytically  !
 ! R397  R(147,419)              1.0923         calculate D2E/DX2 analytically  !
 ! R398  R(147,420)              1.0925         calculate D2E/DX2 analytically  !
 ! R399  R(147,421)              1.9759         calculate D2E/DX2 analytically  !
 ! R400  R(148,242)             23.3775         calculate D2E/DX2 analytically  !
 ! R401  R(148,415)              1.092          calculate D2E/DX2 analytically  !
 ! R402  R(148,416)              1.0927         calculate D2E/DX2 analytically  !
 ! R403  R(148,417)              1.0924         calculate D2E/DX2 analytically  !
 ! R404  R(148,421)              1.9728         calculate D2E/DX2 analytically  !
 ! R405  R(149,412)              1.0923         calculate D2E/DX2 analytically  !
 ! R406  R(149,413)              1.0927         calculate D2E/DX2 analytically  !
 ! R407  R(149,414)              1.092          calculate D2E/DX2 analytically  !
 ! R408  R(149,421)              1.9763         calculate D2E/DX2 analytically  !
 ! R409  R(150,422)              2.154          calculate D2E/DX2 analytically  !
 ! R410  R(151,402)              1.8792         calculate D2E/DX2 analytically  !
 ! R411  R(151,409)              1.0881         calculate D2E/DX2 analytically  !
 ! R412  R(151,410)              1.0871         calculate D2E/DX2 analytically  !
 ! R413  R(151,411)              1.0937         calculate D2E/DX2 analytically  !
 ! R414  R(152,220)              2.8388         calculate D2E/DX2 analytically  !
 ! R415  R(152,402)              1.8903         calculate D2E/DX2 analytically  !
 ! R416  R(152,406)              1.0935         calculate D2E/DX2 analytically  !
 ! R417  R(152,407)              1.0896         calculate D2E/DX2 analytically  !
 ! R418  R(152,408)              1.0902         calculate D2E/DX2 analytically  !
 ! R419  R(153,402)              1.897          calculate D2E/DX2 analytically  !
 ! R420  R(153,403)              1.0885         calculate D2E/DX2 analytically  !
 ! R421  R(153,404)              1.0884         calculate D2E/DX2 analytically  !
 ! R422  R(153,405)              1.0926         calculate D2E/DX2 analytically  !
 ! R423  R(154,422)              2.1532         calculate D2E/DX2 analytically  !
 ! R424  R(154,423)              1.092          calculate D2E/DX2 analytically  !
 ! R425  R(154,424)              1.0922         calculate D2E/DX2 analytically  !
 ! R426  R(154,425)              1.0917         calculate D2E/DX2 analytically  !
 ! R427  R(155,422)              2.152          calculate D2E/DX2 analytically  !
 ! R428  R(155,429)              1.0921         calculate D2E/DX2 analytically  !
 ! R429  R(155,430)              1.0921         calculate D2E/DX2 analytically  !
 ! R430  R(155,431)              1.0921         calculate D2E/DX2 analytically  !
 ! R431  R(156,325)             25.025          calculate D2E/DX2 analytically  !
 ! R432  R(156,422)              2.1528         calculate D2E/DX2 analytically  !
 ! R433  R(156,426)              1.0917         calculate D2E/DX2 analytically  !
 ! R434  R(156,427)              1.0922         calculate D2E/DX2 analytically  !
 ! R435  R(156,428)              1.092          calculate D2E/DX2 analytically  !
 ! R436  R(157,161)              1.2039         calculate D2E/DX2 analytically  !
 ! R437  R(157,396)              1.1143         calculate D2E/DX2 analytically  !
 ! R438  R(158,163)              1.2032         calculate D2E/DX2 analytically  !
 ! R439  R(158,343)              2.3451         calculate D2E/DX2 analytically  !
 ! R440  R(158,397)              1.0936         calculate D2E/DX2 analytically  !
 ! R441  R(159,164)              1.2031         calculate D2E/DX2 analytically  !
 ! R442  R(159,398)              1.1141         calculate D2E/DX2 analytically  !
 ! R443  R(160,162)              1.2044         calculate D2E/DX2 analytically  !
 ! R444  R(160,234)             22.7896         calculate D2E/DX2 analytically  !
 ! R445  R(160,399)              1.1146         calculate D2E/DX2 analytically  !
 ! R446  R(162,232)             22.5771         calculate D2E/DX2 analytically  !
 ! R447  R(162,234)             21.7504         calculate D2E/DX2 analytically  !
 ! R448  R(163,331)              2.3621         calculate D2E/DX2 analytically  !
 ! R449  R(163,343)              2.5466         calculate D2E/DX2 analytically  !
 ! R450  R(168,404)              2.3666         calculate D2E/DX2 analytically  !
 ! R451  R(168,407)              2.0778         calculate D2E/DX2 analytically  !
 ! R452  R(168,408)              2.3415         calculate D2E/DX2 analytically  !
 ! R453  R(171,235)              1.8406         calculate D2E/DX2 analytically  !
 ! R454  R(187,401)              0.9662         calculate D2E/DX2 analytically  !
 ! R455  R(188,200)              2.0802         calculate D2E/DX2 analytically  !
 ! R456  R(193,368)              1.8821         calculate D2E/DX2 analytically  !
 ! R457  R(197,397)              1.615          calculate D2E/DX2 analytically  !
 ! R458  R(201,356)              2.1624         calculate D2E/DX2 analytically  !
 ! R459  R(208,356)              2.0603         calculate D2E/DX2 analytically  !
 ! R460  R(240,376)              1.608          calculate D2E/DX2 analytically  !
 ! R461  R(250,258)              1.5598         calculate D2E/DX2 analytically  !
 ! R462  R(282,294)              1.8076         calculate D2E/DX2 analytically  !
 ! R463  R(301,310)              1.8499         calculate D2E/DX2 analytically  !
 ! R464  R(322,329)              1.973          calculate D2E/DX2 analytically  !
 ! R465  R(341,345)              1.9528         calculate D2E/DX2 analytically  !
 ! A1    A(2,1,188)            111.0722         calculate D2E/DX2 analytically  !
 ! A2    A(2,1,189)            111.7049         calculate D2E/DX2 analytically  !
 ! A3    A(2,1,190)            112.0287         calculate D2E/DX2 analytically  !
 ! A4    A(188,1,189)          107.4773         calculate D2E/DX2 analytically  !
 ! A5    A(188,1,190)          107.4407         calculate D2E/DX2 analytically  !
 ! A6    A(189,1,190)          106.8608         calculate D2E/DX2 analytically  !
 ! A7    A(1,2,3)              109.1944         calculate D2E/DX2 analytically  !
 ! A8    A(1,2,191)            110.7082         calculate D2E/DX2 analytically  !
 ! A9    A(1,2,192)            110.2342         calculate D2E/DX2 analytically  !
 ! A10   A(3,2,191)            110.1184         calculate D2E/DX2 analytically  !
 ! A11   A(3,2,192)            109.392          calculate D2E/DX2 analytically  !
 ! A12   A(191,2,192)          107.1684         calculate D2E/DX2 analytically  !
 ! A13   A(2,3,4)              111.8154         calculate D2E/DX2 analytically  !
 ! A14   A(2,3,5)              111.6155         calculate D2E/DX2 analytically  !
 ! A15   A(2,3,193)            106.8586         calculate D2E/DX2 analytically  !
 ! A16   A(4,3,5)              107.9679         calculate D2E/DX2 analytically  !
 ! A17   A(4,3,193)            107.9601         calculate D2E/DX2 analytically  !
 ! A18   A(5,3,193)            110.5789         calculate D2E/DX2 analytically  !
 ! A19   A(3,4,194)            110.6438         calculate D2E/DX2 analytically  !
 ! A20   A(3,4,195)            110.5098         calculate D2E/DX2 analytically  !
 ! A21   A(3,4,196)            113.6279         calculate D2E/DX2 analytically  !
 ! A22   A(194,4,195)          107.321          calculate D2E/DX2 analytically  !
 ! A23   A(194,4,196)          107.1251         calculate D2E/DX2 analytically  !
 ! A24   A(195,4,196)          107.3372         calculate D2E/DX2 analytically  !
 ! A25   A(3,5,197)            109.7113         calculate D2E/DX2 analytically  !
 ! A26   A(3,5,198)            109.0758         calculate D2E/DX2 analytically  !
 ! A27   A(3,5,199)            114.6748         calculate D2E/DX2 analytically  !
 ! A28   A(197,5,198)          104.5697         calculate D2E/DX2 analytically  !
 ! A29   A(197,5,199)          110.0913         calculate D2E/DX2 analytically  !
 ! A30   A(198,5,199)          108.2147         calculate D2E/DX2 analytically  !
 ! A31   A(7,6,200)            110.4079         calculate D2E/DX2 analytically  !
 ! A32   A(7,6,201)            111.0517         calculate D2E/DX2 analytically  !
 ! A33   A(7,6,202)            111.9608         calculate D2E/DX2 analytically  !
 ! A34   A(200,6,201)          107.9009         calculate D2E/DX2 analytically  !
 ! A35   A(200,6,202)          107.9485         calculate D2E/DX2 analytically  !
 ! A36   A(201,6,202)          107.4063         calculate D2E/DX2 analytically  !
 ! A37   A(6,7,8)              112.8694         calculate D2E/DX2 analytically  !
 ! A38   A(6,7,9)              109.0466         calculate D2E/DX2 analytically  !
 ! A39   A(6,7,203)            108.3734         calculate D2E/DX2 analytically  !
 ! A40   A(8,7,9)              108.4017         calculate D2E/DX2 analytically  !
 ! A41   A(8,7,203)            108.9948         calculate D2E/DX2 analytically  !
 ! A42   A(9,7,203)            109.0985         calculate D2E/DX2 analytically  !
 ! A43   A(7,8,204)            112.2435         calculate D2E/DX2 analytically  !
 ! A44   A(7,8,205)            110.4896         calculate D2E/DX2 analytically  !
 ! A45   A(7,8,206)            111.2449         calculate D2E/DX2 analytically  !
 ! A46   A(204,8,205)          107.6241         calculate D2E/DX2 analytically  !
 ! A47   A(204,8,206)          107.7495         calculate D2E/DX2 analytically  !
 ! A48   A(205,8,206)          107.278          calculate D2E/DX2 analytically  !
 ! A49   A(7,9,207)            113.0004         calculate D2E/DX2 analytically  !
 ! A50   A(7,9,208)            111.973          calculate D2E/DX2 analytically  !
 ! A51   A(7,9,209)            111.6022         calculate D2E/DX2 analytically  !
 ! A52   A(207,9,208)          106.4657         calculate D2E/DX2 analytically  !
 ! A53   A(207,9,209)          106.9646         calculate D2E/DX2 analytically  !
 ! A54   A(208,9,209)          106.4194         calculate D2E/DX2 analytically  !
 ! A55   A(11,10,210)          111.7054         calculate D2E/DX2 analytically  !
 ! A56   A(11,10,211)          110.3547         calculate D2E/DX2 analytically  !
 ! A57   A(11,10,212)          111.2263         calculate D2E/DX2 analytically  !
 ! A58   A(210,10,211)         107.8438         calculate D2E/DX2 analytically  !
 ! A59   A(210,10,212)         107.9225         calculate D2E/DX2 analytically  !
 ! A60   A(211,10,212)         107.6254         calculate D2E/DX2 analytically  !
 ! A61   A(10,11,12)           111.9959         calculate D2E/DX2 analytically  !
 ! A62   A(10,11,13)           110.3416         calculate D2E/DX2 analytically  !
 ! A63   A(10,11,213)          108.7457         calculate D2E/DX2 analytically  !
 ! A64   A(12,11,13)           108.2572         calculate D2E/DX2 analytically  !
 ! A65   A(12,11,213)          108.8536         calculate D2E/DX2 analytically  !
 ! A66   A(13,11,213)          108.5783         calculate D2E/DX2 analytically  !
 ! A67   A(11,12,214)          111.7601         calculate D2E/DX2 analytically  !
 ! A68   A(11,12,215)          109.3876         calculate D2E/DX2 analytically  !
 ! A69   A(11,12,216)          111.2219         calculate D2E/DX2 analytically  !
 ! A70   A(11,12,280)          145.2845         calculate D2E/DX2 analytically  !
 ! A71   A(214,12,215)         107.4736         calculate D2E/DX2 analytically  !
 ! A72   A(214,12,216)         108.1427         calculate D2E/DX2 analytically  !
 ! A73   A(214,12,280)         101.4991         calculate D2E/DX2 analytically  !
 ! A74   A(215,12,216)         108.7369         calculate D2E/DX2 analytically  !
 ! A75   A(215,12,280)          67.8014         calculate D2E/DX2 analytically  !
 ! A76   A(216,12,280)          45.9098         calculate D2E/DX2 analytically  !
 ! A77   A(11,13,217)          111.089          calculate D2E/DX2 analytically  !
 ! A78   A(11,13,218)          110.4493         calculate D2E/DX2 analytically  !
 ! A79   A(11,13,219)          111.6273         calculate D2E/DX2 analytically  !
 ! A80   A(217,13,218)         108.0483         calculate D2E/DX2 analytically  !
 ! A81   A(217,13,219)         107.948          calculate D2E/DX2 analytically  !
 ! A82   A(218,13,219)         107.5268         calculate D2E/DX2 analytically  !
 ! A83   A(15,14,210)          129.5199         calculate D2E/DX2 analytically  !
 ! A84   A(15,14,220)          111.2048         calculate D2E/DX2 analytically  !
 ! A85   A(15,14,221)          110.8898         calculate D2E/DX2 analytically  !
 ! A86   A(15,14,222)          111.0336         calculate D2E/DX2 analytically  !
 ! A87   A(210,14,220)          55.1617         calculate D2E/DX2 analytically  !
 ! A88   A(210,14,221)          53.009          calculate D2E/DX2 analytically  !
 ! A89   A(210,14,222)         119.426          calculate D2E/DX2 analytically  !
 ! A90   A(220,14,221)         108.1296         calculate D2E/DX2 analytically  !
 ! A91   A(220,14,222)         107.7747         calculate D2E/DX2 analytically  !
 ! A92   A(221,14,222)         107.66           calculate D2E/DX2 analytically  !
 ! A93   A(14,15,223)          110.9259         calculate D2E/DX2 analytically  !
 ! A94   A(14,15,224)          111.2623         calculate D2E/DX2 analytically  !
 ! A95   A(14,15,225)          111.1203         calculate D2E/DX2 analytically  !
 ! A96   A(223,15,224)         108.2058         calculate D2E/DX2 analytically  !
 ! A97   A(223,15,225)         107.565          calculate D2E/DX2 analytically  !
 ! A98   A(224,15,225)         107.6026         calculate D2E/DX2 analytically  !
 ! A99   A(17,16,226)          110.196          calculate D2E/DX2 analytically  !
 ! A100  A(17,16,227)          111.2307         calculate D2E/DX2 analytically  !
 ! A101  A(17,16,228)          110.8286         calculate D2E/DX2 analytically  !
 ! A102  A(226,16,227)         108.2293         calculate D2E/DX2 analytically  !
 ! A103  A(226,16,228)         108.401          calculate D2E/DX2 analytically  !
 ! A104  A(227,16,228)         107.8538         calculate D2E/DX2 analytically  !
 ! A105  A(16,17,18)           112.1915         calculate D2E/DX2 analytically  !
 ! A106  A(16,17,229)          110.3879         calculate D2E/DX2 analytically  !
 ! A107  A(16,17,230)          109.5502         calculate D2E/DX2 analytically  !
 ! A108  A(18,17,229)          111.256          calculate D2E/DX2 analytically  !
 ! A109  A(18,17,230)          105.8099         calculate D2E/DX2 analytically  !
 ! A110  A(229,17,230)         107.4243         calculate D2E/DX2 analytically  !
 ! A111  A(17,18,19)           117.1761         calculate D2E/DX2 analytically  !
 ! A112  A(17,18,20)           121.0147         calculate D2E/DX2 analytically  !
 ! A113  A(19,18,20)           121.8067         calculate D2E/DX2 analytically  !
 ! A114  A(18,19,231)          116.5098         calculate D2E/DX2 analytically  !
 ! A115  A(18,19,400)          121.2973         calculate D2E/DX2 analytically  !
 ! A116  A(231,19,400)         119.4025         calculate D2E/DX2 analytically  !
 ! A117  A(22,21,162)          138.7939         calculate D2E/DX2 analytically  !
 ! A118  A(22,21,232)          111.1686         calculate D2E/DX2 analytically  !
 ! A119  A(22,21,233)          112.3685         calculate D2E/DX2 analytically  !
 ! A120  A(22,21,234)          110.587          calculate D2E/DX2 analytically  !
 ! A121  A(162,21,233)          98.1339         calculate D2E/DX2 analytically  !
 ! A122  A(232,21,233)         107.9974         calculate D2E/DX2 analytically  !
 ! A123  A(232,21,234)         107.8472         calculate D2E/DX2 analytically  !
 ! A124  A(233,21,234)         106.6544         calculate D2E/DX2 analytically  !
 ! A125  A(21,22,23)           112.6236         calculate D2E/DX2 analytically  !
 ! A126  A(21,22,235)          109.1471         calculate D2E/DX2 analytically  !
 ! A127  A(21,22,236)          108.93           calculate D2E/DX2 analytically  !
 ! A128  A(23,22,235)          111.768          calculate D2E/DX2 analytically  !
 ! A129  A(23,22,236)          108.7433         calculate D2E/DX2 analytically  !
 ! A130  A(235,22,236)         105.3372         calculate D2E/DX2 analytically  !
 ! A131  A(22,23,24)           118.7169         calculate D2E/DX2 analytically  !
 ! A132  A(22,23,25)           121.1899         calculate D2E/DX2 analytically  !
 ! A133  A(24,23,25)           120.0338         calculate D2E/DX2 analytically  !
 ! A134  A(23,24,26)           119.6045         calculate D2E/DX2 analytically  !
 ! A135  A(23,24,237)          121.0441         calculate D2E/DX2 analytically  !
 ! A136  A(26,24,237)          119.0436         calculate D2E/DX2 analytically  !
 ! A137  A(23,25,27)           119.9203         calculate D2E/DX2 analytically  !
 ! A138  A(23,25,238)          120.1036         calculate D2E/DX2 analytically  !
 ! A139  A(27,25,238)          119.9635         calculate D2E/DX2 analytically  !
 ! A140  A(24,26,28)           120.8143         calculate D2E/DX2 analytically  !
 ! A141  A(24,26,239)          121.5702         calculate D2E/DX2 analytically  !
 ! A142  A(24,26,262)          111.0035         calculate D2E/DX2 analytically  !
 ! A143  A(28,26,239)          117.5227         calculate D2E/DX2 analytically  !
 ! A144  A(28,26,262)           85.5507         calculate D2E/DX2 analytically  !
 ! A145  A(239,26,262)          75.9195         calculate D2E/DX2 analytically  !
 ! A146  A(25,27,28)           119.756          calculate D2E/DX2 analytically  !
 ! A147  A(25,27,240)          120.9088         calculate D2E/DX2 analytically  !
 ! A148  A(28,27,240)          119.3159         calculate D2E/DX2 analytically  !
 ! A149  A(26,28,27)           119.5621         calculate D2E/DX2 analytically  !
 ! A150  A(26,28,29)           118.681          calculate D2E/DX2 analytically  !
 ! A151  A(27,28,29)           121.7507         calculate D2E/DX2 analytically  !
 ! A152  A(28,29,241)          110.4743         calculate D2E/DX2 analytically  !
 ! A153  A(31,30,242)          111.5911         calculate D2E/DX2 analytically  !
 ! A154  A(31,30,243)          110.8822         calculate D2E/DX2 analytically  !
 ! A155  A(31,30,244)          110.9038         calculate D2E/DX2 analytically  !
 ! A156  A(31,30,415)          107.3096         calculate D2E/DX2 analytically  !
 ! A157  A(242,30,243)         107.9841         calculate D2E/DX2 analytically  !
 ! A158  A(242,30,244)         108.0048         calculate D2E/DX2 analytically  !
 ! A159  A(242,30,415)          27.6439         calculate D2E/DX2 analytically  !
 ! A160  A(243,30,244)         107.3064         calculate D2E/DX2 analytically  !
 ! A161  A(243,30,415)          85.1799         calculate D2E/DX2 analytically  !
 ! A162  A(244,30,415)         131.4585         calculate D2E/DX2 analytically  !
 ! A163  A(30,31,32)           110.9251         calculate D2E/DX2 analytically  !
 ! A164  A(30,31,245)          109.1751         calculate D2E/DX2 analytically  !
 ! A165  A(30,31,246)          109.2619         calculate D2E/DX2 analytically  !
 ! A166  A(32,31,245)          110.5462         calculate D2E/DX2 analytically  !
 ! A167  A(32,31,246)          110.5456         calculate D2E/DX2 analytically  !
 ! A168  A(245,31,246)         106.2652         calculate D2E/DX2 analytically  !
 ! A169  A(31,32,33)           119.9204         calculate D2E/DX2 analytically  !
 ! A170  A(31,32,34)           119.3798         calculate D2E/DX2 analytically  !
 ! A171  A(33,32,34)           120.4599         calculate D2E/DX2 analytically  !
 ! A172  A(32,33,35)           119.6837         calculate D2E/DX2 analytically  !
 ! A173  A(32,33,247)          119.6523         calculate D2E/DX2 analytically  !
 ! A174  A(35,33,247)          120.2948         calculate D2E/DX2 analytically  !
 ! A175  A(32,34,36)           118.6667         calculate D2E/DX2 analytically  !
 ! A176  A(32,34,248)          120.1868         calculate D2E/DX2 analytically  !
 ! A177  A(36,34,248)          120.823          calculate D2E/DX2 analytically  !
 ! A178  A(33,35,37)           119.6369         calculate D2E/DX2 analytically  !
 ! A179  A(33,35,198)          144.1482         calculate D2E/DX2 analytically  !
 ! A180  A(33,35,249)          118.7111         calculate D2E/DX2 analytically  !
 ! A181  A(37,35,198)           80.6574         calculate D2E/DX2 analytically  !
 ! A182  A(37,35,249)          121.5514         calculate D2E/DX2 analytically  !
 ! A183  A(198,35,249)          53.0504         calculate D2E/DX2 analytically  !
 ! A184  A(34,36,37)           121.0916         calculate D2E/DX2 analytically  !
 ! A185  A(34,36,250)          123.5586         calculate D2E/DX2 analytically  !
 ! A186  A(37,36,250)          114.6626         calculate D2E/DX2 analytically  !
 ! A187  A(35,37,36)           119.5092         calculate D2E/DX2 analytically  !
 ! A188  A(35,37,251)          122.1332         calculate D2E/DX2 analytically  !
 ! A189  A(36,37,251)          118.3541         calculate D2E/DX2 analytically  !
 ! A190  A(39,38,252)          111.1624         calculate D2E/DX2 analytically  !
 ! A191  A(39,38,253)          111.442          calculate D2E/DX2 analytically  !
 ! A192  A(39,38,254)          108.9323         calculate D2E/DX2 analytically  !
 ! A193  A(252,38,253)         107.4122         calculate D2E/DX2 analytically  !
 ! A194  A(252,38,254)         108.8082         calculate D2E/DX2 analytically  !
 ! A195  A(253,38,254)         109.0233         calculate D2E/DX2 analytically  !
 ! A196  A(38,39,40)           112.3051         calculate D2E/DX2 analytically  !
 ! A197  A(38,39,255)          109.7332         calculate D2E/DX2 analytically  !
 ! A198  A(38,39,256)          107.2024         calculate D2E/DX2 analytically  !
 ! A199  A(38,39,308)          144.0854         calculate D2E/DX2 analytically  !
 ! A200  A(40,39,255)          109.2548         calculate D2E/DX2 analytically  !
 ! A201  A(40,39,256)          110.9855         calculate D2E/DX2 analytically  !
 ! A202  A(255,39,256)         107.2173         calculate D2E/DX2 analytically  !
 ! A203  A(255,39,308)         104.5604         calculate D2E/DX2 analytically  !
 ! A204  A(256,39,308)          50.9347         calculate D2E/DX2 analytically  !
 ! A205  A(39,40,41)           114.367          calculate D2E/DX2 analytically  !
 ! A206  A(39,40,257)          110.3768         calculate D2E/DX2 analytically  !
 ! A207  A(39,40,258)          106.037          calculate D2E/DX2 analytically  !
 ! A208  A(41,40,257)          106.166          calculate D2E/DX2 analytically  !
 ! A209  A(41,40,258)          117.3783         calculate D2E/DX2 analytically  !
 ! A210  A(41,40,308)           79.9547         calculate D2E/DX2 analytically  !
 ! A211  A(257,40,258)         101.7359         calculate D2E/DX2 analytically  !
 ! A212  A(257,40,308)          56.5694         calculate D2E/DX2 analytically  !
 ! A213  A(258,40,308)         156.7388         calculate D2E/DX2 analytically  !
 ! A214  A(40,41,42)           116.9911         calculate D2E/DX2 analytically  !
 ! A215  A(40,41,43)           117.8761         calculate D2E/DX2 analytically  !
 ! A216  A(42,41,43)           124.8533         calculate D2E/DX2 analytically  !
 ! A217  A(41,43,367)          113.8333         calculate D2E/DX2 analytically  !
 ! A218  A(45,44,259)          110.2901         calculate D2E/DX2 analytically  !
 ! A219  A(45,44,260)          110.7378         calculate D2E/DX2 analytically  !
 ! A220  A(45,44,261)          109.4903         calculate D2E/DX2 analytically  !
 ! A221  A(259,44,260)         108.4869         calculate D2E/DX2 analytically  !
 ! A222  A(259,44,261)         109.1255         calculate D2E/DX2 analytically  !
 ! A223  A(260,44,261)         108.6711         calculate D2E/DX2 analytically  !
 ! A224  A(44,45,46)           111.7388         calculate D2E/DX2 analytically  !
 ! A225  A(44,45,47)           111.3949         calculate D2E/DX2 analytically  !
 ! A226  A(44,45,262)          106.5549         calculate D2E/DX2 analytically  !
 ! A227  A(46,45,47)           108.0333         calculate D2E/DX2 analytically  !
 ! A228  A(46,45,262)          110.0763         calculate D2E/DX2 analytically  !
 ! A229  A(47,45,262)          109.0188         calculate D2E/DX2 analytically  !
 ! A230  A(45,46,239)           89.8596         calculate D2E/DX2 analytically  !
 ! A231  A(45,46,263)          111.2098         calculate D2E/DX2 analytically  !
 ! A232  A(45,46,264)          108.0835         calculate D2E/DX2 analytically  !
 ! A233  A(45,46,265)          113.2966         calculate D2E/DX2 analytically  !
 ! A234  A(239,46,263)          55.3164         calculate D2E/DX2 analytically  !
 ! A235  A(239,46,264)         158.7611         calculate D2E/DX2 analytically  !
 ! A236  A(239,46,265)          73.9161         calculate D2E/DX2 analytically  !
 ! A237  A(263,46,264)         106.1374         calculate D2E/DX2 analytically  !
 ! A238  A(263,46,265)         110.1385         calculate D2E/DX2 analytically  !
 ! A239  A(264,46,265)         107.6335         calculate D2E/DX2 analytically  !
 ! A240  A(45,47,266)          107.3054         calculate D2E/DX2 analytically  !
 ! A241  A(45,47,269)          100.5411         calculate D2E/DX2 analytically  !
 ! A242  A(266,47,269)         109.7549         calculate D2E/DX2 analytically  !
 ! A243  A(178,48,259)          98.7533         calculate D2E/DX2 analytically  !
 ! A244  A(178,48,267)          60.1964         calculate D2E/DX2 analytically  !
 ! A245  A(178,48,268)         123.03           calculate D2E/DX2 analytically  !
 ! A246  A(178,48,269)         127.1557         calculate D2E/DX2 analytically  !
 ! A247  A(178,48,270)          49.5967         calculate D2E/DX2 analytically  !
 ! A248  A(259,48,267)         136.047          calculate D2E/DX2 analytically  !
 ! A249  A(259,48,268)         114.0792         calculate D2E/DX2 analytically  !
 ! A250  A(259,48,269)          50.503          calculate D2E/DX2 analytically  !
 ! A251  A(259,48,270)          60.4678         calculate D2E/DX2 analytically  !
 ! A252  A(267,48,268)         109.508          calculate D2E/DX2 analytically  !
 ! A253  A(267,48,269)         109.2081         calculate D2E/DX2 analytically  !
 ! A254  A(267,48,270)         109.7337         calculate D2E/DX2 analytically  !
 ! A255  A(268,48,269)         109.4797         calculate D2E/DX2 analytically  !
 ! A256  A(268,48,270)         109.4287         calculate D2E/DX2 analytically  !
 ! A257  A(269,48,270)         109.4688         calculate D2E/DX2 analytically  !
 ! A258  A(50,49,176)          110.6093         calculate D2E/DX2 analytically  !
 ! A259  A(50,49,177)          111.9842         calculate D2E/DX2 analytically  !
 ! A260  A(176,49,177)         107.7595         calculate D2E/DX2 analytically  !
 ! A261  A(49,50,51)           108.6677         calculate D2E/DX2 analytically  !
 ! A262  A(49,50,53)           108.6624         calculate D2E/DX2 analytically  !
 ! A263  A(49,50,175)          108.7045         calculate D2E/DX2 analytically  !
 ! A264  A(51,50,53)           113.7485         calculate D2E/DX2 analytically  !
 ! A265  A(51,50,175)          106.8124         calculate D2E/DX2 analytically  !
 ! A266  A(53,50,175)          110.1289         calculate D2E/DX2 analytically  !
 ! A267  A(50,51,52)           121.0967         calculate D2E/DX2 analytically  !
 ! A268  A(50,51,57)           117.4323         calculate D2E/DX2 analytically  !
 ! A269  A(52,51,57)           121.4663         calculate D2E/DX2 analytically  !
 ! A270  A(50,53,54)           110.0502         calculate D2E/DX2 analytically  !
 ! A271  A(50,53,55)           112.1262         calculate D2E/DX2 analytically  !
 ! A272  A(50,53,166)          107.879          calculate D2E/DX2 analytically  !
 ! A273  A(54,53,55)           108.7451         calculate D2E/DX2 analytically  !
 ! A274  A(54,53,166)          108.5538         calculate D2E/DX2 analytically  !
 ! A275  A(55,53,166)          109.4215         calculate D2E/DX2 analytically  !
 ! A276  A(53,54,56)           115.8224         calculate D2E/DX2 analytically  !
 ! A277  A(53,54,170)          110.5921         calculate D2E/DX2 analytically  !
 ! A278  A(53,54,171)          107.0787         calculate D2E/DX2 analytically  !
 ! A279  A(56,54,170)          108.8565         calculate D2E/DX2 analytically  !
 ! A280  A(56,54,171)          109.1766         calculate D2E/DX2 analytically  !
 ! A281  A(170,54,171)         104.7181         calculate D2E/DX2 analytically  !
 ! A282  A(53,55,167)          111.2283         calculate D2E/DX2 analytically  !
 ! A283  A(53,55,168)          110.7892         calculate D2E/DX2 analytically  !
 ! A284  A(53,55,169)          111.0531         calculate D2E/DX2 analytically  !
 ! A285  A(167,55,168)         107.5923         calculate D2E/DX2 analytically  !
 ! A286  A(167,55,169)         107.4693         calculate D2E/DX2 analytically  !
 ! A287  A(168,55,169)         108.5645         calculate D2E/DX2 analytically  !
 ! A288  A(54,56,172)          111.8835         calculate D2E/DX2 analytically  !
 ! A289  A(54,56,173)          112.5232         calculate D2E/DX2 analytically  !
 ! A290  A(54,56,174)          110.3811         calculate D2E/DX2 analytically  !
 ! A291  A(172,56,173)         107.3311         calculate D2E/DX2 analytically  !
 ! A292  A(172,56,174)         107.4898         calculate D2E/DX2 analytically  !
 ! A293  A(173,56,174)         106.9664         calculate D2E/DX2 analytically  !
 ! A294  A(51,57,58)           121.1799         calculate D2E/DX2 analytically  !
 ! A295  A(51,57,186)          117.3024         calculate D2E/DX2 analytically  !
 ! A296  A(58,57,186)          121.5075         calculate D2E/DX2 analytically  !
 ! A297  A(57,58,59)           110.6447         calculate D2E/DX2 analytically  !
 ! A298  A(57,58,61)           109.0109         calculate D2E/DX2 analytically  !
 ! A299  A(57,58,185)          108.9428         calculate D2E/DX2 analytically  !
 ! A300  A(59,58,61)           111.4412         calculate D2E/DX2 analytically  !
 ! A301  A(59,58,185)          105.6158         calculate D2E/DX2 analytically  !
 ! A302  A(61,58,185)          111.1331         calculate D2E/DX2 analytically  !
 ! A303  A(58,59,60)           120.0007         calculate D2E/DX2 analytically  !
 ! A304  A(58,59,187)          119.9961         calculate D2E/DX2 analytically  !
 ! A305  A(60,59,187)          120.0032         calculate D2E/DX2 analytically  !
 ! A306  A(58,61,62)           113.7537         calculate D2E/DX2 analytically  !
 ! A307  A(58,61,178)          109.2284         calculate D2E/DX2 analytically  !
 ! A308  A(58,61,179)          106.9704         calculate D2E/DX2 analytically  !
 ! A309  A(62,61,178)          110.4075         calculate D2E/DX2 analytically  !
 ! A310  A(62,61,179)          110.4044         calculate D2E/DX2 analytically  !
 ! A311  A(178,61,179)         105.7139         calculate D2E/DX2 analytically  !
 ! A312  A(61,62,63)           120.0345         calculate D2E/DX2 analytically  !
 ! A313  A(61,62,64)           119.7368         calculate D2E/DX2 analytically  !
 ! A314  A(63,62,64)           120.2103         calculate D2E/DX2 analytically  !
 ! A315  A(62,63,65)           119.9324         calculate D2E/DX2 analytically  !
 ! A316  A(62,63,180)          120.6015         calculate D2E/DX2 analytically  !
 ! A317  A(65,63,180)          119.466          calculate D2E/DX2 analytically  !
 ! A318  A(62,64,66)           119.7942         calculate D2E/DX2 analytically  !
 ! A319  A(62,64,181)          119.9873         calculate D2E/DX2 analytically  !
 ! A320  A(66,64,181)          120.2144         calculate D2E/DX2 analytically  !
 ! A321  A(63,65,67)           119.9357         calculate D2E/DX2 analytically  !
 ! A322  A(63,65,182)          120.0097         calculate D2E/DX2 analytically  !
 ! A323  A(63,65,317)           84.7984         calculate D2E/DX2 analytically  !
 ! A324  A(67,65,182)          120.0508         calculate D2E/DX2 analytically  !
 ! A325  A(67,65,317)           93.0851         calculate D2E/DX2 analytically  !
 ! A326  A(182,65,317)          91.494          calculate D2E/DX2 analytically  !
 ! A327  A(64,66,67)           120.0635         calculate D2E/DX2 analytically  !
 ! A328  A(64,66,183)          120.0239         calculate D2E/DX2 analytically  !
 ! A329  A(67,66,183)          119.9122         calculate D2E/DX2 analytically  !
 ! A330  A(65,67,66)           120.053          calculate D2E/DX2 analytically  !
 ! A331  A(65,67,184)          120.0287         calculate D2E/DX2 analytically  !
 ! A332  A(66,67,184)          119.9183         calculate D2E/DX2 analytically  !
 ! A333  A(69,68,271)          111.1234         calculate D2E/DX2 analytically  !
 ! A334  A(69,68,272)          111.0118         calculate D2E/DX2 analytically  !
 ! A335  A(69,68,273)          111.1786         calculate D2E/DX2 analytically  !
 ! A336  A(271,68,272)         107.9993         calculate D2E/DX2 analytically  !
 ! A337  A(271,68,273)         107.8175         calculate D2E/DX2 analytically  !
 ! A338  A(272,68,273)         107.5516         calculate D2E/DX2 analytically  !
 ! A339  A(68,69,70)           113.5836         calculate D2E/DX2 analytically  !
 ! A340  A(68,69,274)          109.2241         calculate D2E/DX2 analytically  !
 ! A341  A(68,69,275)          108.9107         calculate D2E/DX2 analytically  !
 ! A342  A(70,69,274)          109.286          calculate D2E/DX2 analytically  !
 ! A343  A(70,69,275)          109.5332         calculate D2E/DX2 analytically  !
 ! A344  A(274,69,275)         106.0261         calculate D2E/DX2 analytically  !
 ! A345  A(69,70,71)           120.2547         calculate D2E/DX2 analytically  !
 ! A346  A(69,70,72)           119.7434         calculate D2E/DX2 analytically  !
 ! A347  A(71,70,72)           119.9818         calculate D2E/DX2 analytically  !
 ! A348  A(70,71,73)           120.0164         calculate D2E/DX2 analytically  !
 ! A349  A(70,71,276)          120.1998         calculate D2E/DX2 analytically  !
 ! A350  A(73,71,276)          119.781          calculate D2E/DX2 analytically  !
 ! A351  A(70,72,74)           119.9633         calculate D2E/DX2 analytically  !
 ! A352  A(70,72,277)          120.2199         calculate D2E/DX2 analytically  !
 ! A353  A(74,72,277)          119.807          calculate D2E/DX2 analytically  !
 ! A354  A(71,73,75)           119.952          calculate D2E/DX2 analytically  !
 ! A355  A(71,73,278)          120.2833         calculate D2E/DX2 analytically  !
 ! A356  A(75,73,278)          119.7541         calculate D2E/DX2 analytically  !
 ! A357  A(72,74,75)           120.0576         calculate D2E/DX2 analytically  !
 ! A358  A(72,74,279)          120.6478         calculate D2E/DX2 analytically  !
 ! A359  A(75,74,279)          119.2865         calculate D2E/DX2 analytically  !
 ! A360  A(73,75,74)           119.9287         calculate D2E/DX2 analytically  !
 ! A361  A(73,75,76)           120.3323         calculate D2E/DX2 analytically  !
 ! A362  A(74,75,76)           119.7383         calculate D2E/DX2 analytically  !
 ! A363  A(75,76,229)           94.1575         calculate D2E/DX2 analytically  !
 ! A364  A(75,76,280)          110.1265         calculate D2E/DX2 analytically  !
 ! A365  A(75,76,400)          101.5787         calculate D2E/DX2 analytically  !
 ! A366  A(75,76,409)          139.7928         calculate D2E/DX2 analytically  !
 ! A367  A(229,76,280)          86.0997         calculate D2E/DX2 analytically  !
 ! A368  A(229,76,400)          61.5959         calculate D2E/DX2 analytically  !
 ! A369  A(229,76,409)         122.0178         calculate D2E/DX2 analytically  !
 ! A370  A(280,76,400)         136.1412         calculate D2E/DX2 analytically  !
 ! A371  A(280,76,409)          90.822          calculate D2E/DX2 analytically  !
 ! A372  A(400,76,409)          83.4721         calculate D2E/DX2 analytically  !
 ! A373  A(78,77,281)          111.3425         calculate D2E/DX2 analytically  !
 ! A374  A(78,77,282)          111.2322         calculate D2E/DX2 analytically  !
 ! A375  A(78,77,283)          111.7006         calculate D2E/DX2 analytically  !
 ! A376  A(281,77,282)         108.1549         calculate D2E/DX2 analytically  !
 ! A377  A(281,77,283)         107.7774         calculate D2E/DX2 analytically  !
 ! A378  A(282,77,283)         106.4101         calculate D2E/DX2 analytically  !
 ! A379  A(77,78,79)           113.1838         calculate D2E/DX2 analytically  !
 ! A380  A(77,78,284)          109.5984         calculate D2E/DX2 analytically  !
 ! A381  A(77,78,285)          109.2945         calculate D2E/DX2 analytically  !
 ! A382  A(79,78,284)          109.4214         calculate D2E/DX2 analytically  !
 ! A383  A(79,78,285)          108.7432         calculate D2E/DX2 analytically  !
 ! A384  A(284,78,285)         106.3689         calculate D2E/DX2 analytically  !
 ! A385  A(78,79,80)           111.167          calculate D2E/DX2 analytically  !
 ! A386  A(78,79,81)           110.007          calculate D2E/DX2 analytically  !
 ! A387  A(78,79,286)          108.2904         calculate D2E/DX2 analytically  !
 ! A388  A(80,79,81)           110.3058         calculate D2E/DX2 analytically  !
 ! A389  A(80,79,286)          108.4431         calculate D2E/DX2 analytically  !
 ! A390  A(81,79,286)          108.5518         calculate D2E/DX2 analytically  !
 ! A391  A(79,80,287)          111.4428         calculate D2E/DX2 analytically  !
 ! A392  A(79,80,288)          111.5939         calculate D2E/DX2 analytically  !
 ! A393  A(79,80,289)          110.7798         calculate D2E/DX2 analytically  !
 ! A394  A(287,80,288)         107.683          calculate D2E/DX2 analytically  !
 ! A395  A(287,80,289)         107.6432         calculate D2E/DX2 analytically  !
 ! A396  A(288,80,289)         107.5071         calculate D2E/DX2 analytically  !
 ! A397  A(79,81,290)          111.002          calculate D2E/DX2 analytically  !
 ! A398  A(79,81,291)          112.7506         calculate D2E/DX2 analytically  !
 ! A399  A(79,81,292)          110.7625         calculate D2E/DX2 analytically  !
 ! A400  A(290,81,291)         106.9751         calculate D2E/DX2 analytically  !
 ! A401  A(290,81,292)         107.2655         calculate D2E/DX2 analytically  !
 ! A402  A(291,81,292)         107.8376         calculate D2E/DX2 analytically  !
 ! A403  A(83,82,293)          111.4057         calculate D2E/DX2 analytically  !
 ! A404  A(83,82,294)          110.2515         calculate D2E/DX2 analytically  !
 ! A405  A(83,82,295)          110.9639         calculate D2E/DX2 analytically  !
 ! A406  A(293,82,294)         107.339          calculate D2E/DX2 analytically  !
 ! A407  A(293,82,295)         108.2894         calculate D2E/DX2 analytically  !
 ! A408  A(294,82,295)         108.466          calculate D2E/DX2 analytically  !
 ! A409  A(82,83,84)           108.2695         calculate D2E/DX2 analytically  !
 ! A410  A(82,83,296)          112.7857         calculate D2E/DX2 analytically  !
 ! A411  A(82,83,297)          111.5334         calculate D2E/DX2 analytically  !
 ! A412  A(84,83,296)          110.7236         calculate D2E/DX2 analytically  !
 ! A413  A(84,83,297)          105.4174         calculate D2E/DX2 analytically  !
 ! A414  A(296,83,297)         107.8734         calculate D2E/DX2 analytically  !
 ! A415  A(83,84,215)          143.7463         calculate D2E/DX2 analytically  !
 ! A416  A(83,84,298)           96.9021         calculate D2E/DX2 analytically  !
 ! A417  A(215,84,298)         113.3374         calculate D2E/DX2 analytically  !
 ! A418  A(86,85,299)          111.2752         calculate D2E/DX2 analytically  !
 ! A419  A(86,85,300)          109.8857         calculate D2E/DX2 analytically  !
 ! A420  A(86,85,301)          111.8588         calculate D2E/DX2 analytically  !
 ! A421  A(299,85,300)         108.3021         calculate D2E/DX2 analytically  !
 ! A422  A(299,85,301)         108.0692         calculate D2E/DX2 analytically  !
 ! A423  A(300,85,301)         107.2988         calculate D2E/DX2 analytically  !
 ! A424  A(85,86,87)           114.1057         calculate D2E/DX2 analytically  !
 ! A425  A(85,86,302)          108.3732         calculate D2E/DX2 analytically  !
 ! A426  A(85,86,303)          109.1102         calculate D2E/DX2 analytically  !
 ! A427  A(87,86,302)          110.0185         calculate D2E/DX2 analytically  !
 ! A428  A(87,86,303)          109.0158         calculate D2E/DX2 analytically  !
 ! A429  A(302,86,303)         105.8925         calculate D2E/DX2 analytically  !
 ! A430  A(86,87,88)           121.0466         calculate D2E/DX2 analytically  !
 ! A431  A(86,87,89)           118.8374         calculate D2E/DX2 analytically  !
 ! A432  A(88,87,89)           120.0393         calculate D2E/DX2 analytically  !
 ! A433  A(87,88,90)           119.6438         calculate D2E/DX2 analytically  !
 ! A434  A(87,88,304)          119.8772         calculate D2E/DX2 analytically  !
 ! A435  A(90,88,304)          120.4105         calculate D2E/DX2 analytically  !
 ! A436  A(87,89,91)           120.053          calculate D2E/DX2 analytically  !
 ! A437  A(87,89,305)          119.8681         calculate D2E/DX2 analytically  !
 ! A438  A(91,89,305)          119.9109         calculate D2E/DX2 analytically  !
 ! A439  A(88,90,92)           119.971          calculate D2E/DX2 analytically  !
 ! A440  A(88,90,306)          120.5229         calculate D2E/DX2 analytically  !
 ! A441  A(92,90,306)          119.4017         calculate D2E/DX2 analytically  !
 ! A442  A(89,91,92)           119.8689         calculate D2E/DX2 analytically  !
 ! A443  A(89,91,307)          121.7297         calculate D2E/DX2 analytically  !
 ! A444  A(92,91,307)          118.3667         calculate D2E/DX2 analytically  !
 ! A445  A(90,92,91)           119.9456         calculate D2E/DX2 analytically  !
 ! A446  A(90,92,93)           120.6859         calculate D2E/DX2 analytically  !
 ! A447  A(91,92,93)           119.3684         calculate D2E/DX2 analytically  !
 ! A448  A(92,93,308)          109.8309         calculate D2E/DX2 analytically  !
 ! A449  A(95,94,309)          111.5513         calculate D2E/DX2 analytically  !
 ! A450  A(95,94,310)          110.3447         calculate D2E/DX2 analytically  !
 ! A451  A(95,94,311)          112.083          calculate D2E/DX2 analytically  !
 ! A452  A(309,94,310)         108.2921         calculate D2E/DX2 analytically  !
 ! A453  A(309,94,311)         107.3688         calculate D2E/DX2 analytically  !
 ! A454  A(310,94,311)         107.0007         calculate D2E/DX2 analytically  !
 ! A455  A(94,95,96)           112.9127         calculate D2E/DX2 analytically  !
 ! A456  A(94,95,312)          108.5727         calculate D2E/DX2 analytically  !
 ! A457  A(94,95,313)          110.7213         calculate D2E/DX2 analytically  !
 ! A458  A(96,95,312)          108.7397         calculate D2E/DX2 analytically  !
 ! A459  A(96,95,313)          109.5078         calculate D2E/DX2 analytically  !
 ! A460  A(312,95,313)         106.1369         calculate D2E/DX2 analytically  !
 ! A461  A(95,96,97)           110.8761         calculate D2E/DX2 analytically  !
 ! A462  A(95,96,98)           109.8181         calculate D2E/DX2 analytically  !
 ! A463  A(95,96,314)          107.9094         calculate D2E/DX2 analytically  !
 ! A464  A(97,96,98)           109.9369         calculate D2E/DX2 analytically  !
 ! A465  A(97,96,314)          109.3151         calculate D2E/DX2 analytically  !
 ! A466  A(98,96,314)          108.9368         calculate D2E/DX2 analytically  !
 ! A467  A(96,97,297)          101.2425         calculate D2E/DX2 analytically  !
 ! A468  A(96,97,315)          111.2548         calculate D2E/DX2 analytically  !
 ! A469  A(96,97,316)          112.0552         calculate D2E/DX2 analytically  !
 ! A470  A(96,97,317)          110.24           calculate D2E/DX2 analytically  !
 ! A471  A(297,97,315)          66.4754         calculate D2E/DX2 analytically  !
 ! A472  A(297,97,316)          50.6102         calculate D2E/DX2 analytically  !
 ! A473  A(297,97,317)         147.5131         calculate D2E/DX2 analytically  !
 ! A474  A(315,97,316)         107.8304         calculate D2E/DX2 analytically  !
 ! A475  A(315,97,317)         107.5333         calculate D2E/DX2 analytically  !
 ! A476  A(316,97,317)         107.7452         calculate D2E/DX2 analytically  !
 ! A477  A(96,98,318)          111.9007         calculate D2E/DX2 analytically  !
 ! A478  A(96,98,319)          110.037          calculate D2E/DX2 analytically  !
 ! A479  A(96,98,320)          112.134          calculate D2E/DX2 analytically  !
 ! A480  A(318,98,319)         107.8924         calculate D2E/DX2 analytically  !
 ! A481  A(318,98,320)         106.6193         calculate D2E/DX2 analytically  !
 ! A482  A(319,98,320)         108.0616         calculate D2E/DX2 analytically  !
 ! A483  A(100,99,321)         109.4222         calculate D2E/DX2 analytically  !
 ! A484  A(100,99,322)         111.6252         calculate D2E/DX2 analytically  !
 ! A485  A(100,99,323)         110.3077         calculate D2E/DX2 analytically  !
 ! A486  A(321,99,322)         108.414          calculate D2E/DX2 analytically  !
 ! A487  A(321,99,323)         108.6713         calculate D2E/DX2 analytically  !
 ! A488  A(322,99,323)         108.3309         calculate D2E/DX2 analytically  !
 ! A489  A(99,100,101)         109.9292         calculate D2E/DX2 analytically  !
 ! A490  A(99,100,102)         110.7751         calculate D2E/DX2 analytically  !
 ! A491  A(99,100,324)         108.487          calculate D2E/DX2 analytically  !
 ! A492  A(101,100,102)        108.9118         calculate D2E/DX2 analytically  !
 ! A493  A(101,100,324)        109.2393         calculate D2E/DX2 analytically  !
 ! A494  A(102,100,324)        109.4779         calculate D2E/DX2 analytically  !
 ! A495  A(100,101,325)        111.6177         calculate D2E/DX2 analytically  !
 ! A496  A(100,101,326)        111.0178         calculate D2E/DX2 analytically  !
 ! A497  A(100,101,327)        109.7225         calculate D2E/DX2 analytically  !
 ! A498  A(100,101,428)        166.583          calculate D2E/DX2 analytically  !
 ! A499  A(325,101,326)        107.6591         calculate D2E/DX2 analytically  !
 ! A500  A(325,101,327)        108.7361         calculate D2E/DX2 analytically  !
 ! A501  A(325,101,428)         55.8803         calculate D2E/DX2 analytically  !
 ! A502  A(326,101,327)        107.9782         calculate D2E/DX2 analytically  !
 ! A503  A(326,101,428)         71.8678         calculate D2E/DX2 analytically  !
 ! A504  A(327,101,428)         80.8397         calculate D2E/DX2 analytically  !
 ! A505  A(100,102,328)        107.8206         calculate D2E/DX2 analytically  !
 ! A506  A(104,103,329)        110.1597         calculate D2E/DX2 analytically  !
 ! A507  A(104,103,330)        111.2194         calculate D2E/DX2 analytically  !
 ! A508  A(104,103,331)        110.6026         calculate D2E/DX2 analytically  !
 ! A509  A(329,103,330)        108.1959         calculate D2E/DX2 analytically  !
 ! A510  A(329,103,331)        108.4195         calculate D2E/DX2 analytically  !
 ! A511  A(330,103,331)        108.1527         calculate D2E/DX2 analytically  !
 ! A512  A(103,104,105)        112.3198         calculate D2E/DX2 analytically  !
 ! A513  A(103,104,106)        109.9167         calculate D2E/DX2 analytically  !
 ! A514  A(103,104,332)        108.1944         calculate D2E/DX2 analytically  !
 ! A515  A(105,104,106)        108.6271         calculate D2E/DX2 analytically  !
 ! A516  A(105,104,332)        109.2761         calculate D2E/DX2 analytically  !
 ! A517  A(106,104,332)        108.4323         calculate D2E/DX2 analytically  !
 ! A518  A(104,105,333)        110.7795         calculate D2E/DX2 analytically  !
 ! A519  A(104,105,334)        112.2681         calculate D2E/DX2 analytically  !
 ! A520  A(104,105,335)        110.1316         calculate D2E/DX2 analytically  !
 ! A521  A(333,105,334)        107.639          calculate D2E/DX2 analytically  !
 ! A522  A(333,105,335)        108.3759         calculate D2E/DX2 analytically  !
 ! A523  A(334,105,335)        107.4987         calculate D2E/DX2 analytically  !
 ! A524  A(104,106,336)        112.0089         calculate D2E/DX2 analytically  !
 ! A525  A(104,106,337)        110.9362         calculate D2E/DX2 analytically  !
 ! A526  A(104,106,338)        108.9548         calculate D2E/DX2 analytically  !
 ! A527  A(336,106,337)        107.6918         calculate D2E/DX2 analytically  !
 ! A528  A(336,106,338)        109.2112         calculate D2E/DX2 analytically  !
 ! A529  A(337,106,338)        107.9405         calculate D2E/DX2 analytically  !
 ! A530  A(108,107,339)        111.4547         calculate D2E/DX2 analytically  !
 ! A531  A(108,107,340)        111.3963         calculate D2E/DX2 analytically  !
 ! A532  A(108,107,341)        111.2589         calculate D2E/DX2 analytically  !
 ! A533  A(339,107,340)        107.4765         calculate D2E/DX2 analytically  !
 ! A534  A(339,107,341)        107.0576         calculate D2E/DX2 analytically  !
 ! A535  A(340,107,341)        107.9872         calculate D2E/DX2 analytically  !
 ! A536  A(107,108,342)        111.1014         calculate D2E/DX2 analytically  !
 ! A537  A(107,108,343)        110.4046         calculate D2E/DX2 analytically  !
 ! A538  A(107,108,344)        111.24           calculate D2E/DX2 analytically  !
 ! A539  A(342,108,343)        106.8759         calculate D2E/DX2 analytically  !
 ! A540  A(342,108,344)        107.6081         calculate D2E/DX2 analytically  !
 ! A541  A(343,108,344)        109.4714         calculate D2E/DX2 analytically  !
 ! A542  A(110,109,345)        109.675          calculate D2E/DX2 analytically  !
 ! A543  A(110,109,346)        111.7625         calculate D2E/DX2 analytically  !
 ! A544  A(110,109,347)        110.8703         calculate D2E/DX2 analytically  !
 ! A545  A(345,109,346)        108.2232         calculate D2E/DX2 analytically  !
 ! A546  A(345,109,347)        108.2299         calculate D2E/DX2 analytically  !
 ! A547  A(346,109,347)        107.9705         calculate D2E/DX2 analytically  !
 ! A548  A(109,110,111)        115.468          calculate D2E/DX2 analytically  !
 ! A549  A(109,110,112)        109.59           calculate D2E/DX2 analytically  !
 ! A550  A(109,110,348)        107.5376         calculate D2E/DX2 analytically  !
 ! A551  A(111,110,112)        107.2778         calculate D2E/DX2 analytically  !
 ! A552  A(111,110,348)        108.1707         calculate D2E/DX2 analytically  !
 ! A553  A(112,110,348)        108.6279         calculate D2E/DX2 analytically  !
 ! A554  A(110,111,349)        110.5635         calculate D2E/DX2 analytically  !
 ! A555  A(110,111,350)        112.3866         calculate D2E/DX2 analytically  !
 ! A556  A(110,111,351)        110.7944         calculate D2E/DX2 analytically  !
 ! A557  A(349,111,350)        107.7548         calculate D2E/DX2 analytically  !
 ! A558  A(349,111,351)        107.6587         calculate D2E/DX2 analytically  !
 ! A559  A(350,111,351)        107.4923         calculate D2E/DX2 analytically  !
 ! A560  A(110,112,352)        112.3924         calculate D2E/DX2 analytically  !
 ! A561  A(110,112,353)        111.6099         calculate D2E/DX2 analytically  !
 ! A562  A(110,112,354)        110.3863         calculate D2E/DX2 analytically  !
 ! A563  A(352,112,353)        107.2145         calculate D2E/DX2 analytically  !
 ! A564  A(352,112,354)        107.4297         calculate D2E/DX2 analytically  !
 ! A565  A(353,112,354)        107.5777         calculate D2E/DX2 analytically  !
 ! A566  A(130,113,133)        120.8132         calculate D2E/DX2 analytically  !
 ! A567  A(130,113,355)        118.1971         calculate D2E/DX2 analytically  !
 ! A568  A(133,113,214)         96.9552         calculate D2E/DX2 analytically  !
 ! A569  A(133,113,355)        120.8987         calculate D2E/DX2 analytically  !
 ! A570  A(214,113,355)         89.5489         calculate D2E/DX2 analytically  !
 ! A571  A(131,114,133)        120.9241         calculate D2E/DX2 analytically  !
 ! A572  A(131,114,356)        120.3679         calculate D2E/DX2 analytically  !
 ! A573  A(133,114,356)        118.708          calculate D2E/DX2 analytically  !
 ! A574  A(128,115,134)        120.8424         calculate D2E/DX2 analytically  !
 ! A575  A(128,115,357)        117.9369         calculate D2E/DX2 analytically  !
 ! A576  A(134,115,357)        121.1987         calculate D2E/DX2 analytically  !
 ! A577  A(129,116,134)        121.0171         calculate D2E/DX2 analytically  !
 ! A578  A(129,116,358)        119.5936         calculate D2E/DX2 analytically  !
 ! A579  A(134,116,358)        119.383          calculate D2E/DX2 analytically  !
 ! A580  A(123,117,135)        120.8591         calculate D2E/DX2 analytically  !
 ! A581  A(123,117,359)        117.2419         calculate D2E/DX2 analytically  !
 ! A582  A(135,117,359)        121.8971         calculate D2E/DX2 analytically  !
 ! A583  A(124,118,135)        120.9279         calculate D2E/DX2 analytically  !
 ! A584  A(124,118,360)        119.6077         calculate D2E/DX2 analytically  !
 ! A585  A(135,118,360)        119.4605         calculate D2E/DX2 analytically  !
 ! A586  A(120,119,121)        121.0575         calculate D2E/DX2 analytically  !
 ! A587  A(120,119,122)        121.3771         calculate D2E/DX2 analytically  !
 ! A588  A(121,119,122)        117.5535         calculate D2E/DX2 analytically  !
 ! A589  A(119,120,132)        112.6389         calculate D2E/DX2 analytically  !
 ! A590  A(119,120,361)        110.2333         calculate D2E/DX2 analytically  !
 ! A591  A(119,120,362)        109.866          calculate D2E/DX2 analytically  !
 ! A592  A(132,120,361)        108.3844         calculate D2E/DX2 analytically  !
 ! A593  A(132,120,362)        109.509          calculate D2E/DX2 analytically  !
 ! A594  A(361,120,362)        105.9814         calculate D2E/DX2 analytically  !
 ! A595  A(119,121,144)        121.1243         calculate D2E/DX2 analytically  !
 ! A596  A(119,121,363)        121.1289         calculate D2E/DX2 analytically  !
 ! A597  A(144,121,363)        117.7012         calculate D2E/DX2 analytically  !
 ! A598  A(119,122,145)        121.298          calculate D2E/DX2 analytically  !
 ! A599  A(119,122,364)        119.6326         calculate D2E/DX2 analytically  !
 ! A600  A(145,122,364)        119.0647         calculate D2E/DX2 analytically  !
 ! A601  A(117,123,150)        121.4748         calculate D2E/DX2 analytically  !
 ! A602  A(117,123,365)        118.4093         calculate D2E/DX2 analytically  !
 ! A603  A(150,123,365)        120.1152         calculate D2E/DX2 analytically  !
 ! A604  A(118,124,150)        121.4199         calculate D2E/DX2 analytically  !
 ! A605  A(118,124,366)        118.1825         calculate D2E/DX2 analytically  !
 ! A606  A(150,124,366)        120.3967         calculate D2E/DX2 analytically  !
 ! A607  A(133,125,138)        112.6512         calculate D2E/DX2 analytically  !
 ! A608  A(133,125,367)        110.0376         calculate D2E/DX2 analytically  !
 ! A609  A(133,125,368)        108.9428         calculate D2E/DX2 analytically  !
 ! A610  A(138,125,367)        108.838          calculate D2E/DX2 analytically  !
 ! A611  A(138,125,368)        110.5294         calculate D2E/DX2 analytically  !
 ! A612  A(367,125,368)        105.6042         calculate D2E/DX2 analytically  !
 ! A613  A(134,126,136)        112.5956         calculate D2E/DX2 analytically  !
 ! A614  A(134,126,369)        110.5644         calculate D2E/DX2 analytically  !
 ! A615  A(134,126,370)        108.9668         calculate D2E/DX2 analytically  !
 ! A616  A(136,126,369)        108.5025         calculate D2E/DX2 analytically  !
 ! A617  A(136,126,370)        110.4573         calculate D2E/DX2 analytically  !
 ! A618  A(369,126,370)        105.5192         calculate D2E/DX2 analytically  !
 ! A619  A(135,127,137)        112.6012         calculate D2E/DX2 analytically  !
 ! A620  A(135,127,371)        109.0732         calculate D2E/DX2 analytically  !
 ! A621  A(135,127,372)        110.1835         calculate D2E/DX2 analytically  !
 ! A622  A(137,127,371)        107.8613         calculate D2E/DX2 analytically  !
 ! A623  A(137,127,372)        110.0902         calculate D2E/DX2 analytically  !
 ! A624  A(371,127,372)        106.8325         calculate D2E/DX2 analytically  !
 ! A625  A(115,128,139)        121.4399         calculate D2E/DX2 analytically  !
 ! A626  A(115,128,373)        118.6162         calculate D2E/DX2 analytically  !
 ! A627  A(139,128,373)        119.9439         calculate D2E/DX2 analytically  !
 ! A628  A(116,129,139)        121.2336         calculate D2E/DX2 analytically  !
 ! A629  A(116,129,374)        118.5386         calculate D2E/DX2 analytically  !
 ! A630  A(139,129,374)        120.2266         calculate D2E/DX2 analytically  !
 ! A631  A(113,130,140)        121.707          calculate D2E/DX2 analytically  !
 ! A632  A(113,130,375)        118.6916         calculate D2E/DX2 analytically  !
 ! A633  A(140,130,214)        104.4282         calculate D2E/DX2 analytically  !
 ! A634  A(140,130,375)        119.585          calculate D2E/DX2 analytically  !
 ! A635  A(214,130,375)         98.221          calculate D2E/DX2 analytically  !
 ! A636  A(114,131,140)        121.5874         calculate D2E/DX2 analytically  !
 ! A637  A(114,131,376)        116.7336         calculate D2E/DX2 analytically  !
 ! A638  A(140,131,376)        121.432          calculate D2E/DX2 analytically  !
 ! A639  A(120,132,160)        111.7866         calculate D2E/DX2 analytically  !
 ! A640  A(120,132,377)        112.4962         calculate D2E/DX2 analytically  !
 ! A641  A(120,132,378)        107.8485         calculate D2E/DX2 analytically  !
 ! A642  A(160,132,377)        110.1973         calculate D2E/DX2 analytically  !
 ! A643  A(160,132,378)        106.8815         calculate D2E/DX2 analytically  !
 ! A644  A(377,132,378)        107.3412         calculate D2E/DX2 analytically  !
 ! A645  A(113,133,114)        118.0799         calculate D2E/DX2 analytically  !
 ! A646  A(113,133,125)        120.8301         calculate D2E/DX2 analytically  !
 ! A647  A(114,133,125)        121.0762         calculate D2E/DX2 analytically  !
 ! A648  A(115,134,116)        118.0521         calculate D2E/DX2 analytically  !
 ! A649  A(115,134,126)        120.8239         calculate D2E/DX2 analytically  !
 ! A650  A(116,134,126)        121.1097         calculate D2E/DX2 analytically  !
 ! A651  A(117,135,118)        118.0892         calculate D2E/DX2 analytically  !
 ! A652  A(117,135,127)        120.8198         calculate D2E/DX2 analytically  !
 ! A653  A(118,135,127)        121.0797         calculate D2E/DX2 analytically  !
 ! A654  A(126,136,159)        111.7895         calculate D2E/DX2 analytically  !
 ! A655  A(126,136,379)        114.0392         calculate D2E/DX2 analytically  !
 ! A656  A(126,136,380)        109.7819         calculate D2E/DX2 analytically  !
 ! A657  A(159,136,379)        110.5159         calculate D2E/DX2 analytically  !
 ! A658  A(159,136,380)        104.6104         calculate D2E/DX2 analytically  !
 ! A659  A(379,136,380)        105.4848         calculate D2E/DX2 analytically  !
 ! A660  A(127,137,157)        111.6918         calculate D2E/DX2 analytically  !
 ! A661  A(127,137,381)        110.3106         calculate D2E/DX2 analytically  !
 ! A662  A(127,137,382)        111.6555         calculate D2E/DX2 analytically  !
 ! A663  A(157,137,381)        103.7031         calculate D2E/DX2 analytically  !
 ! A664  A(157,137,382)        110.919          calculate D2E/DX2 analytically  !
 ! A665  A(381,137,382)        108.2212         calculate D2E/DX2 analytically  !
 ! A666  A(125,138,158)        111.7382         calculate D2E/DX2 analytically  !
 ! A667  A(125,138,383)        109.5283         calculate D2E/DX2 analytically  !
 ! A668  A(125,138,384)        112.3551         calculate D2E/DX2 analytically  !
 ! A669  A(158,138,383)        103.816          calculate D2E/DX2 analytically  !
 ! A670  A(158,138,384)        109.6146         calculate D2E/DX2 analytically  !
 ! A671  A(383,138,384)        109.4316         calculate D2E/DX2 analytically  !
 ! A672  A(128,139,129)        117.4144         calculate D2E/DX2 analytically  !
 ! A673  A(128,139,421)        120.5488         calculate D2E/DX2 analytically  !
 ! A674  A(129,139,421)        122.0364         calculate D2E/DX2 analytically  !
 ! A675  A(130,140,131)        116.8882         calculate D2E/DX2 analytically  !
 ! A676  A(130,140,402)        122.1981         calculate D2E/DX2 analytically  !
 ! A677  A(131,140,402)        120.8568         calculate D2E/DX2 analytically  !
 ! A678  A(165,141,385)        110.4961         calculate D2E/DX2 analytically  !
 ! A679  A(165,141,386)        110.8284         calculate D2E/DX2 analytically  !
 ! A680  A(165,141,387)        111.6629         calculate D2E/DX2 analytically  !
 ! A681  A(385,141,386)        108.156          calculate D2E/DX2 analytically  !
 ! A682  A(385,141,387)        107.7715         calculate D2E/DX2 analytically  !
 ! A683  A(386,141,387)        107.7866         calculate D2E/DX2 analytically  !
 ! A684  A(165,142,388)        110.878          calculate D2E/DX2 analytically  !
 ! A685  A(165,142,389)        110.489          calculate D2E/DX2 analytically  !
 ! A686  A(165,142,390)        111.6045         calculate D2E/DX2 analytically  !
 ! A687  A(388,142,389)        108.1462         calculate D2E/DX2 analytically  !
 ! A688  A(388,142,390)        107.7703         calculate D2E/DX2 analytically  !
 ! A689  A(389,142,390)        107.8144         calculate D2E/DX2 analytically  !
 ! A690  A(165,143,391)        112.0858         calculate D2E/DX2 analytically  !
 ! A691  A(165,143,392)        112.0526         calculate D2E/DX2 analytically  !
 ! A692  A(165,143,393)        109.1543         calculate D2E/DX2 analytically  !
 ! A693  A(391,143,392)        108.3835         calculate D2E/DX2 analytically  !
 ! A694  A(391,143,393)        107.4406         calculate D2E/DX2 analytically  !
 ! A695  A(392,143,393)        107.5201         calculate D2E/DX2 analytically  !
 ! A696  A(121,144,146)        121.6663         calculate D2E/DX2 analytically  !
 ! A697  A(121,144,394)        117.9753         calculate D2E/DX2 analytically  !
 ! A698  A(146,144,394)        120.3544         calculate D2E/DX2 analytically  !
 ! A699  A(122,145,146)        121.4664         calculate D2E/DX2 analytically  !
 ! A700  A(122,145,395)        118.4575         calculate D2E/DX2 analytically  !
 ! A701  A(146,145,395)        120.075          calculate D2E/DX2 analytically  !
 ! A702  A(144,146,145)        116.891          calculate D2E/DX2 analytically  !
 ! A703  A(144,146,165)        120.0405         calculate D2E/DX2 analytically  !
 ! A704  A(145,146,165)        123.0684         calculate D2E/DX2 analytically  !
 ! A705  A(418,147,419)        108.6028         calculate D2E/DX2 analytically  !
 ! A706  A(418,147,420)        108.1947         calculate D2E/DX2 analytically  !
 ! A707  A(418,147,421)        110.9667         calculate D2E/DX2 analytically  !
 ! A708  A(419,147,420)        108.0287         calculate D2E/DX2 analytically  !
 ! A709  A(419,147,421)        111.2855         calculate D2E/DX2 analytically  !
 ! A710  A(420,147,421)        109.6629         calculate D2E/DX2 analytically  !
 ! A711  A(242,148,415)         49.9641         calculate D2E/DX2 analytically  !
 ! A712  A(242,148,416)         63.5027         calculate D2E/DX2 analytically  !
 ! A713  A(242,148,417)        102.1875         calculate D2E/DX2 analytically  !
 ! A714  A(242,148,421)        146.0606         calculate D2E/DX2 analytically  !
 ! A715  A(415,148,416)        108.5066         calculate D2E/DX2 analytically  !
 ! A716  A(415,148,417)        108.247          calculate D2E/DX2 analytically  !
 ! A717  A(415,148,421)        110.3597         calculate D2E/DX2 analytically  !
 ! A718  A(416,148,417)        108.1648         calculate D2E/DX2 analytically  !
 ! A719  A(416,148,421)        110.4668         calculate D2E/DX2 analytically  !
 ! A720  A(417,148,421)        111.0117         calculate D2E/DX2 analytically  !
 ! A721  A(412,149,413)        108.3732         calculate D2E/DX2 analytically  !
 ! A722  A(412,149,414)        108.2553         calculate D2E/DX2 analytically  !
 ! A723  A(412,149,421)        110.6637         calculate D2E/DX2 analytically  !
 ! A724  A(413,149,414)        108.5672         calculate D2E/DX2 analytically  !
 ! A725  A(413,149,421)        110.5034         calculate D2E/DX2 analytically  !
 ! A726  A(414,149,421)        110.404          calculate D2E/DX2 analytically  !
 ! A727  A(123,150,124)        117.229          calculate D2E/DX2 analytically  !
 ! A728  A(123,150,422)        121.392          calculate D2E/DX2 analytically  !
 ! A729  A(124,150,422)        121.3786         calculate D2E/DX2 analytically  !
 ! A730  A(402,151,409)        115.3959         calculate D2E/DX2 analytically  !
 ! A731  A(402,151,410)        111.3981         calculate D2E/DX2 analytically  !
 ! A732  A(402,151,411)        104.9963         calculate D2E/DX2 analytically  !
 ! A733  A(409,151,410)        109.0362         calculate D2E/DX2 analytically  !
 ! A734  A(409,151,411)        108.1715         calculate D2E/DX2 analytically  !
 ! A735  A(410,151,411)        107.4474         calculate D2E/DX2 analytically  !
 ! A736  A(220,152,402)        144.5488         calculate D2E/DX2 analytically  !
 ! A737  A(220,152,406)         45.2216         calculate D2E/DX2 analytically  !
 ! A738  A(220,152,407)         98.9934         calculate D2E/DX2 analytically  !
 ! A739  A(220,152,408)         67.9733         calculate D2E/DX2 analytically  !
 ! A740  A(402,152,406)        106.8258         calculate D2E/DX2 analytically  !
 ! A741  A(402,152,407)        112.3158         calculate D2E/DX2 analytically  !
 ! A742  A(402,152,408)        114.1852         calculate D2E/DX2 analytically  !
 ! A743  A(406,152,407)        107.6165         calculate D2E/DX2 analytically  !
 ! A744  A(406,152,408)        106.9048         calculate D2E/DX2 analytically  !
 ! A745  A(407,152,408)        108.6429         calculate D2E/DX2 analytically  !
 ! A746  A(402,153,403)        112.3156         calculate D2E/DX2 analytically  !
 ! A747  A(402,153,404)        113.3889         calculate D2E/DX2 analytically  !
 ! A748  A(402,153,405)        108.023          calculate D2E/DX2 analytically  !
 ! A749  A(403,153,404)        108.7522         calculate D2E/DX2 analytically  !
 ! A750  A(403,153,405)        106.9136         calculate D2E/DX2 analytically  !
 ! A751  A(404,153,405)        107.1155         calculate D2E/DX2 analytically  !
 ! A752  A(422,154,423)        110.6822         calculate D2E/DX2 analytically  !
 ! A753  A(422,154,424)        110.5528         calculate D2E/DX2 analytically  !
 ! A754  A(422,154,425)        110.5091         calculate D2E/DX2 analytically  !
 ! A755  A(423,154,424)        108.2999         calculate D2E/DX2 analytically  !
 ! A756  A(423,154,425)        108.2249         calculate D2E/DX2 analytically  !
 ! A757  A(424,154,425)        108.4911         calculate D2E/DX2 analytically  !
 ! A758  A(422,155,429)        110.9431         calculate D2E/DX2 analytically  !
 ! A759  A(422,155,430)        111.0778         calculate D2E/DX2 analytically  !
 ! A760  A(422,155,431)        110.1011         calculate D2E/DX2 analytically  !
 ! A761  A(429,155,430)        108.4153         calculate D2E/DX2 analytically  !
 ! A762  A(429,155,431)        108.1564         calculate D2E/DX2 analytically  !
 ! A763  A(430,155,431)        108.0455         calculate D2E/DX2 analytically  !
 ! A764  A(325,156,422)        132.7089         calculate D2E/DX2 analytically  !
 ! A765  A(325,156,426)        101.9374         calculate D2E/DX2 analytically  !
 ! A766  A(325,156,427)         89.6273         calculate D2E/DX2 analytically  !
 ! A767  A(325,156,428)         23.5136         calculate D2E/DX2 analytically  !
 ! A768  A(422,156,426)        110.5856         calculate D2E/DX2 analytically  !
 ! A769  A(422,156,427)        110.468          calculate D2E/DX2 analytically  !
 ! A770  A(422,156,428)        110.8382         calculate D2E/DX2 analytically  !
 ! A771  A(426,156,427)        108.4577         calculate D2E/DX2 analytically  !
 ! A772  A(426,156,428)        108.2402         calculate D2E/DX2 analytically  !
 ! A773  A(427,156,428)        108.1644         calculate D2E/DX2 analytically  !
 ! A774  A(137,157,161)        124.923          calculate D2E/DX2 analytically  !
 ! A775  A(137,157,396)        115.6861         calculate D2E/DX2 analytically  !
 ! A776  A(161,157,396)        119.3776         calculate D2E/DX2 analytically  !
 ! A777  A(138,158,163)        124.9684         calculate D2E/DX2 analytically  !
 ! A778  A(138,158,343)        109.2505         calculate D2E/DX2 analytically  !
 ! A779  A(138,158,397)        114.7419         calculate D2E/DX2 analytically  !
 ! A780  A(163,158,397)        119.3925         calculate D2E/DX2 analytically  !
 ! A781  A(343,158,397)         65.4199         calculate D2E/DX2 analytically  !
 ! A782  A(136,159,164)        124.9796         calculate D2E/DX2 analytically  !
 ! A783  A(136,159,398)        115.2295         calculate D2E/DX2 analytically  !
 ! A784  A(164,159,398)        119.6998         calculate D2E/DX2 analytically  !
 ! A785  A(132,160,162)        124.9761         calculate D2E/DX2 analytically  !
 ! A786  A(132,160,234)        112.0045         calculate D2E/DX2 analytically  !
 ! A787  A(132,160,399)        114.3707         calculate D2E/DX2 analytically  !
 ! A788  A(162,160,399)        120.636          calculate D2E/DX2 analytically  !
 ! A789  A(234,160,399)        125.756          calculate D2E/DX2 analytically  !
 ! A790  A(21,162,160)         147.5332         calculate D2E/DX2 analytically  !
 ! A791  A(160,162,232)        144.8128         calculate D2E/DX2 analytically  !
 ! A792  A(141,165,142)        109.0465         calculate D2E/DX2 analytically  !
 ! A793  A(141,165,143)        108.0772         calculate D2E/DX2 analytically  !
 ! A794  A(141,165,146)        109.1585         calculate D2E/DX2 analytically  !
 ! A795  A(142,165,143)        108.1304         calculate D2E/DX2 analytically  !
 ! A796  A(142,165,146)        109.0059         calculate D2E/DX2 analytically  !
 ! A797  A(143,165,146)        113.3436         calculate D2E/DX2 analytically  !
 ! A798  A(55,168,404)         136.7479         calculate D2E/DX2 analytically  !
 ! A799  A(55,168,407)         121.3886         calculate D2E/DX2 analytically  !
 ! A800  A(55,168,408)         124.7384         calculate D2E/DX2 analytically  !
 ! A801  A(404,168,407)        100.6151         calculate D2E/DX2 analytically  !
 ! A802  A(404,168,408)         90.617          calculate D2E/DX2 analytically  !
 ! A803  A(407,168,408)         46.7688         calculate D2E/DX2 analytically  !
 ! A804  A(54,171,235)         151.8627         calculate D2E/DX2 analytically  !
 ! A805  A(48,178,61)          141.5619         calculate D2E/DX2 analytically  !
 ! A806  A(59,187,401)         108.0298         calculate D2E/DX2 analytically  !
 ! A807  A(1,188,200)          123.8105         calculate D2E/DX2 analytically  !
 ! A808  A(3,193,368)          141.5129         calculate D2E/DX2 analytically  !
 ! A809  A(5,197,397)          121.0168         calculate D2E/DX2 analytically  !
 ! A810  A(5,198,35)           138.311          calculate D2E/DX2 analytically  !
 ! A811  A(6,200,188)          137.1022         calculate D2E/DX2 analytically  !
 ! A812  A(6,201,356)          129.3146         calculate D2E/DX2 analytically  !
 ! A813  A(9,208,356)          131.0628         calculate D2E/DX2 analytically  !
 ! A814  A(10,210,14)          157.6102         calculate D2E/DX2 analytically  !
 ! A815  A(12,214,113)         150.1104         calculate D2E/DX2 analytically  !
 ! A816  A(12,214,130)         126.4016         calculate D2E/DX2 analytically  !
 ! A817  A(12,215,84)          112.849          calculate D2E/DX2 analytically  !
 ! A818  A(14,220,152)         130.1931         calculate D2E/DX2 analytically  !
 ! A819  A(17,229,76)          142.4966         calculate D2E/DX2 analytically  !
 ! A820  A(21,234,160)         146.3003         calculate D2E/DX2 analytically  !
 ! A821  A(22,235,171)         138.3212         calculate D2E/DX2 analytically  !
 ! A822  A(26,239,46)          120.4017         calculate D2E/DX2 analytically  !
 ! A823  A(27,240,376)         152.3387         calculate D2E/DX2 analytically  !
 ! A824  A(30,242,148)         149.232          calculate D2E/DX2 analytically  !
 ! A825  A(36,250,258)         114.6217         calculate D2E/DX2 analytically  !
 ! A826  A(40,258,250)         101.2106         calculate D2E/DX2 analytically  !
 ! A827  A(44,259,48)          137.9732         calculate D2E/DX2 analytically  !
 ! A828  A(26,262,45)          122.951          calculate D2E/DX2 analytically  !
 ! A829  A(47,269,48)          167.9424         calculate D2E/DX2 analytically  !
 ! A830  A(12,280,76)          166.6215         calculate D2E/DX2 analytically  !
 ! A831  A(77,282,294)         143.3413         calculate D2E/DX2 analytically  !
 ! A832  A(82,294,282)         150.7286         calculate D2E/DX2 analytically  !
 ! A833  A(83,297,97)          154.1538         calculate D2E/DX2 analytically  !
 ! A834  A(85,301,310)         151.3309         calculate D2E/DX2 analytically  !
 ! A835  A(39,308,93)          138.6979         calculate D2E/DX2 analytically  !
 ! A836  A(40,308,93)          133.2266         calculate D2E/DX2 analytically  !
 ! A837  A(94,310,301)         139.3402         calculate D2E/DX2 analytically  !
 ! A838  A(65,317,97)          134.6798         calculate D2E/DX2 analytically  !
 ! A839  A(99,322,329)         135.7196         calculate D2E/DX2 analytically  !
 ! A840  A(101,325,156)        122.5018         calculate D2E/DX2 analytically  !
 ! A841  A(103,329,322)        138.3055         calculate D2E/DX2 analytically  !
 ! A842  A(107,341,345)        131.4314         calculate D2E/DX2 analytically  !
 ! A843  A(108,343,158)        120.6722         calculate D2E/DX2 analytically  !
 ! A844  A(108,343,163)        133.8643         calculate D2E/DX2 analytically  !
 ! A845  A(109,345,341)        148.1033         calculate D2E/DX2 analytically  !
 ! A846  A(114,356,201)        124.2404         calculate D2E/DX2 analytically  !
 ! A847  A(114,356,208)        143.0737         calculate D2E/DX2 analytically  !
 ! A848  A(201,356,208)         77.9281         calculate D2E/DX2 analytically  !
 ! A849  A(43,367,125)         154.8576         calculate D2E/DX2 analytically  !
 ! A850  A(125,368,193)        154.8096         calculate D2E/DX2 analytically  !
 ! A851  A(131,376,240)        135.4751         calculate D2E/DX2 analytically  !
 ! A852  A(158,397,197)        132.8129         calculate D2E/DX2 analytically  !
 ! A853  A(19,400,76)          159.333          calculate D2E/DX2 analytically  !
 ! A854  A(140,402,151)        115.1291         calculate D2E/DX2 analytically  !
 ! A855  A(140,402,152)        103.8242         calculate D2E/DX2 analytically  !
 ! A856  A(140,402,153)        109.7956         calculate D2E/DX2 analytically  !
 ! A857  A(151,402,152)        105.1494         calculate D2E/DX2 analytically  !
 ! A858  A(151,402,153)        105.428          calculate D2E/DX2 analytically  !
 ! A859  A(152,402,153)        117.8551         calculate D2E/DX2 analytically  !
 ! A860  A(153,404,168)        126.0641         calculate D2E/DX2 analytically  !
 ! A861  A(152,407,168)         98.6912         calculate D2E/DX2 analytically  !
 ! A862  A(152,408,168)         84.5797         calculate D2E/DX2 analytically  !
 ! A863  A(76,409,151)         140.4036         calculate D2E/DX2 analytically  !
 ! A864  A(30,415,148)         126.8128         calculate D2E/DX2 analytically  !
 ! A865  A(139,421,147)        109.2537         calculate D2E/DX2 analytically  !
 ! A866  A(139,421,148)        109.1823         calculate D2E/DX2 analytically  !
 ! A867  A(139,421,149)        109.5905         calculate D2E/DX2 analytically  !
 ! A868  A(147,421,148)        109.4605         calculate D2E/DX2 analytically  !
 ! A869  A(147,421,149)        109.5741         calculate D2E/DX2 analytically  !
 ! A870  A(148,421,149)        109.7643         calculate D2E/DX2 analytically  !
 ! A871  A(150,422,154)        109.555          calculate D2E/DX2 analytically  !
 ! A872  A(150,422,155)        108.4609         calculate D2E/DX2 analytically  !
 ! A873  A(150,422,156)        109.4072         calculate D2E/DX2 analytically  !
 ! A874  A(154,422,155)        109.9718         calculate D2E/DX2 analytically  !
 ! A875  A(154,422,156)        109.1957         calculate D2E/DX2 analytically  !
 ! A876  A(155,422,156)        110.2345         calculate D2E/DX2 analytically  !
 ! A877  A(101,428,156)        156.5188         calculate D2E/DX2 analytically  !
 ! A878  L(232,162,234,-1,-1)  356.0677         calculate D2E/DX2 analytically  !
 ! A879  L(232,162,234,-3,-2)  331.3049         calculate D2E/DX2 analytically  !
 ! D1    D(188,1,2,3)           44.425          calculate D2E/DX2 analytically  !
 ! D2    D(188,1,2,191)        165.8222         calculate D2E/DX2 analytically  !
 ! D3    D(188,1,2,192)        -75.7749         calculate D2E/DX2 analytically  !
 ! D4    D(189,1,2,3)          -75.5606         calculate D2E/DX2 analytically  !
 ! D5    D(189,1,2,191)         45.8365         calculate D2E/DX2 analytically  !
 ! D6    D(189,1,2,192)        164.2395         calculate D2E/DX2 analytically  !
 ! D7    D(190,1,2,3)          164.5835         calculate D2E/DX2 analytically  !
 ! D8    D(190,1,2,191)        -74.0194         calculate D2E/DX2 analytically  !
 ! D9    D(190,1,2,192)         44.3836         calculate D2E/DX2 analytically  !
 ! D10   D(2,1,188,200)         78.68           calculate D2E/DX2 analytically  !
 ! D11   D(189,1,188,200)     -158.8517         calculate D2E/DX2 analytically  !
 ! D12   D(190,1,188,200)      -44.165          calculate D2E/DX2 analytically  !
 ! D13   D(1,2,3,4)             58.2201         calculate D2E/DX2 analytically  !
 ! D14   D(1,2,3,5)            179.2859         calculate D2E/DX2 analytically  !
 ! D15   D(1,2,3,193)          -59.7074         calculate D2E/DX2 analytically  !
 ! D16   D(191,2,3,4)          -63.5342         calculate D2E/DX2 analytically  !
 ! D17   D(191,2,3,5)           57.5316         calculate D2E/DX2 analytically  !
 ! D18   D(191,2,3,193)        178.5383         calculate D2E/DX2 analytically  !
 ! D19   D(192,2,3,4)          178.936          calculate D2E/DX2 analytically  !
 ! D20   D(192,2,3,5)          -59.9982         calculate D2E/DX2 analytically  !
 ! D21   D(192,2,3,193)         61.0085         calculate D2E/DX2 analytically  !
 ! D22   D(2,3,4,194)          179.9658         calculate D2E/DX2 analytically  !
 ! D23   D(2,3,4,195)           61.24           calculate D2E/DX2 analytically  !
 ! D24   D(2,3,4,196)          -59.4854         calculate D2E/DX2 analytically  !
 ! D25   D(5,3,4,194)           56.808          calculate D2E/DX2 analytically  !
 ! D26   D(5,3,4,195)          -61.9179         calculate D2E/DX2 analytically  !
 ! D27   D(5,3,4,196)          177.3568         calculate D2E/DX2 analytically  !
 ! D28   D(193,3,4,194)        -62.7674         calculate D2E/DX2 analytically  !
 ! D29   D(193,3,4,195)        178.5068         calculate D2E/DX2 analytically  !
 ! D30   D(193,3,4,196)         57.7814         calculate D2E/DX2 analytically  !
 ! D31   D(2,3,5,197)         -150.3561         calculate D2E/DX2 analytically  !
 ! D32   D(2,3,5,198)          -36.3624         calculate D2E/DX2 analytically  !
 ! D33   D(2,3,5,199)           85.1609         calculate D2E/DX2 analytically  !
 ! D34   D(4,3,5,197)          -27.0767         calculate D2E/DX2 analytically  !
 ! D35   D(4,3,5,198)           86.917          calculate D2E/DX2 analytically  !
 ! D36   D(4,3,5,199)         -151.5597         calculate D2E/DX2 analytically  !
 ! D37   D(193,3,5,197)         90.829          calculate D2E/DX2 analytically  !
 ! D38   D(193,3,5,198)       -155.1773         calculate D2E/DX2 analytically  !
 ! D39   D(193,3,5,199)        -33.654          calculate D2E/DX2 analytically  !
 ! D40   D(2,3,193,368)       -128.9028         calculate D2E/DX2 analytically  !
 ! D41   D(4,3,193,368)        110.6712         calculate D2E/DX2 analytically  !
 ! D42   D(5,3,193,368)         -7.2393         calculate D2E/DX2 analytically  !
 ! D43   D(3,5,197,397)       -111.625          calculate D2E/DX2 analytically  !
 ! D44   D(198,5,197,397)      131.5146         calculate D2E/DX2 analytically  !
 ! D45   D(199,5,197,397)       15.4769         calculate D2E/DX2 analytically  !
 ! D46   D(3,5,198,35)         129.2624         calculate D2E/DX2 analytically  !
 ! D47   D(197,5,198,35)      -113.4396         calculate D2E/DX2 analytically  !
 ! D48   D(199,5,198,35)         3.8948         calculate D2E/DX2 analytically  !
 ! D49   D(200,6,7,8)         -174.9182         calculate D2E/DX2 analytically  !
 ! D50   D(200,6,7,9)          -54.383          calculate D2E/DX2 analytically  !
 ! D51   D(200,6,7,203)         64.2634         calculate D2E/DX2 analytically  !
 ! D52   D(201,6,7,8)          -55.2739         calculate D2E/DX2 analytically  !
 ! D53   D(201,6,7,9)           65.2613         calculate D2E/DX2 analytically  !
 ! D54   D(201,6,7,203)       -176.0923         calculate D2E/DX2 analytically  !
 ! D55   D(202,6,7,8)           64.7805         calculate D2E/DX2 analytically  !
 ! D56   D(202,6,7,9)         -174.6844         calculate D2E/DX2 analytically  !
 ! D57   D(202,6,7,203)        -56.0379         calculate D2E/DX2 analytically  !
 ! D58   D(7,6,200,188)       -160.6995         calculate D2E/DX2 analytically  !
 ! D59   D(201,6,200,188)       77.7707         calculate D2E/DX2 analytically  !
 ! D60   D(202,6,200,188)      -38.0194         calculate D2E/DX2 analytically  !
 ! D61   D(7,6,201,356)        -57.3455         calculate D2E/DX2 analytically  !
 ! D62   D(200,6,201,356)       63.784          calculate D2E/DX2 analytically  !
 ! D63   D(202,6,201,356)      179.929          calculate D2E/DX2 analytically  !
 ! D64   D(6,7,8,204)          -59.421          calculate D2E/DX2 analytically  !
 ! D65   D(6,7,8,205)           60.7135         calculate D2E/DX2 analytically  !
 ! D66   D(6,7,8,206)          179.7563         calculate D2E/DX2 analytically  !
 ! D67   D(9,7,8,204)          179.6759         calculate D2E/DX2 analytically  !
 ! D68   D(9,7,8,205)          -60.1896         calculate D2E/DX2 analytically  !
 ! D69   D(9,7,8,206)           58.8532         calculate D2E/DX2 analytically  !
 ! D70   D(203,7,8,204)         61.0426         calculate D2E/DX2 analytically  !
 ! D71   D(203,7,8,205)       -178.8229         calculate D2E/DX2 analytically  !
 ! D72   D(203,7,8,206)        -59.7801         calculate D2E/DX2 analytically  !
 ! D73   D(6,7,9,207)           53.8845         calculate D2E/DX2 analytically  !
 ! D74   D(6,7,9,208)          -66.3347         calculate D2E/DX2 analytically  !
 ! D75   D(6,7,9,209)          174.4824         calculate D2E/DX2 analytically  !
 ! D76   D(8,7,9,207)          177.1248         calculate D2E/DX2 analytically  !
 ! D77   D(8,7,9,208)           56.9056         calculate D2E/DX2 analytically  !
 ! D78   D(8,7,9,209)          -62.2773         calculate D2E/DX2 analytically  !
 ! D79   D(203,7,9,207)        -64.3075         calculate D2E/DX2 analytically  !
 ! D80   D(203,7,9,208)        175.4733         calculate D2E/DX2 analytically  !
 ! D81   D(203,7,9,209)         56.2904         calculate D2E/DX2 analytically  !
 ! D82   D(7,9,208,356)         60.7804         calculate D2E/DX2 analytically  !
 ! D83   D(207,9,208,356)      -63.1798         calculate D2E/DX2 analytically  !
 ! D84   D(209,9,208,356)     -177.0265         calculate D2E/DX2 analytically  !
 ! D85   D(210,10,11,12)        55.3436         calculate D2E/DX2 analytically  !
 ! D86   D(210,10,11,13)       176.0146         calculate D2E/DX2 analytically  !
 ! D87   D(210,10,11,213)      -64.9963         calculate D2E/DX2 analytically  !
 ! D88   D(211,10,11,12)       -64.62           calculate D2E/DX2 analytically  !
 ! D89   D(211,10,11,13)        56.0509         calculate D2E/DX2 analytically  !
 ! D90   D(211,10,11,213)      175.04           calculate D2E/DX2 analytically  !
 ! D91   D(212,10,11,12)       176.0026         calculate D2E/DX2 analytically  !
 ! D92   D(212,10,11,13)       -63.3265         calculate D2E/DX2 analytically  !
 ! D93   D(212,10,11,213)       55.6626         calculate D2E/DX2 analytically  !
 ! D94   D(11,10,210,14)        76.259          calculate D2E/DX2 analytically  !
 ! D95   D(211,10,210,14)     -162.3126         calculate D2E/DX2 analytically  !
 ! D96   D(212,10,210,14)      -46.3088         calculate D2E/DX2 analytically  !
 ! D97   D(10,11,12,214)       168.2847         calculate D2E/DX2 analytically  !
 ! D98   D(10,11,12,215)        49.3894         calculate D2E/DX2 analytically  !
 ! D99   D(10,11,12,216)       -70.7402         calculate D2E/DX2 analytically  !
 ! D100  D(10,11,12,280)       -29.3443         calculate D2E/DX2 analytically  !
 ! D101  D(13,11,12,214)        46.4118         calculate D2E/DX2 analytically  !
 ! D102  D(13,11,12,215)       -72.4834         calculate D2E/DX2 analytically  !
 ! D103  D(13,11,12,216)       167.3869         calculate D2E/DX2 analytically  !
 ! D104  D(13,11,12,280)      -151.2172         calculate D2E/DX2 analytically  !
 ! D105  D(213,11,12,214)      -71.4382         calculate D2E/DX2 analytically  !
 ! D106  D(213,11,12,215)      169.6665         calculate D2E/DX2 analytically  !
 ! D107  D(213,11,12,216)       49.5369         calculate D2E/DX2 analytically  !
 ! D108  D(213,11,12,280)       90.9328         calculate D2E/DX2 analytically  !
 ! D109  D(10,11,13,217)       175.3558         calculate D2E/DX2 analytically  !
 ! D110  D(10,11,13,218)       -64.7638         calculate D2E/DX2 analytically  !
 ! D111  D(10,11,13,219)        54.8126         calculate D2E/DX2 analytically  !
 ! D112  D(12,11,13,217)       -61.7609         calculate D2E/DX2 analytically  !
 ! D113  D(12,11,13,218)        58.1194         calculate D2E/DX2 analytically  !
 ! D114  D(12,11,13,219)       177.6959         calculate D2E/DX2 analytically  !
 ! D115  D(213,11,13,217)       56.2649         calculate D2E/DX2 analytically  !
 ! D116  D(213,11,13,218)      176.1453         calculate D2E/DX2 analytically  !
 ! D117  D(213,11,13,219)      -64.2782         calculate D2E/DX2 analytically  !
 ! D118  D(11,12,214,113)       75.9943         calculate D2E/DX2 analytically  !
 ! D119  D(11,12,214,130)      114.3676         calculate D2E/DX2 analytically  !
 ! D120  D(215,12,214,113)    -163.9812         calculate D2E/DX2 analytically  !
 ! D121  D(215,12,214,130)    -125.6079         calculate D2E/DX2 analytically  !
 ! D122  D(216,12,214,113)     -46.7533         calculate D2E/DX2 analytically  !
 ! D123  D(216,12,214,130)      -8.38           calculate D2E/DX2 analytically  !
 ! D124  D(280,12,214,113)     -93.8684         calculate D2E/DX2 analytically  !
 ! D125  D(280,12,214,130)     -55.4951         calculate D2E/DX2 analytically  !
 ! D126  D(11,12,215,84)       135.9565         calculate D2E/DX2 analytically  !
 ! D127  D(214,12,215,84)       14.4364         calculate D2E/DX2 analytically  !
 ! D128  D(216,12,215,84)     -102.4032         calculate D2E/DX2 analytically  !
 ! D129  D(280,12,215,84)      -81.1458         calculate D2E/DX2 analytically  !
 ! D130  D(11,12,280,76)       142.7868         calculate D2E/DX2 analytically  !
 ! D131  D(214,12,280,76)      -53.8937         calculate D2E/DX2 analytically  !
 ! D132  D(215,12,280,76)       50.4615         calculate D2E/DX2 analytically  !
 ! D133  D(216,12,280,76)     -158.0955         calculate D2E/DX2 analytically  !
 ! D134  D(210,14,15,223)     -124.5598         calculate D2E/DX2 analytically  !
 ! D135  D(210,14,15,224)       -4.0478         calculate D2E/DX2 analytically  !
 ! D136  D(210,14,15,225)      115.8319         calculate D2E/DX2 analytically  !
 ! D137  D(220,14,15,223)      -62.8726         calculate D2E/DX2 analytically  !
 ! D138  D(220,14,15,224)       57.6394         calculate D2E/DX2 analytically  !
 ! D139  D(220,14,15,225)      177.519          calculate D2E/DX2 analytically  !
 ! D140  D(221,14,15,223)      176.7747         calculate D2E/DX2 analytically  !
 ! D141  D(221,14,15,224)      -62.7132         calculate D2E/DX2 analytically  !
 ! D142  D(221,14,15,225)       57.1664         calculate D2E/DX2 analytically  !
 ! D143  D(222,14,15,223)       57.1279         calculate D2E/DX2 analytically  !
 ! D144  D(222,14,15,224)      177.6399         calculate D2E/DX2 analytically  !
 ! D145  D(222,14,15,225)      -62.4805         calculate D2E/DX2 analytically  !
 ! D146  D(15,14,210,10)       -13.4737         calculate D2E/DX2 analytically  !
 ! D147  D(220,14,210,10)     -103.3092         calculate D2E/DX2 analytically  !
 ! D148  D(221,14,210,10)       74.0788         calculate D2E/DX2 analytically  !
 ! D149  D(222,14,210,10)      164.7177         calculate D2E/DX2 analytically  !
 ! D150  D(15,14,220,152)       42.3843         calculate D2E/DX2 analytically  !
 ! D151  D(210,14,220,152)     166.5494         calculate D2E/DX2 analytically  !
 ! D152  D(221,14,220,152)     164.3544         calculate D2E/DX2 analytically  !
 ! D153  D(222,14,220,152)     -79.5302         calculate D2E/DX2 analytically  !
 ! D154  D(226,16,17,18)        54.2741         calculate D2E/DX2 analytically  !
 ! D155  D(226,16,17,229)      178.9763         calculate D2E/DX2 analytically  !
 ! D156  D(226,16,17,230)      -62.9259         calculate D2E/DX2 analytically  !
 ! D157  D(227,16,17,18)       -65.7582         calculate D2E/DX2 analytically  !
 ! D158  D(227,16,17,229)       58.944          calculate D2E/DX2 analytically  !
 ! D159  D(227,16,17,230)      177.0418         calculate D2E/DX2 analytically  !
 ! D160  D(228,16,17,18)       174.2613         calculate D2E/DX2 analytically  !
 ! D161  D(228,16,17,229)      -61.0365         calculate D2E/DX2 analytically  !
 ! D162  D(228,16,17,230)       57.0613         calculate D2E/DX2 analytically  !
 ! D163  D(16,17,18,19)        112.6591         calculate D2E/DX2 analytically  !
 ! D164  D(16,17,18,20)        -67.9032         calculate D2E/DX2 analytically  !
 ! D165  D(229,17,18,19)       -11.562          calculate D2E/DX2 analytically  !
 ! D166  D(229,17,18,20)       167.8757         calculate D2E/DX2 analytically  !
 ! D167  D(230,17,18,19)      -127.9268         calculate D2E/DX2 analytically  !
 ! D168  D(230,17,18,20)        51.5109         calculate D2E/DX2 analytically  !
 ! D169  D(16,17,229,76)      -107.7553         calculate D2E/DX2 analytically  !
 ! D170  D(18,17,229,76)        17.4798         calculate D2E/DX2 analytically  !
 ! D171  D(230,17,229,76)      132.851          calculate D2E/DX2 analytically  !
 ! D172  D(17,18,19,231)       176.223          calculate D2E/DX2 analytically  !
 ! D173  D(17,18,19,400)        15.2627         calculate D2E/DX2 analytically  !
 ! D174  D(20,18,19,231)        -3.2099         calculate D2E/DX2 analytically  !
 ! D175  D(20,18,19,400)      -164.1703         calculate D2E/DX2 analytically  !
 ! D176  D(18,19,400,76)       -45.3967         calculate D2E/DX2 analytically  !
 ! D177  D(231,19,400,76)      154.1809         calculate D2E/DX2 analytically  !
 ! D178  D(162,21,22,23)       155.5676         calculate D2E/DX2 analytically  !
 ! D179  D(162,21,22,235)      -79.6832         calculate D2E/DX2 analytically  !
 ! D180  D(162,21,22,236)       34.8407         calculate D2E/DX2 analytically  !
 ! D181  D(232,21,22,23)        51.3492         calculate D2E/DX2 analytically  !
 ! D182  D(232,21,22,235)      176.0984         calculate D2E/DX2 analytically  !
 ! D183  D(232,21,22,236)      -69.3777         calculate D2E/DX2 analytically  !
 ! D184  D(233,21,22,23)       -69.8258         calculate D2E/DX2 analytically  !
 ! D185  D(233,21,22,235)       54.9234         calculate D2E/DX2 analytically  !
 ! D186  D(233,21,22,236)      169.4474         calculate D2E/DX2 analytically  !
 ! D187  D(234,21,22,23)       171.12           calculate D2E/DX2 analytically  !
 ! D188  D(234,21,22,235)      -64.1308         calculate D2E/DX2 analytically  !
 ! D189  D(234,21,22,236)       50.3932         calculate D2E/DX2 analytically  !
 ! D190  D(22,21,162,160)     -123.6482         calculate D2E/DX2 analytically  !
 ! D191  D(233,21,162,160)      98.0391         calculate D2E/DX2 analytically  !
 ! D192  D(22,21,234,160)     -158.51           calculate D2E/DX2 analytically  !
 ! D193  D(232,21,234,160)     -36.7616         calculate D2E/DX2 analytically  !
 ! D194  D(233,21,234,160)      79.0316         calculate D2E/DX2 analytically  !
 ! D195  D(21,22,23,24)         31.2642         calculate D2E/DX2 analytically  !
 ! D196  D(21,22,23,25)       -145.9308         calculate D2E/DX2 analytically  !
 ! D197  D(235,22,23,24)       -92.0366         calculate D2E/DX2 analytically  !
 ! D198  D(235,22,23,25)        90.7683         calculate D2E/DX2 analytically  !
 ! D199  D(236,22,23,24)       152.098          calculate D2E/DX2 analytically  !
 ! D200  D(236,22,23,25)       -25.097          calculate D2E/DX2 analytically  !
 ! D201  D(21,22,235,171)     -107.6618         calculate D2E/DX2 analytically  !
 ! D202  D(23,22,235,171)       17.586          calculate D2E/DX2 analytically  !
 ! D203  D(236,22,235,171)     135.5099         calculate D2E/DX2 analytically  !
 ! D204  D(22,23,24,26)       -174.0053         calculate D2E/DX2 analytically  !
 ! D205  D(22,23,24,237)        -0.4379         calculate D2E/DX2 analytically  !
 ! D206  D(25,23,24,26)          3.2231         calculate D2E/DX2 analytically  !
 ! D207  D(25,23,24,237)       176.7905         calculate D2E/DX2 analytically  !
 ! D208  D(22,23,25,27)        178.0369         calculate D2E/DX2 analytically  !
 ! D209  D(22,23,25,238)        -0.6759         calculate D2E/DX2 analytically  !
 ! D210  D(24,23,25,27)          0.8784         calculate D2E/DX2 analytically  !
 ! D211  D(24,23,25,238)      -177.8344         calculate D2E/DX2 analytically  !
 ! D212  D(23,24,26,28)         -6.6187         calculate D2E/DX2 analytically  !
 ! D213  D(23,24,26,239)       169.793          calculate D2E/DX2 analytically  !
 ! D214  D(23,24,26,262)      -104.2179         calculate D2E/DX2 analytically  !
 ! D215  D(237,24,26,28)       179.6848         calculate D2E/DX2 analytically  !
 ! D216  D(237,24,26,239)       -3.9035         calculate D2E/DX2 analytically  !
 ! D217  D(237,24,26,262)       82.0856         calculate D2E/DX2 analytically  !
 ! D218  D(23,25,27,28)         -1.6703         calculate D2E/DX2 analytically  !
 ! D219  D(23,25,27,240)       176.7217         calculate D2E/DX2 analytically  !
 ! D220  D(238,25,27,28)       177.0443         calculate D2E/DX2 analytically  !
 ! D221  D(238,25,27,240)       -4.5637         calculate D2E/DX2 analytically  !
 ! D222  D(24,26,28,27)          5.8198         calculate D2E/DX2 analytically  !
 ! D223  D(24,26,28,29)       -173.2844         calculate D2E/DX2 analytically  !
 ! D224  D(239,26,28,27)      -170.7329         calculate D2E/DX2 analytically  !
 ! D225  D(239,26,28,29)        10.1629         calculate D2E/DX2 analytically  !
 ! D226  D(262,26,28,27)       117.6705         calculate D2E/DX2 analytically  !
 ! D227  D(262,26,28,29)       -61.4337         calculate D2E/DX2 analytically  !
 ! D228  D(24,26,239,46)        67.1576         calculate D2E/DX2 analytically  !
 ! D229  D(28,26,239,46)      -116.3173         calculate D2E/DX2 analytically  !
 ! D230  D(262,26,239,46)      -39.0782         calculate D2E/DX2 analytically  !
 ! D231  D(24,26,262,45)       -86.2602         calculate D2E/DX2 analytically  !
 ! D232  D(28,26,262,45)       152.374          calculate D2E/DX2 analytically  !
 ! D233  D(239,26,262,45)       32.5478         calculate D2E/DX2 analytically  !
 ! D234  D(25,27,28,26)         -1.6366         calculate D2E/DX2 analytically  !
 ! D235  D(25,27,28,29)        177.4392         calculate D2E/DX2 analytically  !
 ! D236  D(240,27,28,26)       179.9457         calculate D2E/DX2 analytically  !
 ! D237  D(240,27,28,29)        -0.9785         calculate D2E/DX2 analytically  !
 ! D238  D(25,27,240,376)       67.7261         calculate D2E/DX2 analytically  !
 ! D239  D(28,27,240,376)     -113.8749         calculate D2E/DX2 analytically  !
 ! D240  D(26,28,29,241)      -161.244          calculate D2E/DX2 analytically  !
 ! D241  D(27,28,29,241)        19.6723         calculate D2E/DX2 analytically  !
 ! D242  D(242,30,31,32)       179.956          calculate D2E/DX2 analytically  !
 ! D243  D(242,30,31,245)       57.8977         calculate D2E/DX2 analytically  !
 ! D244  D(242,30,31,246)      -57.9283         calculate D2E/DX2 analytically  !
 ! D245  D(243,30,31,32)        59.5332         calculate D2E/DX2 analytically  !
 ! D246  D(243,30,31,245)      -62.5251         calculate D2E/DX2 analytically  !
 ! D247  D(243,30,31,246)     -178.3511         calculate D2E/DX2 analytically  !
 ! D248  D(244,30,31,32)       -59.5803         calculate D2E/DX2 analytically  !
 ! D249  D(244,30,31,245)      178.3615         calculate D2E/DX2 analytically  !
 ! D250  D(244,30,31,246)       62.5354         calculate D2E/DX2 analytically  !
 ! D251  D(415,30,31,32)       150.9483         calculate D2E/DX2 analytically  !
 ! D252  D(415,30,31,245)       28.89           calculate D2E/DX2 analytically  !
 ! D253  D(415,30,31,246)      -86.936          calculate D2E/DX2 analytically  !
 ! D254  D(31,30,242,148)      -88.3028         calculate D2E/DX2 analytically  !
 ! D255  D(243,30,242,148)      33.8042         calculate D2E/DX2 analytically  !
 ! D256  D(244,30,242,148)     149.5494         calculate D2E/DX2 analytically  !
 ! D257  D(415,30,242,148)      -2.0826         calculate D2E/DX2 analytically  !
 ! D258  D(31,30,415,148)     -106.175          calculate D2E/DX2 analytically  !
 ! D259  D(242,30,415,148)     150.1917         calculate D2E/DX2 analytically  !
 ! D260  D(243,30,415,148)       4.2146         calculate D2E/DX2 analytically  !
 ! D261  D(244,30,415,148)     113.1108         calculate D2E/DX2 analytically  !
 ! D262  D(30,31,32,33)         90.4458         calculate D2E/DX2 analytically  !
 ! D263  D(30,31,32,34)        -83.9538         calculate D2E/DX2 analytically  !
 ! D264  D(245,31,32,33)      -148.2992         calculate D2E/DX2 analytically  !
 ! D265  D(245,31,32,34)        37.3012         calculate D2E/DX2 analytically  !
 ! D266  D(246,31,32,33)       -30.9185         calculate D2E/DX2 analytically  !
 ! D267  D(246,31,32,34)       154.6819         calculate D2E/DX2 analytically  !
 ! D268  D(31,32,33,35)       -164.165          calculate D2E/DX2 analytically  !
 ! D269  D(31,32,33,247)         8.8818         calculate D2E/DX2 analytically  !
 ! D270  D(34,32,33,35)         10.1733         calculate D2E/DX2 analytically  !
 ! D271  D(34,32,33,247)      -176.7799         calculate D2E/DX2 analytically  !
 ! D272  D(31,32,34,36)        164.9793         calculate D2E/DX2 analytically  !
 ! D273  D(31,32,34,248)        -8.5434         calculate D2E/DX2 analytically  !
 ! D274  D(33,32,34,36)         -9.3895         calculate D2E/DX2 analytically  !
 ! D275  D(33,32,34,248)       177.0879         calculate D2E/DX2 analytically  !
 ! D276  D(32,33,35,37)         -2.8334         calculate D2E/DX2 analytically  !
 ! D277  D(32,33,35,198)      -120.7671         calculate D2E/DX2 analytically  !
 ! D278  D(32,33,35,249)       173.5758         calculate D2E/DX2 analytically  !
 ! D279  D(247,33,35,37)      -175.8349         calculate D2E/DX2 analytically  !
 ! D280  D(247,33,35,198)       66.2314         calculate D2E/DX2 analytically  !
 ! D281  D(247,33,35,249)        0.5743         calculate D2E/DX2 analytically  !
 ! D282  D(32,34,36,37)          1.3671         calculate D2E/DX2 analytically  !
 ! D283  D(32,34,36,250)      -168.6198         calculate D2E/DX2 analytically  !
 ! D284  D(248,34,36,37)       174.8471         calculate D2E/DX2 analytically  !
 ! D285  D(248,34,36,250)        4.8601         calculate D2E/DX2 analytically  !
 ! D286  D(33,35,37,36)         -5.0529         calculate D2E/DX2 analytically  !
 ! D287  D(33,35,37,251)       175.6376         calculate D2E/DX2 analytically  !
 ! D288  D(198,35,37,36)       143.3187         calculate D2E/DX2 analytically  !
 ! D289  D(198,35,37,251)      -35.9909         calculate D2E/DX2 analytically  !
 ! D290  D(249,35,37,36)       178.643          calculate D2E/DX2 analytically  !
 ! D291  D(249,35,37,251)       -0.6666         calculate D2E/DX2 analytically  !
 ! D292  D(33,35,198,5)        102.0517         calculate D2E/DX2 analytically  !
 ! D293  D(37,35,198,5)        -26.8493         calculate D2E/DX2 analytically  !
 ! D294  D(249,35,198,5)      -168.7843         calculate D2E/DX2 analytically  !
 ! D295  D(34,36,37,35)          5.8285         calculate D2E/DX2 analytically  !
 ! D296  D(34,36,37,251)      -174.8359         calculate D2E/DX2 analytically  !
 ! D297  D(250,36,37,35)       176.6545         calculate D2E/DX2 analytically  !
 ! D298  D(250,36,37,251)       -4.01           calculate D2E/DX2 analytically  !
 ! D299  D(34,36,250,258)      -16.0556         calculate D2E/DX2 analytically  !
 ! D300  D(37,36,250,258)      173.3742         calculate D2E/DX2 analytically  !
 ! D301  D(252,38,39,40)       -58.1002         calculate D2E/DX2 analytically  !
 ! D302  D(252,38,39,255)       63.624          calculate D2E/DX2 analytically  !
 ! D303  D(252,38,39,256)      179.7435         calculate D2E/DX2 analytically  !
 ! D304  D(252,38,39,308)     -134.4612         calculate D2E/DX2 analytically  !
 ! D305  D(253,38,39,40)      -177.8876         calculate D2E/DX2 analytically  !
 ! D306  D(253,38,39,255)      -56.1634         calculate D2E/DX2 analytically  !
 ! D307  D(253,38,39,256)       59.9561         calculate D2E/DX2 analytically  !
 ! D308  D(253,38,39,308)      105.7514         calculate D2E/DX2 analytically  !
 ! D309  D(254,38,39,40)        61.7856         calculate D2E/DX2 analytically  !
 ! D310  D(254,38,39,255)     -176.4902         calculate D2E/DX2 analytically  !
 ! D311  D(254,38,39,256)      -60.3707         calculate D2E/DX2 analytically  !
 ! D312  D(254,38,39,308)      -14.5754         calculate D2E/DX2 analytically  !
 ! D313  D(38,39,40,41)        -67.9406         calculate D2E/DX2 analytically  !
 ! D314  D(38,39,40,257)       172.4369         calculate D2E/DX2 analytically  !
 ! D315  D(38,39,40,258)        63.0144         calculate D2E/DX2 analytically  !
 ! D316  D(255,39,40,41)       170.0627         calculate D2E/DX2 analytically  !
 ! D317  D(255,39,40,257)       50.4401         calculate D2E/DX2 analytically  !
 ! D318  D(255,39,40,258)      -58.9823         calculate D2E/DX2 analytically  !
 ! D319  D(256,39,40,41)        52.0416         calculate D2E/DX2 analytically  !
 ! D320  D(256,39,40,257)      -67.5809         calculate D2E/DX2 analytically  !
 ! D321  D(256,39,40,258)     -177.0034         calculate D2E/DX2 analytically  !
 ! D322  D(38,39,308,93)       -10.5199         calculate D2E/DX2 analytically  !
 ! D323  D(255,39,308,93)      151.9085         calculate D2E/DX2 analytically  !
 ! D324  D(256,39,308,93)       51.3609         calculate D2E/DX2 analytically  !
 ! D325  D(39,40,41,42)         -0.085          calculate D2E/DX2 analytically  !
 ! D326  D(39,40,41,43)       -174.3111         calculate D2E/DX2 analytically  !
 ! D327  D(257,40,41,42)       121.8714         calculate D2E/DX2 analytically  !
 ! D328  D(257,40,41,43)       -52.3547         calculate D2E/DX2 analytically  !
 ! D329  D(258,40,41,42)      -125.2605         calculate D2E/DX2 analytically  !
 ! D330  D(258,40,41,43)        60.5133         calculate D2E/DX2 analytically  !
 ! D331  D(308,40,41,42)        71.209          calculate D2E/DX2 analytically  !
 ! D332  D(308,40,41,43)      -103.0171         calculate D2E/DX2 analytically  !
 ! D333  D(39,40,258,250)     -124.1348         calculate D2E/DX2 analytically  !
 ! D334  D(41,40,258,250)        5.0847         calculate D2E/DX2 analytically  !
 ! D335  D(257,40,258,250)     120.4141         calculate D2E/DX2 analytically  !
 ! D336  D(308,40,258,250)     140.1039         calculate D2E/DX2 analytically  !
 ! D337  D(41,40,308,93)         0.3173         calculate D2E/DX2 analytically  !
 ! D338  D(257,40,308,93)     -116.7959         calculate D2E/DX2 analytically  !
 ! D339  D(258,40,308,93)     -140.0796         calculate D2E/DX2 analytically  !
 ! D340  D(40,41,43,367)       156.2925         calculate D2E/DX2 analytically  !
 ! D341  D(42,41,43,367)       -17.4359         calculate D2E/DX2 analytically  !
 ! D342  D(41,43,367,125)      161.2519         calculate D2E/DX2 analytically  !
 ! D343  D(259,44,45,46)       175.37           calculate D2E/DX2 analytically  !
 ! D344  D(259,44,45,47)       -63.6887         calculate D2E/DX2 analytically  !
 ! D345  D(259,44,45,262)       55.101          calculate D2E/DX2 analytically  !
 ! D346  D(260,44,45,46)       -64.5328         calculate D2E/DX2 analytically  !
 ! D347  D(260,44,45,47)        56.4085         calculate D2E/DX2 analytically  !
 ! D348  D(260,44,45,262)      175.1982         calculate D2E/DX2 analytically  !
 ! D349  D(261,44,45,46)        55.2773         calculate D2E/DX2 analytically  !
 ! D350  D(261,44,45,47)       176.2186         calculate D2E/DX2 analytically  !
 ! D351  D(261,44,45,262)      -64.9917         calculate D2E/DX2 analytically  !
 ! D352  D(45,44,259,48)        89.5263         calculate D2E/DX2 analytically  !
 ! D353  D(260,44,259,48)      -31.918          calculate D2E/DX2 analytically  !
 ! D354  D(261,44,259,48)     -150.1614         calculate D2E/DX2 analytically  !
 ! D355  D(44,45,46,239)      -135.4725         calculate D2E/DX2 analytically  !
 ! D356  D(44,45,46,263)       172.2142         calculate D2E/DX2 analytically  !
 ! D357  D(44,45,46,264)        56.0883         calculate D2E/DX2 analytically  !
 ! D358  D(44,45,46,265)       -63.0919         calculate D2E/DX2 analytically  !
 ! D359  D(47,45,46,239)       101.6513         calculate D2E/DX2 analytically  !
 ! D360  D(47,45,46,263)        49.338          calculate D2E/DX2 analytically  !
 ! D361  D(47,45,46,264)       -66.7879         calculate D2E/DX2 analytically  !
 ! D362  D(47,45,46,265)       174.0319         calculate D2E/DX2 analytically  !
 ! D363  D(262,45,46,239)      -17.2873         calculate D2E/DX2 analytically  !
 ! D364  D(262,45,46,263)      -69.6006         calculate D2E/DX2 analytically  !
 ! D365  D(262,45,46,264)      174.2735         calculate D2E/DX2 analytically  !
 ! D366  D(262,45,46,265)       55.0932         calculate D2E/DX2 analytically  !
 ! D367  D(44,45,47,266)       142.7373         calculate D2E/DX2 analytically  !
 ! D368  D(44,45,47,269)        28.0241         calculate D2E/DX2 analytically  !
 ! D369  D(46,45,47,266)       -94.177          calculate D2E/DX2 analytically  !
 ! D370  D(46,45,47,269)       151.1097         calculate D2E/DX2 analytically  !
 ! D371  D(262,45,47,266)       25.4314         calculate D2E/DX2 analytically  !
 ! D372  D(262,45,47,269)      -89.2818         calculate D2E/DX2 analytically  !
 ! D373  D(44,45,262,26)       123.973          calculate D2E/DX2 analytically  !
 ! D374  D(46,45,262,26)         2.6386         calculate D2E/DX2 analytically  !
 ! D375  D(47,45,262,26)      -115.6952         calculate D2E/DX2 analytically  !
 ! D376  D(45,46,239,26)        55.9562         calculate D2E/DX2 analytically  !
 ! D377  D(263,46,239,26)      172.166          calculate D2E/DX2 analytically  !
 ! D378  D(264,46,239,26)     -155.7722         calculate D2E/DX2 analytically  !
 ! D379  D(265,46,239,26)      -58.3939         calculate D2E/DX2 analytically  !
 ! D380  D(45,47,269,48)        -9.693          calculate D2E/DX2 analytically  !
 ! D381  D(266,47,269,48)     -122.543          calculate D2E/DX2 analytically  !
 ! D382  D(259,48,178,61)       63.7135         calculate D2E/DX2 analytically  !
 ! D383  D(267,48,178,61)      -74.9831         calculate D2E/DX2 analytically  !
 ! D384  D(268,48,178,61)     -169.9526         calculate D2E/DX2 analytically  !
 ! D385  D(269,48,178,61)       17.4039         calculate D2E/DX2 analytically  !
 ! D386  D(270,48,178,61)      101.9025         calculate D2E/DX2 analytically  !
 ! D387  D(178,48,259,44)      176.0749         calculate D2E/DX2 analytically  !
 ! D388  D(267,48,259,44)     -128.3164         calculate D2E/DX2 analytically  !
 ! D389  D(268,48,259,44)       43.7855         calculate D2E/DX2 analytically  !
 ! D390  D(269,48,259,44)      -52.2413         calculate D2E/DX2 analytically  !
 ! D391  D(270,48,259,44)      143.316          calculate D2E/DX2 analytically  !
 ! D392  D(178,48,269,47)       73.8351         calculate D2E/DX2 analytically  !
 ! D393  D(259,48,269,47)        5.9948         calculate D2E/DX2 analytically  !
 ! D394  D(267,48,269,47)      140.4837         calculate D2E/DX2 analytically  !
 ! D395  D(268,48,269,47)      -99.6266         calculate D2E/DX2 analytically  !
 ! D396  D(270,48,269,47)       20.325          calculate D2E/DX2 analytically  !
 ! D397  D(176,49,50,51)        79.1671         calculate D2E/DX2 analytically  !
 ! D398  D(176,49,50,53)       -45.0817         calculate D2E/DX2 analytically  !
 ! D399  D(176,49,50,175)     -164.9387         calculate D2E/DX2 analytically  !
 ! D400  D(177,49,50,51)      -160.6177         calculate D2E/DX2 analytically  !
 ! D401  D(177,49,50,53)        75.1335         calculate D2E/DX2 analytically  !
 ! D402  D(177,49,50,175)      -44.7236         calculate D2E/DX2 analytically  !
 ! D403  D(49,50,51,52)       -132.5993         calculate D2E/DX2 analytically  !
 ! D404  D(49,50,51,57)         48.186          calculate D2E/DX2 analytically  !
 ! D405  D(53,50,51,52)        -11.4242         calculate D2E/DX2 analytically  !
 ! D406  D(53,50,51,57)        169.3611         calculate D2E/DX2 analytically  !
 ! D407  D(175,50,51,52)       110.2911         calculate D2E/DX2 analytically  !
 ! D408  D(175,50,51,57)       -68.9235         calculate D2E/DX2 analytically  !
 ! D409  D(49,50,53,54)        -55.4221         calculate D2E/DX2 analytically  !
 ! D410  D(49,50,53,55)       -176.5988         calculate D2E/DX2 analytically  !
 ! D411  D(49,50,53,166)        62.849          calculate D2E/DX2 analytically  !
 ! D412  D(51,50,53,54)       -176.6002         calculate D2E/DX2 analytically  !
 ! D413  D(51,50,53,55)         62.2231         calculate D2E/DX2 analytically  !
 ! D414  D(51,50,53,166)       -58.3291         calculate D2E/DX2 analytically  !
 ! D415  D(175,50,53,54)        63.5443         calculate D2E/DX2 analytically  !
 ! D416  D(175,50,53,55)       -57.6324         calculate D2E/DX2 analytically  !
 ! D417  D(175,50,53,166)     -178.1846         calculate D2E/DX2 analytically  !
 ! D418  D(50,51,57,58)        173.1931         calculate D2E/DX2 analytically  !
 ! D419  D(50,51,57,186)        -7.9529         calculate D2E/DX2 analytically  !
 ! D420  D(52,51,57,58)         -6.0185         calculate D2E/DX2 analytically  !
 ! D421  D(52,51,57,186)       172.8356         calculate D2E/DX2 analytically  !
 ! D422  D(50,53,54,56)        -61.7352         calculate D2E/DX2 analytically  !
 ! D423  D(50,53,54,170)        62.6927         calculate D2E/DX2 analytically  !
 ! D424  D(50,53,54,171)       176.2308         calculate D2E/DX2 analytically  !
 ! D425  D(55,53,54,56)         61.4441         calculate D2E/DX2 analytically  !
 ! D426  D(55,53,54,170)      -174.128          calculate D2E/DX2 analytically  !
 ! D427  D(55,53,54,171)       -60.5899         calculate D2E/DX2 analytically  !
 ! D428  D(166,53,54,56)      -179.5897         calculate D2E/DX2 analytically  !
 ! D429  D(166,53,54,170)      -55.1618         calculate D2E/DX2 analytically  !
 ! D430  D(166,53,54,171)       58.3762         calculate D2E/DX2 analytically  !
 ! D431  D(50,53,55,167)        36.3691         calculate D2E/DX2 analytically  !
 ! D432  D(50,53,55,168)       -83.2542         calculate D2E/DX2 analytically  !
 ! D433  D(50,53,55,169)       156.0127         calculate D2E/DX2 analytically  !
 ! D434  D(54,53,55,167)       -85.556          calculate D2E/DX2 analytically  !
 ! D435  D(54,53,55,168)       154.8207         calculate D2E/DX2 analytically  !
 ! D436  D(54,53,55,169)        34.0876         calculate D2E/DX2 analytically  !
 ! D437  D(166,53,55,167)      156.0233         calculate D2E/DX2 analytically  !
 ! D438  D(166,53,55,168)       36.4            calculate D2E/DX2 analytically  !
 ! D439  D(166,53,55,169)      -84.333          calculate D2E/DX2 analytically  !
 ! D440  D(53,54,56,172)       -56.4155         calculate D2E/DX2 analytically  !
 ! D441  D(53,54,56,173)        64.5216         calculate D2E/DX2 analytically  !
 ! D442  D(53,54,56,174)      -176.0675         calculate D2E/DX2 analytically  !
 ! D443  D(170,54,56,172)      178.2637         calculate D2E/DX2 analytically  !
 ! D444  D(170,54,56,173)      -60.7992         calculate D2E/DX2 analytically  !
 ! D445  D(170,54,56,174)       58.6118         calculate D2E/DX2 analytically  !
 ! D446  D(171,54,56,172)       64.4964         calculate D2E/DX2 analytically  !
 ! D447  D(171,54,56,173)     -174.5664         calculate D2E/DX2 analytically  !
 ! D448  D(171,54,56,174)      -55.1555         calculate D2E/DX2 analytically  !
 ! D449  D(53,54,171,235)       93.2682         calculate D2E/DX2 analytically  !
 ! D450  D(56,54,171,235)      -32.8389         calculate D2E/DX2 analytically  !
 ! D451  D(170,54,171,235)    -149.272          calculate D2E/DX2 analytically  !
 ! D452  D(53,55,168,404)      -26.3829         calculate D2E/DX2 analytically  !
 ! D453  D(53,55,168,407)      138.0816         calculate D2E/DX2 analytically  !
 ! D454  D(53,55,168,408)     -165.5134         calculate D2E/DX2 analytically  !
 ! D455  D(167,55,168,404)    -148.1642         calculate D2E/DX2 analytically  !
 ! D456  D(167,55,168,407)      16.3003         calculate D2E/DX2 analytically  !
 ! D457  D(167,55,168,408)      72.7053         calculate D2E/DX2 analytically  !
 ! D458  D(169,55,168,404)      95.8151         calculate D2E/DX2 analytically  !
 ! D459  D(169,55,168,407)     -99.7205         calculate D2E/DX2 analytically  !
 ! D460  D(169,55,168,408)     -43.3154         calculate D2E/DX2 analytically  !
 ! D461  D(51,57,58,59)       -172.7521         calculate D2E/DX2 analytically  !
 ! D462  D(51,57,58,61)         64.3614         calculate D2E/DX2 analytically  !
 ! D463  D(51,57,58,185)       -57.0662         calculate D2E/DX2 analytically  !
 ! D464  D(186,57,58,59)         8.4423         calculate D2E/DX2 analytically  !
 ! D465  D(186,57,58,61)      -114.4443         calculate D2E/DX2 analytically  !
 ! D466  D(186,57,58,185)      124.1282         calculate D2E/DX2 analytically  !
 ! D467  D(57,58,59,60)         99.8097         calculate D2E/DX2 analytically  !
 ! D468  D(57,58,59,187)       -80.19           calculate D2E/DX2 analytically  !
 ! D469  D(61,58,59,60)       -138.7272         calculate D2E/DX2 analytically  !
 ! D470  D(61,58,59,187)        41.2731         calculate D2E/DX2 analytically  !
 ! D471  D(185,58,59,60)       -17.933          calculate D2E/DX2 analytically  !
 ! D472  D(185,58,59,187)      162.0672         calculate D2E/DX2 analytically  !
 ! D473  D(57,58,61,62)       -178.8625         calculate D2E/DX2 analytically  !
 ! D474  D(57,58,61,178)        57.2905         calculate D2E/DX2 analytically  !
 ! D475  D(57,58,61,179)       -56.6843         calculate D2E/DX2 analytically  !
 ! D476  D(59,58,61,62)         58.7292         calculate D2E/DX2 analytically  !
 ! D477  D(59,58,61,178)       -65.1177         calculate D2E/DX2 analytically  !
 ! D478  D(59,58,61,179)      -179.0925         calculate D2E/DX2 analytically  !
 ! D479  D(185,58,61,62)       -58.7775         calculate D2E/DX2 analytically  !
 ! D480  D(185,58,61,178)      177.3755         calculate D2E/DX2 analytically  !
 ! D481  D(185,58,61,179)       63.4008         calculate D2E/DX2 analytically  !
 ! D482  D(58,59,187,401)       -5.7132         calculate D2E/DX2 analytically  !
 ! D483  D(60,59,187,401)      174.287          calculate D2E/DX2 analytically  !
 ! D484  D(58,61,62,63)         44.8995         calculate D2E/DX2 analytically  !
 ! D485  D(58,61,62,64)       -133.5409         calculate D2E/DX2 analytically  !
 ! D486  D(178,61,62,63)       168.105          calculate D2E/DX2 analytically  !
 ! D487  D(178,61,62,64)       -10.3354         calculate D2E/DX2 analytically  !
 ! D488  D(179,61,62,63)       -75.362          calculate D2E/DX2 analytically  !
 ! D489  D(179,61,62,64)       106.1976         calculate D2E/DX2 analytically  !
 ! D490  D(58,61,178,48)      -137.3057         calculate D2E/DX2 analytically  !
 ! D491  D(62,61,178,48)        96.8956         calculate D2E/DX2 analytically  !
 ! D492  D(179,61,178,48)      -22.518          calculate D2E/DX2 analytically  !
 ! D493  D(61,62,63,65)       -177.2002         calculate D2E/DX2 analytically  !
 ! D494  D(61,62,63,180)         2.9093         calculate D2E/DX2 analytically  !
 ! D495  D(64,62,63,65)          1.2327         calculate D2E/DX2 analytically  !
 ! D496  D(64,62,63,180)      -178.6577         calculate D2E/DX2 analytically  !
 ! D497  D(61,62,64,66)        177.848          calculate D2E/DX2 analytically  !
 ! D498  D(61,62,64,181)        -1.4157         calculate D2E/DX2 analytically  !
 ! D499  D(63,62,64,66)         -0.5897         calculate D2E/DX2 analytically  !
 ! D500  D(63,62,64,181)      -179.8533         calculate D2E/DX2 analytically  !
 ! D501  D(62,63,65,67)         -1.058          calculate D2E/DX2 analytically  !
 ! D502  D(62,63,65,182)       179.6531         calculate D2E/DX2 analytically  !
 ! D503  D(62,63,65,317)       -91.6274         calculate D2E/DX2 analytically  !
 ! D504  D(180,63,65,67)       178.8338         calculate D2E/DX2 analytically  !
 ! D505  D(180,63,65,182)       -0.4552         calculate D2E/DX2 analytically  !
 ! D506  D(180,63,65,317)       88.2643         calculate D2E/DX2 analytically  !
 ! D507  D(62,64,66,67)         -0.2252         calculate D2E/DX2 analytically  !
 ! D508  D(62,64,66,183)      -179.9965         calculate D2E/DX2 analytically  !
 ! D509  D(181,64,66,67)       179.0368         calculate D2E/DX2 analytically  !
 ! D510  D(181,64,66,183)       -0.7346         calculate D2E/DX2 analytically  !
 ! D511  D(63,65,67,66)          0.246          calculate D2E/DX2 analytically  !
 ! D512  D(63,65,67,184)      -179.6577         calculate D2E/DX2 analytically  !
 ! D513  D(182,65,67,66)       179.5346         calculate D2E/DX2 analytically  !
 ! D514  D(182,65,67,184)       -0.3691         calculate D2E/DX2 analytically  !
 ! D515  D(317,65,67,66)        86.0175         calculate D2E/DX2 analytically  !
 ! D516  D(317,65,67,184)      -93.8861         calculate D2E/DX2 analytically  !
 ! D517  D(63,65,317,97)      -128.4868         calculate D2E/DX2 analytically  !
 ! D518  D(67,65,317,97)       111.7173         calculate D2E/DX2 analytically  !
 ! D519  D(182,65,317,97)       -8.4861         calculate D2E/DX2 analytically  !
 ! D520  D(64,66,67,65)          0.3972         calculate D2E/DX2 analytically  !
 ! D521  D(64,66,67,184)      -179.6991         calculate D2E/DX2 analytically  !
 ! D522  D(183,66,67,65)      -179.8312         calculate D2E/DX2 analytically  !
 ! D523  D(183,66,67,184)        0.0725         calculate D2E/DX2 analytically  !
 ! D524  D(271,68,69,70)       179.7579         calculate D2E/DX2 analytically  !
 ! D525  D(271,68,69,274)       57.4889         calculate D2E/DX2 analytically  !
 ! D526  D(271,68,69,275)      -57.885          calculate D2E/DX2 analytically  !
 ! D527  D(272,68,69,70)        59.5424         calculate D2E/DX2 analytically  !
 ! D528  D(272,68,69,274)      -62.7266         calculate D2E/DX2 analytically  !
 ! D529  D(272,68,69,275)     -178.1004         calculate D2E/DX2 analytically  !
 ! D530  D(273,68,69,70)       -60.1447         calculate D2E/DX2 analytically  !
 ! D531  D(273,68,69,274)      177.5864         calculate D2E/DX2 analytically  !
 ! D532  D(273,68,69,275)       62.2125         calculate D2E/DX2 analytically  !
 ! D533  D(68,69,70,71)         78.2042         calculate D2E/DX2 analytically  !
 ! D534  D(68,69,70,72)       -100.1624         calculate D2E/DX2 analytically  !
 ! D535  D(274,69,70,71)      -159.561          calculate D2E/DX2 analytically  !
 ! D536  D(274,69,70,72)        22.0723         calculate D2E/DX2 analytically  !
 ! D537  D(275,69,70,71)       -43.808          calculate D2E/DX2 analytically  !
 ! D538  D(275,69,70,72)       137.8253         calculate D2E/DX2 analytically  !
 ! D539  D(69,70,71,73)       -176.0268         calculate D2E/DX2 analytically  !
 ! D540  D(69,70,71,276)         3.366          calculate D2E/DX2 analytically  !
 ! D541  D(72,70,71,73)          2.3359         calculate D2E/DX2 analytically  !
 ! D542  D(72,70,71,276)      -178.2712         calculate D2E/DX2 analytically  !
 ! D543  D(69,70,72,74)        175.594          calculate D2E/DX2 analytically  !
 ! D544  D(69,70,72,277)        -3.2641         calculate D2E/DX2 analytically  !
 ! D545  D(71,70,72,74)         -2.7771         calculate D2E/DX2 analytically  !
 ! D546  D(71,70,72,277)       178.3647         calculate D2E/DX2 analytically  !
 ! D547  D(70,71,73,75)          0.4319         calculate D2E/DX2 analytically  !
 ! D548  D(70,71,73,278)       179.2417         calculate D2E/DX2 analytically  !
 ! D549  D(276,71,73,75)      -178.9635         calculate D2E/DX2 analytically  !
 ! D550  D(276,71,73,278)       -0.1537         calculate D2E/DX2 analytically  !
 ! D551  D(70,72,74,75)          0.451          calculate D2E/DX2 analytically  !
 ! D552  D(70,72,74,279)      -178.5088         calculate D2E/DX2 analytically  !
 ! D553  D(277,72,74,75)       179.3139         calculate D2E/DX2 analytically  !
 ! D554  D(277,72,74,279)        0.3542         calculate D2E/DX2 analytically  !
 ! D555  D(71,73,75,74)         -2.7555         calculate D2E/DX2 analytically  !
 ! D556  D(71,73,75,76)        176.9435         calculate D2E/DX2 analytically  !
 ! D557  D(278,73,75,74)       178.4283         calculate D2E/DX2 analytically  !
 ! D558  D(278,73,75,76)        -1.8726         calculate D2E/DX2 analytically  !
 ! D559  D(72,74,75,73)          2.3157         calculate D2E/DX2 analytically  !
 ! D560  D(72,74,75,76)       -177.3852         calculate D2E/DX2 analytically  !
 ! D561  D(279,74,75,73)      -178.7105         calculate D2E/DX2 analytically  !
 ! D562  D(279,74,75,76)         1.5887         calculate D2E/DX2 analytically  !
 ! D563  D(73,75,76,229)        67.8938         calculate D2E/DX2 analytically  !
 ! D564  D(73,75,76,280)       -19.4698         calculate D2E/DX2 analytically  !
 ! D565  D(73,75,76,400)       129.7324         calculate D2E/DX2 analytically  !
 ! D566  D(73,75,76,409)      -136.6775         calculate D2E/DX2 analytically  !
 ! D567  D(74,75,76,229)      -112.4066         calculate D2E/DX2 analytically  !
 ! D568  D(74,75,76,280)       160.2298         calculate D2E/DX2 analytically  !
 ! D569  D(74,75,76,400)       -50.568          calculate D2E/DX2 analytically  !
 ! D570  D(74,75,76,409)        43.0221         calculate D2E/DX2 analytically  !
 ! D571  D(75,76,229,17)        83.7099         calculate D2E/DX2 analytically  !
 ! D572  D(280,76,229,17)     -166.3617         calculate D2E/DX2 analytically  !
 ! D573  D(400,76,229,17)      -17.2123         calculate D2E/DX2 analytically  !
 ! D574  D(409,76,229,17)      -77.8328         calculate D2E/DX2 analytically  !
 ! D575  D(75,76,280,12)       -50.6338         calculate D2E/DX2 analytically  !
 ! D576  D(229,76,280,12)     -143.6378         calculate D2E/DX2 analytically  !
 ! D577  D(400,76,280,12)      175.745          calculate D2E/DX2 analytically  !
 ! D578  D(409,76,280,12)       94.3236         calculate D2E/DX2 analytically  !
 ! D579  D(75,76,400,19)       -49.9294         calculate D2E/DX2 analytically  !
 ! D580  D(229,76,400,19)       38.5425         calculate D2E/DX2 analytically  !
 ! D581  D(280,76,400,19)       86.1365         calculate D2E/DX2 analytically  !
 ! D582  D(409,76,400,19)      170.4986         calculate D2E/DX2 analytically  !
 ! D583  D(75,76,409,151)     -151.4435         calculate D2E/DX2 analytically  !
 ! D584  D(229,76,409,151)      -0.7274         calculate D2E/DX2 analytically  !
 ! D585  D(280,76,409,151)      85.1862         calculate D2E/DX2 analytically  !
 ! D586  D(400,76,409,151)     -51.2151         calculate D2E/DX2 analytically  !
 ! D587  D(281,77,78,79)       -61.8818         calculate D2E/DX2 analytically  !
 ! D588  D(281,77,78,284)       60.5606         calculate D2E/DX2 analytically  !
 ! D589  D(281,77,78,285)      176.7668         calculate D2E/DX2 analytically  !
 ! D590  D(282,77,78,79)       177.4078         calculate D2E/DX2 analytically  !
 ! D591  D(282,77,78,284)      -60.1498         calculate D2E/DX2 analytically  !
 ! D592  D(282,77,78,285)       56.0564         calculate D2E/DX2 analytically  !
 ! D593  D(283,77,78,79)        58.669          calculate D2E/DX2 analytically  !
 ! D594  D(283,77,78,284)     -178.8886         calculate D2E/DX2 analytically  !
 ! D595  D(283,77,78,285)      -62.6824         calculate D2E/DX2 analytically  !
 ! D596  D(78,77,282,294)       78.3283         calculate D2E/DX2 analytically  !
 ! D597  D(281,77,282,294)     -44.2397         calculate D2E/DX2 analytically  !
 ! D598  D(283,77,282,294)    -159.8046         calculate D2E/DX2 analytically  !
 ! D599  D(77,78,79,80)       -177.293          calculate D2E/DX2 analytically  !
 ! D600  D(77,78,79,81)        -54.8116         calculate D2E/DX2 analytically  !
 ! D601  D(77,78,79,286)        63.6755         calculate D2E/DX2 analytically  !
 ! D602  D(284,78,79,80)        60.1661         calculate D2E/DX2 analytically  !
 ! D603  D(284,78,79,81)      -177.3525         calculate D2E/DX2 analytically  !
 ! D604  D(284,78,79,286)      -58.8654         calculate D2E/DX2 analytically  !
 ! D605  D(285,78,79,80)       -55.6316         calculate D2E/DX2 analytically  !
 ! D606  D(285,78,79,81)        66.8498         calculate D2E/DX2 analytically  !
 ! D607  D(285,78,79,286)     -174.6631         calculate D2E/DX2 analytically  !
 ! D608  D(78,79,80,287)      -177.6151         calculate D2E/DX2 analytically  !
 ! D609  D(78,79,80,288)       -57.189          calculate D2E/DX2 analytically  !
 ! D610  D(78,79,80,289)        62.5621         calculate D2E/DX2 analytically  !
 ! D611  D(81,79,80,287)        60.0763         calculate D2E/DX2 analytically  !
 ! D612  D(81,79,80,288)      -179.4975         calculate D2E/DX2 analytically  !
 ! D613  D(81,79,80,289)       -59.7465         calculate D2E/DX2 analytically  !
 ! D614  D(286,79,80,287)      -58.6752         calculate D2E/DX2 analytically  !
 ! D615  D(286,79,80,288)       61.751          calculate D2E/DX2 analytically  !
 ! D616  D(286,79,80,289)     -178.498          calculate D2E/DX2 analytically  !
 ! D617  D(78,79,81,290)      -172.9539         calculate D2E/DX2 analytically  !
 ! D618  D(78,79,81,291)        67.0392         calculate D2E/DX2 analytically  !
 ! D619  D(78,79,81,292)       -53.9057         calculate D2E/DX2 analytically  !
 ! D620  D(80,79,81,290)       -49.9652         calculate D2E/DX2 analytically  !
 ! D621  D(80,79,81,291)      -169.9722         calculate D2E/DX2 analytically  !
 ! D622  D(80,79,81,292)        69.083          calculate D2E/DX2 analytically  !
 ! D623  D(286,79,81,290)       68.7199         calculate D2E/DX2 analytically  !
 ! D624  D(286,79,81,291)      -51.287          calculate D2E/DX2 analytically  !
 ! D625  D(286,79,81,292)     -172.2319         calculate D2E/DX2 analytically  !
 ! D626  D(293,82,83,84)       172.9543         calculate D2E/DX2 analytically  !
 ! D627  D(293,82,83,296)      -64.167          calculate D2E/DX2 analytically  !
 ! D628  D(293,82,83,297)       57.4087         calculate D2E/DX2 analytically  !
 ! D629  D(294,82,83,84)       -67.9788         calculate D2E/DX2 analytically  !
 ! D630  D(294,82,83,296)       54.8999         calculate D2E/DX2 analytically  !
 ! D631  D(294,82,83,297)      176.4755         calculate D2E/DX2 analytically  !
 ! D632  D(295,82,83,84)        52.2134         calculate D2E/DX2 analytically  !
 ! D633  D(295,82,83,296)      175.0922         calculate D2E/DX2 analytically  !
 ! D634  D(295,82,83,297)      -63.3322         calculate D2E/DX2 analytically  !
 ! D635  D(83,82,294,282)      131.857          calculate D2E/DX2 analytically  !
 ! D636  D(293,82,294,282)    -106.6276         calculate D2E/DX2 analytically  !
 ! D637  D(295,82,294,282)      10.1713         calculate D2E/DX2 analytically  !
 ! D638  D(82,83,84,215)      -148.0203         calculate D2E/DX2 analytically  !
 ! D639  D(82,83,84,298)        64.8558         calculate D2E/DX2 analytically  !
 ! D640  D(296,83,84,215)       87.8576         calculate D2E/DX2 analytically  !
 ! D641  D(296,83,84,298)      -59.2662         calculate D2E/DX2 analytically  !
 ! D642  D(297,83,84,215)      -28.5485         calculate D2E/DX2 analytically  !
 ! D643  D(297,83,84,298)     -175.6724         calculate D2E/DX2 analytically  !
 ! D644  D(82,83,297,97)       -75.7636         calculate D2E/DX2 analytically  !
 ! D645  D(84,83,297,97)       166.9523         calculate D2E/DX2 analytically  !
 ! D646  D(296,83,297,97)       48.618          calculate D2E/DX2 analytically  !
 ! D647  D(83,84,215,12)        61.969          calculate D2E/DX2 analytically  !
 ! D648  D(298,84,215,12)     -153.9688         calculate D2E/DX2 analytically  !
 ! D649  D(299,85,86,87)       177.713          calculate D2E/DX2 analytically  !
 ! D650  D(299,85,86,302)      -59.3454         calculate D2E/DX2 analytically  !
 ! D651  D(299,85,86,303)       55.5176         calculate D2E/DX2 analytically  !
 ! D652  D(300,85,86,87)       -62.3395         calculate D2E/DX2 analytically  !
 ! D653  D(300,85,86,302)       60.6021         calculate D2E/DX2 analytically  !
 ! D654  D(300,85,86,303)      175.4652         calculate D2E/DX2 analytically  !
 ! D655  D(301,85,86,87)        56.7261         calculate D2E/DX2 analytically  !
 ! D656  D(301,85,86,302)      179.6678         calculate D2E/DX2 analytically  !
 ! D657  D(301,85,86,303)      -65.4692         calculate D2E/DX2 analytically  !
 ! D658  D(86,85,301,310)       24.1688         calculate D2E/DX2 analytically  !
 ! D659  D(299,85,301,310)     -98.6591         calculate D2E/DX2 analytically  !
 ! D660  D(300,85,301,310)     144.7526         calculate D2E/DX2 analytically  !
 ! D661  D(85,86,87,88)         66.8775         calculate D2E/DX2 analytically  !
 ! D662  D(85,86,87,89)       -109.9387         calculate D2E/DX2 analytically  !
 ! D663  D(302,86,87,88)       -55.1647         calculate D2E/DX2 analytically  !
 ! D664  D(302,86,87,89)       128.0191         calculate D2E/DX2 analytically  !
 ! D665  D(303,86,87,88)      -170.8754         calculate D2E/DX2 analytically  !
 ! D666  D(303,86,87,89)        12.3084         calculate D2E/DX2 analytically  !
 ! D667  D(86,87,88,90)       -170.984          calculate D2E/DX2 analytically  !
 ! D668  D(86,87,88,304)         6.0182         calculate D2E/DX2 analytically  !
 ! D669  D(89,87,88,90)          5.7942         calculate D2E/DX2 analytically  !
 ! D670  D(89,87,88,304)      -177.2035         calculate D2E/DX2 analytically  !
 ! D671  D(86,87,89,91)        171.8306         calculate D2E/DX2 analytically  !
 ! D672  D(86,87,89,305)        -3.4561         calculate D2E/DX2 analytically  !
 ! D673  D(88,87,89,91)         -5.0185         calculate D2E/DX2 analytically  !
 ! D674  D(88,87,89,305)       179.6948         calculate D2E/DX2 analytically  !
 ! D675  D(87,88,90,92)         -0.6161         calculate D2E/DX2 analytically  !
 ! D676  D(87,88,90,306)       175.6455         calculate D2E/DX2 analytically  !
 ! D677  D(304,88,90,92)      -177.6021         calculate D2E/DX2 analytically  !
 ! D678  D(304,88,90,306)       -1.3405         calculate D2E/DX2 analytically  !
 ! D679  D(87,89,91,92)         -0.9697         calculate D2E/DX2 analytically  !
 ! D680  D(87,89,91,307)      -178.791          calculate D2E/DX2 analytically  !
 ! D681  D(305,89,91,92)       174.3149         calculate D2E/DX2 analytically  !
 ! D682  D(305,89,91,307)       -3.5064         calculate D2E/DX2 analytically  !
 ! D683  D(88,90,92,91)         -5.3549         calculate D2E/DX2 analytically  !
 ! D684  D(88,90,92,93)        174.5367         calculate D2E/DX2 analytically  !
 ! D685  D(306,90,92,91)       178.3415         calculate D2E/DX2 analytically  !
 ! D686  D(306,90,92,93)        -1.767          calculate D2E/DX2 analytically  !
 ! D687  D(89,91,92,90)          6.1479         calculate D2E/DX2 analytically  !
 ! D688  D(89,91,92,93)       -173.7451         calculate D2E/DX2 analytically  !
 ! D689  D(307,91,92,90)      -175.958          calculate D2E/DX2 analytically  !
 ! D690  D(307,91,92,93)         4.149          calculate D2E/DX2 analytically  !
 ! D691  D(90,92,93,308)        16.9653         calculate D2E/DX2 analytically  !
 ! D692  D(91,92,93,308)      -163.1425         calculate D2E/DX2 analytically  !
 ! D693  D(92,93,308,39)       143.2212         calculate D2E/DX2 analytically  !
 ! D694  D(92,93,308,40)        87.468          calculate D2E/DX2 analytically  !
 ! D695  D(309,94,95,96)      -167.7294         calculate D2E/DX2 analytically  !
 ! D696  D(309,94,95,312)      -47.0673         calculate D2E/DX2 analytically  !
 ! D697  D(309,94,95,313)       69.0742         calculate D2E/DX2 analytically  !
 ! D698  D(310,94,95,96)       -47.3084         calculate D2E/DX2 analytically  !
 ! D699  D(310,94,95,312)       73.3537         calculate D2E/DX2 analytically  !
 ! D700  D(310,94,95,313)     -170.5047         calculate D2E/DX2 analytically  !
 ! D701  D(311,94,95,96)        71.8327         calculate D2E/DX2 analytically  !
 ! D702  D(311,94,95,312)     -167.5052         calculate D2E/DX2 analytically  !
 ! D703  D(311,94,95,313)      -51.3637         calculate D2E/DX2 analytically  !
 ! D704  D(95,94,310,301)     -130.4051         calculate D2E/DX2 analytically  !
 ! D705  D(309,94,310,301)      -8.0477         calculate D2E/DX2 analytically  !
 ! D706  D(311,94,310,301)     107.41           calculate D2E/DX2 analytically  !
 ! D707  D(94,95,96,97)        168.2299         calculate D2E/DX2 analytically  !
 ! D708  D(94,95,96,98)        -70.0776         calculate D2E/DX2 analytically  !
 ! D709  D(94,95,96,314)        48.5415         calculate D2E/DX2 analytically  !
 ! D710  D(312,95,96,97)        47.6631         calculate D2E/DX2 analytically  !
 ! D711  D(312,95,96,98)       169.3556         calculate D2E/DX2 analytically  !
 ! D712  D(312,95,96,314)      -72.0253         calculate D2E/DX2 analytically  !
 ! D713  D(313,95,96,97)       -67.9031         calculate D2E/DX2 analytically  !
 ! D714  D(313,95,96,98)        53.7894         calculate D2E/DX2 analytically  !
 ! D715  D(313,95,96,314)      172.4086         calculate D2E/DX2 analytically  !
 ! D716  D(95,96,97,297)      -120.6612         calculate D2E/DX2 analytically  !
 ! D717  D(95,96,97,315)       -51.7205         calculate D2E/DX2 analytically  !
 ! D718  D(95,96,97,316)      -172.5231         calculate D2E/DX2 analytically  !
 ! D719  D(95,96,97,317)        67.4851         calculate D2E/DX2 analytically  !
 ! D720  D(98,96,97,297)       117.716          calculate D2E/DX2 analytically  !
 ! D721  D(98,96,97,315)      -173.3434         calculate D2E/DX2 analytically  !
 ! D722  D(98,96,97,316)        65.8541         calculate D2E/DX2 analytically  !
 ! D723  D(98,96,97,317)       -54.1378         calculate D2E/DX2 analytically  !
 ! D724  D(314,96,97,297)       -1.8177         calculate D2E/DX2 analytically  !
 ! D725  D(314,96,97,315)       67.123          calculate D2E/DX2 analytically  !
 ! D726  D(314,96,97,316)      -53.6795         calculate D2E/DX2 analytically  !
 ! D727  D(314,96,97,317)     -173.6714         calculate D2E/DX2 analytically  !
 ! D728  D(95,96,98,318)        59.6514         calculate D2E/DX2 analytically  !
 ! D729  D(95,96,98,319)       -60.2875         calculate D2E/DX2 analytically  !
 ! D730  D(95,96,98,320)       179.4069         calculate D2E/DX2 analytically  !
 ! D731  D(97,96,98,318)      -178.0963         calculate D2E/DX2 analytically  !
 ! D732  D(97,96,98,319)        61.9648         calculate D2E/DX2 analytically  !
 ! D733  D(97,96,98,320)       -58.3408         calculate D2E/DX2 analytically  !
 ! D734  D(314,96,98,318)      -58.3322         calculate D2E/DX2 analytically  !
 ! D735  D(314,96,98,319)     -178.2711         calculate D2E/DX2 analytically  !
 ! D736  D(314,96,98,320)       61.4233         calculate D2E/DX2 analytically  !
 ! D737  D(96,97,297,83)       113.4324         calculate D2E/DX2 analytically  !
 ! D738  D(315,97,297,83)        4.9762         calculate D2E/DX2 analytically  !
 ! D739  D(316,97,297,83)     -137.1681         calculate D2E/DX2 analytically  !
 ! D740  D(317,97,297,83)      -80.899          calculate D2E/DX2 analytically  !
 ! D741  D(96,97,317,65)      -151.848          calculate D2E/DX2 analytically  !
 ! D742  D(297,97,317,65)       43.1484         calculate D2E/DX2 analytically  !
 ! D743  D(315,97,317,65)      -30.4023         calculate D2E/DX2 analytically  !
 ! D744  D(316,97,317,65)       85.5909         calculate D2E/DX2 analytically  !
 ! D745  D(321,99,100,101)      53.9722         calculate D2E/DX2 analytically  !
 ! D746  D(321,99,100,102)     174.3886         calculate D2E/DX2 analytically  !
 ! D747  D(321,99,100,324)     -65.421          calculate D2E/DX2 analytically  !
 ! D748  D(322,99,100,101)     173.9775         calculate D2E/DX2 analytically  !
 ! D749  D(322,99,100,102)     -65.6061         calculate D2E/DX2 analytically  !
 ! D750  D(322,99,100,324)      54.5843         calculate D2E/DX2 analytically  !
 ! D751  D(323,99,100,101)     -65.5285         calculate D2E/DX2 analytically  !
 ! D752  D(323,99,100,102)      54.8879         calculate D2E/DX2 analytically  !
 ! D753  D(323,99,100,324)     175.0783         calculate D2E/DX2 analytically  !
 ! D754  D(100,99,322,329)      80.5988         calculate D2E/DX2 analytically  !
 ! D755  D(321,99,322,329)    -158.8046         calculate D2E/DX2 analytically  !
 ! D756  D(323,99,322,329)     -41.0454         calculate D2E/DX2 analytically  !
 ! D757  D(99,100,101,325)     -59.3755         calculate D2E/DX2 analytically  !
 ! D758  D(99,100,101,326)    -179.4961         calculate D2E/DX2 analytically  !
 ! D759  D(99,100,101,327)      61.229          calculate D2E/DX2 analytically  !
 ! D760  D(99,100,101,428)     -79.4835         calculate D2E/DX2 analytically  !
 ! D761  D(102,100,101,325)    179.0879         calculate D2E/DX2 analytically  !
 ! D762  D(102,100,101,326)     58.9673         calculate D2E/DX2 analytically  !
 ! D763  D(102,100,101,327)    -60.3076         calculate D2E/DX2 analytically  !
 ! D764  D(102,100,101,428)    158.9799         calculate D2E/DX2 analytically  !
 ! D765  D(324,100,101,325)     59.557          calculate D2E/DX2 analytically  !
 ! D766  D(324,100,101,326)    -60.5635         calculate D2E/DX2 analytically  !
 ! D767  D(324,100,101,327)   -179.8384         calculate D2E/DX2 analytically  !
 ! D768  D(324,100,101,428)     39.4491         calculate D2E/DX2 analytically  !
 ! D769  D(99,100,102,328)     172.7704         calculate D2E/DX2 analytically  !
 ! D770  D(101,100,102,328)    -66.2095         calculate D2E/DX2 analytically  !
 ! D771  D(324,100,102,328)     53.173          calculate D2E/DX2 analytically  !
 ! D772  D(100,101,325,156)   -173.4235         calculate D2E/DX2 analytically  !
 ! D773  D(326,101,325,156)    -51.3484         calculate D2E/DX2 analytically  !
 ! D774  D(327,101,325,156)     65.3969         calculate D2E/DX2 analytically  !
 ! D775  D(428,101,325,156)      1.047          calculate D2E/DX2 analytically  !
 ! D776  D(100,101,428,156)    -39.7022         calculate D2E/DX2 analytically  !
 ! D777  D(325,101,428,156)    -62.412          calculate D2E/DX2 analytically  !
 ! D778  D(326,101,428,156)     64.9936         calculate D2E/DX2 analytically  !
 ! D779  D(327,101,428,156)    177.4379         calculate D2E/DX2 analytically  !
 ! D780  D(329,103,104,105)   -174.9335         calculate D2E/DX2 analytically  !
 ! D781  D(329,103,104,106)    -53.87           calculate D2E/DX2 analytically  !
 ! D782  D(329,103,104,332)     64.3647         calculate D2E/DX2 analytically  !
 ! D783  D(330,103,104,105)     65.1073         calculate D2E/DX2 analytically  !
 ! D784  D(330,103,104,106)   -173.8293         calculate D2E/DX2 analytically  !
 ! D785  D(330,103,104,332)    -55.5945         calculate D2E/DX2 analytically  !
 ! D786  D(331,103,104,105)    -55.0917         calculate D2E/DX2 analytically  !
 ! D787  D(331,103,104,106)     65.9717         calculate D2E/DX2 analytically  !
 ! D788  D(331,103,104,332)   -175.7935         calculate D2E/DX2 analytically  !
 ! D789  D(104,103,329,322)   -144.1241         calculate D2E/DX2 analytically  !
 ! D790  D(330,103,329,322)    -22.3525         calculate D2E/DX2 analytically  !
 ! D791  D(331,103,329,322)     94.7207         calculate D2E/DX2 analytically  !
 ! D792  D(103,104,105,333)    179.6795         calculate D2E/DX2 analytically  !
 ! D793  D(103,104,105,334)    -59.9494         calculate D2E/DX2 analytically  !
 ! D794  D(103,104,105,335)     59.7971         calculate D2E/DX2 analytically  !
 ! D795  D(106,104,105,333)     57.8782         calculate D2E/DX2 analytically  !
 ! D796  D(106,104,105,334)    178.2493         calculate D2E/DX2 analytically  !
 ! D797  D(106,104,105,335)    -62.0042         calculate D2E/DX2 analytically  !
 ! D798  D(332,104,105,333)    -60.2443         calculate D2E/DX2 analytically  !
 ! D799  D(332,104,105,334)     60.1268         calculate D2E/DX2 analytically  !
 ! D800  D(332,104,105,335)    179.8733         calculate D2E/DX2 analytically  !
 ! D801  D(103,104,106,336)     55.716          calculate D2E/DX2 analytically  !
 ! D802  D(103,104,106,337)    176.0871         calculate D2E/DX2 analytically  !
 ! D803  D(103,104,106,338)    -65.2204         calculate D2E/DX2 analytically  !
 ! D804  D(105,104,106,336)    178.9727         calculate D2E/DX2 analytically  !
 ! D805  D(105,104,106,337)    -60.6562         calculate D2E/DX2 analytically  !
 ! D806  D(105,104,106,338)     58.0363         calculate D2E/DX2 analytically  !
 ! D807  D(332,104,106,336)    -62.3717         calculate D2E/DX2 analytically  !
 ! D808  D(332,104,106,337)     57.9994         calculate D2E/DX2 analytically  !
 ! D809  D(332,104,106,338)    176.6919         calculate D2E/DX2 analytically  !
 ! D810  D(339,107,108,342)     51.2626         calculate D2E/DX2 analytically  !
 ! D811  D(339,107,108,343)    169.6575         calculate D2E/DX2 analytically  !
 ! D812  D(339,107,108,344)    -68.5964         calculate D2E/DX2 analytically  !
 ! D813  D(340,107,108,342)    -68.7734         calculate D2E/DX2 analytically  !
 ! D814  D(340,107,108,343)     49.6216         calculate D2E/DX2 analytically  !
 ! D815  D(340,107,108,344)    171.3677         calculate D2E/DX2 analytically  !
 ! D816  D(341,107,108,342)    170.6745         calculate D2E/DX2 analytically  !
 ! D817  D(341,107,108,343)    -70.9306         calculate D2E/DX2 analytically  !
 ! D818  D(341,107,108,344)     50.8155         calculate D2E/DX2 analytically  !
 ! D819  D(108,107,341,345)     96.8328         calculate D2E/DX2 analytically  !
 ! D820  D(339,107,341,345)   -141.168          calculate D2E/DX2 analytically  !
 ! D821  D(340,107,341,345)    -25.7071         calculate D2E/DX2 analytically  !
 ! D822  D(107,108,343,158)    141.3555         calculate D2E/DX2 analytically  !
 ! D823  D(107,108,343,163)    172.8629         calculate D2E/DX2 analytically  !
 ! D824  D(342,108,343,158)    -97.6967         calculate D2E/DX2 analytically  !
 ! D825  D(342,108,343,163)    -66.1893         calculate D2E/DX2 analytically  !
 ! D826  D(344,108,343,158)     18.57           calculate D2E/DX2 analytically  !
 ! D827  D(344,108,343,163)     50.0774         calculate D2E/DX2 analytically  !
 ! D828  D(345,109,110,111)    179.1756         calculate D2E/DX2 analytically  !
 ! D829  D(345,109,110,112)    -59.5801         calculate D2E/DX2 analytically  !
 ! D830  D(345,109,110,348)     58.3271         calculate D2E/DX2 analytically  !
 ! D831  D(346,109,110,111)     59.1532         calculate D2E/DX2 analytically  !
 ! D832  D(346,109,110,112)   -179.6024         calculate D2E/DX2 analytically  !
 ! D833  D(346,109,110,348)    -61.6952         calculate D2E/DX2 analytically  !
 ! D834  D(347,109,110,111)    -61.3601         calculate D2E/DX2 analytically  !
 ! D835  D(347,109,110,112)     59.8843         calculate D2E/DX2 analytically  !
 ! D836  D(347,109,110,348)    177.7915         calculate D2E/DX2 analytically  !
 ! D837  D(110,109,345,341)    174.988          calculate D2E/DX2 analytically  !
 ! D838  D(346,109,345,341)    -62.8538         calculate D2E/DX2 analytically  !
 ! D839  D(347,109,345,341)     53.9168         calculate D2E/DX2 analytically  !
 ! D840  D(109,110,111,349)   -179.0857         calculate D2E/DX2 analytically  !
 ! D841  D(109,110,111,350)    -58.6372         calculate D2E/DX2 analytically  !
 ! D842  D(109,110,111,351)     61.6375         calculate D2E/DX2 analytically  !
 ! D843  D(112,110,111,349)     58.4299         calculate D2E/DX2 analytically  !
 ! D844  D(112,110,111,350)    178.8784         calculate D2E/DX2 analytically  !
 ! D845  D(112,110,111,351)    -60.8469         calculate D2E/DX2 analytically  !
 ! D846  D(348,110,111,349)    -58.5811         calculate D2E/DX2 analytically  !
 ! D847  D(348,110,111,350)     61.8675         calculate D2E/DX2 analytically  !
 ! D848  D(348,110,111,351)   -177.8578         calculate D2E/DX2 analytically  !
 ! D849  D(109,110,112,352)     55.6898         calculate D2E/DX2 analytically  !
 ! D850  D(109,110,112,353)    176.1869         calculate D2E/DX2 analytically  !
 ! D851  D(109,110,112,354)    -64.226          calculate D2E/DX2 analytically  !
 ! D852  D(111,110,112,352)   -178.2461         calculate D2E/DX2 analytically  !
 ! D853  D(111,110,112,353)    -57.749          calculate D2E/DX2 analytically  !
 ! D854  D(111,110,112,354)     61.8381         calculate D2E/DX2 analytically  !
 ! D855  D(348,110,112,352)    -61.5355         calculate D2E/DX2 analytically  !
 ! D856  D(348,110,112,353)     58.9617         calculate D2E/DX2 analytically  !
 ! D857  D(348,110,112,354)    178.5488         calculate D2E/DX2 analytically  !
 ! D858  D(133,113,130,140)     -0.0856         calculate D2E/DX2 analytically  !
 ! D859  D(133,113,130,375)    178.4361         calculate D2E/DX2 analytically  !
 ! D860  D(355,113,130,140)   -176.6466         calculate D2E/DX2 analytically  !
 ! D861  D(355,113,130,375)      1.8751         calculate D2E/DX2 analytically  !
 ! D862  D(130,113,133,114)      0.1337         calculate D2E/DX2 analytically  !
 ! D863  D(130,113,133,125)   -178.529          calculate D2E/DX2 analytically  !
 ! D864  D(214,113,133,114)     82.9456         calculate D2E/DX2 analytically  !
 ! D865  D(214,113,133,125)    -95.7172         calculate D2E/DX2 analytically  !
 ! D866  D(355,113,133,114)    176.6014         calculate D2E/DX2 analytically  !
 ! D867  D(355,113,133,125)     -2.0613         calculate D2E/DX2 analytically  !
 ! D868  D(133,113,214,12)     -56.8806         calculate D2E/DX2 analytically  !
 ! D869  D(355,113,214,12)    -177.9706         calculate D2E/DX2 analytically  !
 ! D870  D(133,114,131,140)      0.1389         calculate D2E/DX2 analytically  !
 ! D871  D(133,114,131,376)   -174.228          calculate D2E/DX2 analytically  !
 ! D872  D(356,114,131,140)   -179.8416         calculate D2E/DX2 analytically  !
 ! D873  D(356,114,131,376)      5.7914         calculate D2E/DX2 analytically  !
 ! D874  D(131,114,133,113)     -0.1599         calculate D2E/DX2 analytically  !
 ! D875  D(131,114,133,125)    178.4994         calculate D2E/DX2 analytically  !
 ! D876  D(356,114,133,113)    179.821          calculate D2E/DX2 analytically  !
 ! D877  D(356,114,133,125)     -1.5197         calculate D2E/DX2 analytically  !
 ! D878  D(131,114,356,201)    -65.8106         calculate D2E/DX2 analytically  !
 ! D879  D(131,114,356,208)     53.173          calculate D2E/DX2 analytically  !
 ! D880  D(133,114,356,201)    114.2084         calculate D2E/DX2 analytically  !
 ! D881  D(133,114,356,208)   -126.808          calculate D2E/DX2 analytically  !
 ! D882  D(134,115,128,139)     -0.0869         calculate D2E/DX2 analytically  !
 ! D883  D(134,115,128,373)   -179.9594         calculate D2E/DX2 analytically  !
 ! D884  D(357,115,128,139)    178.2263         calculate D2E/DX2 analytically  !
 ! D885  D(357,115,128,373)     -1.6461         calculate D2E/DX2 analytically  !
 ! D886  D(128,115,134,116)      0.2565         calculate D2E/DX2 analytically  !
 ! D887  D(128,115,134,126)   -178.3781         calculate D2E/DX2 analytically  !
 ! D888  D(357,115,134,116)   -178.0013         calculate D2E/DX2 analytically  !
 ! D889  D(357,115,134,126)      3.3641         calculate D2E/DX2 analytically  !
 ! D890  D(134,116,129,139)      0.0469         calculate D2E/DX2 analytically  !
 ! D891  D(134,116,129,374)   -179.5583         calculate D2E/DX2 analytically  !
 ! D892  D(358,116,129,139)    179.1234         calculate D2E/DX2 analytically  !
 ! D893  D(358,116,129,374)     -0.4817         calculate D2E/DX2 analytically  !
 ! D894  D(129,116,134,115)     -0.2371         calculate D2E/DX2 analytically  !
 ! D895  D(129,116,134,126)    178.3934         calculate D2E/DX2 analytically  !
 ! D896  D(358,116,134,115)   -179.3155         calculate D2E/DX2 analytically  !
 ! D897  D(358,116,134,126)     -0.685          calculate D2E/DX2 analytically  !
 ! D898  D(135,117,123,150)     -0.0673         calculate D2E/DX2 analytically  !
 ! D899  D(135,117,123,365)    179.6396         calculate D2E/DX2 analytically  !
 ! D900  D(359,117,123,150)   -179.5773         calculate D2E/DX2 analytically  !
 ! D901  D(359,117,123,365)      0.1296         calculate D2E/DX2 analytically  !
 ! D902  D(123,117,135,118)      0.1382         calculate D2E/DX2 analytically  !
 ! D903  D(123,117,135,127)   -178.653          calculate D2E/DX2 analytically  !
 ! D904  D(359,117,135,118)    179.6251         calculate D2E/DX2 analytically  !
 ! D905  D(359,117,135,127)      0.8338         calculate D2E/DX2 analytically  !
 ! D906  D(135,118,124,150)      0.0011         calculate D2E/DX2 analytically  !
 ! D907  D(135,118,124,366)   -179.6544         calculate D2E/DX2 analytically  !
 ! D908  D(360,118,124,150)    179.2776         calculate D2E/DX2 analytically  !
 ! D909  D(360,118,124,366)     -0.3779         calculate D2E/DX2 analytically  !
 ! D910  D(124,118,135,117)     -0.1057         calculate D2E/DX2 analytically  !
 ! D911  D(124,118,135,127)    178.6822         calculate D2E/DX2 analytically  !
 ! D912  D(360,118,135,117)   -179.3832         calculate D2E/DX2 analytically  !
 ! D913  D(360,118,135,127)     -0.5953         calculate D2E/DX2 analytically  !
 ! D914  D(121,119,120,132)     18.9103         calculate D2E/DX2 analytically  !
 ! D915  D(121,119,120,361)   -102.2823         calculate D2E/DX2 analytically  !
 ! D916  D(121,119,120,362)    141.2828         calculate D2E/DX2 analytically  !
 ! D917  D(122,119,120,132)   -159.8068         calculate D2E/DX2 analytically  !
 ! D918  D(122,119,120,361)     79.0006         calculate D2E/DX2 analytically  !
 ! D919  D(122,119,120,362)    -37.4343         calculate D2E/DX2 analytically  !
 ! D920  D(120,119,121,144)   -178.5499         calculate D2E/DX2 analytically  !
 ! D921  D(120,119,121,363)     -1.0624         calculate D2E/DX2 analytically  !
 ! D922  D(122,119,121,144)      0.2147         calculate D2E/DX2 analytically  !
 ! D923  D(122,119,121,363)    177.7021         calculate D2E/DX2 analytically  !
 ! D924  D(120,119,122,145)    178.5768         calculate D2E/DX2 analytically  !
 ! D925  D(120,119,122,364)     -0.6218         calculate D2E/DX2 analytically  !
 ! D926  D(121,119,122,145)     -0.1836         calculate D2E/DX2 analytically  !
 ! D927  D(121,119,122,364)   -179.3822         calculate D2E/DX2 analytically  !
 ! D928  D(119,120,132,160)     69.3385         calculate D2E/DX2 analytically  !
 ! D929  D(119,120,132,377)    -55.27           calculate D2E/DX2 analytically  !
 ! D930  D(119,120,132,378)   -173.452          calculate D2E/DX2 analytically  !
 ! D931  D(361,120,132,160)   -168.4207         calculate D2E/DX2 analytically  !
 ! D932  D(361,120,132,377)     66.9709         calculate D2E/DX2 analytically  !
 ! D933  D(361,120,132,378)    -51.2111         calculate D2E/DX2 analytically  !
 ! D934  D(362,120,132,160)    -53.2348         calculate D2E/DX2 analytically  !
 ! D935  D(362,120,132,377)   -177.8432         calculate D2E/DX2 analytically  !
 ! D936  D(362,120,132,378)     63.9748         calculate D2E/DX2 analytically  !
 ! D937  D(119,121,144,146)     -0.0843         calculate D2E/DX2 analytically  !
 ! D938  D(119,121,144,394)    179.1909         calculate D2E/DX2 analytically  !
 ! D939  D(363,121,144,146)   -177.6551         calculate D2E/DX2 analytically  !
 ! D940  D(363,121,144,394)      1.62           calculate D2E/DX2 analytically  !
 ! D941  D(119,122,145,146)      0.0206         calculate D2E/DX2 analytically  !
 ! D942  D(119,122,145,395)   -179.6036         calculate D2E/DX2 analytically  !
 ! D943  D(364,122,145,146)    179.2237         calculate D2E/DX2 analytically  !
 ! D944  D(364,122,145,395)     -0.4006         calculate D2E/DX2 analytically  !
 ! D945  D(117,123,150,124)     -0.0384         calculate D2E/DX2 analytically  !
 ! D946  D(117,123,150,422)   -179.8192         calculate D2E/DX2 analytically  !
 ! D947  D(365,123,150,124)   -179.7404         calculate D2E/DX2 analytically  !
 ! D948  D(365,123,150,422)      0.4789         calculate D2E/DX2 analytically  !
 ! D949  D(118,124,150,123)      0.0711         calculate D2E/DX2 analytically  !
 ! D950  D(118,124,150,422)    179.852          calculate D2E/DX2 analytically  !
 ! D951  D(366,124,150,123)    179.7191         calculate D2E/DX2 analytically  !
 ! D952  D(366,124,150,422)     -0.5001         calculate D2E/DX2 analytically  !
 ! D953  D(138,125,133,113)     10.2471         calculate D2E/DX2 analytically  !
 ! D954  D(138,125,133,114)   -168.3754         calculate D2E/DX2 analytically  !
 ! D955  D(367,125,133,113)   -111.3958         calculate D2E/DX2 analytically  !
 ! D956  D(367,125,133,114)     69.9817         calculate D2E/DX2 analytically  !
 ! D957  D(368,125,133,113)    133.2705         calculate D2E/DX2 analytically  !
 ! D958  D(368,125,133,114)    -45.352          calculate D2E/DX2 analytically  !
 ! D959  D(133,125,138,158)   -159.5572         calculate D2E/DX2 analytically  !
 ! D960  D(133,125,138,383)    -45.0886         calculate D2E/DX2 analytically  !
 ! D961  D(133,125,138,384)     76.7503         calculate D2E/DX2 analytically  !
 ! D962  D(367,125,138,158)    -37.2363         calculate D2E/DX2 analytically  !
 ! D963  D(367,125,138,383)     77.2323         calculate D2E/DX2 analytically  !
 ! D964  D(367,125,138,384)   -160.9289         calculate D2E/DX2 analytically  !
 ! D965  D(368,125,138,158)     78.3102         calculate D2E/DX2 analytically  !
 ! D966  D(368,125,138,383)   -167.2212         calculate D2E/DX2 analytically  !
 ! D967  D(368,125,138,384)    -45.3823         calculate D2E/DX2 analytically  !
 ! D968  D(133,125,367,43)     174.3338         calculate D2E/DX2 analytically  !
 ! D969  D(138,125,367,43)      50.4463         calculate D2E/DX2 analytically  !
 ! D970  D(368,125,367,43)     -68.239          calculate D2E/DX2 analytically  !
 ! D971  D(133,125,368,193)   -169.315          calculate D2E/DX2 analytically  !
 ! D972  D(138,125,368,193)    -45.0303         calculate D2E/DX2 analytically  !
 ! D973  D(367,125,368,193)     72.5227         calculate D2E/DX2 analytically  !
 ! D974  D(136,126,134,115)     23.8424         calculate D2E/DX2 analytically  !
 ! D975  D(136,126,134,116)   -154.7502         calculate D2E/DX2 analytically  !
 ! D976  D(369,126,134,115)    -97.7086         calculate D2E/DX2 analytically  !
 ! D977  D(369,126,134,116)     83.6987         calculate D2E/DX2 analytically  !
 ! D978  D(370,126,134,115)    146.7531         calculate D2E/DX2 analytically  !
 ! D979  D(370,126,134,116)    -31.8395         calculate D2E/DX2 analytically  !
 ! D980  D(134,126,136,159)   -121.2344         calculate D2E/DX2 analytically  !
 ! D981  D(134,126,136,379)      5.0355         calculate D2E/DX2 analytically  !
 ! D982  D(134,126,136,380)    123.1412         calculate D2E/DX2 analytically  !
 ! D983  D(369,126,136,159)      1.4813         calculate D2E/DX2 analytically  !
 ! D984  D(369,126,136,379)    127.7513         calculate D2E/DX2 analytically  !
 ! D985  D(369,126,136,380)   -114.143          calculate D2E/DX2 analytically  !
 ! D986  D(370,126,136,159)    116.6934         calculate D2E/DX2 analytically  !
 ! D987  D(370,126,136,379)   -117.0366         calculate D2E/DX2 analytically  !
 ! D988  D(370,126,136,380)      1.0691         calculate D2E/DX2 analytically  !
 ! D989  D(137,127,135,117)     17.9339         calculate D2E/DX2 analytically  !
 ! D990  D(137,127,135,118)   -160.8209         calculate D2E/DX2 analytically  !
 ! D991  D(371,127,135,117)   -101.7661         calculate D2E/DX2 analytically  !
 ! D992  D(371,127,135,118)     79.479          calculate D2E/DX2 analytically  !
 ! D993  D(372,127,135,117)    141.2627         calculate D2E/DX2 analytically  !
 ! D994  D(372,127,135,118)    -37.4921         calculate D2E/DX2 analytically  !
 ! D995  D(135,127,137,157)   -154.1836         calculate D2E/DX2 analytically  !
 ! D996  D(135,127,137,381)    -39.4074         calculate D2E/DX2 analytically  !
 ! D997  D(135,127,137,382)     80.97           calculate D2E/DX2 analytically  !
 ! D998  D(371,127,137,157)    -33.7839         calculate D2E/DX2 analytically  !
 ! D999  D(371,127,137,381)     80.9923         calculate D2E/DX2 analytically  !
 ! D1000 D(371,127,137,382)   -158.6303         calculate D2E/DX2 analytically  !
 ! D1001 D(372,127,137,157)     82.4357         calculate D2E/DX2 analytically  !
 ! D1002 D(372,127,137,381)   -162.7881         calculate D2E/DX2 analytically  !
 ! D1003 D(372,127,137,382)    -42.4107         calculate D2E/DX2 analytically  !
 ! D1004 D(115,128,139,129)     -0.1058         calculate D2E/DX2 analytically  !
 ! D1005 D(115,128,139,421)   -179.9121         calculate D2E/DX2 analytically  !
 ! D1006 D(373,128,139,129)    179.7649         calculate D2E/DX2 analytically  !
 ! D1007 D(373,128,139,421)     -0.0413         calculate D2E/DX2 analytically  !
 ! D1008 D(116,129,139,128)      0.1256         calculate D2E/DX2 analytically  !
 ! D1009 D(116,129,139,421)    179.9287         calculate D2E/DX2 analytically  !
 ! D1010 D(374,129,139,128)    179.7241         calculate D2E/DX2 analytically  !
 ! D1011 D(374,129,139,421)     -0.4727         calculate D2E/DX2 analytically  !
 ! D1012 D(113,130,140,131)      0.0571         calculate D2E/DX2 analytically  !
 ! D1013 D(113,130,140,402)    177.3323         calculate D2E/DX2 analytically  !
 ! D1014 D(214,130,140,131)    -70.0394         calculate D2E/DX2 analytically  !
 ! D1015 D(214,130,140,402)    107.2357         calculate D2E/DX2 analytically  !
 ! D1016 D(375,130,140,131)   -178.4517         calculate D2E/DX2 analytically  !
 ! D1017 D(375,130,140,402)     -1.1765         calculate D2E/DX2 analytically  !
 ! D1018 D(140,130,214,12)     -27.7815         calculate D2E/DX2 analytically  !
 ! D1019 D(375,130,214,12)      95.7406         calculate D2E/DX2 analytically  !
 ! D1020 D(114,131,140,130)     -0.0833         calculate D2E/DX2 analytically  !
 ! D1021 D(114,131,140,402)   -177.3973         calculate D2E/DX2 analytically  !
 ! D1022 D(376,131,140,130)    174.0197         calculate D2E/DX2 analytically  !
 ! D1023 D(376,131,140,402)     -3.2944         calculate D2E/DX2 analytically  !
 ! D1024 D(114,131,376,240)   -134.2726         calculate D2E/DX2 analytically  !
 ! D1025 D(140,131,376,240)     51.3511         calculate D2E/DX2 analytically  !
 ! D1026 D(120,132,160,162)   -114.4872         calculate D2E/DX2 analytically  !
 ! D1027 D(120,132,160,234)   -144.9543         calculate D2E/DX2 analytically  !
 ! D1028 D(120,132,160,399)     64.0051         calculate D2E/DX2 analytically  !
 ! D1029 D(377,132,160,162)     11.3929         calculate D2E/DX2 analytically  !
 ! D1030 D(377,132,160,234)    -19.0742         calculate D2E/DX2 analytically  !
 ! D1031 D(377,132,160,399)   -170.1148         calculate D2E/DX2 analytically  !
 ! D1032 D(378,132,160,162)    127.7223         calculate D2E/DX2 analytically  !
 ! D1033 D(378,132,160,234)     97.2552         calculate D2E/DX2 analytically  !
 ! D1034 D(378,132,160,399)    -53.7854         calculate D2E/DX2 analytically  !
 ! D1035 D(126,136,159,164)    -39.0873         calculate D2E/DX2 analytically  !
 ! D1036 D(126,136,159,398)    144.4091         calculate D2E/DX2 analytically  !
 ! D1037 D(379,136,159,164)   -167.2579         calculate D2E/DX2 analytically  !
 ! D1038 D(379,136,159,398)     16.2385         calculate D2E/DX2 analytically  !
 ! D1039 D(380,136,159,164)     79.6549         calculate D2E/DX2 analytically  !
 ! D1040 D(380,136,159,398)    -96.8488         calculate D2E/DX2 analytically  !
 ! D1041 D(127,137,157,161)     61.4862         calculate D2E/DX2 analytically  !
 ! D1042 D(127,137,157,396)   -119.8543         calculate D2E/DX2 analytically  !
 ! D1043 D(381,137,157,161)    -57.2972         calculate D2E/DX2 analytically  !
 ! D1044 D(381,137,157,396)    121.3623         calculate D2E/DX2 analytically  !
 ! D1045 D(382,137,157,161)   -173.2584         calculate D2E/DX2 analytically  !
 ! D1046 D(382,137,157,396)      5.4012         calculate D2E/DX2 analytically  !
 ! D1047 D(125,138,158,163)     86.4561         calculate D2E/DX2 analytically  !
 ! D1048 D(125,138,158,343)   -175.5901         calculate D2E/DX2 analytically  !
 ! D1049 D(125,138,158,397)   -104.5071         calculate D2E/DX2 analytically  !
 ! D1050 D(383,138,158,163)    -31.4899         calculate D2E/DX2 analytically  !
 ! D1051 D(383,138,158,343)     66.4639         calculate D2E/DX2 analytically  !
 ! D1052 D(383,138,158,397)    137.5469         calculate D2E/DX2 analytically  !
 ! D1053 D(384,138,158,163)   -148.3194         calculate D2E/DX2 analytically  !
 ! D1054 D(384,138,158,343)    -50.3655         calculate D2E/DX2 analytically  !
 ! D1055 D(384,138,158,397)     20.7174         calculate D2E/DX2 analytically  !
 ! D1056 D(128,139,421,147)     -8.6862         calculate D2E/DX2 analytically  !
 ! D1057 D(128,139,421,148)   -128.3661         calculate D2E/DX2 analytically  !
 ! D1058 D(128,139,421,149)    111.3794         calculate D2E/DX2 analytically  !
 ! D1059 D(129,139,421,147)    171.5167         calculate D2E/DX2 analytically  !
 ! D1060 D(129,139,421,148)     51.8368         calculate D2E/DX2 analytically  !
 ! D1061 D(129,139,421,149)    -68.4177         calculate D2E/DX2 analytically  !
 ! D1062 D(130,140,402,151)     -3.5718         calculate D2E/DX2 analytically  !
 ! D1063 D(130,140,402,152)   -117.9457         calculate D2E/DX2 analytically  !
 ! D1064 D(130,140,402,153)    115.1869         calculate D2E/DX2 analytically  !
 ! D1065 D(131,140,402,151)    173.5972         calculate D2E/DX2 analytically  !
 ! D1066 D(131,140,402,152)     59.2233         calculate D2E/DX2 analytically  !
 ! D1067 D(131,140,402,153)    -67.6441         calculate D2E/DX2 analytically  !
 ! D1068 D(385,141,165,142)    -60.0325         calculate D2E/DX2 analytically  !
 ! D1069 D(385,141,165,143)     57.2891         calculate D2E/DX2 analytically  !
 ! D1070 D(385,141,165,146)   -179.0235         calculate D2E/DX2 analytically  !
 ! D1071 D(386,141,165,142)   -179.909          calculate D2E/DX2 analytically  !
 ! D1072 D(386,141,165,143)    -62.5874         calculate D2E/DX2 analytically  !
 ! D1073 D(386,141,165,146)     61.1            calculate D2E/DX2 analytically  !
 ! D1074 D(387,141,165,142)     59.9072         calculate D2E/DX2 analytically  !
 ! D1075 D(387,141,165,143)    177.2288         calculate D2E/DX2 analytically  !
 ! D1076 D(387,141,165,146)    -59.0838         calculate D2E/DX2 analytically  !
 ! D1077 D(388,142,165,141)    179.6162         calculate D2E/DX2 analytically  !
 ! D1078 D(388,142,165,143)     62.3283         calculate D2E/DX2 analytically  !
 ! D1079 D(388,142,165,146)    -61.2977         calculate D2E/DX2 analytically  !
 ! D1080 D(389,142,165,141)     59.7244         calculate D2E/DX2 analytically  !
 ! D1081 D(389,142,165,143)    -57.5635         calculate D2E/DX2 analytically  !
 ! D1082 D(389,142,165,146)    178.8105         calculate D2E/DX2 analytically  !
 ! D1083 D(390,142,165,141)    -60.226          calculate D2E/DX2 analytically  !
 ! D1084 D(390,142,165,143)   -177.514          calculate D2E/DX2 analytically  !
 ! D1085 D(390,142,165,146)     58.86           calculate D2E/DX2 analytically  !
 ! D1086 D(391,143,165,141)   -177.5058         calculate D2E/DX2 analytically  !
 ! D1087 D(391,143,165,142)    -59.5952         calculate D2E/DX2 analytically  !
 ! D1088 D(391,143,165,146)     61.3717         calculate D2E/DX2 analytically  !
 ! D1089 D(392,143,165,141)     60.3813         calculate D2E/DX2 analytically  !
 ! D1090 D(392,143,165,142)    178.2918         calculate D2E/DX2 analytically  !
 ! D1091 D(392,143,165,146)    -60.7412         calculate D2E/DX2 analytically  !
 ! D1092 D(393,143,165,141)    -58.6014         calculate D2E/DX2 analytically  !
 ! D1093 D(393,143,165,142)     59.3091         calculate D2E/DX2 analytically  !
 ! D1094 D(393,143,165,146)   -179.7239         calculate D2E/DX2 analytically  !
 ! D1095 D(121,144,146,145)     -0.0814         calculate D2E/DX2 analytically  !
 ! D1096 D(121,144,146,165)    179.9448         calculate D2E/DX2 analytically  !
 ! D1097 D(394,144,146,145)   -179.3396         calculate D2E/DX2 analytically  !
 ! D1098 D(394,144,146,165)      0.6866         calculate D2E/DX2 analytically  !
 ! D1099 D(122,145,146,144)      0.1128         calculate D2E/DX2 analytically  !
 ! D1100 D(122,145,146,165)   -179.9143         calculate D2E/DX2 analytically  !
 ! D1101 D(395,145,146,144)    179.731          calculate D2E/DX2 analytically  !
 ! D1102 D(395,145,146,165)     -0.2961         calculate D2E/DX2 analytically  !
 ! D1103 D(144,146,165,141)   -121.5518         calculate D2E/DX2 analytically  !
 ! D1104 D(144,146,165,142)    119.432          calculate D2E/DX2 analytically  !
 ! D1105 D(144,146,165,143)     -1.04           calculate D2E/DX2 analytically  !
 ! D1106 D(145,146,165,141)     58.4761         calculate D2E/DX2 analytically  !
 ! D1107 D(145,146,165,142)    -60.5401         calculate D2E/DX2 analytically  !
 ! D1108 D(145,146,165,143)    178.9879         calculate D2E/DX2 analytically  !
 ! D1109 D(418,147,421,139)    -58.1854         calculate D2E/DX2 analytically  !
 ! D1110 D(418,147,421,148)     61.3228         calculate D2E/DX2 analytically  !
 ! D1111 D(418,147,421,149)   -178.261          calculate D2E/DX2 analytically  !
 ! D1112 D(419,147,421,139)     62.8739         calculate D2E/DX2 analytically  !
 ! D1113 D(419,147,421,148)   -177.6179         calculate D2E/DX2 analytically  !
 ! D1114 D(419,147,421,149)    -57.2017         calculate D2E/DX2 analytically  !
 ! D1115 D(420,147,421,139)   -177.6587         calculate D2E/DX2 analytically  !
 ! D1116 D(420,147,421,148)    -58.1505         calculate D2E/DX2 analytically  !
 ! D1117 D(420,147,421,149)     62.2657         calculate D2E/DX2 analytically  !
 ! D1118 D(415,148,242,30)     151.5071         calculate D2E/DX2 analytically  !
 ! D1119 D(416,148,242,30)      -0.3868         calculate D2E/DX2 analytically  !
 ! D1120 D(417,148,242,30)    -104.7877         calculate D2E/DX2 analytically  !
 ! D1121 D(421,148,242,30)      87.2644         calculate D2E/DX2 analytically  !
 ! D1122 D(242,148,415,30)      -0.8092         calculate D2E/DX2 analytically  !
 ! D1123 D(416,148,415,30)      25.5893         calculate D2E/DX2 analytically  !
 ! D1124 D(417,148,415,30)     -91.5732         calculate D2E/DX2 analytically  !
 ! D1125 D(421,148,415,30)     146.7553         calculate D2E/DX2 analytically  !
 ! D1126 D(242,148,421,139)    108.5018         calculate D2E/DX2 analytically  !
 ! D1127 D(242,148,421,147)    -11.0503         calculate D2E/DX2 analytically  !
 ! D1128 D(242,148,421,149)   -131.3505         calculate D2E/DX2 analytically  !
 ! D1129 D(415,148,421,139)     61.1507         calculate D2E/DX2 analytically  !
 ! D1130 D(415,148,421,147)    -58.4015         calculate D2E/DX2 analytically  !
 ! D1131 D(415,148,421,149)   -178.7016         calculate D2E/DX2 analytically  !
 ! D1132 D(416,148,421,139)   -178.8573         calculate D2E/DX2 analytically  !
 ! D1133 D(416,148,421,147)     61.5906         calculate D2E/DX2 analytically  !
 ! D1134 D(416,148,421,149)    -58.7096         calculate D2E/DX2 analytically  !
 ! D1135 D(417,148,421,139)    -58.8695         calculate D2E/DX2 analytically  !
 ! D1136 D(417,148,421,147)   -178.4217         calculate D2E/DX2 analytically  !
 ! D1137 D(417,148,421,149)     61.2782         calculate D2E/DX2 analytically  !
 ! D1138 D(412,149,421,139)     58.8085         calculate D2E/DX2 analytically  !
 ! D1139 D(412,149,421,147)    178.6783         calculate D2E/DX2 analytically  !
 ! D1140 D(412,149,421,148)    -61.0906         calculate D2E/DX2 analytically  !
 ! D1141 D(413,149,421,139)    178.8545         calculate D2E/DX2 analytically  !
 ! D1142 D(413,149,421,147)    -61.2757         calculate D2E/DX2 analytically  !
 ! D1143 D(413,149,421,148)     58.9554         calculate D2E/DX2 analytically  !
 ! D1144 D(414,149,421,139)    -61.0256         calculate D2E/DX2 analytically  !
 ! D1145 D(414,149,421,147)     58.8442         calculate D2E/DX2 analytically  !
 ! D1146 D(414,149,421,148)    179.0753         calculate D2E/DX2 analytically  !
 ! D1147 D(123,150,422,154)    112.8345         calculate D2E/DX2 analytically  !
 ! D1148 D(123,150,422,155)     -7.2123         calculate D2E/DX2 analytically  !
 ! D1149 D(123,150,422,156)   -127.4908         calculate D2E/DX2 analytically  !
 ! D1150 D(124,150,422,154)    -66.9372         calculate D2E/DX2 analytically  !
 ! D1151 D(124,150,422,155)    173.016          calculate D2E/DX2 analytically  !
 ! D1152 D(124,150,422,156)     52.7376         calculate D2E/DX2 analytically  !
 ! D1153 D(409,151,402,140)    -44.2687         calculate D2E/DX2 analytically  !
 ! D1154 D(409,151,402,152)     69.3357         calculate D2E/DX2 analytically  !
 ! D1155 D(409,151,402,153)   -165.4334         calculate D2E/DX2 analytically  !
 ! D1156 D(410,151,402,140)     80.7483         calculate D2E/DX2 analytically  !
 ! D1157 D(410,151,402,152)   -165.6473         calculate D2E/DX2 analytically  !
 ! D1158 D(410,151,402,153)    -40.4164         calculate D2E/DX2 analytically  !
 ! D1159 D(411,151,402,140)   -163.253          calculate D2E/DX2 analytically  !
 ! D1160 D(411,151,402,152)    -49.6485         calculate D2E/DX2 analytically  !
 ! D1161 D(411,151,402,153)     75.5824         calculate D2E/DX2 analytically  !
 ! D1162 D(402,151,409,76)     -69.9105         calculate D2E/DX2 analytically  !
 ! D1163 D(410,151,409,76)     163.8585         calculate D2E/DX2 analytically  !
 ! D1164 D(411,151,409,76)      47.3024         calculate D2E/DX2 analytically  !
 ! D1165 D(402,152,220,14)    -149.2388         calculate D2E/DX2 analytically  !
 ! D1166 D(406,152,220,14)     164.4374         calculate D2E/DX2 analytically  !
 ! D1167 D(407,152,220,14)      58.4982         calculate D2E/DX2 analytically  !
 ! D1168 D(408,152,220,14)     -48.0667         calculate D2E/DX2 analytically  !
 ! D1169 D(220,152,402,140)     17.7247         calculate D2E/DX2 analytically  !
 ! D1170 D(220,152,402,151)   -103.5871         calculate D2E/DX2 analytically  !
 ! D1171 D(220,152,402,153)    139.3605         calculate D2E/DX2 analytically  !
 ! D1172 D(406,152,402,140)     50.1606         calculate D2E/DX2 analytically  !
 ! D1173 D(406,152,402,151)    -71.1512         calculate D2E/DX2 analytically  !
 ! D1174 D(406,152,402,153)    171.7963         calculate D2E/DX2 analytically  !
 ! D1175 D(407,152,402,140)    167.9292         calculate D2E/DX2 analytically  !
 ! D1176 D(407,152,402,151)     46.6174         calculate D2E/DX2 analytically  !
 ! D1177 D(407,152,402,153)    -70.435          calculate D2E/DX2 analytically  !
 ! D1178 D(408,152,402,140)    -67.798          calculate D2E/DX2 analytically  !
 ! D1179 D(408,152,402,151)    170.8902         calculate D2E/DX2 analytically  !
 ! D1180 D(408,152,402,153)     53.8377         calculate D2E/DX2 analytically  !
 ! D1181 D(220,152,407,168)   -117.0619         calculate D2E/DX2 analytically  !
 ! D1182 D(402,152,407,168)     79.9038         calculate D2E/DX2 analytically  !
 ! D1183 D(406,152,407,168)   -162.7978         calculate D2E/DX2 analytically  !
 ! D1184 D(408,152,407,168)    -47.3865         calculate D2E/DX2 analytically  !
 ! D1185 D(220,152,408,168)    132.8028         calculate D2E/DX2 analytically  !
 ! D1186 D(402,152,408,168)    -85.789          calculate D2E/DX2 analytically  !
 ! D1187 D(406,152,408,168)    156.2975         calculate D2E/DX2 analytically  !
 ! D1188 D(407,152,408,168)     40.4256         calculate D2E/DX2 analytically  !
 ! D1189 D(403,153,402,140)      4.415          calculate D2E/DX2 analytically  !
 ! D1190 D(403,153,402,151)    128.9934         calculate D2E/DX2 analytically  !
 ! D1191 D(403,153,402,152)   -114.1038         calculate D2E/DX2 analytically  !
 ! D1192 D(404,153,402,140)    128.2038         calculate D2E/DX2 analytically  !
 ! D1193 D(404,153,402,151)   -107.2178         calculate D2E/DX2 analytically  !
 ! D1194 D(404,153,402,152)      9.685          calculate D2E/DX2 analytically  !
 ! D1195 D(405,153,402,140)   -113.247          calculate D2E/DX2 analytically  !
 ! D1196 D(405,153,402,151)     11.3314         calculate D2E/DX2 analytically  !
 ! D1197 D(405,153,402,152)    128.2342         calculate D2E/DX2 analytically  !
 ! D1198 D(402,153,404,168)      5.0112         calculate D2E/DX2 analytically  !
 ! D1199 D(403,153,404,168)    130.7243         calculate D2E/DX2 analytically  !
 ! D1200 D(405,153,404,168)   -114.0605         calculate D2E/DX2 analytically  !
 ! D1201 D(423,154,422,150)     59.0642         calculate D2E/DX2 analytically  !
 ! D1202 D(423,154,422,155)    178.1832         calculate D2E/DX2 analytically  !
 ! D1203 D(423,154,422,156)    -60.7403         calculate D2E/DX2 analytically  !
 ! D1204 D(424,154,422,150)    179.0628         calculate D2E/DX2 analytically  !
 ! D1205 D(424,154,422,155)    -61.8182         calculate D2E/DX2 analytically  !
 ! D1206 D(424,154,422,156)     59.2584         calculate D2E/DX2 analytically  !
 ! D1207 D(425,154,422,150)    -60.8121         calculate D2E/DX2 analytically  !
 ! D1208 D(425,154,422,155)     58.307          calculate D2E/DX2 analytically  !
 ! D1209 D(425,154,422,156)    179.3835         calculate D2E/DX2 analytically  !
 ! D1210 D(429,155,422,150)    -58.3953         calculate D2E/DX2 analytically  !
 ! D1211 D(429,155,422,154)   -178.1819         calculate D2E/DX2 analytically  !
 ! D1212 D(429,155,422,156)     61.367          calculate D2E/DX2 analytically  !
 ! D1213 D(430,155,422,150)     62.2694         calculate D2E/DX2 analytically  !
 ! D1214 D(430,155,422,154)    -57.5171         calculate D2E/DX2 analytically  !
 ! D1215 D(430,155,422,156)   -177.9682         calculate D2E/DX2 analytically  !
 ! D1216 D(431,155,422,150)   -178.089          calculate D2E/DX2 analytically  !
 ! D1217 D(431,155,422,154)     62.1244         calculate D2E/DX2 analytically  !
 ! D1218 D(431,155,422,156)    -58.3267         calculate D2E/DX2 analytically  !
 ! D1219 D(422,156,325,101)    -34.0003         calculate D2E/DX2 analytically  !
 ! D1220 D(426,156,325,101)   -167.175          calculate D2E/DX2 analytically  !
 ! D1221 D(427,156,325,101)     84.0269         calculate D2E/DX2 analytically  !
 ! D1222 D(428,156,325,101)    -58.7558         calculate D2E/DX2 analytically  !
 ! D1223 D(325,156,422,150)    -69.7277         calculate D2E/DX2 analytically  !
 ! D1224 D(325,156,422,154)     50.1679         calculate D2E/DX2 analytically  !
 ! D1225 D(325,156,422,155)    171.0844         calculate D2E/DX2 analytically  !
 ! D1226 D(426,156,422,150)     60.6168         calculate D2E/DX2 analytically  !
 ! D1227 D(426,156,422,154)   -179.4876         calculate D2E/DX2 analytically  !
 ! D1228 D(426,156,422,155)    -58.5711         calculate D2E/DX2 analytically  !
 ! D1229 D(427,156,422,150)   -179.3052         calculate D2E/DX2 analytically  !
 ! D1230 D(427,156,422,154)    -59.4097         calculate D2E/DX2 analytically  !
 ! D1231 D(427,156,422,155)     61.5068         calculate D2E/DX2 analytically  !
 ! D1232 D(428,156,422,150)    -59.4302         calculate D2E/DX2 analytically  !
 ! D1233 D(428,156,422,154)     60.4654         calculate D2E/DX2 analytically  !
 ! D1234 D(428,156,422,155)   -178.6182         calculate D2E/DX2 analytically  !
 ! D1235 D(325,156,428,101)      4.6134         calculate D2E/DX2 analytically  !
 ! D1236 D(422,156,428,101)   -156.1643         calculate D2E/DX2 analytically  !
 ! D1237 D(426,156,428,101)     82.3989         calculate D2E/DX2 analytically  !
 ! D1238 D(427,156,428,101)    -34.9216         calculate D2E/DX2 analytically  !
 ! D1239 D(138,158,343,108)      1.3752         calculate D2E/DX2 analytically  !
 ! D1240 D(397,158,343,108)   -107.7574         calculate D2E/DX2 analytically  !
 ! D1241 D(138,158,397,197)     89.264          calculate D2E/DX2 analytically  !
 ! D1242 D(163,158,397,197)   -101.04           calculate D2E/DX2 analytically  !
 ! D1243 D(343,158,397,197)   -169.8763         calculate D2E/DX2 analytically  !
 ! D1244 D(132,160,162,21)     -70.8856         calculate D2E/DX2 analytically  !
 ! D1245 D(132,160,162,232)    -71.6526         calculate D2E/DX2 analytically  !
 ! D1246 D(399,160,162,21)     110.7105         calculate D2E/DX2 analytically  !
 ! D1247 D(399,160,162,232)    109.9435         calculate D2E/DX2 analytically  !
 ! D1248 D(132,160,234,21)     -30.2706         calculate D2E/DX2 analytically  !
 ! D1249 D(399,160,234,21)     116.8081         calculate D2E/DX2 analytically  !
 ! D1250 D(55,168,404,153)     174.1414         calculate D2E/DX2 analytically  !
 ! D1251 D(407,168,404,153)      7.5928         calculate D2E/DX2 analytically  !
 ! D1252 D(408,168,404,153)    -38.3886         calculate D2E/DX2 analytically  !
 ! D1253 D(55,168,407,152)     136.4966         calculate D2E/DX2 analytically  !
 ! D1254 D(404,168,407,152)    -54.2648         calculate D2E/DX2 analytically  !
 ! D1255 D(408,168,407,152)     26.4614         calculate D2E/DX2 analytically  !
 ! D1256 D(55,168,408,152)    -128.8399         calculate D2E/DX2 analytically  !
 ! D1257 D(404,168,408,152)     77.8002         calculate D2E/DX2 analytically  !
 ! D1258 D(407,168,408,152)    -26.247          calculate D2E/DX2 analytically  !
 ! D1259 D(54,171,235,22)     -136.6577         calculate D2E/DX2 analytically  !
 ! D1260 D(1,188,200,6)        149.2556         calculate D2E/DX2 analytically  !
 ! D1261 D(3,193,368,125)       -6.6423         calculate D2E/DX2 analytically  !
 ! D1262 D(5,197,397,158)        4.8805         calculate D2E/DX2 analytically  !
 ! D1263 D(6,201,356,114)     -177.6533         calculate D2E/DX2 analytically  !
 ! D1264 D(6,201,356,208)       34.8555         calculate D2E/DX2 analytically  !
 ! D1265 D(9,208,356,114)     -168.6167         calculate D2E/DX2 analytically  !
 ! D1266 D(9,208,356,201)      -36.3058         calculate D2E/DX2 analytically  !
 ! D1267 D(27,240,376,131)     153.7894         calculate D2E/DX2 analytically  !
 ! D1268 D(36,250,258,40)     -145.4717         calculate D2E/DX2 analytically  !
 ! D1269 D(77,282,294,82)     -165.8084         calculate D2E/DX2 analytically  !
 ! D1270 D(85,301,310,94)      162.9506         calculate D2E/DX2 analytically  !
 ! D1271 D(99,322,329,103)     133.9159         calculate D2E/DX2 analytically  !
 ! D1272 D(107,341,345,109)    168.4619         calculate D2E/DX2 analytically  !
 --------------------------------------------------------------------------------
 Trust Radius=3.00D-01 FncErr=1.00D-07 GrdErr=1.00D-07
 Number of steps in this run=   2 maximum allowed number of steps=   2.
 GradGradGradGradGradGradGradGradGradGradGradGradGradGradGradGradGradGrad

 Symmetry turned off by external request.
 Stoichiometry    C147H262GeN3O15SSiSn(1-)
 Framework group  C1[X(C147H262GeN3O15SSiSn)]
 Deg. of freedom  1287
 Full point group                 C1      NOp   1
                         Z-Matrix orientation:                         
 ---------------------------------------------------------------------
 Center     Atomic      Atomic             Coordinates (Angstroms)
 Number     Number       Type             X           Y           Z
 ---------------------------------------------------------------------
      1          6           0        5.258198   -1.015331   -5.878153
      2          6           0        5.246193    0.091663   -4.818151
      3          6           0        5.114196   -0.546328   -3.420154
      4          6           0        6.249195   -1.525334   -3.134152
      5          6           0        5.114197    0.502667   -2.325154
      6          6           0        1.627192   -2.121334   -6.402156
      7          6           0        0.524195   -1.274336   -7.050148
      8          6           0       -0.741804   -2.078333   -7.354155
      9          6           0        0.156197   -0.136328   -6.111152
     10          6           0        3.217195   -6.286332   -3.652152
     11          6           0        2.650198   -5.099334   -2.849151
     12          6           0        1.757192   -5.561333   -1.698153
     13          6           0        3.789195   -4.259332   -2.265153
     14          6           0        0.320194   -7.777332   -5.649155
     15          6           0       -0.512056   -6.973681   -6.665565
     16          6           0        0.199196  -11.634334   -2.710152
     17          6           0       -0.808805  -10.490332   -2.728151
     18          6           0       -2.121806  -10.870336   -2.058168
     19          7           0       -2.424807  -10.251328   -0.921142
     20          8           0       -2.867802  -11.705332   -2.558148
     21          6           0       -4.948804   -4.387330   -9.920158
     22          6           0       -4.444803   -5.081332   -8.654153
     23          6           0       -4.490818   -4.185353   -7.445140
     24          6           0       -5.491798   -3.208328   -7.369151
     25          6           0       -3.518811   -4.277332   -6.433143
     26          6           0       -5.477789   -2.286310   -6.320169
     27          6           0       -3.563797   -3.398306   -5.334177
     28          6           0       -4.561807   -2.408362   -5.272142
     29          8           0       -4.674816   -1.569343   -4.203142
     30          6           0        5.624194    8.043669   -2.642156
     31          6           0        5.633197    7.151669   -1.406149
     32          6           0        5.216195    5.762664   -1.749146
     33          6           0        6.177193    4.817666   -2.120158
     34          6           0        3.855193    5.450665   -1.810157
     35          6           0        5.777194    3.632669   -2.755151
     36          6           0        3.468204    4.262667   -2.430159
     37          6           0        4.416195    3.381670   -2.957146
     38          6           0       -0.454805    5.011668   -3.975153
     39          6           0       -0.631800    4.822665   -2.470154
     40          6           0        0.606187    4.205679   -1.812144
     41          6           0        0.876190    2.749652   -2.212161
     42          8           0        0.073198    2.222672   -3.018150
     43          8           0        1.804199    2.147670   -1.633151
     44          6           0       -8.991805   -3.740329   -4.761151
     45          6           0       -8.109802   -2.468338   -4.817157
     46          6           0       -8.319811   -1.688335   -6.121151
     47          8           0       -8.390805   -1.593331   -3.730150
     48          6           0       -9.683805   -4.469333   -1.048152
     49          7           0       -8.323805   -8.090335   -4.437153
     50          6           0       -6.875813   -8.175324   -4.314163
     51          6           0       -6.492795   -7.943339   -2.845131
     52          8           0       -5.589798   -7.166314   -2.539165
     53          6           0       -6.233793   -7.159340   -5.295150
     54          6           0       -6.739815   -7.416331   -6.728152
     55          6           0       -4.699804   -7.241337   -5.291153
     56          6           0       -6.400800   -8.790332   -7.320153
     57          7           0       -7.167824   -8.630340   -1.916155
     58          6           0       -6.777801   -8.586320   -0.515161
     59          6           0       -7.590797   -9.588381    0.301868
     60          8           0       -7.091767  -10.702006    0.608734
     61          6           0       -6.959795   -7.155329    0.009847
     62          6           0       -6.558809   -6.982332    1.451845
     63          6           0       -5.357806   -7.544332    1.920853
     64          6           0       -7.404803   -6.286334    2.331852
     65          6           0       -5.014806   -7.432332    3.277845
     66          6           0       -7.053804   -6.163333    3.686845
     67          6           0       -5.861805   -6.739333    4.160845
     68          6           0        3.863196  -10.370332    3.848848
     69          6           0        3.075196  -11.277333    2.900847
     70          6           0        2.120196  -10.527339    2.000851
     71          6           0        2.600189   -9.851328    0.864845
     72          6           0        0.752196  -10.478329    2.321840
     73          6           0        1.721197   -9.086332    0.077850
     74          6           0       -0.124805   -9.706329    1.540849
     75          6           0        0.363200   -8.990342    0.432854
     76          8           0       -0.483804   -8.200332   -0.289158
     77          6           0        4.859196   -5.684333    5.577846
     78          6           0        5.600195   -6.325333    4.397849
     79          6           0        6.872194   -7.069332    4.816846
     80          6           0        7.607196   -7.631334    3.602847
     81          6           0        7.786197   -6.137332    5.603848
     82          6           0        1.386193   -4.902335    4.212848
     83          6           0        0.849197   -5.876329    3.169849
     84         16           0        2.030197   -5.952334    1.804846
     85          6           0       -0.008806    0.061667    5.093848
     86          6           0        0.884199   -0.252332    3.889847
     87          6           0        0.460198    0.432663    2.611848
     88          6           0        0.538190    1.829668    2.477840
     89          6           0       -0.080810   -0.344324    1.573849
     90          6           0       -0.037804    2.454663    1.355854
     91          6           0       -0.639803    0.278663    0.447847
     92          6           0       -0.675798    1.679673    0.369843
     93          8           0       -1.334807    2.275665   -0.666150
     94          6           0       -3.400806   -1.411334    4.101843
     95          6           0       -3.597805   -2.921336    3.922860
     96          6           0       -2.861799   -3.478323    2.698846
     97          6           0       -2.843811   -5.002336    2.722851
     98          6           0       -3.536804   -2.985338    1.419836
     99          6           0        3.908195    2.182668    6.653846
    100          6           0        2.479198    1.890666    7.116853
    101          6           0        2.388194    2.015666    8.643845
    102          8           0        1.557196    2.804669    6.521846
    103          6           0        4.116196    3.237668    2.988847
    104          6           0        3.707193    4.644666    2.534851
    105          6           0        4.265196    4.993667    1.173845
    106          6           0        2.183196    4.751669    2.479848
    107          6           0        6.201191   -1.790332    3.000848
    108          6           0        4.797575   -1.402324    2.499964
    109          6           0        9.010199   -1.009331    0.477847
    110          6           0        9.428191    0.452666    0.183847
    111          6           0       10.594197    0.619667   -0.790153
    112          6           0        8.238195    1.219668   -0.396153
    113          6           0        0.369179   -2.868322   -0.533154
    114          6           0        0.090178   -2.321323   -2.850150
    115          6           0        3.082193   34.262668    7.414847
    116          6           0        2.761194   34.841667    5.111847
    117          6           0        6.195194    2.081667   37.049846
    118          6           0        5.912194    2.634667   34.734846
    119          6           0       -4.642805   -5.964333  -35.351150
    120          6           0       -3.571807   -4.906332  -35.492150
    121          6           0       -5.324804   -6.144333  -34.143154
    122          6           0       -4.968805   -6.812334  -36.408154
    123          6           0        5.145196    1.170669   36.958847
    124          6           0        4.861196    1.722669   34.646847
    125          6           0        1.939210   -1.167354   -1.559157
    126          6           0        4.619197   35.994664    6.391847
    127          6           0        7.756194    3.794668   36.028850
    128          6           0        2.039196   33.345667    7.326847
    129          6           0        1.716196   33.922669    5.025847
    130          6           0       -0.682778   -3.773368   -0.623172
    131          6           0       -0.962767   -3.229371   -2.936169
    132          6           0       -3.022803   -4.429332  -34.127156
    133          6           0        0.774176   -2.127302   -1.648136
    134          6           0        3.462197   35.024667    6.305850
    135          6           0        6.596199    2.827665   35.936848
    136          6           0        5.619195   35.628671    7.512845
    137          6           0        8.656193    3.527670   37.256846
    138          6           0        2.729196   -1.310328   -0.237163
    139          6           0        1.333196   33.153666    6.130849
    140          6           0       -1.378824   -3.979293   -1.826123
    141          6           0       -7.068627  -10.469416  -35.149268
    142          6           0       -8.849648   -8.835200  -35.862832
    143          6           0       -8.282640   -9.106236  -33.444659
    144          6           0       -6.287804   -7.135334  -34.003157
    145          6           0       -5.936803   -7.807332  -36.267156
    146          6           0       -6.619806   -7.995330  -35.062145
    147          6           0       -0.185805   30.787668    7.703847
    148          6           0        0.151196   30.643666    4.500847
    149          6           0       -1.860805   32.801667    5.815847
    150          6           0        4.453196    0.968666   35.755849
    151          6           0       -3.064081   -6.302758   -0.449532
    152          6           0       -2.114188   -6.469314   -3.283466
    153          6           0       -4.410753   -4.385812   -2.330611
    154          6           0        0.983928    0.624891   35.279983
    155          6           0        2.714129   -1.530528   37.469386
    156          6           0        3.180163   -1.783500   33.978081
    157          6           0        9.381200    4.776665   37.699848
    158          6           0        3.541197   -0.073338    0.065863
    159          6           0        5.767196   36.745664    8.518852
    160          6           0       -2.211808   -5.503333  -33.443151
    161          8           0        8.846193    5.785668   38.080847
    162          8           0       -2.514801   -6.045333  -32.411151
    163          8           0        3.130192    0.895671    0.648842
    164          8           0        5.796195   37.917669    8.248845
    165          6           0       -7.692804   -9.082333  -34.865154
    166          1           0       -6.545434   -6.155110   -4.990546
    167          1           0       -4.358343   -8.274517   -5.169960
    168          1           0       -4.287604   -6.664196   -4.478171
    169          1           0       -4.285249   -6.867391   -6.227329
    170          1           0       -7.822481   -7.262636   -6.787688
    171          1           0       -6.314642   -6.638882   -7.361827
    172          1           0       -5.325749   -8.982511   -7.313266
    173          1           0       -6.882107   -9.610561   -6.778455
    174          1           0       -6.739016   -8.851694   -8.358378
    175          1           0       -6.561255   -9.192816   -4.566444
    176          1           0       -8.624386   -7.121831   -4.454474
    177          1           0       -8.658391   -8.532217   -5.282625
    178          1           0       -8.000586   -6.846890   -0.136829
    179          1           0       -6.366085   -6.503956   -0.630182
    180          1           0       -4.692048   -8.062256    1.245239
    181          1           0       -8.330897   -5.856605    1.966955
    182          1           0       -4.092732   -7.869621    3.641548
    183          1           0       -7.703788   -5.627196    4.369074
    184          1           0       -5.595790   -6.647207    5.207412
    185          1           0       -5.742206   -8.907910   -0.426569
    186          1           0       -7.968245   -9.165157   -2.225257
    187          8           0       -8.919137   -9.260957    0.718078
    188          1           0        4.487134   -1.760986   -5.675664
    189          1           0        6.218577   -1.536031   -5.907898
    190          1           0        5.078624   -0.622418   -6.884412
    191          1           0        6.161704    0.691489   -4.873853
    192          1           0        4.405026    0.769755   -4.988809
    193          1           0        4.175322   -1.107558   -3.414942
    194          1           0        6.137288   -1.965347   -2.139400
    195          1           0        7.216945   -1.008892   -3.155904
    196          1           0        6.304954   -2.351767   -3.847206
    197          1           0        5.534427    0.085015   -1.419606
    198          1           0        5.794134    1.299601   -2.598600
    199          1           0        4.140956    0.942317   -2.117357
    200          1           0        2.472900   -1.493756   -6.121576
    201          1           0        1.262135   -2.616835   -5.498697
    202          1           0        1.995280   -2.901725   -7.078189
    203          1           0        0.914770   -0.855329   -7.986479
    204          1           0       -0.548117   -2.915947   -8.034411
    205          1           0       -1.163196   -2.489725   -6.434878
    206          1           0       -1.510859   -1.448944   -7.810787
    207          1           0        1.019148    0.459728   -5.803805
    208          1           0       -0.312254   -0.498894   -5.193542
    209          1           0       -0.559237    0.551811   -6.572826
    210          1           0        2.424691   -6.939827   -4.020262
    211          1           0        3.884139   -6.888248   -3.023488
    212          1           0        3.796376   -5.941068   -4.513903
    213          1           0        2.061401   -4.468467   -3.522372
    214          1           0        1.527697   -4.753765   -1.021180
    215          1           0        2.276643   -6.334981   -1.122994
    216          1           0        0.812956   -5.973603   -2.069784
    217          1           0        3.406062   -3.375249   -1.765880
    218          1           0        4.359062   -4.843160   -1.532470
    219          1           0        4.487404   -3.932450   -3.040562
    220          1           0        0.206686   -7.377032   -4.643036
    221          1           0        1.381487   -7.751631   -5.907555
    222          1           0        0.009093   -8.825431   -5.628484
    223          1           0       -1.578241   -7.045847   -6.440576
    224          1           0       -0.232518   -5.916998   -6.659531
    225          1           0       -0.362966   -7.349532   -7.682062
    226          1           0       -0.241826  -12.532415   -3.148211
    227          1           0        0.512363  -11.870007   -1.689611
    228          1           0        1.092929  -11.373974   -3.283307
    229          1           0       -0.378159   -9.597871   -2.275400
    230          1           0       -1.062855  -10.242737   -3.762468
    231          1           0       -3.323908  -10.467295   -0.516309
    232          1           0       -4.448408   -3.427627  -10.069863
    233          1           0       -6.025579   -4.206056   -9.894194
    234          1           0       -4.756205   -5.007146  -10.801484
    235          1           0       -5.014646   -6.002124   -8.498652
    236          1           0       -3.410431   -5.404230   -8.813754
    237          1           0       -6.215696   -3.089551   -8.162159
    238          1           0       -2.724910   -5.008374   -6.508154
    239          1           0       -6.124697   -1.432540   -6.315271
    240          1           0       -2.863100   -3.487807   -4.528969
    241          1           0       -3.849537   -1.544173   -3.705508
    242          1           0        5.928649    9.068712   -2.401969
    243          1           0        4.626104    8.083381   -3.086871
    244          1           0        6.305794    7.658763   -3.406215
    245          1           0        4.964790    7.578182   -0.649539
    246          1           0        6.637367    7.154292   -0.965431
    247          1           0        7.231877    5.055357   -2.018038
    248          1           0        3.114989    6.170462   -1.476663
    249          1           0        6.539408    2.960329   -3.130215
    250          1           0        2.470760    4.031754   -2.673958
    251          1           0        4.067261    2.520075   -3.500092
    252          1           0        0.411977    5.647369   -4.195314
    253          1           0       -1.333639    5.487842   -4.425340
    254          1           0       -0.302571    4.037786   -4.438070
    255          1           0       -0.849042    5.791542   -1.997232
    256          1           0       -1.510340    4.187278   -2.324996
    257          1           0        0.499266    4.207717   -0.717986
    258          1           0        1.404898    4.915618   -1.955774
    259          1           0       -8.764907   -4.318802   -3.864598
    260          1           0      -10.053175   -3.475341   -4.743666
    261          1           0       -8.799451   -4.356714   -5.643347
    262          1           0       -7.076802   -2.803762   -4.744621
    263          1           0       -7.802420   -0.729451   -6.094735
    264          1           0       -9.387946   -1.456012   -6.210625
    265          1           0       -8.028111   -2.247660   -7.009629
    266          1           0       -7.555796   -1.204167   -3.452792
    267          1           0       -9.210094   -4.453439   -0.065576
    268          1           0      -10.767962   -4.428230   -0.930734
    269          1           0       -9.347317   -3.605900   -1.622604
    270          1           0       -9.410215   -5.385129   -1.574236
    271          1           0        4.537393  -10.953734    4.483229
    272          1           0        3.190608   -9.805251    4.500380
    273          1           0        4.467726   -9.648368    3.293282
    274          1           0        2.516316  -12.013469    3.487722
    275          1           0        3.781270  -11.850933    2.289169
    276          1           0        3.649570   -9.909724    0.598263
    277          1           0        0.373807  -11.019480    3.181268
    278          1           0        2.088673   -8.553901   -0.791120
    279          1           0       -1.176275   -9.641426    1.792254
    280          1           0        0.019447   -7.552331   -0.798735
    281          1           0        4.523837   -6.440186    6.295913
    282          1           0        3.988180   -5.127584    5.240319
    283          1           0        5.490897   -4.973725    6.112842
    284          1           0        4.929266   -7.016618    3.873966
    285          1           0        5.869576   -5.547052    3.673055
    286          1           0        6.583506   -7.906917    5.466898
    287          1           0        8.493976   -8.199476    3.899794
    288          1           0        6.966294   -8.297631    3.016759
    289          1           0        7.936777   -6.823927    2.939984
    290          1           0        8.752332   -6.612297    5.804446
    291          1           0        7.365964   -5.850059    6.568939
    292          1           0        7.985826   -5.220263    5.038312
    293          1           0        0.651726   -4.721340    5.007237
    294          1           0        2.278243   -5.308409    4.682810
    295          1           0        1.641010   -3.944747    3.757750
    296          1           0        0.664780   -6.871550    3.576581
    297          1           0       -0.080155   -5.517828    2.729074
    298          1           0        3.048539   -6.494394    2.501733
    299          1           0        0.315708   -0.489273    5.984152
    300          1           0        0.031642    1.129158    5.317708
    301          1           0       -1.049842   -0.189499    4.902450
    302          1           0        1.915376    0.027102    4.141681
    303          1           0        0.898284   -1.335828    3.726503
    304          1           0        0.996103    2.420853    3.258616
    305          1           0       -0.134952   -1.419569    1.677868
    306          1           0       -0.047968    3.532625    1.272642
    307          1           0       -1.081137   -0.292676   -0.358304
    308          1           0       -1.062395    3.192731   -0.740720
    309          1           0       -3.746804   -1.074460    5.083641
    310          1           0       -2.348304   -1.152796    4.003407
    311          1           0       -3.943330   -0.834183    3.349091
    312          1           0       -3.225194   -3.431465    4.820815
    313          1           0       -4.664229   -3.167937    3.852561
    314          1           0       -1.830805   -3.102615    2.725076
    315          1           0       -2.471407   -5.380274    3.682006
    316          1           0       -2.216091   -5.416452    1.934778
    317          1           0       -3.849261   -5.392597    2.585119
    318          1           0       -3.537408   -1.895004    1.353682
    319          1           0       -4.578480   -3.325098    1.389992
    320          1           0       -3.036679   -3.351275    0.524884
    321          1           0        4.604726    1.538646    7.196389
    322          1           0        4.029759    1.999548    5.587928
    323          1           0        4.166724    3.226113    6.855284
    324          1           0        2.220244    0.865189    6.821681
    325          1           0        3.067757    1.320434    9.146531
    326          1           0        1.373239    1.801206    8.995813
    327          1           0        2.641907    3.035293    8.946370
    328          1           0        0.668813    2.515249    6.747779
    329          1           0        3.623846    2.988283    3.929553
    330          1           0        5.199879    3.169087    3.140888
    331          1           0        3.829552    2.493932    2.241344
    332          1           0        4.080163    5.367004    3.276514
    333          1           0        3.954465    5.996738    0.873220
    334          1           0        5.359886    4.965579    1.154454
    335          1           0        3.905936    4.284742    0.428103
    336          1           0        1.719304    4.491969    3.435701
    337          1           0        1.871019    5.771050    2.224053
    338          1           0        1.810069    4.083737    1.708123
    339          1           0        6.162271   -2.655122    3.671403
    340          1           0        6.669678   -0.969276    3.550637
    341          1           0        6.856853   -2.057733    2.171792
    342          1           0        4.097955   -1.294513    3.333526
    343          1           0        4.829192   -0.446061    1.989871
    344          1           0        4.394906   -2.159827    1.827337
    345          1           0        8.186796   -1.018973    1.189193
    346          1           0        9.835995   -1.590259    0.901975
    347          1           0        8.678559   -1.511701   -0.436856
    348          1           0        9.711077    0.914268    1.138872
    349          1           0       10.831798    1.678308   -0.926963
    350          1           0       11.503222    0.115242   -0.443390
    351          1           0       10.342419    0.205845   -1.772910
    352          1           0        7.360364    1.180724    0.254621
    353          1           0        8.477580    2.275296   -0.554016
    354          1           0        7.948410    0.798905   -1.362247
    355          1           0        0.899004   -2.795018    0.402002
    356          1           0        0.392872   -1.751682   -3.717669
    357          1           0        3.568900   34.386182    8.372923
    358          1           0        3.045544   35.414198    4.233871
    359          1           0        6.684462    2.177537   38.006927
    360          1           0        6.211670    3.195026   33.853823
    361          1           0       -3.966780   -4.036398  -36.028911
    362          1           0       -2.747706   -5.289914  -36.104239
    363          1           0       -5.092349   -5.544311  -33.276161
    364          1           0       -4.452877   -6.708932  -37.358421
    365          1           0        4.870768    0.608129   37.846456
    366          1           0        4.363776    1.603877   33.688195
    367          1           0        1.580833   -0.129446   -1.648942
    368          1           0        2.595308   -1.326385   -2.415971
    369          1           0        4.255813   37.011786    6.569011
    370          1           0        5.125869   36.029616    5.424654
    371          1           0        7.365912    4.814976   36.113712
    372          1           0        8.351252    3.758458   35.112004
    373          1           0        1.774022   32.773857    8.210115
    374          1           0        1.203178   33.807659    4.075347
    375          1           0       -0.951491   -4.348551    0.256165
    376          1           0       -1.379749   -3.396423   -3.915093
    377          1           0       -3.808806   -4.072026  -33.463851
    378          1           0       -2.343553   -3.586777  -34.313401
    379          1           0        5.397561   34.691047    8.014833
    380          1           0        6.624451   35.503406    7.087985
    381          1           0        8.048148    3.262180   38.120653
    382          1           0        9.359963    2.713314   37.071320
    383          1           0        2.034360   -1.375261    0.596092
    384          1           0        3.381056   -2.186112   -0.235597
    385          1           0       -7.818280  -11.258229  -35.032256
    386          1           0       -6.246978  -10.674990  -34.457845
    387          1           0       -6.673278  -10.533222  -36.165826
    388          1           0       -9.317704   -7.863238  -35.683825
    389          1           0       -9.617727   -9.607936  -35.757897
    390          1           0       -8.498830   -8.850900  -36.897548
    391          1           0       -8.781506   -8.167248  -33.190910
    392          1           0       -7.520641   -9.307427  -32.687196
    393          1           0       -9.029534   -9.902107  -33.379688
    394          1           0       -6.773754   -7.237991  -33.043412
    395          1           0       -6.149575   -8.445798  -37.117984
    396          1           0       10.494008    4.721330   37.681628
    397          1           0        4.614528   -0.174078   -0.117725
    398          1           0        5.914218   36.418400    9.573639
    399          1           0       -1.284893   -5.796992  -33.988124
    400          1           0       -1.941636   -9.412107   -0.636059
    401          1           0       -9.092142   -8.342936    0.471256
    402         14           0       -2.763294   -5.260013   -1.983626
    403          1           0       -4.289580   -3.311763   -2.459701
    404          1           0       -4.937913   -4.784851   -3.195141
    405          1           0       -5.059456   -4.530557   -1.463446
    406          1           0       -1.102598   -6.750050   -2.977448
    407          1           0       -2.708561   -7.381194   -3.333621
    408          1           0       -2.036715   -6.048238   -4.286048
    409          1           0       -2.169189   -6.681497    0.040133
    410          1           0       -3.668870   -5.769874    0.279953
    411          1           0       -3.649578   -7.157953   -0.798949
    412          1           0       -1.848763   33.411966    4.909997
    413          1           0       -2.687484   32.091011    5.741390
    414          1           0       -2.042997   33.458900    6.668726
    415          1           0        1.086473   30.093618    4.623908
    416          1           0       -0.666210   29.923488    4.416663
    417          1           0        0.206165   31.207153    3.566656
    418          1           0        0.764545   30.273788    7.864005
    419          1           0       -0.390151   31.420442    8.570441
    420          1           0       -0.974700   30.034392    7.641646
    421         32           0       -0.144703   31.846640    6.036180
    422         50           0        2.826333   -0.436431   35.619609
    423          1           0        1.039924    1.210060   34.359711
    424          1           0        0.149387   -0.074174   35.191637
    425          1           0        0.777761    1.307526   36.106651
    426          1           0        4.106117   -2.341007   34.131773
    427          1           0        2.358305   -2.496890   33.885468
    428          1           0        3.263170   -1.235733   33.037006
    429          1           0        3.652998   -2.049654   37.673420
    430          1           0        2.499187   -0.864085   38.307486
    431          1           0        1.917570   -2.275853   37.416907
 ---------------------------------------------------------------------
 Rotational constants (GHZ):      0.0014343      0.0006804      0.0004964
 General basis read from cards:  (5D, 7F)
 ======================================================================================================
                                       Pseudopotential Parameters
 ======================================================================================================
  Center     Atomic      Valence      Angular      Power
  Number     Number     Electrons     Momentum     of R      Exponent        Coefficient   SO-Coeffient
 ======================================================================================================
    1          6
                                   No pseudopotential on this center.
    2          6
                                   No pseudopotential on this center.
    3          6
                                   No pseudopotential on this center.
    4          6
                                   No pseudopotential on this center.
    5          6
                                   No pseudopotential on this center.
    6          6
                                   No pseudopotential on this center.
    7          6
                                   No pseudopotential on this center.
    8          6
                                   No pseudopotential on this center.
    9          6
                                   No pseudopotential on this center.
   10          6
                                   No pseudopotential on this center.
   11          6
                                   No pseudopotential on this center.
   12          6
                                   No pseudopotential on this center.
   13          6
                                   No pseudopotential on this center.
   14          6
                                   No pseudopotential on this center.
   15          6
                                   No pseudopotential on this center.
   16          6
                                   No pseudopotential on this center.
   17          6
                                   No pseudopotential on this center.
   18          6
                                   No pseudopotential on this center.
   19          7
                                   No pseudopotential on this center.
   20          8
                                   No pseudopotential on this center.
   21          6
                                   No pseudopotential on this center.
   22          6
                                   No pseudopotential on this center.
   23          6
                                   No pseudopotential on this center.
   24          6
                                   No pseudopotential on this center.
   25          6
                                   No pseudopotential on this center.
   26          6
                                   No pseudopotential on this center.
   27          6
                                   No pseudopotential on this center.
   28          6
                                   No pseudopotential on this center.
   29          8
                                   No pseudopotential on this center.
   30          6
                                   No pseudopotential on this center.
   31          6
                                   No pseudopotential on this center.
   32          6
                                   No pseudopotential on this center.
   33          6
                                   No pseudopotential on this center.
   34          6
                                   No pseudopotential on this center.
   35          6
                                   No pseudopotential on this center.
   36          6
                                   No pseudopotential on this center.
   37          6
                                   No pseudopotential on this center.
   38          6
                                   No pseudopotential on this center.
   39          6
                                   No pseudopotential on this center.
   40          6
                                   No pseudopotential on this center.
   41          6
                                   No pseudopotential on this center.
   42          8
                                   No pseudopotential on this center.
   43          8
                                   No pseudopotential on this center.
   44          6
                                   No pseudopotential on this center.
   45          6
                                   No pseudopotential on this center.
   46          6
                                   No pseudopotential on this center.
   47          8
                                   No pseudopotential on this center.
   48          6
                                   No pseudopotential on this center.
   49          7
                                   No pseudopotential on this center.
   50          6
                                   No pseudopotential on this center.
   51          6
                                   No pseudopotential on this center.
   52          8
                                   No pseudopotential on this center.
   53          6
                                   No pseudopotential on this center.
   54          6
                                   No pseudopotential on this center.
   55          6
                                   No pseudopotential on this center.
   56          6
                                   No pseudopotential on this center.
   57          7
                                   No pseudopotential on this center.
   58          6
                                   No pseudopotential on this center.
   59          6
                                   No pseudopotential on this center.
   60          8
                                   No pseudopotential on this center.
   61          6
                                   No pseudopotential on this center.
   62          6
                                   No pseudopotential on this center.
   63          6
                                   No pseudopotential on this center.
   64          6
                                   No pseudopotential on this center.
   65          6
                                   No pseudopotential on this center.
   66          6
                                   No pseudopotential on this center.
   67          6
                                   No pseudopotential on this center.
   68          6
                                   No pseudopotential on this center.
   69          6
                                   No pseudopotential on this center.
   70          6
                                   No pseudopotential on this center.
   71          6
                                   No pseudopotential on this center.
   72          6
                                   No pseudopotential on this center.
   73          6
                                   No pseudopotential on this center.
   74          6
                                   No pseudopotential on this center.
   75          6
                                   No pseudopotential on this center.
   76          8
                                   No pseudopotential on this center.
   77          6
                                   No pseudopotential on this center.
   78          6
                                   No pseudopotential on this center.
   79          6
                                   No pseudopotential on this center.
   80          6
                                   No pseudopotential on this center.
   81          6
                                   No pseudopotential on this center.
   82          6
                                   No pseudopotential on this center.
   83          6
                                   No pseudopotential on this center.
   84         16
                                   No pseudopotential on this center.
   85          6
                                   No pseudopotential on this center.
   86          6
                                   No pseudopotential on this center.
   87          6
                                   No pseudopotential on this center.
   88          6
                                   No pseudopotential on this center.
   89          6
                                   No pseudopotential on this center.
   90          6
                                   No pseudopotential on this center.
   91          6
                                   No pseudopotential on this center.
   92          6
                                   No pseudopotential on this center.
   93          8
                                   No pseudopotential on this center.
   94          6
                                   No pseudopotential on this center.
   95          6
                                   No pseudopotential on this center.
   96          6
                                   No pseudopotential on this center.
   97          6
                                   No pseudopotential on this center.
   98          6
                                   No pseudopotential on this center.
   99          6
                                   No pseudopotential on this center.
  100          6
                                   No pseudopotential on this center.
  101          6
                                   No pseudopotential on this center.
  102          8
                                   No pseudopotential on this center.
  103          6
                                   No pseudopotential on this center.
  104          6
                                   No pseudopotential on this center.
  105          6
                                   No pseudopotential on this center.
  106          6
                                   No pseudopotential on this center.
  107          6
                                   No pseudopotential on this center.
  108          6
                                   No pseudopotential on this center.
  109          6
                                   No pseudopotential on this center.
  110          6
                                   No pseudopotential on this center.
  111          6
                                   No pseudopotential on this center.
  112          6
                                   No pseudopotential on this center.
  113          6
                                   No pseudopotential on this center.
  114          6
                                   No pseudopotential on this center.
  115          6
                                   No pseudopotential on this center.
  116          6
                                   No pseudopotential on this center.
  117          6
                                   No pseudopotential on this center.
  118          6
                                   No pseudopotential on this center.
  119          6
                                   No pseudopotential on this center.
  120          6
                                   No pseudopotential on this center.
  121          6
                                   No pseudopotential on this center.
  122          6
                                   No pseudopotential on this center.
  123          6
                                   No pseudopotential on this center.
  124          6
                                   No pseudopotential on this center.
  125          6
                                   No pseudopotential on this center.
  126          6
                                   No pseudopotential on this center.
  127          6
                                   No pseudopotential on this center.
  128          6
                                   No pseudopotential on this center.
  129          6
                                   No pseudopotential on this center.
  130          6
                                   No pseudopotential on this center.
  131          6
                                   No pseudopotential on this center.
  132          6
                                   No pseudopotential on this center.
  133          6
                                   No pseudopotential on this center.
  134          6
                                   No pseudopotential on this center.
  135          6
                                   No pseudopotential on this center.
  136          6
                                   No pseudopotential on this center.
  137          6
                                   No pseudopotential on this center.
  138          6
                                   No pseudopotential on this center.
  139          6
                                   No pseudopotential on this center.
  140          6
                                   No pseudopotential on this center.
  141          6
                                   No pseudopotential on this center.
  142          6
                                   No pseudopotential on this center.
  143          6
                                   No pseudopotential on this center.
  144          6
                                   No pseudopotential on this center.
  145          6
                                   No pseudopotential on this center.
  146          6
                                   No pseudopotential on this center.
  147          6
                                   No pseudopotential on this center.
  148          6
                                   No pseudopotential on this center.
  149          6
                                   No pseudopotential on this center.
  150          6
                                   No pseudopotential on this center.
  151          6
                                   No pseudopotential on this center.
  152          6
                                   No pseudopotential on this center.
  153          6
                                   No pseudopotential on this center.
  154          6
                                   No pseudopotential on this center.
  155          6
                                   No pseudopotential on this center.
  156          6
                                   No pseudopotential on this center.
  157          6
                                   No pseudopotential on this center.
  158          6
                                   No pseudopotential on this center.
  159          6
                                   No pseudopotential on this center.
  160          6
                                   No pseudopotential on this center.
  161          8
                                   No pseudopotential on this center.
  162          8
                                   No pseudopotential on this center.
  163          8
                                   No pseudopotential on this center.
  164          8
                                   No pseudopotential on this center.
  165          6
                                   No pseudopotential on this center.
  166          1
                                   No pseudopotential on this center.
  167          1
                                   No pseudopotential on this center.
  168          1
                                   No pseudopotential on this center.
  169          1
                                   No pseudopotential on this center.
  170          1
                                   No pseudopotential on this center.
  171          1
                                   No pseudopotential on this center.
  172          1
                                   No pseudopotential on this center.
  173          1
                                   No pseudopotential on this center.
  174          1
                                   No pseudopotential on this center.
  175          1
                                   No pseudopotential on this center.
  176          1
                                   No pseudopotential on this center.
  177          1
                                   No pseudopotential on this center.
  178          1
                                   No pseudopotential on this center.
  179          1
                                   No pseudopotential on this center.
  180          1
                                   No pseudopotential on this center.
  181          1
                                   No pseudopotential on this center.
  182          1
                                   No pseudopotential on this center.
  183          1
                                   No pseudopotential on this center.
  184          1
                                   No pseudopotential on this center.
  185          1
                                   No pseudopotential on this center.
  186          1
                                   No pseudopotential on this center.
  187          8
                                   No pseudopotential on this center.
  188          1
                                   No pseudopotential on this center.
  189          1
                                   No pseudopotential on this center.
  190          1
                                   No pseudopotential on this center.
  191          1
                                   No pseudopotential on this center.
  192          1
                                   No pseudopotential on this center.
  193          1
                                   No pseudopotential on this center.
  194          1
                                   No pseudopotential on this center.
  195          1
                                   No pseudopotential on this center.
  196          1
                                   No pseudopotential on this center.
  197          1
                                   No pseudopotential on this center.
  198          1
                                   No pseudopotential on this center.
  199          1
                                   No pseudopotential on this center.
  200          1
                                   No pseudopotential on this center.
  201          1
                                   No pseudopotential on this center.
  202          1
                                   No pseudopotential on this center.
  203          1
                                   No pseudopotential on this center.
  204          1
                                   No pseudopotential on this center.
  205          1
                                   No pseudopotential on this center.
  206          1
                                   No pseudopotential on this center.
  207          1
                                   No pseudopotential on this center.
  208          1
                                   No pseudopotential on this center.
  209          1
                                   No pseudopotential on this center.
  210          1
                                   No pseudopotential on this center.
  211          1
                                   No pseudopotential on this center.
  212          1
                                   No pseudopotential on this center.
  213          1
                                   No pseudopotential on this center.
  214          1
                                   No pseudopotential on this center.
  215          1
                                   No pseudopotential on this center.
  216          1
                                   No pseudopotential on this center.
  217          1
                                   No pseudopotential on this center.
  218          1
                                   No pseudopotential on this center.
  219          1
                                   No pseudopotential on this center.
  220          1
                                   No pseudopotential on this center.
  221          1
                                   No pseudopotential on this center.
  222          1
                                   No pseudopotential on this center.
  223          1
                                   No pseudopotential on this center.
  224          1
                                   No pseudopotential on this center.
  225          1
                                   No pseudopotential on this center.
  226          1
                                   No pseudopotential on this center.
  227          1
                                   No pseudopotential on this center.
  228          1
                                   No pseudopotential on this center.
  229          1
                                   No pseudopotential on this center.
  230          1
                                   No pseudopotential on this center.
  231          1
                                   No pseudopotential on this center.
  232          1
                                   No pseudopotential on this center.
  233          1
                                   No pseudopotential on this center.
  234          1
                                   No pseudopotential on this center.
  235          1
                                   No pseudopotential on this center.
  236          1
                                   No pseudopotential on this center.
  237          1
                                   No pseudopotential on this center.
  238          1
                                   No pseudopotential on this center.
  239          1
                                   No pseudopotential on this center.
  240          1
                                   No pseudopotential on this center.
  241          1
                                   No pseudopotential on this center.
  242          1
                                   No pseudopotential on this center.
  243          1
                                   No pseudopotential on this center.
  244          1
                                   No pseudopotential on this center.
  245          1
                                   No pseudopotential on this center.
  246          1
                                   No pseudopotential on this center.
  247          1
                                   No pseudopotential on this center.
  248          1
                                   No pseudopotential on this center.
  249          1
                                   No pseudopotential on this center.
  250          1
                                   No pseudopotential on this center.
  251          1
                                   No pseudopotential on this center.
  252          1
                                   No pseudopotential on this center.
  253          1
                                   No pseudopotential on this center.
  254          1
                                   No pseudopotential on this center.
  255          1
                                   No pseudopotential on this center.
  256          1
                                   No pseudopotential on this center.
  257          1
                                   No pseudopotential on this center.
  258          1
                                   No pseudopotential on this center.
  259          1
                                   No pseudopotential on this center.
  260          1
                                   No pseudopotential on this center.
  261          1
                                   No pseudopotential on this center.
  262          1
                                   No pseudopotential on this center.
  263          1
                                   No pseudopotential on this center.
  264          1
                                   No pseudopotential on this center.
  265          1
                                   No pseudopotential on this center.
  266          1
                                   No pseudopotential on this center.
  267          1
                                   No pseudopotential on this center.
  268          1
                                   No pseudopotential on this center.
  269          1
                                   No pseudopotential on this center.
  270          1
                                   No pseudopotential on this center.
  271          1
                                   No pseudopotential on this center.
  272          1
                                   No pseudopotential on this center.
  273          1
                                   No pseudopotential on this center.
  274          1
                                   No pseudopotential on this center.
  275          1
                                   No pseudopotential on this center.
  276          1
                                   No pseudopotential on this center.
  277          1
                                   No pseudopotential on this center.
  278          1
                                   No pseudopotential on this center.
  279          1
                                   No pseudopotential on this center.
  280          1
                                   No pseudopotential on this center.
  281          1
                                   No pseudopotential on this center.
  282          1
                                   No pseudopotential on this center.
  283          1
                                   No pseudopotential on this center.
  284          1
                                   No pseudopotential on this center.
  285          1
                                   No pseudopotential on this center.
  286          1
                                   No pseudopotential on this center.
  287          1
                                   No pseudopotential on this center.
  288          1
                                   No pseudopotential on this center.
  289          1
                                   No pseudopotential on this center.
  290          1
                                   No pseudopotential on this center.
  291          1
                                   No pseudopotential on this center.
  292          1
                                   No pseudopotential on this center.
  293          1
                                   No pseudopotential on this center.
  294          1
                                   No pseudopotential on this center.
  295          1
                                   No pseudopotential on this center.
  296          1
                                   No pseudopotential on this center.
  297          1
                                   No pseudopotential on this center.
  298          1
                                   No pseudopotential on this center.
  299          1
                                   No pseudopotential on this center.
  300          1
                                   No pseudopotential on this center.
  301          1
                                   No pseudopotential on this center.
  302          1
                                   No pseudopotential on this center.
  303          1
                                   No pseudopotential on this center.
  304          1
                                   No pseudopotential on this center.
  305          1
                                   No pseudopotential on this center.
  306          1
                                   No pseudopotential on this center.
  307          1
                                   No pseudopotential on this center.
  308          1
                                   No pseudopotential on this center.
  309          1
                                   No pseudopotential on this center.
  310          1
                                   No pseudopotential on this center.
  311          1
                                   No pseudopotential on this center.
  312          1
                                   No pseudopotential on this center.
  313          1
                                   No pseudopotential on this center.
  314          1
                                   No pseudopotential on this center.
  315          1
                                   No pseudopotential on this center.
  316          1
                                   No pseudopotential on this center.
  317          1
                                   No pseudopotential on this center.
  318          1
                                   No pseudopotential on this center.
  319          1
                                   No pseudopotential on this center.
  320          1
                                   No pseudopotential on this center.
  321          1
                                   No pseudopotential on this center.
  322          1
                                   No pseudopotential on this center.
  323          1
                                   No pseudopotential on this center.
  324          1
                                   No pseudopotential on this center.
  325          1
                                   No pseudopotential on this center.
  326          1
                                   No pseudopotential on this center.
  327          1
                                   No pseudopotential on this center.
  328          1
                                   No pseudopotential on this center.
  329          1
                                   No pseudopotential on this center.
  330          1
                                   No pseudopotential on this center.
  331          1
                                   No pseudopotential on this center.
  332          1
                                   No pseudopotential on this center.
  333          1
                                   No pseudopotential on this center.
  334          1
                                   No pseudopotential on this center.
  335          1
                                   No pseudopotential on this center.
  336          1
                                   No pseudopotential on this center.
  337          1
                                   No pseudopotential on this center.
  338          1
                                   No pseudopotential on this center.
  339          1
                                   No pseudopotential on this center.
  340          1
                                   No pseudopotential on this center.
  341          1
                                   No pseudopotential on this center.
  342          1
                                   No pseudopotential on this center.
  343          1
                                   No pseudopotential on this center.
  344          1
                                   No pseudopotential on this center.
  345          1
                                   No pseudopotential on this center.
  346          1
                                   No pseudopotential on this center.
  347          1
                                   No pseudopotential on this center.
  348          1
                                   No pseudopotential on this center.
  349          1
                                   No pseudopotential on this center.
  350          1
                                   No pseudopotential on this center.
  351          1
                                   No pseudopotential on this center.
  352          1
                                   No pseudopotential on this center.
  353          1
                                   No pseudopotential on this center.
  354          1
                                   No pseudopotential on this center.
  355          1
                                   No pseudopotential on this center.
  356          1
                                   No pseudopotential on this center.
  357          1
                                   No pseudopotential on this center.
  358          1
                                   No pseudopotential on this center.
  359          1
                                   No pseudopotential on this center.
  360          1
                                   No pseudopotential on this center.
  361          1
                                   No pseudopotential on this center.
  362          1
                                   No pseudopotential on this center.
  363          1
                                   No pseudopotential on this center.
  364          1
                                   No pseudopotential on this center.
  365          1
                                   No pseudopotential on this center.
  366          1
                                   No pseudopotential on this center.
  367          1
                                   No pseudopotential on this center.
  368          1
                                   No pseudopotential on this center.
  369          1
                                   No pseudopotential on this center.
  370          1
                                   No pseudopotential on this center.
  371          1
                                   No pseudopotential on this center.
  372          1
                                   No pseudopotential on this center.
  373          1
                                   No pseudopotential on this center.
  374          1
                                   No pseudopotential on this center.
  375          1
                                   No pseudopotential on this center.
  376          1
                                   No pseudopotential on this center.
  377          1
                                   No pseudopotential on this center.
  378          1
                                   No pseudopotential on this center.
  379          1
                                   No pseudopotential on this center.
  380          1
                                   No pseudopotential on this center.
  381          1
                                   No pseudopotential on this center.
  382          1
                                   No pseudopotential on this center.
  383          1
                                   No pseudopotential on this center.
  384          1
                                   No pseudopotential on this center.
  385          1
                                   No pseudopotential on this center.
  386          1
                                   No pseudopotential on this center.
  387          1
                                   No pseudopotential on this center.
  388          1
                                   No pseudopotential on this center.
  389          1
                                   No pseudopotential on this center.
  390          1
                                   No pseudopotential on this center.
  391          1
                                   No pseudopotential on this center.
  392          1
                                   No pseudopotential on this center.
  393          1
                                   No pseudopotential on this center.
  394          1
                                   No pseudopotential on this center.
  395          1
                                   No pseudopotential on this center.
  396          1
                                   No pseudopotential on this center.
  397          1
                                   No pseudopotential on this center.
  398          1
                                   No pseudopotential on this center.
  399          1
                                   No pseudopotential on this center.
  400          1
                                   No pseudopotential on this center.
  401          1
                                   No pseudopotential on this center.
  402         14
                                   No pseudopotential on this center.
  403          1
                                   No pseudopotential on this center.
  404          1
                                   No pseudopotential on this center.
  405          1
                                   No pseudopotential on this center.
  406          1
                                   No pseudopotential on this center.
  407          1
                                   No pseudopotential on this center.
  408          1
                                   No pseudopotential on this center.
  409          1
                                   No pseudopotential on this center.
  410          1
                                   No pseudopotential on this center.
  411          1
                                   No pseudopotential on this center.
  412          1
                                   No pseudopotential on this center.
  413          1
                                   No pseudopotential on this center.
  414          1
                                   No pseudopotential on this center.
  415          1
                                   No pseudopotential on this center.
  416          1
                                   No pseudopotential on this center.
  417          1
                                   No pseudopotential on this center.
  418          1
                                   No pseudopotential on this center.
  419          1
                                   No pseudopotential on this center.
  420          1
                                   No pseudopotential on this center.
  421         32
                                   No pseudopotential on this center.
  422         50            4
                                      F and up 
                                                     0        0.2169021       -0.06653800    0.00000000
                                                     1       33.3097182      -29.74694160    0.00000000
                                                     2        9.8846832      -61.83072780    0.00000000
                                                     2        2.5019593      -18.94106340    0.00000000
                                                     2        0.7833323       -2.23849820    0.00000000
                                      S - F
                                                     0      155.6062293        2.94827770    0.00000000
                                                     1       56.5145464       63.76147180    0.00000000
                                                     2       22.6583648      230.52767880    0.00000000
                                                     2        6.5837080       85.07133140    0.00000000
                                                     2        1.5947702       28.82156440    0.00000000
                                      P - F
                                                     0       40.4666705        2.69419460    0.00000000
                                                     1       13.6218440       44.82710790    0.00000000
                                                     2        4.1092688       57.62233700    0.00000000
                                                     2        1.5046137      -44.68533120    0.00000000
                                                     2        1.3646762       57.13518150    0.00000000
                                      D - F
                                                     0       60.1915052        3.02592970    0.00000000
                                                     1       20.4961142       39.53410710    0.00000000
                                                     2        8.4438328       68.46865040    0.00000000
                                                     2        2.6103790       29.11237640    0.00000000
                                                     2        0.6501317        5.84285770    0.00000000
  423          1
                                   No pseudopotential on this center.
  424          1
                                   No pseudopotential on this center.
  425          1
                                   No pseudopotential on this center.
  426          1
                                   No pseudopotential on this center.
  427          1
                                   No pseudopotential on this center.
  428          1
                                   No pseudopotential on this center.
  429          1
                                   No pseudopotential on this center.
  430          1
                                   No pseudopotential on this center.
  431          1
                                   No pseudopotential on this center.
 ======================================================================================================
 Integral buffers will be    131072 words long.
 Raffenetti 2 integral format.
 Two-electron integral symmetry is turned off.
  4646 basis functions,  7570 primitive gaussians,  4816 cartesian basis functions
   676 alpha electrons      676 beta electrons
       nuclear repulsion energy     42541.1466412975 Hartrees.
 NAtoms=  431 NActive=  431 NUniq=  431 SFac= 7.50D-01 NAtFMM=   80 NAOKFM=T Big=T
 One-electron integrals computed using PRISM.
   1 Symmetry operations used in ECPInt.
 ECPInt:  NShTT= 1842240 NPrTT= 6623182 LenC2=  535818 LenP2D= 1060918.
 LDataN:  DoStor=T MaxTD1= 5 Len=  102
 Number of processors reduced to  13 by ecpmxn.
 NBasis=  4646 RedAO= T  NBF=  4646
 NBsUse=  4646 1.00D-06 NBFU=  4646
 Defaulting to unpruned grid for atomic number  50.
 Harris functional with IExCor=  402 diagonalized for initial guess.
 ExpMin= 6.08D-02 ExpMax= 3.58D+05 ExpMxC= 1.23D+04 IAcc=2 IRadAn=         0 AccDes= 0.00D+00
 HarFok:  IExCor=  402 AccDes= 0.00D+00 IRadAn=         0 IDoV= 1
 ScaDFX=  1.000000  1.000000  1.000000  1.000000
 Defaulting to unpruned grid for atomic number  50.
 Defaulting to unpruned grid for atomic number  50.
 Defaulting to unpruned grid for atomic number  50.
 Defaulting to unpruned grid for atomic number  50.
 Defaulting to unpruned grid for atomic number  50.
 Defaulting to unpruned grid for atomic number  50.
 Defaulting to unpruned grid for atomic number  50.
 Defaulting to unpruned grid for atomic number  50.
 Defaulting to unpruned grid for atomic number  50.
 Defaulting to unpruned grid for atomic number  50.
 Defaulting to unpruned grid for atomic number  50.
 Defaulting to unpruned grid for atomic number  50.
 Defaulting to unpruned grid for atomic number  50.
 Defaulting to unpruned grid for atomic number  50.
 Defaulting to unpruned grid for atomic number  50.
 Defaulting to unpruned grid for atomic number  50.
 Defaulting to unpruned grid for atomic number  50.
 Defaulting to unpruned grid for atomic number  50.
 Defaulting to unpruned grid for atomic number  50.
 Defaulting to unpruned grid for atomic number  50.
 Defaulting to unpruned grid for atomic number  50.
 Defaulting to unpruned grid for atomic number  50.
 Defaulting to unpruned grid for atomic number  50.
 Defaulting to unpruned grid for atomic number  50.
 FoFCou: FMM=F IPFlag=           0 FMFlag=      100000 FMFlg1=        2001
         NFxFlg=           0 DoJE=T BraDBF=F KetDBF=T FulRan=T
         Omega=  0.000000  0.000000  1.000000  0.000000  0.000000 ICntrl=     500 IOpCl=  0
         NMat0=    1 NMatS0=    1 NMatT0=    0 NMatD0=    1 NMtDS0=    0 NMtDT0=    0
         I1Cent=           4 NGrid=           0.
 Symmetry not used in FoFCou.
 Requested convergence on RMS density matrix=1.00D-08 within 128 cycles.
 Requested convergence on MAX density matrix=1.00D-06.
 Requested convergence on             energy=1.00D-06.
 No special actions if energy rises.
 Integral accuracy reduced to 1.0D-05 until final iterations.
 Defaulting to unpruned grid for atomic number  50.
 Defaulting to unpruned grid for atomic number  50.
 Defaulting to unpruned grid for atomic number  50.
 Defaulting to unpruned grid for atomic number  50.
 Defaulting to unpruned grid for atomic number  50.
 Defaulting to unpruned grid for atomic number  50.
 Defaulting to unpruned grid for atomic number  50.
 Defaulting to unpruned grid for atomic number  50.
 Defaulting to unpruned grid for atomic number  50.
 Defaulting to unpruned grid for atomic number  50.
 Defaulting to unpruned grid for atomic number  50.
 Defaulting to unpruned grid for atomic number  50.
 Defaulting to unpruned grid for atomic number  50.
 Defaulting to unpruned grid for atomic number  50.
 Defaulting to unpruned grid for atomic number  50.
 Defaulting to unpruned grid for atomic number  50.
 Defaulting to unpruned grid for atomic number  50.
 Defaulting to unpruned grid for atomic number  50.
 Defaulting to unpruned grid for atomic number  50.
 Defaulting to unpruned grid for atomic number  50.
 Defaulting to unpruned grid for atomic number  50.
 Defaulting to unpruned grid for atomic number  50.
 Defaulting to unpruned grid for atomic number  50.
 Defaulting to unpruned grid for atomic number  50.
 EnCoef did     7 forward-backward iterations
 Initial convergence to 1.0D-05 achieved.  Increase integral accuracy.
 SCF Done:  E(RB3LYP) =  -9822.13525719     A.U. after   18 cycles
             Convg  =    0.1702D-08             -V/T =  2.0036
 Range of M.O.s used for correlation:     1  4646
 NBasis=  4646 NAE=   676 NBE=   676 NFC=     0 NFV=     0
 NROrb=   4646 NOA=   676 NOB=   676 NVA=  3970 NVB=  3970

 **** Warning!!: The largest alpha MO coefficient is  0.16924977D+02


 **** Warning!!: The smallest alpha delta epsilon is  0.55495881D-01

 PrsmSu:  requested number of processors reduced to:   1 ShMem   1 Linda.
   1 Symmetry operations used in ECPInt.
 ECPInt:  NShTT= 1842240 NPrTT= 6623182 LenC2=  535818 LenP2D= 1060918.
 LDataN:  DoStor=T MaxTD1= 6 Len=  172
 Number of processors reduced to   1 by ecpmxn.
 PrsmSu:  requested number of processors reduced to:   1 ShMem   1 Linda.
 ECPInt:  NShTT= 1842240 NPrTT= 6623182 LenC2=  535818 LenP2D= 1060918.
 LDataN:  DoStor=T MaxTD1= 6 Len=  172
 Number of processors reduced to   1 by ecpmxn.
 PrsmSu:  requested number of processors reduced to:   1 ShMem   1 Linda.
 ECPInt:  NShTT= 1842240 NPrTT= 6623182 LenC2=  535818 LenP2D= 1060918.
 LDataN:  DoStor=T MaxTD1= 6 Len=  172
 Number of processors reduced to   1 by ecpmxn.
 PrsmSu:  requested number of processors reduced to:   1 ShMem   1 Linda.
 ECPInt:  NShTT= 1842240 NPrTT= 6623182 LenC2=  535818 LenP2D= 1060918.
 LDataN:  DoStor=T MaxTD1= 6 Len=  172
 Number of processors reduced to   1 by ecpmxn.
 Symmetrizing basis deriv contribution to polar:
 IMax=3 JMax=2 DiffMx= 0.00D+00
 G2DrvN: will do     3 centers at a time, making  144 passes doing MaxLOS=2.
 Calling FoFCou, ICntrl=  3107 FMM=T I1Cent=   0 AccDes= 0.00D+00.
 Defaulting to unpruned grid for atomic number  50.
 Defaulting to unpruned grid for atomic number  50.
 Defaulting to unpruned grid for atomic number  50.
 Defaulting to unpruned grid for atomic number  50.
 Defaulting to unpruned grid for atomic number  50.
 Defaulting to unpruned grid for atomic number  50.
 Defaulting to unpruned grid for atomic number  50.
 Defaulting to unpruned grid for atomic number  50.
 Defaulting to unpruned grid for atomic number  50.
 Defaulting to unpruned grid for atomic number  50.
 Defaulting to unpruned grid for atomic number  50.
 Defaulting to unpruned grid for atomic number  50.
 Defaulting to unpruned grid for atomic number  50.
 Defaulting to unpruned grid for atomic number  50.
 Defaulting to unpruned grid for atomic number  50.
 Defaulting to unpruned grid for atomic number  50.
 Defaulting to unpruned grid for atomic number  50.
 Defaulting to unpruned grid for atomic number  50.
 Defaulting to unpruned grid for atomic number  50.
 Defaulting to unpruned grid for atomic number  50.
 Defaulting to unpruned grid for atomic number  50.
 Defaulting to unpruned grid for atomic number  50.
 Defaulting to unpruned grid for atomic number  50.
 Defaulting to unpruned grid for atomic number  50.
 Calling FoFCou, ICntrl=  3107 FMM=T I1Cent=   0 AccDes= 0.00D+00.
 Calling FoFCou, ICntrl=  3107 FMM=T I1Cent=   0 AccDes= 0.00D+00.
 Calling FoFCou, ICntrl=  3107 FMM=T I1Cent=   0 AccDes= 0.00D+00.
 Calling FoFCou, ICntrl=  3107 FMM=T I1Cent=   0 AccDes= 0.00D+00.
 Calling FoFCou, ICntrl=  3107 FMM=T I1Cent=   0 AccDes= 0.00D+00.
 Calling FoFCou, ICntrl=  3107 FMM=T I1Cent=   0 AccDes= 0.00D+00.
 Calling FoFCou, ICntrl=  3107 FMM=T I1Cent=   0 AccDes= 0.00D+00.
 Calling FoFCou, ICntrl=  3107 FMM=T I1Cent=   0 AccDes= 0.00D+00.
 Calling FoFCou, ICntrl=  3107 FMM=T I1Cent=   0 AccDes= 0.00D+00.
 Calling FoFCou, ICntrl=  3107 FMM=T I1Cent=   0 AccDes= 0.00D+00.
 Calling FoFCou, ICntrl=  3107 FMM=T I1Cent=   0 AccDes= 0.00D+00.
 Calling FoFCou, ICntrl=  3107 FMM=T I1Cent=   0 AccDes= 0.00D+00.
 Calling FoFCou, ICntrl=  3107 FMM=T I1Cent=   0 AccDes= 0.00D+00.
 Calling FoFCou, ICntrl=  3107 FMM=T I1Cent=   0 AccDes= 0.00D+00.
 Calling FoFCou, ICntrl=  3107 FMM=T I1Cent=   0 AccDes= 0.00D+00.
 Calling FoFCou, ICntrl=  3107 FMM=T I1Cent=   0 AccDes= 0.00D+00.
 Calling FoFCou, ICntrl=  3107 FMM=T I1Cent=   0 AccDes= 0.00D+00.
 Calling FoFCou, ICntrl=  3107 FMM=T I1Cent=   0 AccDes= 0.00D+00.
 Calling FoFCou, ICntrl=  3107 FMM=T I1Cent=   0 AccDes= 0.00D+00.
 Calling FoFCou, ICntrl=  3107 FMM=T I1Cent=   0 AccDes= 0.00D+00.
 Calling FoFCou, ICntrl=  3107 FMM=T I1Cent=   0 AccDes= 0.00D+00.
 Calling FoFCou, ICntrl=  3107 FMM=T I1Cent=   0 AccDes= 0.00D+00.
 Calling FoFCou, ICntrl=  3107 FMM=T I1Cent=   0 AccDes= 0.00D+00.
 Calling FoFCou, ICntrl=  3107 FMM=T I1Cent=   0 AccDes= 0.00D+00.
 Calling FoFCou, ICntrl=  3107 FMM=T I1Cent=   0 AccDes= 0.00D+00.
 Calling FoFCou, ICntrl=  3107 FMM=T I1Cent=   0 AccDes= 0.00D+00.
 Calling FoFCou, ICntrl=  3107 FMM=T I1Cent=   0 AccDes= 0.00D+00.
 Calling FoFCou, ICntrl=  3107 FMM=T I1Cent=   0 AccDes= 0.00D+00.
 Calling FoFCou, ICntrl=  3107 FMM=T I1Cent=   0 AccDes= 0.00D+00.
 Calling FoFCou, ICntrl=  3107 FMM=T I1Cent=   0 AccDes= 0.00D+00.
 Calling FoFCou, ICntrl=  3107 FMM=T I1Cent=   0 AccDes= 0.00D+00.
 Calling FoFCou, ICntrl=  3107 FMM=T I1Cent=   0 AccDes= 0.00D+00.
 Calling FoFCou, ICntrl=  3107 FMM=T I1Cent=   0 AccDes= 0.00D+00.
 Calling FoFCou, ICntrl=  3107 FMM=T I1Cent=   0 AccDes= 0.00D+00.
 Calling FoFCou, ICntrl=  3107 FMM=T I1Cent=   0 AccDes= 0.00D+00.
 Calling FoFCou, ICntrl=  3107 FMM=T I1Cent=   0 AccDes= 0.00D+00.
 Calling FoFCou, ICntrl=  3107 FMM=T I1Cent=   0 AccDes= 0.00D+00.
 Calling FoFCou, ICntrl=  3107 FMM=T I1Cent=   0 AccDes= 0.00D+00.
 Calling FoFCou, ICntrl=  3107 FMM=T I1Cent=   0 AccDes= 0.00D+00.
 Calling FoFCou, ICntrl=  3107 FMM=T I1Cent=   0 AccDes= 0.00D+00.
 Calling FoFCou, ICntrl=  3107 FMM=T I1Cent=   0 AccDes= 0.00D+00.
 Calling FoFCou, ICntrl=  3107 FMM=T I1Cent=   0 AccDes= 0.00D+00.
 Calling FoFCou, ICntrl=  3107 FMM=T I1Cent=   0 AccDes= 0.00D+00.
 Calling FoFCou, ICntrl=  3107 FMM=T I1Cent=   0 AccDes= 0.00D+00.
 Calling FoFCou, ICntrl=  3107 FMM=T I1Cent=   0 AccDes= 0.00D+00.
 Calling FoFCou, ICntrl=  3107 FMM=T I1Cent=   0 AccDes= 0.00D+00.
 Calling FoFCou, ICntrl=  3107 FMM=T I1Cent=   0 AccDes= 0.00D+00.
 Calling FoFCou, ICntrl=  3107 FMM=T I1Cent=   0 AccDes= 0.00D+00.
 Calling FoFCou, ICntrl=  3107 FMM=T I1Cent=   0 AccDes= 0.00D+00.
 Calling FoFCou, ICntrl=  3107 FMM=T I1Cent=   0 AccDes= 0.00D+00.
 Calling FoFCou, ICntrl=  3107 FMM=T I1Cent=   0 AccDes= 0.00D+00.
 Calling FoFCou, ICntrl=  3107 FMM=T I1Cent=   0 AccDes= 0.00D+00.
 Calling FoFCou, ICntrl=  3107 FMM=T I1Cent=   0 AccDes= 0.00D+00.
 Calling FoFCou, ICntrl=  3107 FMM=T I1Cent=   0 AccDes= 0.00D+00.
 Calling FoFCou, ICntrl=  3107 FMM=T I1Cent=   0 AccDes= 0.00D+00.
 Calling FoFCou, ICntrl=  3107 FMM=T I1Cent=   0 AccDes= 0.00D+00.
 Calling FoFCou, ICntrl=  3107 FMM=T I1Cent=   0 AccDes= 0.00D+00.
 Calling FoFCou, ICntrl=  3107 FMM=T I1Cent=   0 AccDes= 0.00D+00.
 Calling FoFCou, ICntrl=  3107 FMM=T I1Cent=   0 AccDes= 0.00D+00.
 Calling FoFCou, ICntrl=  3107 FMM=T I1Cent=   0 AccDes= 0.00D+00.
 Calling FoFCou, ICntrl=  3107 FMM=T I1Cent=   0 AccDes= 0.00D+00.
 Calling FoFCou, ICntrl=  3107 FMM=T I1Cent=   0 AccDes= 0.00D+00.
 Calling FoFCou, ICntrl=  3107 FMM=T I1Cent=   0 AccDes= 0.00D+00.
 Calling FoFCou, ICntrl=  3107 FMM=T I1Cent=   0 AccDes= 0.00D+00.
 Calling FoFCou, ICntrl=  3107 FMM=T I1Cent=   0 AccDes= 0.00D+00.
 Calling FoFCou, ICntrl=  3107 FMM=T I1Cent=   0 AccDes= 0.00D+00.
 Calling FoFCou, ICntrl=  3107 FMM=T I1Cent=   0 AccDes= 0.00D+00.
 Calling FoFCou, ICntrl=  3107 FMM=T I1Cent=   0 AccDes= 0.00D+00.
 Calling FoFCou, ICntrl=  3107 FMM=T I1Cent=   0 AccDes= 0.00D+00.
 Calling FoFCou, ICntrl=  3107 FMM=T I1Cent=   0 AccDes= 0.00D+00.
 Calling FoFCou, ICntrl=  3107 FMM=T I1Cent=   0 AccDes= 0.00D+00.
 Calling FoFCou, ICntrl=  3107 FMM=T I1Cent=   0 AccDes= 0.00D+00.
 Calling FoFCou, ICntrl=  3107 FMM=T I1Cent=   0 AccDes= 0.00D+00.
 Calling FoFCou, ICntrl=  3107 FMM=T I1Cent=   0 AccDes= 0.00D+00.
 Calling FoFCou, ICntrl=  3107 FMM=T I1Cent=   0 AccDes= 0.00D+00.
 Calling FoFCou, ICntrl=  3107 FMM=T I1Cent=   0 AccDes= 0.00D+00.
 Calling FoFCou, ICntrl=  3107 FMM=T I1Cent=   0 AccDes= 0.00D+00.
 Calling FoFCou, ICntrl=  3107 FMM=T I1Cent=   0 AccDes= 0.00D+00.
 Calling FoFCou, ICntrl=  3107 FMM=T I1Cent=   0 AccDes= 0.00D+00.
 Calling FoFCou, ICntrl=  3107 FMM=T I1Cent=   0 AccDes= 0.00D+00.
 Calling FoFCou, ICntrl=  3107 FMM=T I1Cent=   0 AccDes= 0.00D+00.
 Calling FoFCou, ICntrl=  3107 FMM=T I1Cent=   0 AccDes= 0.00D+00.
 Calling FoFCou, ICntrl=  3107 FMM=T I1Cent=   0 AccDes= 0.00D+00.
 Calling FoFCou, ICntrl=  3107 FMM=T I1Cent=   0 AccDes= 0.00D+00.
 Calling FoFCou, ICntrl=  3107 FMM=T I1Cent=   0 AccDes= 0.00D+00.
 Calling FoFCou, ICntrl=  3107 FMM=T I1Cent=   0 AccDes= 0.00D+00.
 Calling FoFCou, ICntrl=  3107 FMM=T I1Cent=   0 AccDes= 0.00D+00.
 Calling FoFCou, ICntrl=  3107 FMM=T I1Cent=   0 AccDes= 0.00D+00.
 Calling FoFCou, ICntrl=  3107 FMM=T I1Cent=   0 AccDes= 0.00D+00.
 Calling FoFCou, ICntrl=  3107 FMM=T I1Cent=   0 AccDes= 0.00D+00.
 Calling FoFCou, ICntrl=  3107 FMM=T I1Cent=   0 AccDes= 0.00D+00.
 Calling FoFCou, ICntrl=  3107 FMM=T I1Cent=   0 AccDes= 0.00D+00.
 Calling FoFCou, ICntrl=  3107 FMM=T I1Cent=   0 AccDes= 0.00D+00.
 Calling FoFCou, ICntrl=  3107 FMM=T I1Cent=   0 AccDes= 0.00D+00.
 Calling FoFCou, ICntrl=  3107 FMM=T I1Cent=   0 AccDes= 0.00D+00.
 Calling FoFCou, ICntrl=  3107 FMM=T I1Cent=   0 AccDes= 0.00D+00.
 Calling FoFCou, ICntrl=  3107 FMM=T I1Cent=   0 AccDes= 0.00D+00.
 Calling FoFCou, ICntrl=  3107 FMM=T I1Cent=   0 AccDes= 0.00D+00.
 Calling FoFCou, ICntrl=  3107 FMM=T I1Cent=   0 AccDes= 0.00D+00.
 Calling FoFCou, ICntrl=  3107 FMM=T I1Cent=   0 AccDes= 0.00D+00.
 Calling FoFCou, ICntrl=  3107 FMM=T I1Cent=   0 AccDes= 0.00D+00.
 Calling FoFCou, ICntrl=  3107 FMM=T I1Cent=   0 AccDes= 0.00D+00.
 Calling FoFCou, ICntrl=  3107 FMM=T I1Cent=   0 AccDes= 0.00D+00.
 Calling FoFCou, ICntrl=  3107 FMM=T I1Cent=   0 AccDes= 0.00D+00.
 Calling FoFCou, ICntrl=  3107 FMM=T I1Cent=   0 AccDes= 0.00D+00.
 Calling FoFCou, ICntrl=  3107 FMM=T I1Cent=   0 AccDes= 0.00D+00.
 Calling FoFCou, ICntrl=  3107 FMM=T I1Cent=   0 AccDes= 0.00D+00.
 Calling FoFCou, ICntrl=  3107 FMM=T I1Cent=   0 AccDes= 0.00D+00.
 Calling FoFCou, ICntrl=  3107 FMM=T I1Cent=   0 AccDes= 0.00D+00.
 Calling FoFCou, ICntrl=  3107 FMM=T I1Cent=   0 AccDes= 0.00D+00.
 Calling FoFCou, ICntrl=  3107 FMM=T I1Cent=   0 AccDes= 0.00D+00.
 Calling FoFCou, ICntrl=  3107 FMM=T I1Cent=   0 AccDes= 0.00D+00.
 Calling FoFCou, ICntrl=  3107 FMM=T I1Cent=   0 AccDes= 0.00D+00.
 Calling FoFCou, ICntrl=  3107 FMM=T I1Cent=   0 AccDes= 0.00D+00.
 Calling FoFCou, ICntrl=  3107 FMM=T I1Cent=   0 AccDes= 0.00D+00.
 Calling FoFCou, ICntrl=  3107 FMM=T I1Cent=   0 AccDes= 0.00D+00.
 Calling FoFCou, ICntrl=  3107 FMM=T I1Cent=   0 AccDes= 0.00D+00.
 Calling FoFCou, ICntrl=  3107 FMM=T I1Cent=   0 AccDes= 0.00D+00.
 Calling FoFCou, ICntrl=  3107 FMM=T I1Cent=   0 AccDes= 0.00D+00.
 Calling FoFCou, ICntrl=  3107 FMM=T I1Cent=   0 AccDes= 0.00D+00.
 Calling FoFCou, ICntrl=  3107 FMM=T I1Cent=   0 AccDes= 0.00D+00.
 Calling FoFCou, ICntrl=  3107 FMM=T I1Cent=   0 AccDes= 0.00D+00.
 Calling FoFCou, ICntrl=  3107 FMM=T I1Cent=   0 AccDes= 0.00D+00.
 Calling FoFCou, ICntrl=  3107 FMM=T I1Cent=   0 AccDes= 0.00D+00.
 Calling FoFCou, ICntrl=  3107 FMM=T I1Cent=   0 AccDes= 0.00D+00.
 Calling FoFCou, ICntrl=  3107 FMM=T I1Cent=   0 AccDes= 0.00D+00.
 Calling FoFCou, ICntrl=  3107 FMM=T I1Cent=   0 AccDes= 0.00D+00.
 Calling FoFCou, ICntrl=  3107 FMM=T I1Cent=   0 AccDes= 0.00D+00.
 Calling FoFCou, ICntrl=  3107 FMM=T I1Cent=   0 AccDes= 0.00D+00.
 Calling FoFCou, ICntrl=  3107 FMM=T I1Cent=   0 AccDes= 0.00D+00.
 Calling FoFCou, ICntrl=  3107 FMM=T I1Cent=   0 AccDes= 0.00D+00.
 Calling FoFCou, ICntrl=  3107 FMM=T I1Cent=   0 AccDes= 0.00D+00.
 Calling FoFCou, ICntrl=  3107 FMM=T I1Cent=   0 AccDes= 0.00D+00.
 Calling FoFCou, ICntrl=  3107 FMM=T I1Cent=   0 AccDes= 0.00D+00.
 Calling FoFCou, ICntrl=  3107 FMM=T I1Cent=   0 AccDes= 0.00D+00.
 Calling FoFCou, ICntrl=  3107 FMM=T I1Cent=   0 AccDes= 0.00D+00.
 Calling FoFCou, ICntrl=  3107 FMM=T I1Cent=   0 AccDes= 0.00D+00.
 Calling FoFCou, ICntrl=  3107 FMM=T I1Cent=   0 AccDes= 0.00D+00.
 Calling FoFCou, ICntrl=  3107 FMM=T I1Cent=   0 AccDes= 0.00D+00.
 Calling FoFCou, ICntrl=  3107 FMM=T I1Cent=   0 AccDes= 0.00D+00.
 Calling FoFCou, ICntrl=  3107 FMM=T I1Cent=   0 AccDes= 0.00D+00.
 Calling FoFCou, ICntrl=  3107 FMM=T I1Cent=   0 AccDes= 0.00D+00.
 Calling FoFCou, ICntrl=  3107 FMM=T I1Cent=   0 AccDes= 0.00D+00.
 FoFDir/FoFCou used for L=0 through L=2.
 End of G2Drv Frequency-dependent properties file   721 does not exist.
 End of G2Drv Frequency-dependent properties file   722 does not exist.
          IDoAtm=11111111111111111111111111111111111111111111111111
          IDoAtm=11111111111111111111111111111111111111111111111111
          IDoAtm=11111111111111111111111111111111111111111111111111
          IDoAtm=11111111111111111111111111111111111111111111111111
          IDoAtm=11111111111111111111111111111111111111111111111111
          IDoAtm=11111111111111111111111111111111111111111111111111
          IDoAtm=11111111111111111111111111111111111111111111111111
          IDoAtm=11111111111111111111111111111111111111111111111111
          IDoAtm=1111111111111111111111111111111
          Differentiating once with respect to electric field.
                with respect to dipole field.
          Differentiating once with respect to nuclear coordinates.
 Defaulting to unpruned grid for atomic number  50.
 Defaulting to unpruned grid for atomic number  50.
 Defaulting to unpruned grid for atomic number  50.
 Defaulting to unpruned grid for atomic number  50.
 Defaulting to unpruned grid for atomic number  50.
 Defaulting to unpruned grid for atomic number  50.
 Defaulting to unpruned grid for atomic number  50.
 Defaulting to unpruned grid for atomic number  50.
 Defaulting to unpruned grid for atomic number  50.
 Defaulting to unpruned grid for atomic number  50.
 Defaulting to unpruned grid for atomic number  50.
 Defaulting to unpruned grid for atomic number  50.
 Defaulting to unpruned grid for atomic number  50.
 Defaulting to unpruned grid for atomic number  50.
 Defaulting to unpruned grid for atomic number  50.
 Defaulting to unpruned grid for atomic number  50.
 Defaulting to unpruned grid for atomic number  50.
 Defaulting to unpruned grid for atomic number  50.
 Defaulting to unpruned grid for atomic number  50.
 Defaulting to unpruned grid for atomic number  50.
 Defaulting to unpruned grid for atomic number  50.
 Defaulting to unpruned grid for atomic number  50.
 Defaulting to unpruned grid for atomic number  50.
 Defaulting to unpruned grid for atomic number  50.
 Defaulting to unpruned grid for atomic number  50.
          There are  1296 degrees of freedom in the 1st order CPHF.  IDoFFX=5.
   1296 vectors produced by pass  0 Test12= 2.68D-12 1.00D-09 XBig12= 1.63D+03 5.69D+00.
 AX will form     9 AO Fock derivatives at one time.
   1296 vectors produced by pass  1 Test12= 2.68D-12 1.00D-09 XBig12= 3.39D+02 2.24D+00.
   1296 vectors produced by pass  2 Test12= 2.68D-12 1.00D-09 XBig12= 2.58D+00 8.22D-02.
   1290 vectors produced by pass  3 Test12= 2.68D-12 1.00D-09 XBig12= 8.44D-03 4.39D-03.
   1282 vectors produced by pass  4 Test12= 2.68D-12 1.00D-09 XBig12= 1.47D-05 1.79D-04.
    818 vectors produced by pass  5 Test12= 2.68D-12 1.00D-09 XBig12= 1.57D-08 4.57D-06.
    144 vectors produced by pass  6 Test12= 2.68D-12 1.00D-09 XBig12= 1.71D-11 3.24D-07.
     14 vectors produced by pass  7 Test12= 2.68D-12 1.00D-09 XBig12= 2.93D-14 1.70D-08.
 Applied DIIS recursively to reduced A of dimension  7436.
 DIIS for IP=   7 IOff=   300 NDo=    50 converged in 169 iterations.
 DIIS for IP=  11 IOff=  1000 NDo=    50 converged in 167 iterations.
 DIIS for IP=  14 IOff=   350 NDo=    50 converged in 169 iterations.
 DIIS for IP=   4 IOff=   750 NDo=    50 converged in 168 iterations.
 DIIS for IP=  13 IOff=   550 NDo=    50 converged in 168 iterations.
 DIIS for IP=  21 IOff=   150 NDo=    50 converged in 169 iterations.
 DIIS for IP=   5 IOff=   200 NDo=    50 converged in 168 iterations.
 DIIS for IP=  19 IOff=  1100 NDo=    50 converged in 168 iterations.
 DIIS for IP=   0 IOff=     0 NDo=    50 converged in 177 iterations.
 DIIS for IP=   1 IOff=    50 NDo=    50 converged in 168 iterations.
 DIIS for IP=  23 IOff=   800 NDo=    50 converged in 167 iterations.
 DIIS for IP=   6 IOff=   600 NDo=    50 converged in 167 iterations.
 DIIS for IP=   3 IOff=  1150 NDo=    50 converged in 168 iterations.
 DIIS for IP=   9 IOff=   450 NDo=    50 converged in 168 iterations.
 DIIS for IP=  18 IOff=   950 NDo=    50 converged in 167 iterations.
 DIIS for IP=  17 IOff=   850 NDo=    50 converged in 167 iterations.
 DIIS for IP=  20 IOff=   650 NDo=    50 converged in 167 iterations.
 DIIS for IP=   8 IOff=   250 NDo=    50 converged in 169 iterations.
 DIIS for IP=  16 IOff=   900 NDo=    50 converged in 168 iterations.
 DIIS for IP=  10 IOff=  1050 NDo=    50 converged in 167 iterations.
 DIIS for IP=   2 IOff=   700 NDo=    50 converged in 168 iterations.
 DIIS for IP=  12 IOff=   100 NDo=    50 converged in 169 iterations.
 DIIS for IP=  22 IOff=   500 NDo=    50 converged in 168 iterations.
 DIIS for IP=  15 IOff=   400 NDo=    50 converged in 168 iterations.
 DIIS for IP=  11 IOff=  1250 NDo=    46 converged in 166 iterations.
 DIIS for IP=   7 IOff=  1200 NDo=    50 converged in 168 iterations.
 Isotropic polarizability for W=    0.000000     1894.98 Bohr**3.
 End of Minotr Frequency-dependent properties file   721 does not exist.
 End of Minotr Frequency-dependent properties file   722 does not exist.

 **********************************************************************

            Population analysis using the SCF density.

 **********************************************************************

 Alpha  occ. eigenvalues -- -398.67989 -88.78748 -66.01715 -49.73562 -44.25676
 Alpha  occ. eigenvalues --  -44.25666 -44.25657 -19.13666 -19.12217 -19.10903
 Alpha  occ. eigenvalues --  -19.10825 -19.10389 -19.09834 -19.08160 -19.05966
 Alpha  occ. eigenvalues --  -19.05658 -19.05043 -19.03226 -19.01448 -19.00986
 Alpha  occ. eigenvalues --  -18.90852 -18.90224 -14.31115 -14.26631 -14.26366
 Alpha  occ. eigenvalues --  -10.28453 -10.25017 -10.24946 -10.24581 -10.23589
 Alpha  occ. eigenvalues --  -10.20531 -10.20322 -10.19875 -10.18182 -10.17645
 Alpha  occ. eigenvalues --  -10.17589 -10.17515 -10.17376 -10.17352 -10.17321
 Alpha  occ. eigenvalues --  -10.17217 -10.17129 -10.17074 -10.16858 -10.16793
 Alpha  occ. eigenvalues --  -10.16758 -10.16512 -10.16313 -10.16228 -10.16179
 Alpha  occ. eigenvalues --  -10.16071 -10.16018 -10.15935 -10.15870 -10.15783
 Alpha  occ. eigenvalues --  -10.15731 -10.15667 -10.15585 -10.15311 -10.15303
 Alpha  occ. eigenvalues --  -10.15269 -10.15265 -10.15147 -10.15091 -10.15012
 Alpha  occ. eigenvalues --  -10.14512 -10.14337 -10.14301 -10.14264 -10.14252
 Alpha  occ. eigenvalues --  -10.14150 -10.14117 -10.14018 -10.14013 -10.13937
 Alpha  occ. eigenvalues --  -10.13912 -10.13874 -10.13870 -10.13858 -10.13814
 Alpha  occ. eigenvalues --  -10.13750 -10.13745 -10.13724 -10.13667 -10.13647
 Alpha  occ. eigenvalues --  -10.13638 -10.13324 -10.13192 -10.13178 -10.12714
 Alpha  occ. eigenvalues --  -10.12709 -10.12638 -10.12638 -10.12563 -10.12458
 Alpha  occ. eigenvalues --  -10.12423 -10.12412 -10.12075 -10.11849 -10.11848
 Alpha  occ. eigenvalues --  -10.11766 -10.11726 -10.11641 -10.11598 -10.11587
 Alpha  occ. eigenvalues --  -10.11538 -10.11514 -10.11262 -10.11161 -10.11057
 Alpha  occ. eigenvalues --  -10.11001 -10.10926 -10.10921 -10.10912 -10.10885
 Alpha  occ. eigenvalues --  -10.10780 -10.10754 -10.10601 -10.10424 -10.10312
 Alpha  occ. eigenvalues --  -10.10177 -10.10174 -10.09937 -10.09924 -10.09915
 Alpha  occ. eigenvalues --  -10.09893 -10.09880 -10.09717 -10.09678 -10.09460
 Alpha  occ. eigenvalues --  -10.09405 -10.09344 -10.09324 -10.09303 -10.09176
 Alpha  occ. eigenvalues --  -10.09128 -10.09055 -10.08984 -10.08965 -10.08910
 Alpha  occ. eigenvalues --  -10.08890 -10.08817 -10.08790 -10.08696 -10.08664
 Alpha  occ. eigenvalues --  -10.08642 -10.08623 -10.08598 -10.08548 -10.08346
 Alpha  occ. eigenvalues --  -10.08257 -10.08143 -10.08031 -10.08023 -10.07967
 Alpha  occ. eigenvalues --  -10.07759 -10.07674 -10.07583 -10.07564 -10.07551
 Alpha  occ. eigenvalues --  -10.07387 -10.07009 -10.06794 -10.06782 -10.06049
 Alpha  occ. eigenvalues --  -10.05933 -10.05745 -10.05683 -10.05442 -10.05318
 Alpha  occ. eigenvalues --  -10.04617 -10.04509  -7.87542  -6.17644  -5.83922
 Alpha  occ. eigenvalues --   -5.83560  -5.82896  -5.19018  -4.34892  -4.34863
 Alpha  occ. eigenvalues --   -4.34830  -3.54868  -3.54822  -3.54779  -1.16965
 Alpha  occ. eigenvalues --   -1.16933  -1.16907  -1.16706  -1.16699  -1.04628
 Alpha  occ. eigenvalues --   -1.04478  -1.04473  -1.03854  -1.03685  -1.01273
 Alpha  occ. eigenvalues --   -1.01111  -0.97328  -0.97041  -0.96705  -0.96667
 Alpha  occ. eigenvalues --   -0.95225  -0.94984  -0.90606  -0.88105  -0.86927
 Alpha  occ. eigenvalues --   -0.85086  -0.84900  -0.84840  -0.84726  -0.82405
 Alpha  occ. eigenvalues --   -0.81678  -0.81227  -0.80719  -0.79218  -0.79043
 Alpha  occ. eigenvalues --   -0.78944  -0.78715  -0.78165  -0.77725  -0.76800
 Alpha  occ. eigenvalues --   -0.76799  -0.76052  -0.75999  -0.75768  -0.75398
 Alpha  occ. eigenvalues --   -0.74904  -0.74479  -0.74356  -0.74155  -0.74124
 Alpha  occ. eigenvalues --   -0.73666  -0.73523  -0.73264  -0.73127  -0.72932
 Alpha  occ. eigenvalues --   -0.72904  -0.72294  -0.72094  -0.72072  -0.72065
 Alpha  occ. eigenvalues --   -0.71790  -0.71442  -0.71228  -0.71171  -0.71027
 Alpha  occ. eigenvalues --   -0.70735  -0.70554  -0.70109  -0.70044  -0.69565
 Alpha  occ. eigenvalues --   -0.69518  -0.69135  -0.69087  -0.68460  -0.68286
 Alpha  occ. eigenvalues --   -0.68154  -0.67948  -0.67401  -0.67312  -0.67177
 Alpha  occ. eigenvalues --   -0.67134  -0.66810  -0.66417  -0.66358  -0.66326
 Alpha  occ. eigenvalues --   -0.66194  -0.66168  -0.65797  -0.65531  -0.65524
 Alpha  occ. eigenvalues --   -0.65359  -0.65348  -0.65319  -0.65132  -0.65103
 Alpha  occ. eigenvalues --   -0.64759  -0.64699  -0.64399  -0.63786  -0.63775
 Alpha  occ. eigenvalues --   -0.63384  -0.63133  -0.63077  -0.62746  -0.62356
 Alpha  occ. eigenvalues --   -0.62304  -0.62096  -0.61805  -0.61692  -0.61520
 Alpha  occ. eigenvalues --   -0.60756  -0.60337  -0.60324  -0.60220  -0.59923
 Alpha  occ. eigenvalues --   -0.59922  -0.59777  -0.59525  -0.59213  -0.59053
 Alpha  occ. eigenvalues --   -0.59004  -0.58798  -0.58643  -0.58616  -0.58460
 Alpha  occ. eigenvalues --   -0.58088  -0.57904  -0.57498  -0.57483  -0.57358
 Alpha  occ. eigenvalues --   -0.57210  -0.56720  -0.56693  -0.56182  -0.56061
 Alpha  occ. eigenvalues --   -0.56015  -0.55705  -0.55649  -0.55362  -0.55353
 Alpha  occ. eigenvalues --   -0.55249  -0.54947  -0.54900  -0.54802  -0.54316
 Alpha  occ. eigenvalues --   -0.53967  -0.53733  -0.53660  -0.53524  -0.53235
 Alpha  occ. eigenvalues --   -0.52666  -0.52660  -0.51975  -0.51849  -0.51492
 Alpha  occ. eigenvalues --   -0.51449  -0.51404  -0.50836  -0.50397  -0.50242
 Alpha  occ. eigenvalues --   -0.50221  -0.50072  -0.50012  -0.49615  -0.49375
 Alpha  occ. eigenvalues --   -0.48991  -0.48856  -0.48799  -0.48713  -0.48533
 Alpha  occ. eigenvalues --   -0.48331  -0.48093  -0.47990  -0.47850  -0.47791
 Alpha  occ. eigenvalues --   -0.47199  -0.46720  -0.46582  -0.46511  -0.46296
 Alpha  occ. eigenvalues --   -0.46080  -0.45830  -0.45424  -0.45407  -0.45080
 Alpha  occ. eigenvalues --   -0.44791  -0.44684  -0.44626  -0.44452  -0.44264
 Alpha  occ. eigenvalues --   -0.44239  -0.44018  -0.43855  -0.43830  -0.43702
 Alpha  occ. eigenvalues --   -0.43441  -0.43407  -0.43317  -0.43105  -0.43022
 Alpha  occ. eigenvalues --   -0.42895  -0.42738  -0.42686  -0.42638  -0.42631
 Alpha  occ. eigenvalues --   -0.42553  -0.42445  -0.42389  -0.41659  -0.41591
 Alpha  occ. eigenvalues --   -0.41533  -0.41456  -0.41397  -0.41273  -0.41093
 Alpha  occ. eigenvalues --   -0.41078  -0.40950  -0.40903  -0.40739  -0.40704
 Alpha  occ. eigenvalues --   -0.40694  -0.40617  -0.40382  -0.40270  -0.40170
 Alpha  occ. eigenvalues --   -0.40129  -0.39995  -0.39959  -0.39923  -0.39913
 Alpha  occ. eigenvalues --   -0.39877  -0.39862  -0.39704  -0.39634  -0.39546
 Alpha  occ. eigenvalues --   -0.39416  -0.39390  -0.39291  -0.39264  -0.39214
 Alpha  occ. eigenvalues --   -0.39168  -0.39134  -0.39104  -0.39037  -0.39015
 Alpha  occ. eigenvalues --   -0.38977  -0.38928  -0.38842  -0.38831  -0.38797
 Alpha  occ. eigenvalues --   -0.38689  -0.38594  -0.38518  -0.38455  -0.38422
 Alpha  occ. eigenvalues --   -0.38416  -0.38399  -0.38255  -0.38197  -0.38182
 Alpha  occ. eigenvalues --   -0.38147  -0.38123  -0.38118  -0.38106  -0.37997
 Alpha  occ. eigenvalues --   -0.37903  -0.37866  -0.37781  -0.37766  -0.37757
 Alpha  occ. eigenvalues --   -0.37724  -0.37643  -0.37633  -0.37531  -0.37507
 Alpha  occ. eigenvalues --   -0.37398  -0.37303  -0.37295  -0.37285  -0.37237
 Alpha  occ. eigenvalues --   -0.37230  -0.37093  -0.37022  -0.36959  -0.36786
 Alpha  occ. eigenvalues --   -0.36606  -0.36535  -0.36444  -0.36400  -0.36298
 Alpha  occ. eigenvalues --   -0.36270  -0.36177  -0.36110  -0.35957  -0.35939
 Alpha  occ. eigenvalues --   -0.35910  -0.35848  -0.35815  -0.35783  -0.35765
 Alpha  occ. eigenvalues --   -0.35636  -0.35450  -0.35405  -0.35364  -0.35298
 Alpha  occ. eigenvalues --   -0.35296  -0.35244  -0.35226  -0.35042  -0.34975
 Alpha  occ. eigenvalues --   -0.34925  -0.34882  -0.34858  -0.34844  -0.34704
 Alpha  occ. eigenvalues --   -0.34684  -0.34573  -0.34496  -0.34400  -0.34391
 Alpha  occ. eigenvalues --   -0.34354  -0.34290  -0.34235  -0.34214  -0.34135
 Alpha  occ. eigenvalues --   -0.34073  -0.34043  -0.33983  -0.33923  -0.33877
 Alpha  occ. eigenvalues --   -0.33828  -0.33790  -0.33603  -0.33564  -0.33462
 Alpha  occ. eigenvalues --   -0.33345  -0.33302  -0.33292  -0.33226  -0.33205
 Alpha  occ. eigenvalues --   -0.33134  -0.33078  -0.33073  -0.33017  -0.32830
 Alpha  occ. eigenvalues --   -0.32735  -0.32703  -0.32579  -0.32556  -0.32501
 Alpha  occ. eigenvalues --   -0.32482  -0.32448  -0.32373  -0.32245  -0.32187
 Alpha  occ. eigenvalues --   -0.32069  -0.32024  -0.31972  -0.31953  -0.31889
 Alpha  occ. eigenvalues --   -0.31837  -0.31754  -0.31662  -0.31541  -0.31521
 Alpha  occ. eigenvalues --   -0.31404  -0.31321  -0.31250  -0.31207  -0.31136
 Alpha  occ. eigenvalues --   -0.31128  -0.31120  -0.31040  -0.30889  -0.30863
 Alpha  occ. eigenvalues --   -0.30837  -0.30736  -0.30653  -0.30555  -0.30531
 Alpha  occ. eigenvalues --   -0.30522  -0.30444  -0.30438  -0.30096  -0.30069
 Alpha  occ. eigenvalues --   -0.29992  -0.29951  -0.29896  -0.29856  -0.29809
 Alpha  occ. eigenvalues --   -0.29487  -0.29448  -0.29405  -0.29309  -0.29174
 Alpha  occ. eigenvalues --   -0.29133  -0.28918  -0.28857  -0.28835  -0.28780
 Alpha  occ. eigenvalues --   -0.28762  -0.28749  -0.28671  -0.28662  -0.28596
 Alpha  occ. eigenvalues --   -0.28580  -0.28541  -0.28491  -0.28307  -0.28230
 Alpha  occ. eigenvalues --   -0.28131  -0.27962  -0.27878  -0.27876  -0.27817
 Alpha  occ. eigenvalues --   -0.27804  -0.27566  -0.27362  -0.27328  -0.27292
 Alpha  occ. eigenvalues --   -0.27248  -0.27236  -0.27122  -0.27116  -0.27061
 Alpha  occ. eigenvalues --   -0.26957  -0.26911  -0.26792  -0.26697  -0.26684
 Alpha  occ. eigenvalues --   -0.26610  -0.26569  -0.26568  -0.26428  -0.26348
 Alpha  occ. eigenvalues --   -0.26205  -0.26109  -0.26030  -0.25914  -0.25586
 Alpha  occ. eigenvalues --   -0.25567  -0.25477  -0.25434  -0.25308  -0.25187
 Alpha  occ. eigenvalues --   -0.25085  -0.24908  -0.24895  -0.24873  -0.24868
 Alpha  occ. eigenvalues --   -0.24363  -0.24360  -0.24320  -0.24246  -0.24161
 Alpha  occ. eigenvalues --   -0.24123  -0.23998  -0.23771  -0.23733  -0.23731
 Alpha  occ. eigenvalues --   -0.23567  -0.23499  -0.23410  -0.23321  -0.23169
 Alpha  occ. eigenvalues --   -0.22919  -0.22879  -0.22809  -0.22778  -0.22544
 Alpha  occ. eigenvalues --   -0.22398  -0.22369  -0.22057  -0.21965  -0.21833
 Alpha  occ. eigenvalues --   -0.21720  -0.21504  -0.21002  -0.20851  -0.20554
 Alpha  occ. eigenvalues --   -0.20463  -0.20146  -0.19131  -0.18745  -0.18497
 Alpha  occ. eigenvalues --   -0.18135  -0.17181  -0.17146  -0.15711  -0.15504
 Alpha  occ. eigenvalues --   -0.14993  -0.14695  -0.12265  -0.09864  -0.09377
 Alpha  occ. eigenvalues --   -0.07931
 Alpha virt. eigenvalues --   -0.02381  -0.02245  -0.01632  -0.00320  -0.00068
 Alpha virt. eigenvalues --   -0.00058   0.00216   0.00251   0.00599   0.00874
 Alpha virt. eigenvalues --    0.02035   0.02048   0.02483   0.02948   0.03041
 Alpha virt. eigenvalues --    0.03561   0.03848   0.04247   0.04377   0.04602
 Alpha virt. eigenvalues --    0.04763   0.04889   0.05058   0.05350   0.05538
 Alpha virt. eigenvalues --    0.05930   0.05946   0.05950   0.06079   0.06226
 Alpha virt. eigenvalues --    0.06573   0.06636   0.06690   0.06801   0.06887
 Alpha virt. eigenvalues --    0.07058   0.07111   0.07350   0.07389   0.07479
 Alpha virt. eigenvalues --    0.07590   0.07732   0.07749   0.07871   0.07927
 Alpha virt. eigenvalues --    0.08092   0.08105   0.08179   0.08245   0.08296
 Alpha virt. eigenvalues --    0.08507   0.08597   0.08599   0.08673   0.08767
 Alpha virt. eigenvalues --    0.08795   0.08995   0.09124   0.09198   0.09460
 Alpha virt. eigenvalues --    0.09492   0.09695   0.09729   0.09825   0.09899
 Alpha virt. eigenvalues --    0.10072   0.10120   0.10151   0.10243   0.10357
 Alpha virt. eigenvalues --    0.10493   0.10512   0.10557   0.10670   0.10800
 Alpha virt. eigenvalues --    0.10821   0.10843   0.10948   0.11005   0.11127
 Alpha virt. eigenvalues --    0.11159   0.11267   0.11337   0.11402   0.11423
 Alpha virt. eigenvalues --    0.11457   0.11539   0.11634   0.11678   0.11708
 Alpha virt. eigenvalues --    0.11783   0.11844   0.11894   0.12013   0.12048
 Alpha virt. eigenvalues --    0.12118   0.12154   0.12261   0.12265   0.12314
 Alpha virt. eigenvalues --    0.12400   0.12483   0.12487   0.12597   0.12636
[truncated: 27,641,993 more chars]
