# Supplementary material for: Evidence for a shape-based recognition of odorants in vivo in the human nose from an analysis of the molecular mechanism of lily-of-the-valley odorants detection in the Lilial and Bourgeonal family using the C/Si/Ge/Sn switch strategy
Source: PLoS One. 2017 Aug 1;12(8):e0182147. doi: 10.1371/journal.pone.0182147 (PMC5538716; doi:10.1371/journal.pone.0182147)
Supplement: S3 File — Contains: Gaussian output files. File naming: “C”: compound 2a; “Si”: 2b; “Ge”: 2c; “Sn”: 2d. “fix” for calculation of fixed ligand, “ligfree” for free minimization of a ligand in the binding pocket. (ZIP) [file pone.0182147.s003.zip › FileF6_Si_ligfree.log]

 Entering Gaussian System, Link 0=g09
 Input=BP2_Si_cent_DFTmin_ligfree_freq.com
 Output=BP2_Si_cent_DFTmin_ligfree_freq.log
 Initial command:
 /cm/shared/apps/gaussian/g09/l1.exe /bph/theodata1/swolf/work/gscratch/Gau-3280.inp -scrdir=/bph/theodata1/swolf/work/gscratch/
 Entering Link 1 = /cm/shared/apps/gaussian/g09/l1.exe PID=      3285.
  
 Copyright (c) 1988,1990,1992,1993,1995,1998,2003,2009, Gaussian, Inc.
                  All Rights Reserved.
  
 This is part of the Gaussian(R) 09 program.  It is based on
 the Gaussian(R) 03 system (copyright 2003, Gaussian, Inc.),
 the Gaussian(R) 98 system (copyright 1998, Gaussian, Inc.),
 the Gaussian(R) 94 system (copyright 1995, Gaussian, Inc.),
 the Gaussian 92(TM) system (copyright 1992, Gaussian, Inc.),
 the Gaussian 90(TM) system (copyright 1990, Gaussian, Inc.),
 the Gaussian 88(TM) system (copyright 1988, Gaussian, Inc.),
 the Gaussian 86(TM) system (copyright 1986, Carnegie Mellon
 University), and the Gaussian 82(TM) system (copyright 1983,
 Carnegie Mellon University). Gaussian is a federally registered
 trademark of Gaussian, Inc.
  
 This software contains proprietary and confidential information,
 including trade secrets, belonging to Gaussian, Inc.
  
 This software is provided under written license and may be
 used, copied, transmitted, or stored only in accord with that
 written license.
  
 The following legend is applicable only to US Government
 contracts under FAR:
  
                    RESTRICTED RIGHTS LEGEND
  
 Use, reproduction and disclosure by the US Government is
 subject to restrictions as set forth in subparagraphs (a)
 and (c) of the Commercial Computer Software - Restricted
 Rights clause in FAR 52.227-19.
  
 Gaussian, Inc.
 340 Quinnipiac St., Bldg. 40, Wallingford CT 06492
  
  
 ---------------------------------------------------------------
 Warning -- This program may not be used in any manner that
 competes with the business of Gaussian, Inc. or will provide
 assistance to any competitor of Gaussian, Inc.  The licensee
 of this program is prohibited from giving any competitor of
 Gaussian, Inc. access to this program.  By using this program,
 the user acknowledges that Gaussian, Inc. is engaged in the
 business of creating and licensing software in the field of
 computational chemistry and represents and warrants to the
 licensee that it is not a competitor of Gaussian, Inc. and that
 it will not use this program in any manner prohibited above.
 ---------------------------------------------------------------
  

 Cite this work as:
 Gaussian 09, Revision A.02,
 M. J. Frisch, G. W. Trucks, H. B. Schlegel, G. E. Scuseria, 
 M. A. Robb, J. R. Cheeseman, G. Scalmani, V. Barone, B. Mennucci, 
 G. A. Petersson, H. Nakatsuji, M. Caricato, X. Li, H. P. Hratchian, 
 A. F. Izmaylov, J. Bloino, G. Zheng, J. L. Sonnenberg, M. Hada, 
 M. Ehara, K. Toyota, R. Fukuda, J. Hasegawa, M. Ishida, T. Nakajima, 
 Y. Honda, O. Kitao, H. Nakai, T. Vreven, J. A. Montgomery, Jr., 
 J. E. Peralta, F. Ogliaro, M. Bearpark, J. J. Heyd, E. Brothers, 
 K. N. Kudin, V. N. Staroverov, R. Kobayashi, J. Normand, 
 K. Raghavachari, A. Rendell, J. C. Burant, S. S. Iyengar, J. Tomasi, 
 M. Cossi, N. Rega, J. M. Millam, M. Klene, J. E. Knox, J. B. Cross, 
 V. Bakken, C. Adamo, J. Jaramillo, R. Gomperts, R. E. Stratmann, 
 O. Yazyev, A. J. Austin, R. Cammi, C. Pomelli, J. W. Ochterski, 
 R. L. Martin, K. Morokuma, V. G. Zakrzewski, G. A. Voth, 
 P. Salvador, J. J. Dannenberg, S. Dapprich, A. D. Daniels, 
 O. Farkas, J. B. Foresman, J. V. Ortiz, J. Cioslowski, 
 and D. J. Fox, Gaussian, Inc., Wallingford CT, 2009.
 
 ******************************************
 Gaussian 09:  AM64L-G09RevA.02 11-Jun-2009
                 8-Dec-2015 
 ******************************************
 %nprocshared=24
 Will use up to   24 processors via shared memory.
 %mem=30GB
 %RWF=/bph/theodata1/swolf/work/gscratch/Sifreefreq.rwf
 %chk=BP2_Si_cent_DFTmin_ligfree.chk
 ----------------------------------------------------------------------
 # freq=(modredundant,SaveNormalModes) b3lyp/gen nosymm pop=nbo geom=co
 nnectivity pseudo=read Temperature=310.15
 ----------------------------------------------------------------------
 1/10=4,18=120,30=1,38=1,57=2,111=310150/1,3;
 2/12=2,15=1,17=6,18=5,40=1/2;
 3/5=7,11=2,16=1,17=8,25=1,30=1,71=2,74=-5/1,2,3;
 4//1;
 5/5=2,38=5,98=1/2;
 8/6=4,10=90,11=11/1;
 11/6=1,8=1,9=11,15=111,16=1,31=1/1,2,10;
 10/6=1,31=1/2;
 6/7=2,8=2,9=2,10=2,18=1,28=1/1,7;
 7/8=1,10=1,25=1,30=1,92=1/1,2,3,16;
 1/10=4,30=1/3;
 99//99;
 -------------------
 Title Card Required
 -------------------
 Symbolic Z-matrix:
 Charge = -1 Multiplicity = 1
 C                     5.2582   -1.01533  -5.87815 
 C                     5.24619   0.09166  -4.81815 
 C                     5.1142   -0.54633  -3.42015 
 C                     6.2492   -1.52533  -3.13415 
 C                     5.1142    0.50267  -2.32515 
 C                     1.6272   -2.12133  -6.40215 
 C                     0.5242   -1.27433  -7.05015 
 C                    -0.7418   -2.07833  -7.35415 
 C                     0.1562   -0.13633  -6.11115 
 C                     3.21719  -6.28633  -3.65215 
 C                     2.65019  -5.09933  -2.84915 
 C                     1.7572   -5.56133  -1.69815 
 C                     3.7892   -4.25933  -2.26515 
 C                     0.3202   -7.77733  -5.64915 
 C                    -0.51206  -6.97368  -6.66557 
 C                     0.1992   -11.63433  -2.71015 
 C                    -0.8088   -10.49034  -2.72815 
 C                    -2.12183  -10.87033  -2.05816 
 N                    -2.42478  -10.25134  -0.92114 
 O                    -2.8678   -11.70533  -2.55815 
 C                    -4.94881  -4.38733  -9.92016 
 C                    -4.4448   -5.08133  -8.65415 
 C                    -4.49081  -4.18534  -7.44515 
 C                    -5.4918   -3.20833  -7.36915 
 C                    -3.51881  -4.27733  -6.43315 
 C                    -5.4778   -2.28633  -6.32015 
 C                    -3.56381  -3.39834  -5.33415 
 C                    -4.5618   -2.40834  -5.27215 
 O                    -4.67481  -1.56933  -4.20315 
 C                     5.6242    8.04367  -2.64215 
 C                     5.6332    7.15167  -1.40615 
 C                     5.21619   5.76267  -1.74915 
 C                     6.17719   4.81767  -2.12016 
 C                     3.8552    5.45067  -1.81016 
 C                     5.77719   3.63267  -2.75515 
 C                     3.4682    4.26267  -2.43016 
 C                     4.4162    3.38167  -2.95715 
 C                    -0.45481   5.01167  -3.97515 
 C                    -0.6318    4.82267  -2.47015 
 C                     0.60619   4.20567  -1.81215 
 C                     0.87619   2.74966  -2.21216 
 O                     0.0732    2.22267  -3.01815 
 O                     1.8042    2.14767  -1.63315 
 C                    -8.9918   -3.74033  -4.76115 
 C                    -8.1098   -2.46834  -4.81716 
 C                    -8.31981  -1.68833  -6.12115 
 O                    -8.39081  -1.59333  -3.73015 
 C                    -9.6838   -4.46933  -1.04815 
 N                    -8.32381  -8.09033  -4.43715 
 C                    -6.87581  -8.17533  -4.31415 
 C                    -6.4928   -7.94333  -2.84516 
 O                    -5.58981  -7.16634  -2.53915 
 C                    -6.2338   -7.15934  -5.29515 
 C                    -6.73981  -7.41633  -6.72815 
 C                    -4.6998   -7.24133  -5.29115 
 C                    -6.4008   -8.79033  -7.32015 
 N                    -7.16781  -8.63034  -1.91615 
 C                    -6.77781  -8.58632  -0.51516 
 C                    -7.5908   -9.58836   0.30186 
 O                    -7.09176  -10.70202   0.60874 
 C                    -6.9598   -7.15533   0.00985 
 C                    -6.55881  -6.98233   1.45185 
 C                    -5.3578   -7.54433   1.92085 
 C                    -7.4048   -6.28633   2.33185 
 C                    -5.01481  -7.43233   3.27785 
 C                    -7.0538   -6.16333   3.68685 
 C                    -5.86181  -6.73933   4.16085 
 C                     3.8632   -10.37033   3.84885 
 C                     3.0752   -11.27733   2.90085 
 C                     2.1202   -10.52734   2.00085 
 C                     2.60019  -9.85133   0.86485 
 C                     0.7522   -10.47833   2.32185 
 C                     1.7212   -9.08634   0.07784 
 C                    -0.1248   -9.70633   1.54084 
 C                     0.36321  -8.99034   0.43287 
 O                    -0.48383  -8.20032  -0.28916 
 C                     4.8592   -5.68433   5.57785 
 C                     5.60019  -6.32533   4.39785 
 C                     6.8722   -7.06933   4.81685 
 C                     7.6072   -7.63133   3.60285 
 C                     7.7862   -6.13733   5.60385 
 C                     1.38619  -4.90233   4.21285 
 C                     0.8492   -5.87633   3.16985 
 S                     2.0302   -5.95233   1.80485 
 C                    -0.00881   0.06167   5.09385 
 C                     0.8842   -0.25233   3.88985 
 C                     0.4602    0.43267   2.61185 
 C                     0.53819   1.82967   2.47784 
 C                    -0.08081  -0.34433   1.57385 
 C                    -0.0378    2.45466   1.35585 
 C                    -0.63981   0.27867   0.44785 
 C                    -0.6758    1.67967   0.36985 
 O                    -1.33481   2.27567  -0.66615 
 C                    -3.4008   -1.41133   4.10185 
 C                    -3.59781  -2.92134   3.92285 
 C                    -2.86181  -3.47833   2.69885 
 C                    -2.8438   -5.00233   2.72285 
 C                    -3.5368   -2.98534   1.41985 
 C                     3.9082    2.18267   6.65385 
 C                     2.4792    1.89067   7.11685 
 C                     2.38819   2.01566   8.64385 
 O                     1.5572    2.80467   6.52185 
 C                     4.1162    3.23767   2.98885 
 C                     3.70719   4.64467   2.53485 
 C                     4.2652    4.99367   1.17385 
 C                     2.1832    4.75167   2.47985 
 C                     6.20119  -1.79033   3.00085 
 C                     4.79757  -1.40232   2.49996 
 C                     9.0102   -1.00933   0.47785 
 C                     9.42819   0.45267   0.18385 
 C                     10.5942   0.61967  -0.79015 
 C                     8.23819   1.21967  -0.39615 
 C                     0.49759  -2.81836  -0.38753 
 C                    -0.22418  -1.68877  -2.36072 
 C                     3.08219   34.26267   7.41485 
 C                     2.7612    34.84167   5.11185 
 C                     6.19519   2.08167   37.04985 
 C                     5.9122    2.63467   34.73485 
 C                    -4.64281  -5.96433  -35.35115 
 C                    -3.57181  -4.90633  -35.49215 
 C                    -5.3248   -6.14433  -34.14315 
 C                    -4.96881  -6.81233  -36.40815 
 C                     5.1452    1.17067   36.95885 
 C                     4.8612    1.72267   34.64685 
 C                     1.87101  -0.84428  -1.30433 
 C                     4.6192    35.99467   6.39185 
 C                     7.75619   3.79467   36.02885 
 C                     2.0392    33.34567   7.32685 
 C                     1.7162    33.92267   5.02585 
 C                    -0.59939  -3.67642  -0.47668 
 C                    -1.30248  -2.55487  -2.44768 
 C                    -3.0228   -4.42933  -34.12715 
 C                     0.72456  -1.82255  -1.3355 
 C                     3.4622    35.02467   6.30585 
 C                     6.5962    2.82767   35.93685 
 C                     5.6192    35.62867   7.51285 
 C                     8.65619   3.52767   37.25685 
 C                     2.83722  -0.96135  -0.11763 
 C                     1.3332    33.15367   6.13085 
 C                    -1.51654  -3.59928  -1.52551 
 C                    -7.06863  -10.46942  -35.14927 
 C                    -8.84965  -8.8352   -35.86283 
 C                    -8.28264  -9.10624  -33.44466 
 C                    -6.2878   -7.13533  -34.00315 
 C                    -5.9368   -7.80733  -36.26715 
 C                    -6.61981  -7.99533  -35.06215 
 C                    -0.18581   30.78767   7.70385 
 C                     0.1512    30.64367   4.50085 
 C                    -1.86081   32.80167   5.81585 
 C                     4.4532    0.96867   35.75585 
 C                    -3.03299  -6.19941  -0.46901 
 C                    -2.04158  -5.97225  -3.26648 
 C                    -4.50978  -4.21367  -2.16019 
 C                     0.98405   0.62481   35.27913 
 C                     2.71363  -1.53002   37.46963 
 C                     3.18059  -1.78399   33.97854 
 C                     9.3812    4.77667   37.69985 
 C                     3.42208   0.3664    0.3426 
 C                     5.7672    36.74567   8.51885 
 C                    -2.21181  -5.50333  -33.44315 
 O                     8.84619   5.78567   38.08085 
 O                    -2.5148   -6.04533  -32.41115 
 O                     2.76518   1.24087   0.83472 
 O                     5.7962    37.91767   8.24885 
 C                    -7.6928   -9.08233  -34.86515 
 H                    -6.54422  -6.15345  -4.99545 
 H                    -4.35717  -8.277    -5.19363 
 H                    -4.27811  -6.67781  -4.47081 
 H                    -4.29576  -6.84975  -6.22375 
 H                    -7.82536  -7.29372  -6.7502 
 H                    -6.32779  -6.63183  -7.36213 
 H                    -5.32719  -8.99497  -7.3128 
 H                    -6.90037  -9.59972  -6.78063 
 H                    -6.73747  -8.84708  -8.35943 
 H                    -6.56135  -9.18763  -4.58775 
 H                    -8.82542  -8.90596  -4.11044 
 H                    -8.69765  -7.26651  -3.98165 
 H                    -8.00076  -6.84671  -0.13618 
 H                    -6.36537  -6.50173  -0.62741 
 H                    -4.69004  -8.05896   1.24406 
 H                    -8.33012  -5.85519   1.9666 
 H                    -4.09188  -7.86805   3.64105 
 H                    -7.70328  -5.62623   4.36871 
 H                    -5.59527  -6.64638   5.20715 
 H                    -5.74108  -8.90544  -0.41704 
 H                    -7.80116  -9.35439  -2.2182 
 O                    -8.91913  -9.26096   0.71808 
 H                     4.48728  -1.7606   -5.67434 
 H                     6.21869  -1.53597  -5.90796 
 H                     5.07827  -0.62247  -6.88431 
 H                     6.16146   0.69203  -4.87424 
 H                     4.40441   0.76862  -4.98971 
 H                     4.16821  -1.09924  -3.40102 
 H                     6.14659  -1.95349  -2.13336 
 H                     7.21791  -1.01184  -3.17248 
 H                     6.29444  -2.35957  -3.83872 
 H                     5.31248   0.01803  -1.36976 
 H                     5.92058   1.21293  -2.47373 
 H                     4.1734    1.03963  -2.23606 
 H                     2.50064  -1.50597  -6.18762 
 H                     1.27769  -2.54672  -5.4553 
 H                     1.94464  -2.9488   -7.04673 
 H                     0.91333  -0.85747  -7.98858 
 H                    -0.54828  -2.91084  -8.04064 
 H                    -1.1568   -2.49759  -6.43529 
 H                    -1.514    -1.44784  -7.8039 
 H                     1.01414   0.47867  -5.82796 
 H                    -0.26955  -0.52275  -5.18222 
 H                    -0.5896    0.53215  -6.55234 
 H                     2.42443  -6.93607  -4.02586 
 H                     3.87888  -6.89158  -3.02111 
 H                     3.80244  -5.94103  -4.50972 
 H                     2.06046  -4.46836  -3.52333 
 H                     1.46111  -4.73351  -1.07381 
 H                     2.2999   -6.2779   -1.07421 
 H                     0.84778  -6.04456  -2.07461 
 H                     3.4046   -3.38216  -1.74398 
 H                     4.37117  -4.84854  -1.54677 
 H                     4.47527  -3.91382  -3.04278 
 H                     0.17485  -7.39693  -4.6377 
 H                     1.38554  -7.72305  -5.88445 
 H                     0.03263  -8.83247  -5.65309 
 H                    -1.57849  -7.05256  -6.44339 
 H                    -0.23936  -5.91546  -6.65117 
 H                    -0.35617  -7.34273  -7.68348 
 H                    -0.24213  -12.53208  -3.14849 
 H                     0.51238  -11.87026  -1.68967 
 H                     1.09281  -11.37396  -3.28341 
 H                    -0.37877  -9.59695  -2.27646 
 H                    -1.0628   -10.24453  -3.76297 
 H                    -3.3227   -10.46855  -0.51465 
 H                    -4.44922  -3.42713  -10.07003 
 H                    -6.02581  -4.20754  -9.8944 
 H                    -4.75552  -5.0072   -10.80128 
 H                    -5.01579  -6.00069  -8.49659 
 H                    -3.41038  -5.4044   -8.81339 
 H                    -6.21561  -3.08975  -8.16219 
 H                    -2.72195  -5.00456  -6.5103 
 H                    -6.12422  -1.43218  -6.31482 
 H                    -2.82012  -3.47778  -4.55895 
 H                    -3.8378   -1.49165  -3.73185 
 H                     5.92878   9.06859  -2.40184 
 H                     4.62609   8.08365  -3.08682 
 H                     6.30572   7.65883  -3.40631 
 H                     4.96485   7.57803  -0.64948 
 H                     6.63732   7.15419  -0.96542 
 H                     7.23186   5.05527  -2.01791 
 H                     3.11489   6.17081  -1.47775 
 H                     6.53592   2.95759  -3.13229 
 H                     2.47082   4.03669  -2.67938 
 H                     4.0702    2.5316   -3.51908 
 H                     0.4125    5.64656  -4.19542 
 H                    -1.33303   5.4892   -4.42493 
 H                    -0.30412   4.0386   -4.44015 
 H                    -0.84882   5.79141  -1.99721 
 H                    -1.50937   4.18626  -2.32417 
 H                     0.49846   4.20312  -0.7187 
 H                     1.40535   4.91511  -1.95427 
 H                    -8.77161  -4.31158  -3.85829 
 H                    -10.05341  -3.4753   -4.75376 
 H                    -8.79263  -4.36668  -5.63404 
 H                    -7.07705  -2.80441  -4.74491 
 H                    -7.80174  -0.72965  -6.09566 
 H                    -9.38786  -1.45552  -6.21017 
 H                    -8.02926  -2.24855  -7.0094 
 H                    -7.55631  -1.2018   -3.4548 
 H                    -9.3214   -4.41255  -0.02067 
 H                    -10.77454  -4.50198  -1.04961 
 H                    -9.3449   -3.5917   -1.5991 
 H                    -9.2914   -5.36795  -1.52624 
 H                     4.5374   -10.95372   4.48324 
 H                     3.19061  -9.80521   4.50035 
 H                     4.46772  -9.64839   3.29325 
 H                     2.51631  -12.01345   3.48775 
 H                     3.78128  -11.85098   2.28922 
 H                     3.64957  -9.90967   0.5983 
 H                     0.37379  -11.0195   3.18125 
 H                     2.08899  -8.55306  -0.79072 
 H                    -1.17627  -9.64143   1.79227 
 H                     0.01966  -7.57404  -0.82468 
 H                     4.52417  -6.44012   6.29613 
 H                     3.9879   -5.12781   5.24084 
 H                     5.49101  -4.97354   6.11244 
 H                     4.92935  -7.01675   3.87399 
 H                     5.86958  -5.54684   3.67335 
 H                     6.58351  -7.90694   5.46685 
 H                     8.49382  -8.1997    3.89979 
 H                     6.96624  -8.2974    3.01657 
 H                     7.93711  -6.82395   2.94011 
 H                     8.75264  -6.61193   5.80375 
 H                     7.36625  -5.85079   6.56929 
 H                     7.98492  -5.21984   5.03869 
 H                     0.65492  -4.72877   5.01179 
 H                     2.28366  -5.30377   4.67623 
 H                     1.63027  -3.94103   3.75978 
 H                     0.66582  -6.87171   3.57669 
 H                    -0.08055  -5.51794   2.73001 
 H                     3.05125  -6.48816   2.50246 
 H                     0.32022  -0.48272   5.98664 
 H                     0.02444   1.13071   5.31158 
 H                    -1.04834  -0.19716   4.90474 
 H                     1.91575   0.02588   4.14292 
 H                     0.89739  -1.33598   3.72704 
 H                     0.9993    2.421     3.25664 
 H                    -0.1285   -1.42009   1.67086 
 H                    -0.04636   3.5329    1.27281 
 H                    -1.11062  -0.28923  -0.34005 
 H                    -1.09985   3.20514  -0.70718 
 H                    -3.74367  -1.07462   5.08487 
 H                    -2.34882  -1.15224   3.99937 
 H                    -3.94584  -0.83436   3.3508 
 H                    -3.22561  -3.43119   4.82136 
 H                    -4.66443  -3.16755   3.85258 
 H                    -1.83091  -3.10295   2.72344 
 H                    -2.4733   -5.38042   3.68292 
 H                    -2.21462  -5.41427   1.93539 
 H                    -3.84922  -5.39215   2.58355 
 H                    -3.54078  -1.8948    1.35589 
 H                    -4.57778  -3.32802   1.3901 
 H                    -3.03157  -3.3453    0.52849 
 H                     4.60525   1.54066   7.19815 
 H                     4.03017   1.99752   5.58834 
 H                     4.16583   3.22681   6.85282 
 H                     2.2204    0.86525   6.82163 
 H                     3.0678    1.32054   9.14672 
 H                     1.37317   1.80141   8.99551 
 H                     2.64177   3.03536   8.94626 
 H                     0.66837   2.50451   6.73131 
 H                     3.63397   2.99552   3.93686 
 H                     5.20153   3.16678   3.12973 
 H                     3.80887   2.49977   2.24783 
 H                     4.08042   5.36819   3.27533 
 H                     3.95741   5.99817   0.87481 
 H                     5.35986   4.96238   1.15319 
 H                     3.90158   4.28785   0.42756 
 H                     1.72016   4.49585   3.43718 
 H                     1.87142   5.77048   2.22099 
 H                     1.80911   4.08018   1.71204 
 H                     6.19067  -2.05339   4.06341 
 H                     6.90409  -0.96309   2.88079 
 H                     6.59579  -2.64929   2.45122 
 H                     4.07321  -2.19796   2.69217 
 H                     4.4367   -0.48843   2.97435 
 H                     4.83204  -1.24147   1.42858 
 H                     8.16793  -1.03129   1.16794 
 H                     9.83054  -1.58323   0.92175 
 H                     8.70505  -1.51735  -0.44314 
 H                     9.71111   0.91534   1.13852 
 H                     10.83285   1.67825  -0.92521 
 H                     11.50273   0.11372  -0.4444 
 H                     10.34157   0.20747  -1.77334 
 H                     7.36214   1.18396   0.25717 
 H                     8.47884   2.2741   -0.55993 
 H                     7.94489   0.79307  -1.35843 
 H                     1.19205  -2.95827   0.43203 
 H                    -0.12685  -0.85678  -3.05063 
 H                     3.5689    34.38618   8.37292 
 H                     3.04554   35.4142   4.23387 
 H                     6.68446   2.17754   38.00693 
 H                     6.21167   3.19503   33.85383 
 H                    -3.96678  -4.0364   -36.02891 
 H                    -2.7477   -5.28992  -36.10424 
 H                    -5.09235  -5.54432  -33.27616 
 H                    -4.45287  -6.70893  -37.35842 
 H                     4.87076   0.60813   37.84646 
 H                     4.36376   1.60389   33.6882 
 H                     1.48184   0.18097  -1.355 
 H                     2.43085  -0.95165  -2.23846 
 H                     4.25581   37.01179   6.56902 
 H                     5.12587   36.02962   5.42465 
 H                     7.36591   4.81498   36.11371 
 H                     8.35125   3.75846   35.112 
 H                     1.77402   32.77386   8.21012 
 H                     1.20318   33.80766   4.07535 
 H                    -0.70751  -4.45028   0.27766 
 H                    -1.99175  -2.40471  -3.26991 
 H                    -3.80881  -4.07203  -33.46385 
 H                    -2.34356  -3.58677  -34.31339 
 H                     5.39756   34.69105   8.01484 
 H                     6.62445   35.5034   7.08798 
 H                     8.04815   3.26218   38.12065 
 H                     9.35997   2.71332   37.07132 
 H                     2.30366  -1.33159   0.76042 
 H                     3.64432  -1.66931  -0.32791 
 H                    -7.81828  -11.25823  -35.03225 
 H                    -6.24698  -10.67499  -34.45785 
 H                    -6.67329  -10.53322  -36.16584 
 H                    -9.3177   -7.86324  -35.68382 
 H                    -9.61773  -9.60793  -35.75789 
 H                    -8.49883  -8.8509   -36.89755 
 H                    -8.7815   -8.16725  -33.1909 
 H                    -7.52064  -9.30743  -32.68719 
 H                    -9.02953  -9.90211  -33.37968 
 H                    -6.77375  -7.23799  -33.04341 
 H                    -6.14957  -8.4458   -37.11798 
 H                     10.49401   4.72133   37.68162 
 H                     4.51755   0.4875    0.26367 
 H                     5.91421   36.4184   9.57364 
 H                    -1.28489  -5.79699  -33.98812 
 H                    -1.93968  -9.41393  -0.63321 
 H                    -9.08577  -8.3388    0.48218 
 Si                   -2.79987  -4.95269  -1.85915 
 H                    -4.51387  -3.26155  -2.68181 
 H                    -5.13869  -4.91457  -2.70844 
 H                    -4.9733   -4.0421   -1.18365 
 H                    -1.01678  -6.21427  -2.97235 
 H                    -2.57465  -6.91261  -3.41076 
 H                    -1.97933  -5.45978  -4.22567 
 H                    -2.11252  -6.54947  -0.00459 
 H                    -3.68898  -5.81158   0.30678 
 H                    -3.53042  -7.06115  -0.92342 
 H                    -1.84876   33.41197   4.91 
 H                    -2.68748   32.09101   5.74139 
 H                    -2.043     33.4589   6.66873 
 H                     1.08648   30.09362   4.62391 
 H                    -0.66621   29.92348   4.41667 
 H                     0.20616   31.20715   3.56666 
 H                     0.76453   30.27376   7.86399 
 H                    -0.39012   31.42045   8.57044 
 H                    -0.97473   30.03442   7.64166 
 Ge                   -0.14471   31.84664   6.03618 
 Sn                    2.82635  -0.43644   35.61959 
 H                     1.04032   1.20975   34.35874 
 H                     0.14954  -0.07429   35.19071 
 H                     0.77762   1.30764   36.10557 
 H                     4.10633  -2.34169   34.13278 
 H                     2.3586   -2.4972    33.88571 
 H                     3.26417  -1.23646   33.03738 
 H                     3.6524   -2.04919   37.67401 
 H                     2.49857  -0.86333   38.30751 
 H                     1.91701  -2.27528   37.41718 
 
 The following ModRedundant input section has been read:
 X    1 F                                                                      
 X    2 F                                                                      
 X    3 F                                                                      
 X    4 F                                                                      
 X    5 F                                                                      
 X    6 F                                                                      
 X    7 F                                                                      
 X    8 F                                                                      
 X    9 F                                                                      
 X   10 F                                                                      
 X   11 F                                                                      
 X   12 F                                                                      
 X   13 F                                                                      
 X   14 F                                                                      
 X   15 F                                                                      
 X   16 F                                                                      
 X   17 F                                                                      
 X   18 F                                                                      
 X   19 F                                                                      
 X   20 F                                                                      
 X   21 F                                                                      
 X   22 F                                                                      
 X   23 F                                                                      
 X   24 F                                                                      
 X   25 F                                                                      
 X   26 F                                                                      
 X   27 F                                                                      
 X   28 F                                                                      
 X   29 F                                                                      
 X   30 F                                                                      
 X   31 F                                                                      
 X   32 F                                                                      
 X   33 F                                                                      
 X   34 F                                                                      
 X   35 F                                                                      
 X   36 F                                                                      
 X   37 F                                                                      
 X   38 F                                                                      
 X   39 F                                                                      
 X   40 F                                                                      
 X   41 F                                                                      
 X   42 F                                                                      
 X   43 F                                                                      
 X   44 F                                                                      
 X   45 F                                                                      
 X   46 F                                                                      
 X   47 F                                                                      
 X   48 F                                                                      
 X   49 F                                                                      
 X   50 F                                                                      
 X   51 F                                                                      
 X   52 F                                                                      
 X   53 F                                                                      
 X   54 F                                                                      
 X   55 F                                                                      
 X   56 F                                                                      
 X   57 F                                                                      
 X   58 F                                                                      
 X   59 F                                                                      
 X   60 F                                                                      
 X   61 F                                                                      
 X   62 F                                                                      
 X   63 F                                                                      
 X   64 F                                                                      
 X   65 F                                                                      
 X   66 F                                                                      
 X   67 F                                                                      
 X   68 F                                                                      
 X   69 F                                                                      
 X   70 F                                                                      
 X   71 F                                                                      
 X   72 F                                                                      
 X   73 F                                                                      
 X   74 F                                                                      
 X   75 F                                                                      
 X   76 F                                                                      
 X   77 F                                                                      
 X   78 F                                                                      
 X   79 F                                                                      
 X   80 F                                                                      
 X   81 F                                                                      
 X   82 F                                                                      
 X   83 F                                                                      
 X   84 F                                                                      
 X   85 F                                                                      
 X   86 F                                                                      
 X   87 F                                                                      
 X   88 F                                                                      
 X   89 F                                                                      
 X   90 F                                                                      
 X   91 F                                                                      
 X   92 F                                                                      
 X   93 F                                                                      
 X   94 F                                                                      
 X   95 F                                                                      
 X   96 F                                                                      
 X   97 F                                                                      
 X   98 F                                                                      
 X   99 F                                                                      
 X  100 F                                                                      
 X  101 F                                                                      
 X  102 F                                                                      
 X  103 F                                                                      
 X  104 F                                                                      
 X  105 F                                                                      
 X  106 F                                                                      
 X  107 F                                                                      
 X  108 F                                                                      
 X  109 F                                                                      
 X  110 F                                                                      
 X  111 F                                                                      
 X  112 F                                                                      
 X  115 F                                                                      
 X  116 F                                                                      
 X  117 F                                                                      
 X  118 F                                                                      
 X  119 F                                                                      
 X  120 F                                                                      
 X  121 F                                                                      
 X  122 F                                                                      
 X  123 F                                                                      
 X  124 F                                                                      
 X  126 F                                                                      
 X  127 F                                                                      
 X  128 F                                                                      
 X  129 F                                                                      
 X  132 F                                                                      
 X  134 F                                                                      
 X  135 F                                                                      
 X  136 F                                                                      
 X  137 F                                                                      
 X  139 F                                                                      
 X  144 F                                                                      
 X  145 F                                                                      
 X  146 F                                                                      
 X  147 F                                                                      
 X  148 F                                                                      
 X  149 F                                                                      
 X  150 F                                                                      
 X  157 F                                                                      
 X  159 F                                                                      
 X  160 F                                                                      
 X  161 F                                                                      
 X  162 F                                                                      
 X  164 F                                                                      
 X  165 F                                                                      
 X  187 F                                                                      

 GradGradGradGradGradGradGradGradGradGradGradGradGradGradGradGradGradGrad
 Berny optimization.
 Initialization pass.
                           ----------------------------
                           !    Initial Parameters    !
                           ! (Angstroms and Degrees)  !
 --------------------------                            --------------------------
 ! Name  Definition              Value          Derivative Info.                !
 --------------------------------------------------------------------------------
 ! X1    R(1,-1)                 5.2582         frozen, calculate D2E/DX2 analyt!
 ! Y1    R(1,-2)                -1.0153         frozen, calculate D2E/DX2 analyt!
 ! Z1    R(1,-3)                -5.8782         frozen, calculate D2E/DX2 analyt!
 ! X2    R(2,-1)                 5.2462         frozen, calculate D2E/DX2 analyt!
 ! Y2    R(2,-2)                 0.0917         frozen, calculate D2E/DX2 analyt!
 ! Z2    R(2,-3)                -4.8182         frozen, calculate D2E/DX2 analyt!
 ! X3    R(3,-1)                 5.1142         frozen, calculate D2E/DX2 analyt!
 ! Y3    R(3,-2)                -0.5463         frozen, calculate D2E/DX2 analyt!
 ! Z3    R(3,-3)                -3.4202         frozen, calculate D2E/DX2 analyt!
 ! X4    R(4,-1)                 6.2492         frozen, calculate D2E/DX2 analyt!
 ! Y4    R(4,-2)                -1.5253         frozen, calculate D2E/DX2 analyt!
 ! Z4    R(4,-3)                -3.1342         frozen, calculate D2E/DX2 analyt!
 ! X5    R(5,-1)                 5.1142         frozen, calculate D2E/DX2 analyt!
 ! Y5    R(5,-2)                 0.5027         frozen, calculate D2E/DX2 analyt!
 ! Z5    R(5,-3)                -2.3252         frozen, calculate D2E/DX2 analyt!
 ! X6    R(6,-1)                 1.6272         frozen, calculate D2E/DX2 analyt!
 ! Y6    R(6,-2)                -2.1213         frozen, calculate D2E/DX2 analyt!
 ! Z6    R(6,-3)                -6.4022         frozen, calculate D2E/DX2 analyt!
 ! X7    R(7,-1)                 0.5242         frozen, calculate D2E/DX2 analyt!
 ! Y7    R(7,-2)                -1.2743         frozen, calculate D2E/DX2 analyt!
 ! Z7    R(7,-3)                -7.0502         frozen, calculate D2E/DX2 analyt!
 ! X8    R(8,-1)                -0.7418         frozen, calculate D2E/DX2 analyt!
 ! Y8    R(8,-2)                -2.0783         frozen, calculate D2E/DX2 analyt!
 ! Z8    R(8,-3)                -7.3542         frozen, calculate D2E/DX2 analyt!
 ! X9    R(9,-1)                 0.1562         frozen, calculate D2E/DX2 analyt!
 ! Y9    R(9,-2)                -0.1363         frozen, calculate D2E/DX2 analyt!
 ! Z9    R(9,-3)                -6.1112         frozen, calculate D2E/DX2 analyt!
 ! X10   R(10,-1)                3.2172         frozen, calculate D2E/DX2 analyt!
 ! Y10   R(10,-2)               -6.2863         frozen, calculate D2E/DX2 analyt!
 ! Z10   R(10,-3)               -3.6522         frozen, calculate D2E/DX2 analyt!
 ! X11   R(11,-1)                2.6502         frozen, calculate D2E/DX2 analyt!
 ! Y11   R(11,-2)               -5.0993         frozen, calculate D2E/DX2 analyt!
 ! Z11   R(11,-3)               -2.8492         frozen, calculate D2E/DX2 analyt!
 ! X12   R(12,-1)                1.7572         frozen, calculate D2E/DX2 analyt!
 ! Y12   R(12,-2)               -5.5613         frozen, calculate D2E/DX2 analyt!
 ! Z12   R(12,-3)               -1.6982         frozen, calculate D2E/DX2 analyt!
 ! X13   R(13,-1)                3.7892         frozen, calculate D2E/DX2 analyt!
 ! Y13   R(13,-2)               -4.2593         frozen, calculate D2E/DX2 analyt!
 ! Z13   R(13,-3)               -2.2652         frozen, calculate D2E/DX2 analyt!
 ! X14   R(14,-1)                0.3202         frozen, calculate D2E/DX2 analyt!
 ! Y14   R(14,-2)               -7.7773         frozen, calculate D2E/DX2 analyt!
 ! Z14   R(14,-3)               -5.6492         frozen, calculate D2E/DX2 analyt!
 ! X15   R(15,-1)               -0.5121         frozen, calculate D2E/DX2 analyt!
 ! Y15   R(15,-2)               -6.9737         frozen, calculate D2E/DX2 analyt!
 ! Z15   R(15,-3)               -6.6656         frozen, calculate D2E/DX2 analyt!
 ! X16   R(16,-1)                0.1992         frozen, calculate D2E/DX2 analyt!
 ! Y16   R(16,-2)              -11.6343         frozen, calculate D2E/DX2 analyt!
 ! Z16   R(16,-3)               -2.7102         frozen, calculate D2E/DX2 analyt!
 ! X17   R(17,-1)               -0.8088         frozen, calculate D2E/DX2 analyt!
 ! Y17   R(17,-2)              -10.4903         frozen, calculate D2E/DX2 analyt!
 ! Z17   R(17,-3)               -2.7282         frozen, calculate D2E/DX2 analyt!
 ! X18   R(18,-1)               -2.1218         frozen, calculate D2E/DX2 analyt!
 ! Y18   R(18,-2)              -10.8703         frozen, calculate D2E/DX2 analyt!
 ! Z18   R(18,-3)               -2.0582         frozen, calculate D2E/DX2 analyt!
 ! X19   R(19,-1)               -2.4248         frozen, calculate D2E/DX2 analyt!
 ! Y19   R(19,-2)              -10.2513         frozen, calculate D2E/DX2 analyt!
 ! Z19   R(19,-3)               -0.9211         frozen, calculate D2E/DX2 analyt!
 ! X20   R(20,-1)               -2.8678         frozen, calculate D2E/DX2 analyt!
 ! Y20   R(20,-2)              -11.7053         frozen, calculate D2E/DX2 analyt!
 ! Z20   R(20,-3)               -2.5582         frozen, calculate D2E/DX2 analyt!
 ! X21   R(21,-1)               -4.9488         frozen, calculate D2E/DX2 analyt!
 ! Y21   R(21,-2)               -4.3873         frozen, calculate D2E/DX2 analyt!
 ! Z21   R(21,-3)               -9.9202         frozen, calculate D2E/DX2 analyt!
 ! X22   R(22,-1)               -4.4448         frozen, calculate D2E/DX2 analyt!
 ! Y22   R(22,-2)               -5.0813         frozen, calculate D2E/DX2 analyt!
 ! Z22   R(22,-3)               -8.6542         frozen, calculate D2E/DX2 analyt!
 ! X23   R(23,-1)               -4.4908         frozen, calculate D2E/DX2 analyt!
 ! Y23   R(23,-2)               -4.1853         frozen, calculate D2E/DX2 analyt!
 ! Z23   R(23,-3)               -7.4452         frozen, calculate D2E/DX2 analyt!
 ! X24   R(24,-1)               -5.4918         frozen, calculate D2E/DX2 analyt!
 ! Y24   R(24,-2)               -3.2083         frozen, calculate D2E/DX2 analyt!
 ! Z24   R(24,-3)               -7.3691         frozen, calculate D2E/DX2 analyt!
 ! X25   R(25,-1)               -3.5188         frozen, calculate D2E/DX2 analyt!
 ! Y25   R(25,-2)               -4.2773         frozen, calculate D2E/DX2 analyt!
 ! Z25   R(25,-3)               -6.4332         frozen, calculate D2E/DX2 analyt!
 ! X26   R(26,-1)               -5.4778         frozen, calculate D2E/DX2 analyt!
 ! Y26   R(26,-2)               -2.2863         frozen, calculate D2E/DX2 analyt!
 ! Z26   R(26,-3)               -6.3202         frozen, calculate D2E/DX2 analyt!
 ! X27   R(27,-1)               -3.5638         frozen, calculate D2E/DX2 analyt!
 ! Y27   R(27,-2)               -3.3983         frozen, calculate D2E/DX2 analyt!
 ! Z27   R(27,-3)               -5.3342         frozen, calculate D2E/DX2 analyt!
 ! X28   R(28,-1)               -4.5618         frozen, calculate D2E/DX2 analyt!
 ! Y28   R(28,-2)               -2.4083         frozen, calculate D2E/DX2 analyt!
 ! Z28   R(28,-3)               -5.2722         frozen, calculate D2E/DX2 analyt!
 ! X29   R(29,-1)               -4.6748         frozen, calculate D2E/DX2 analyt!
 ! Y29   R(29,-2)               -1.5693         frozen, calculate D2E/DX2 analyt!
 ! Z29   R(29,-3)               -4.2032         frozen, calculate D2E/DX2 analyt!
 ! X30   R(30,-1)                5.6242         frozen, calculate D2E/DX2 analyt!
 ! Y30   R(30,-2)                8.0437         frozen, calculate D2E/DX2 analyt!
 ! Z30   R(30,-3)               -2.6422         frozen, calculate D2E/DX2 analyt!
 ! X31   R(31,-1)                5.6332         frozen, calculate D2E/DX2 analyt!
 ! Y31   R(31,-2)                7.1517         frozen, calculate D2E/DX2 analyt!
 ! Z31   R(31,-3)               -1.4062         frozen, calculate D2E/DX2 analyt!
 ! X32   R(32,-1)                5.2162         frozen, calculate D2E/DX2 analyt!
 ! Y32   R(32,-2)                5.7627         frozen, calculate D2E/DX2 analyt!
 ! Z32   R(32,-3)               -1.7491         frozen, calculate D2E/DX2 analyt!
 ! X33   R(33,-1)                6.1772         frozen, calculate D2E/DX2 analyt!
 ! Y33   R(33,-2)                4.8177         frozen, calculate D2E/DX2 analyt!
 ! Z33   R(33,-3)               -2.1202         frozen, calculate D2E/DX2 analyt!
 ! X34   R(34,-1)                3.8552         frozen, calculate D2E/DX2 analyt!
 ! Y34   R(34,-2)                5.4507         frozen, calculate D2E/DX2 analyt!
 ! Z34   R(34,-3)               -1.8102         frozen, calculate D2E/DX2 analyt!
 ! X35   R(35,-1)                5.7772         frozen, calculate D2E/DX2 analyt!
 ! Y35   R(35,-2)                3.6327         frozen, calculate D2E/DX2 analyt!
 ! Z35   R(35,-3)               -2.7552         frozen, calculate D2E/DX2 analyt!
 ! X36   R(36,-1)                3.4682         frozen, calculate D2E/DX2 analyt!
 ! Y36   R(36,-2)                4.2627         frozen, calculate D2E/DX2 analyt!
 ! Z36   R(36,-3)               -2.4302         frozen, calculate D2E/DX2 analyt!
 ! X37   R(37,-1)                4.4162         frozen, calculate D2E/DX2 analyt!
 ! Y37   R(37,-2)                3.3817         frozen, calculate D2E/DX2 analyt!
 ! Z37   R(37,-3)               -2.9571         frozen, calculate D2E/DX2 analyt!
 ! X38   R(38,-1)               -0.4548         frozen, calculate D2E/DX2 analyt!
 ! Y38   R(38,-2)                5.0117         frozen, calculate D2E/DX2 analyt!
 ! Z38   R(38,-3)               -3.9752         frozen, calculate D2E/DX2 analyt!
 ! X39   R(39,-1)               -0.6318         frozen, calculate D2E/DX2 analyt!
 ! Y39   R(39,-2)                4.8227         frozen, calculate D2E/DX2 analyt!
 ! Z39   R(39,-3)               -2.4702         frozen, calculate D2E/DX2 analyt!
 ! X40   R(40,-1)                0.6062         frozen, calculate D2E/DX2 analyt!
 ! Y40   R(40,-2)                4.2057         frozen, calculate D2E/DX2 analyt!
 ! Z40   R(40,-3)               -1.8121         frozen, calculate D2E/DX2 analyt!
 ! X41   R(41,-1)                0.8762         frozen, calculate D2E/DX2 analyt!
 ! Y41   R(41,-2)                2.7497         frozen, calculate D2E/DX2 analyt!
 ! Z41   R(41,-3)               -2.2122         frozen, calculate D2E/DX2 analyt!
 ! X42   R(42,-1)                0.0732         frozen, calculate D2E/DX2 analyt!
 ! Y42   R(42,-2)                2.2227         frozen, calculate D2E/DX2 analyt!
 ! Z42   R(42,-3)               -3.0182         frozen, calculate D2E/DX2 analyt!
 ! X43   R(43,-1)                1.8042         frozen, calculate D2E/DX2 analyt!
 ! Y43   R(43,-2)                2.1477         frozen, calculate D2E/DX2 analyt!
 ! Z43   R(43,-3)               -1.6332         frozen, calculate D2E/DX2 analyt!
 ! X44   R(44,-1)               -8.9918         frozen, calculate D2E/DX2 analyt!
 ! Y44   R(44,-2)               -3.7403         frozen, calculate D2E/DX2 analyt!
 ! Z44   R(44,-3)               -4.7612         frozen, calculate D2E/DX2 analyt!
 ! X45   R(45,-1)               -8.1098         frozen, calculate D2E/DX2 analyt!
 ! Y45   R(45,-2)               -2.4683         frozen, calculate D2E/DX2 analyt!
 ! Z45   R(45,-3)               -4.8172         frozen, calculate D2E/DX2 analyt!
 ! X46   R(46,-1)               -8.3198         frozen, calculate D2E/DX2 analyt!
 ! Y46   R(46,-2)               -1.6883         frozen, calculate D2E/DX2 analyt!
 ! Z46   R(46,-3)               -6.1212         frozen, calculate D2E/DX2 analyt!
 ! X47   R(47,-1)               -8.3908         frozen, calculate D2E/DX2 analyt!
 ! Y47   R(47,-2)               -1.5933         frozen, calculate D2E/DX2 analyt!
 ! Z47   R(47,-3)               -3.7302         frozen, calculate D2E/DX2 analyt!
 ! X48   R(48,-1)               -9.6838         frozen, calculate D2E/DX2 analyt!
 ! Y48   R(48,-2)               -4.4693         frozen, calculate D2E/DX2 analyt!
 ! Z48   R(48,-3)               -1.0482         frozen, calculate D2E/DX2 analyt!
 ! X49   R(49,-1)               -8.3238         frozen, calculate D2E/DX2 analyt!
 ! Y49   R(49,-2)               -8.0903         frozen, calculate D2E/DX2 analyt!
 ! Z49   R(49,-3)               -4.4372         frozen, calculate D2E/DX2 analyt!
 ! X50   R(50,-1)               -6.8758         frozen, calculate D2E/DX2 analyt!
 ! Y50   R(50,-2)               -8.1753         frozen, calculate D2E/DX2 analyt!
 ! Z50   R(50,-3)               -4.3141         frozen, calculate D2E/DX2 analyt!
 ! X51   R(51,-1)               -6.4928         frozen, calculate D2E/DX2 analyt!
 ! Y51   R(51,-2)               -7.9433         frozen, calculate D2E/DX2 analyt!
 ! Z51   R(51,-3)               -2.8452         frozen, calculate D2E/DX2 analyt!
 ! X52   R(52,-1)               -5.5898         frozen, calculate D2E/DX2 analyt!
 ! Y52   R(52,-2)               -7.1663         frozen, calculate D2E/DX2 analyt!
 ! Z52   R(52,-3)               -2.5392         frozen, calculate D2E/DX2 analyt!
 ! X53   R(53,-1)               -6.2338         frozen, calculate D2E/DX2 analyt!
 ! Y53   R(53,-2)               -7.1593         frozen, calculate D2E/DX2 analyt!
 ! Z53   R(53,-3)               -5.2952         frozen, calculate D2E/DX2 analyt!
 ! X54   R(54,-1)               -6.7398         frozen, calculate D2E/DX2 analyt!
 ! Y54   R(54,-2)               -7.4163         frozen, calculate D2E/DX2 analyt!
 ! Z54   R(54,-3)               -6.7282         frozen, calculate D2E/DX2 analyt!
 ! X55   R(55,-1)               -4.6998         frozen, calculate D2E/DX2 analyt!
 ! Y55   R(55,-2)               -7.2413         frozen, calculate D2E/DX2 analyt!
 ! Z55   R(55,-3)               -5.2912         frozen, calculate D2E/DX2 analyt!
 ! X56   R(56,-1)               -6.4008         frozen, calculate D2E/DX2 analyt!
 ! Y56   R(56,-2)               -8.7903         frozen, calculate D2E/DX2 analyt!
 ! Z56   R(56,-3)               -7.3202         frozen, calculate D2E/DX2 analyt!
 ! X57   R(57,-1)               -7.1678         frozen, calculate D2E/DX2 analyt!
 ! Y57   R(57,-2)               -8.6303         frozen, calculate D2E/DX2 analyt!
 ! Z57   R(57,-3)               -1.9162         frozen, calculate D2E/DX2 analyt!
 ! X58   R(58,-1)               -6.7778         frozen, calculate D2E/DX2 analyt!
 ! Y58   R(58,-2)               -8.5863         frozen, calculate D2E/DX2 analyt!
 ! Z58   R(58,-3)               -0.5152         frozen, calculate D2E/DX2 analyt!
 ! X59   R(59,-1)               -7.5908         frozen, calculate D2E/DX2 analyt!
 ! Y59   R(59,-2)               -9.5884         frozen, calculate D2E/DX2 analyt!
 ! Z59   R(59,-3)                0.3019         frozen, calculate D2E/DX2 analyt!
 ! X60   R(60,-1)               -7.0918         frozen, calculate D2E/DX2 analyt!
 ! Y60   R(60,-2)              -10.702          frozen, calculate D2E/DX2 analyt!
 ! Z60   R(60,-3)                0.6087         frozen, calculate D2E/DX2 analyt!
 ! X61   R(61,-1)               -6.9598         frozen, calculate D2E/DX2 analyt!
 ! Y61   R(61,-2)               -7.1553         frozen, calculate D2E/DX2 analyt!
 ! Z61   R(61,-3)                0.0098         frozen, calculate D2E/DX2 analyt!
 ! X62   R(62,-1)               -6.5588         frozen, calculate D2E/DX2 analyt!
 ! Y62   R(62,-2)               -6.9823         frozen, calculate D2E/DX2 analyt!
 ! Z62   R(62,-3)                1.4518         frozen, calculate D2E/DX2 analyt!
 ! X63   R(63,-1)               -5.3578         frozen, calculate D2E/DX2 analyt!
 ! Y63   R(63,-2)               -7.5443         frozen, calculate D2E/DX2 analyt!
 ! Z63   R(63,-3)                1.9209         frozen, calculate D2E/DX2 analyt!
 ! X64   R(64,-1)               -7.4048         frozen, calculate D2E/DX2 analyt!
 ! Y64   R(64,-2)               -6.2863         frozen, calculate D2E/DX2 analyt!
 ! Z64   R(64,-3)                2.3319         frozen, calculate D2E/DX2 analyt!
 ! X65   R(65,-1)               -5.0148         frozen, calculate D2E/DX2 analyt!
 ! Y65   R(65,-2)               -7.4323         frozen, calculate D2E/DX2 analyt!
 ! Z65   R(65,-3)                3.2778         frozen, calculate D2E/DX2 analyt!
 ! X66   R(66,-1)               -7.0538         frozen, calculate D2E/DX2 analyt!
 ! Y66   R(66,-2)               -6.1633         frozen, calculate D2E/DX2 analyt!
 ! Z66   R(66,-3)                3.6868         frozen, calculate D2E/DX2 analyt!
 ! X67   R(67,-1)               -5.8618         frozen, calculate D2E/DX2 analyt!
 ! Y67   R(67,-2)               -6.7393         frozen, calculate D2E/DX2 analyt!
 ! Z67   R(67,-3)                4.1608         frozen, calculate D2E/DX2 analyt!
 ! X68   R(68,-1)                3.8632         frozen, calculate D2E/DX2 analyt!
 ! Y68   R(68,-2)              -10.3703         frozen, calculate D2E/DX2 analyt!
 ! Z68   R(68,-3)                3.8488         frozen, calculate D2E/DX2 analyt!
 ! X69   R(69,-1)                3.0752         frozen, calculate D2E/DX2 analyt!
 ! Y69   R(69,-2)              -11.2773         frozen, calculate D2E/DX2 analyt!
 ! Z69   R(69,-3)                2.9008         frozen, calculate D2E/DX2 analyt!
 ! X70   R(70,-1)                2.1202         frozen, calculate D2E/DX2 analyt!
 ! Y70   R(70,-2)              -10.5273         frozen, calculate D2E/DX2 analyt!
 ! Z70   R(70,-3)                2.0008         frozen, calculate D2E/DX2 analyt!
 ! X71   R(71,-1)                2.6002         frozen, calculate D2E/DX2 analyt!
 ! Y71   R(71,-2)               -9.8513         frozen, calculate D2E/DX2 analyt!
 ! Z71   R(71,-3)                0.8648         frozen, calculate D2E/DX2 analyt!
 ! X72   R(72,-1)                0.7522         frozen, calculate D2E/DX2 analyt!
 ! Y72   R(72,-2)              -10.4783         frozen, calculate D2E/DX2 analyt!
 ! Z72   R(72,-3)                2.3218         frozen, calculate D2E/DX2 analyt!
 ! X73   R(73,-1)                1.7212         frozen, calculate D2E/DX2 analyt!
 ! Y73   R(73,-2)               -9.0863         frozen, calculate D2E/DX2 analyt!
 ! Z73   R(73,-3)                0.0778         frozen, calculate D2E/DX2 analyt!
 ! X74   R(74,-1)               -0.1248         frozen, calculate D2E/DX2 analyt!
 ! Y74   R(74,-2)               -9.7063         frozen, calculate D2E/DX2 analyt!
 ! Z74   R(74,-3)                1.5408         frozen, calculate D2E/DX2 analyt!
 ! X75   R(75,-1)                0.3632         frozen, calculate D2E/DX2 analyt!
 ! Y75   R(75,-2)               -8.9903         frozen, calculate D2E/DX2 analyt!
 ! Z75   R(75,-3)                0.4329         frozen, calculate D2E/DX2 analyt!
 ! X76   R(76,-1)               -0.4838         frozen, calculate D2E/DX2 analyt!
 ! Y76   R(76,-2)               -8.2003         frozen, calculate D2E/DX2 analyt!
 ! Z76   R(76,-3)               -0.2892         frozen, calculate D2E/DX2 analyt!
 ! X77   R(77,-1)                4.8592         frozen, calculate D2E/DX2 analyt!
 ! Y77   R(77,-2)               -5.6843         frozen, calculate D2E/DX2 analyt!
 ! Z77   R(77,-3)                5.5778         frozen, calculate D2E/DX2 analyt!
 ! X78   R(78,-1)                5.6002         frozen, calculate D2E/DX2 analyt!
 ! Y78   R(78,-2)               -6.3253         frozen, calculate D2E/DX2 analyt!
 ! Z78   R(78,-3)                4.3978         frozen, calculate D2E/DX2 analyt!
 ! X79   R(79,-1)                6.8722         frozen, calculate D2E/DX2 analyt!
 ! Y79   R(79,-2)               -7.0693         frozen, calculate D2E/DX2 analyt!
 ! Z79   R(79,-3)                4.8168         frozen, calculate D2E/DX2 analyt!
 ! X80   R(80,-1)                7.6072         frozen, calculate D2E/DX2 analyt!
 ! Y80   R(80,-2)               -7.6313         frozen, calculate D2E/DX2 analyt!
 ! Z80   R(80,-3)                3.6028         frozen, calculate D2E/DX2 analyt!
 ! X81   R(81,-1)                7.7862         frozen, calculate D2E/DX2 analyt!
 ! Y81   R(81,-2)               -6.1373         frozen, calculate D2E/DX2 analyt!
 ! Z81   R(81,-3)                5.6038         frozen, calculate D2E/DX2 analyt!
 ! X82   R(82,-1)                1.3862         frozen, calculate D2E/DX2 analyt!
 ! Y82   R(82,-2)               -4.9023         frozen, calculate D2E/DX2 analyt!
 ! Z82   R(82,-3)                4.2128         frozen, calculate D2E/DX2 analyt!
 ! X83   R(83,-1)                0.8492         frozen, calculate D2E/DX2 analyt!
 ! Y83   R(83,-2)               -5.8763         frozen, calculate D2E/DX2 analyt!
 ! Z83   R(83,-3)                3.1699         frozen, calculate D2E/DX2 analyt!
 ! X84   R(84,-1)                2.0302         frozen, calculate D2E/DX2 analyt!
 ! Y84   R(84,-2)               -5.9523         frozen, calculate D2E/DX2 analyt!
 ! Z84   R(84,-3)                1.8048         frozen, calculate D2E/DX2 analyt!
 ! X85   R(85,-1)               -0.0088         frozen, calculate D2E/DX2 analyt!
 ! Y85   R(85,-2)                0.0617         frozen, calculate D2E/DX2 analyt!
 ! Z85   R(85,-3)                5.0938         frozen, calculate D2E/DX2 analyt!
 ! X86   R(86,-1)                0.8842         frozen, calculate D2E/DX2 analyt!
 ! Y86   R(86,-2)               -0.2523         frozen, calculate D2E/DX2 analyt!
 ! Z86   R(86,-3)                3.8898         frozen, calculate D2E/DX2 analyt!
 ! X87   R(87,-1)                0.4602         frozen, calculate D2E/DX2 analyt!
 ! Y87   R(87,-2)                0.4327         frozen, calculate D2E/DX2 analyt!
 ! Z87   R(87,-3)                2.6118         frozen, calculate D2E/DX2 analyt!
 ! X88   R(88,-1)                0.5382         frozen, calculate D2E/DX2 analyt!
 ! Y88   R(88,-2)                1.8297         frozen, calculate D2E/DX2 analyt!
 ! Z88   R(88,-3)                2.4778         frozen, calculate D2E/DX2 analyt!
 ! X89   R(89,-1)               -0.0808         frozen, calculate D2E/DX2 analyt!
 ! Y89   R(89,-2)               -0.3443         frozen, calculate D2E/DX2 analyt!
 ! Z89   R(89,-3)                1.5738         frozen, calculate D2E/DX2 analyt!
 ! X90   R(90,-1)               -0.0378         frozen, calculate D2E/DX2 analyt!
 ! Y90   R(90,-2)                2.4547         frozen, calculate D2E/DX2 analyt!
 ! Z90   R(90,-3)                1.3559         frozen, calculate D2E/DX2 analyt!
 ! X91   R(91,-1)               -0.6398         frozen, calculate D2E/DX2 analyt!
 ! Y91   R(91,-2)                0.2787         frozen, calculate D2E/DX2 analyt!
 ! Z91   R(91,-3)                0.4478         frozen, calculate D2E/DX2 analyt!
 ! X92   R(92,-1)               -0.6758         frozen, calculate D2E/DX2 analyt!
 ! Y92   R(92,-2)                1.6797         frozen, calculate D2E/DX2 analyt!
 ! Z92   R(92,-3)                0.3698         frozen, calculate D2E/DX2 analyt!
 ! X93   R(93,-1)               -1.3348         frozen, calculate D2E/DX2 analyt!
 ! Y93   R(93,-2)                2.2757         frozen, calculate D2E/DX2 analyt!
 ! Z93   R(93,-3)               -0.6662         frozen, calculate D2E/DX2 analyt!
 ! X94   R(94,-1)               -3.4008         frozen, calculate D2E/DX2 analyt!
 ! Y94   R(94,-2)               -1.4113         frozen, calculate D2E/DX2 analyt!
 ! Z94   R(94,-3)                4.1018         frozen, calculate D2E/DX2 analyt!
 ! X95   R(95,-1)               -3.5978         frozen, calculate D2E/DX2 analyt!
 ! Y95   R(95,-2)               -2.9213         frozen, calculate D2E/DX2 analyt!
 ! Z95   R(95,-3)                3.9228         frozen, calculate D2E/DX2 analyt!
 ! X96   R(96,-1)               -2.8618         frozen, calculate D2E/DX2 analyt!
 ! Y96   R(96,-2)               -3.4783         frozen, calculate D2E/DX2 analyt!
 ! Z96   R(96,-3)                2.6988         frozen, calculate D2E/DX2 analyt!
 ! X97   R(97,-1)               -2.8438         frozen, calculate D2E/DX2 analyt!
 ! Y97   R(97,-2)               -5.0023         frozen, calculate D2E/DX2 analyt!
 ! Z97   R(97,-3)                2.7228         frozen, calculate D2E/DX2 analyt!
 ! X98   R(98,-1)               -3.5368         frozen, calculate D2E/DX2 analyt!
 ! Y98   R(98,-2)               -2.9853         frozen, calculate D2E/DX2 analyt!
 ! Z98   R(98,-3)                1.4198         frozen, calculate D2E/DX2 analyt!
 ! X99   R(99,-1)                3.9082         frozen, calculate D2E/DX2 analyt!
 ! Y99   R(99,-2)                2.1827         frozen, calculate D2E/DX2 analyt!
 ! Z99   R(99,-3)                6.6538         frozen, calculate D2E/DX2 analyt!
 ! X100  R(100,-1)               2.4792         frozen, calculate D2E/DX2 analyt!
 ! Y100  R(100,-2)               1.8907         frozen, calculate D2E/DX2 analyt!
 ! Z100  R(100,-3)               7.1169         frozen, calculate D2E/DX2 analyt!
 ! X101  R(101,-1)               2.3882         frozen, calculate D2E/DX2 analyt!
 ! Y101  R(101,-2)               2.0157         frozen, calculate D2E/DX2 analyt!
 ! Z101  R(101,-3)               8.6438         frozen, calculate D2E/DX2 analyt!
 ! X102  R(102,-1)               1.5572         frozen, calculate D2E/DX2 analyt!
 ! Y102  R(102,-2)               2.8047         frozen, calculate D2E/DX2 analyt!
 ! Z102  R(102,-3)               6.5218         frozen, calculate D2E/DX2 analyt!
 ! X103  R(103,-1)               4.1162         frozen, calculate D2E/DX2 analyt!
 ! Y103  R(103,-2)               3.2377         frozen, calculate D2E/DX2 analyt!
 ! Z103  R(103,-3)               2.9888         frozen, calculate D2E/DX2 analyt!
 ! X104  R(104,-1)               3.7072         frozen, calculate D2E/DX2 analyt!
 ! Y104  R(104,-2)               4.6447         frozen, calculate D2E/DX2 analyt!
 ! Z104  R(104,-3)               2.5348         frozen, calculate D2E/DX2 analyt!
 ! X105  R(105,-1)               4.2652         frozen, calculate D2E/DX2 analyt!
 ! Y105  R(105,-2)               4.9937         frozen, calculate D2E/DX2 analyt!
 ! Z105  R(105,-3)               1.1738         frozen, calculate D2E/DX2 analyt!
 ! X106  R(106,-1)               2.1832         frozen, calculate D2E/DX2 analyt!
 ! Y106  R(106,-2)               4.7517         frozen, calculate D2E/DX2 analyt!
 ! Z106  R(106,-3)               2.4798         frozen, calculate D2E/DX2 analyt!
 ! X107  R(107,-1)               6.2012         frozen, calculate D2E/DX2 analyt!
 ! Y107  R(107,-2)              -1.7903         frozen, calculate D2E/DX2 analyt!
 ! Z107  R(107,-3)               3.0008         frozen, calculate D2E/DX2 analyt!
 ! X108  R(108,-1)               4.7976         frozen, calculate D2E/DX2 analyt!
 ! Y108  R(108,-2)              -1.4023         frozen, calculate D2E/DX2 analyt!
 ! Z108  R(108,-3)               2.5            frozen, calculate D2E/DX2 analyt!
 ! X109  R(109,-1)               9.0102         frozen, calculate D2E/DX2 analyt!
 ! Y109  R(109,-2)              -1.0093         frozen, calculate D2E/DX2 analyt!
 ! Z109  R(109,-3)               0.4778         frozen, calculate D2E/DX2 analyt!
 ! X110  R(110,-1)               9.4282         frozen, calculate D2E/DX2 analyt!
 ! Y110  R(110,-2)               0.4527         frozen, calculate D2E/DX2 analyt!
 ! Z110  R(110,-3)               0.1838         frozen, calculate D2E/DX2 analyt!
 ! X111  R(111,-1)              10.5942         frozen, calculate D2E/DX2 analyt!
 ! Y111  R(111,-2)               0.6197         frozen, calculate D2E/DX2 analyt!
 ! Z111  R(111,-3)              -0.7902         frozen, calculate D2E/DX2 analyt!
 ! X112  R(112,-1)               8.2382         frozen, calculate D2E/DX2 analyt!
 ! Y112  R(112,-2)               1.2197         frozen, calculate D2E/DX2 analyt!
 ! Z112  R(112,-3)              -0.3962         frozen, calculate D2E/DX2 analyt!
 ! X115  R(115,-1)               3.0822         frozen, calculate D2E/DX2 analyt!
 ! Y115  R(115,-2)              34.2627         frozen, calculate D2E/DX2 analyt!
 ! Z115  R(115,-3)               7.4148         frozen, calculate D2E/DX2 analyt!
 ! X116  R(116,-1)               2.7612         frozen, calculate D2E/DX2 analyt!
 ! Y116  R(116,-2)              34.8417         frozen, calculate D2E/DX2 analyt!
 ! Z116  R(116,-3)               5.1118         frozen, calculate D2E/DX2 analyt!
 ! X117  R(117,-1)               6.1952         frozen, calculate D2E/DX2 analyt!
 ! Y117  R(117,-2)               2.0817         frozen, calculate D2E/DX2 analyt!
 ! Z117  R(117,-3)              37.0498         frozen, calculate D2E/DX2 analyt!
 ! X118  R(118,-1)               5.9122         frozen, calculate D2E/DX2 analyt!
 ! Y118  R(118,-2)               2.6347         frozen, calculate D2E/DX2 analyt!
 ! Z118  R(118,-3)              34.7348         frozen, calculate D2E/DX2 analyt!
 ! X119  R(119,-1)              -4.6428         frozen, calculate D2E/DX2 analyt!
 ! Y119  R(119,-2)              -5.9643         frozen, calculate D2E/DX2 analyt!
 ! Z119  R(119,-3)             -35.3512         frozen, calculate D2E/DX2 analyt!
 ! X120  R(120,-1)              -3.5718         frozen, calculate D2E/DX2 analyt!
 ! Y120  R(120,-2)              -4.9063         frozen, calculate D2E/DX2 analyt!
 ! Z120  R(120,-3)             -35.4922         frozen, calculate D2E/DX2 analyt!
 ! X121  R(121,-1)              -5.3248         frozen, calculate D2E/DX2 analyt!
 ! Y121  R(121,-2)              -6.1443         frozen, calculate D2E/DX2 analyt!
 ! Z121  R(121,-3)             -34.1432         frozen, calculate D2E/DX2 analyt!
 ! X122  R(122,-1)              -4.9688         frozen, calculate D2E/DX2 analyt!
 ! Y122  R(122,-2)              -6.8123         frozen, calculate D2E/DX2 analyt!
 ! Z122  R(122,-3)             -36.4082         frozen, calculate D2E/DX2 analyt!
 ! X123  R(123,-1)               5.1452         frozen, calculate D2E/DX2 analyt!
 ! Y123  R(123,-2)               1.1707         frozen, calculate D2E/DX2 analyt!
 ! Z123  R(123,-3)              36.9588         frozen, calculate D2E/DX2 analyt!
 ! X124  R(124,-1)               4.8612         frozen, calculate D2E/DX2 analyt!
 ! Y124  R(124,-2)               1.7227         frozen, calculate D2E/DX2 analyt!
 ! Z124  R(124,-3)              34.6468         frozen, calculate D2E/DX2 analyt!
 ! X126  R(126,-1)               4.6192         frozen, calculate D2E/DX2 analyt!
 ! Y126  R(126,-2)              35.9947         frozen, calculate D2E/DX2 analyt!
 ! Z126  R(126,-3)               6.3918         frozen, calculate D2E/DX2 analyt!
 ! X127  R(127,-1)               7.7562         frozen, calculate D2E/DX2 analyt!
 ! Y127  R(127,-2)               3.7947         frozen, calculate D2E/DX2 analyt!
 ! Z127  R(127,-3)              36.0288         frozen, calculate D2E/DX2 analyt!
 ! X128  R(128,-1)               2.0392         frozen, calculate D2E/DX2 analyt!
 ! Y128  R(128,-2)              33.3457         frozen, calculate D2E/DX2 analyt!
 ! Z128  R(128,-3)               7.3268         frozen, calculate D2E/DX2 analyt!
 ! X129  R(129,-1)               1.7162         frozen, calculate D2E/DX2 analyt!
 ! Y129  R(129,-2)              33.9227         frozen, calculate D2E/DX2 analyt!
 ! Z129  R(129,-3)               5.0258         frozen, calculate D2E/DX2 analyt!
 ! X132  R(132,-1)              -3.0228         frozen, calculate D2E/DX2 analyt!
 ! Y132  R(132,-2)              -4.4293         frozen, calculate D2E/DX2 analyt!
 ! Z132  R(132,-3)             -34.1272         frozen, calculate D2E/DX2 analyt!
 ! X134  R(134,-1)               3.4622         frozen, calculate D2E/DX2 analyt!
 ! Y134  R(134,-2)              35.0247         frozen, calculate D2E/DX2 analyt!
 ! Z134  R(134,-3)               6.3058         frozen, calculate D2E/DX2 analyt!
 ! X135  R(135,-1)               6.5962         frozen, calculate D2E/DX2 analyt!
 ! Y135  R(135,-2)               2.8277         frozen, calculate D2E/DX2 analyt!
 ! Z135  R(135,-3)              35.9368         frozen, calculate D2E/DX2 analyt!
 ! X136  R(136,-1)               5.6192         frozen, calculate D2E/DX2 analyt!
 ! Y136  R(136,-2)              35.6287         frozen, calculate D2E/DX2 analyt!
 ! Z136  R(136,-3)               7.5128         frozen, calculate D2E/DX2 analyt!
 ! X137  R(137,-1)               8.6562         frozen, calculate D2E/DX2 analyt!
 ! Y137  R(137,-2)               3.5277         frozen, calculate D2E/DX2 analyt!
 ! Z137  R(137,-3)              37.2568         frozen, calculate D2E/DX2 analyt!
 ! X139  R(139,-1)               1.3332         frozen, calculate D2E/DX2 analyt!
 ! Y139  R(139,-2)              33.1537         frozen, calculate D2E/DX2 analyt!
 ! Z139  R(139,-3)               6.1308         frozen, calculate D2E/DX2 analyt!
 ! X144  R(144,-1)              -6.2878         frozen, calculate D2E/DX2 analyt!
 ! Y144  R(144,-2)              -7.1353         frozen, calculate D2E/DX2 analyt!
 ! Z144  R(144,-3)             -34.0032         frozen, calculate D2E/DX2 analyt!
 ! X145  R(145,-1)              -5.9368         frozen, calculate D2E/DX2 analyt!
 ! Y145  R(145,-2)              -7.8073         frozen, calculate D2E/DX2 analyt!
 ! Z145  R(145,-3)             -36.2672         frozen, calculate D2E/DX2 analyt!
 ! X146  R(146,-1)              -6.6198         frozen, calculate D2E/DX2 analyt!
 ! Y146  R(146,-2)              -7.9953         frozen, calculate D2E/DX2 analyt!
 ! Z146  R(146,-3)             -35.0621         frozen, calculate D2E/DX2 analyt!
 ! X147  R(147,-1)              -0.1858         frozen, calculate D2E/DX2 analyt!
 ! Y147  R(147,-2)              30.7877         frozen, calculate D2E/DX2 analyt!
 ! Z147  R(147,-3)               7.7038         frozen, calculate D2E/DX2 analyt!
 ! X148  R(148,-1)               0.1512         frozen, calculate D2E/DX2 analyt!
 ! Y148  R(148,-2)              30.6437         frozen, calculate D2E/DX2 analyt!
 ! Z148  R(148,-3)               4.5008         frozen, calculate D2E/DX2 analyt!
 ! X149  R(149,-1)              -1.8608         frozen, calculate D2E/DX2 analyt!
 ! Y149  R(149,-2)              32.8017         frozen, calculate D2E/DX2 analyt!
 ! Z149  R(149,-3)               5.8158         frozen, calculate D2E/DX2 analyt!
 ! X150  R(150,-1)               4.4532         frozen, calculate D2E/DX2 analyt!
 ! Y150  R(150,-2)               0.9687         frozen, calculate D2E/DX2 analyt!
 ! Z150  R(150,-3)              35.7558         frozen, calculate D2E/DX2 analyt!
 ! X157  R(157,-1)               9.3812         frozen, calculate D2E/DX2 analyt!
 ! Y157  R(157,-2)               4.7767         frozen, calculate D2E/DX2 analyt!
 ! Z157  R(157,-3)              37.6998         frozen, calculate D2E/DX2 analyt!
 ! X159  R(159,-1)               5.7672         frozen, calculate D2E/DX2 analyt!
 ! Y159  R(159,-2)              36.7457         frozen, calculate D2E/DX2 analyt!
 ! Z159  R(159,-3)               8.5189         frozen, calculate D2E/DX2 analyt!
 ! X160  R(160,-1)              -2.2118         frozen, calculate D2E/DX2 analyt!
 ! Y160  R(160,-2)              -5.5033         frozen, calculate D2E/DX2 analyt!
 ! Z160  R(160,-3)             -33.4432         frozen, calculate D2E/DX2 analyt!
 ! X161  R(161,-1)               8.8462         frozen, calculate D2E/DX2 analyt!
 ! Y161  R(161,-2)               5.7857         frozen, calculate D2E/DX2 analyt!
 ! Z161  R(161,-3)              38.0808         frozen, calculate D2E/DX2 analyt!
 ! X162  R(162,-1)              -2.5148         frozen, calculate D2E/DX2 analyt!
 ! Y162  R(162,-2)              -6.0453         frozen, calculate D2E/DX2 analyt!
 ! Z162  R(162,-3)             -32.4112         frozen, calculate D2E/DX2 analyt!
 ! X164  R(164,-1)               5.7962         frozen, calculate D2E/DX2 analyt!
 ! Y164  R(164,-2)              37.9177         frozen, calculate D2E/DX2 analyt!
 ! Z164  R(164,-3)               8.2488         frozen, calculate D2E/DX2 analyt!
 ! X165  R(165,-1)              -7.6928         frozen, calculate D2E/DX2 analyt!
 ! Y165  R(165,-2)              -9.0823         frozen, calculate D2E/DX2 analyt!
 ! Z165  R(165,-3)             -34.8652         frozen, calculate D2E/DX2 analyt!
 ! X187  R(187,-1)              -8.9191         frozen, calculate D2E/DX2 analyt!
 ! Y187  R(187,-2)              -9.261          frozen, calculate D2E/DX2 analyt!
 ! Z187  R(187,-3)               0.7181         frozen, calculate D2E/DX2 analyt!
 ! R1    R(1,2)                  1.5327         calculate D2E/DX2 analytically  !
 ! R2    R(1,188)                1.0915         calculate D2E/DX2 analytically  !
 ! R3    R(1,189)                1.0929         calculate D2E/DX2 analytically  !
 ! R4    R(1,190)                1.095          calculate D2E/DX2 analytically  !
 ! R5    R(2,3)                  1.5424         calculate D2E/DX2 analytically  !
 ! R6    R(2,191)                1.096          calculate D2E/DX2 analytically  !
 ! R7    R(2,192)                1.0938         calculate D2E/DX2 analytically  !
 ! R8    R(3,4)                  1.5259         calculate D2E/DX2 analytically  !
 ! R9    R(3,5)                  1.5164         calculate D2E/DX2 analytically  !
 ! R10   R(3,193)                1.0959         calculate D2E/DX2 analytically  !
 ! R11   R(4,194)                1.0934         calculate D2E/DX2 analytically  !
 ! R12   R(4,195)                1.0971         calculate D2E/DX2 analytically  !
 ! R13   R(4,196)                1.0929         calculate D2E/DX2 analytically  !
 ! R14   R(5,197)                1.0895         calculate D2E/DX2 analytically  !
 ! R15   R(5,198)                1.0848         calculate D2E/DX2 analytically  !
 ! R16   R(5,199)                1.0869         calculate D2E/DX2 analytically  !
 ! R17   R(6,7)                  1.5342         calculate D2E/DX2 analytically  !
 ! R18   R(6,200)                1.0898         calculate D2E/DX2 analytically  !
 ! R19   R(6,201)                1.0953         calculate D2E/DX2 analytically  !
 ! R20   R(6,202)                1.0959         calculate D2E/DX2 analytically  !
 ! R21   R(7,8)                  1.5302         calculate D2E/DX2 analytically  !
 ! R22   R(7,9)                  1.5206         calculate D2E/DX2 analytically  !
 ! R23   R(7,203)                1.0981         calculate D2E/DX2 analytically  !
 ! R24   R(8,204)                1.0963         calculate D2E/DX2 analytically  !
 ! R25   R(8,205)                1.0919         calculate D2E/DX2 analytically  !
 ! R26   R(8,206)                1.0937         calculate D2E/DX2 analytically  !
 ! R27   R(9,207)                1.0929         calculate D2E/DX2 analytically  !
 ! R28   R(9,208)                1.0925         calculate D2E/DX2 analytically  !
 ! R29   R(9,209)                1.0944         calculate D2E/DX2 analytically  !
 ! R30   R(10,11)                1.5412         calculate D2E/DX2 analytically  !
 ! R31   R(10,210)               1.091          calculate D2E/DX2 analytically  !
 ! R32   R(10,211)               1.0965         calculate D2E/DX2 analytically  !
 ! R33   R(10,212)               1.0942         calculate D2E/DX2 analytically  !
 ! R34   R(11,12)                1.5283         calculate D2E/DX2 analytically  !
 ! R35   R(11,13)                1.531          calculate D2E/DX2 analytically  !
 ! R36   R(11,213)               1.0956         calculate D2E/DX2 analytically  !
 ! R37   R(12,214)               1.0783         calculate D2E/DX2 analytically  !
 ! R38   R(12,215)               1.0942         calculate D2E/DX2 analytically  !
 ! R39   R(12,216)               1.0965         calculate D2E/DX2 analytically  !
 ! R40   R(13,217)               1.0904         calculate D2E/DX2 analytically  !
 ! R41   R(13,218)               1.0963         calculate D2E/DX2 analytically  !
 ! R42   R(13,219)               1.0931         calculate D2E/DX2 analytically  !
 ! R43   R(14,15)                1.54           calculate D2E/DX2 analytically  !
 ! R44   R(14,210)               2.7876         calculate D2E/DX2 analytically  !
 ! R45   R(14,220)               1.0904         calculate D2E/DX2 analytically  !
 ! R46   R(14,221)               1.0924         calculate D2E/DX2 analytically  !
 ! R47   R(14,222)               1.0936         calculate D2E/DX2 analytically  !
 ! R48   R(15,223)               1.0922         calculate D2E/DX2 analytically  !
 ! R49   R(15,224)               1.0929         calculate D2E/DX2 analytically  !
 ! R50   R(15,225)               1.0939         calculate D2E/DX2 analytically  !
 ! R51   R(16,17)                1.5248         calculate D2E/DX2 analytically  !
 ! R52   R(16,226)               1.0922         calculate D2E/DX2 analytically  !
 ! R53   R(16,227)               1.0932         calculate D2E/DX2 analytically  !
 ! R54   R(16,228)               1.0931         calculate D2E/DX2 analytically  !
 ! R55   R(17,18)                1.5223         calculate D2E/DX2 analytically  !
 ! R56   R(17,229)               1.0895         calculate D2E/DX2 analytically  !
 ! R57   R(17,230)               1.0935         calculate D2E/DX2 analytically  !
 ! R58   R(18,19)                1.3296         calculate D2E/DX2 analytically  !
 ! R59   R(18,20)                1.2263         calculate D2E/DX2 analytically  !
 ! R60   R(19,231)               1.0093         calculate D2E/DX2 analytically  !
 ! R61   R(19,400)               1.0097         calculate D2E/DX2 analytically  !
 ! R62   R(21,22)                1.5292         calculate D2E/DX2 analytically  !
 ! R63   R(21,162)              22.683          calculate D2E/DX2 analytically  !
 ! R64   R(21,232)               1.0927         calculate D2E/DX2 analytically  !
 ! R65   R(21,233)               1.0922         calculate D2E/DX2 analytically  !
 ! R66   R(21,234)               1.0945         calculate D2E/DX2 analytically  !
 ! R67   R(22,23)                1.5055         calculate D2E/DX2 analytically  !
 ! R68   R(22,235)               1.0937         calculate D2E/DX2 analytically  !
 ! R69   R(22,236)               1.0953         calculate D2E/DX2 analytically  !
 ! R70   R(23,24)                1.4008         calculate D2E/DX2 analytically  !
 ! R71   R(23,25)                1.4062         calculate D2E/DX2 analytically  !
 ! R72   R(24,26)                1.3967         calculate D2E/DX2 analytically  !
 ! R73   R(24,237)               1.0802         calculate D2E/DX2 analytically  !
 ! R74   R(25,27)                1.408          calculate D2E/DX2 analytically  !
 ! R75   R(25,238)               1.0816         calculate D2E/DX2 analytically  !
 ! R76   R(26,28)                1.3972         calculate D2E/DX2 analytically  !
 ! R77   R(26,239)               1.0712         calculate D2E/DX2 analytically  !
 ! R78   R(26,262)               2.3038         calculate D2E/DX2 analytically  !
 ! R79   R(27,28)                1.4071         calculate D2E/DX2 analytically  !
 ! R80   R(27,240)               1.0772         calculate D2E/DX2 analytically  !
 ! R81   R(28,29)                1.3636         calculate D2E/DX2 analytically  !
 ! R82   R(29,241)               0.9637         calculate D2E/DX2 analytically  !
 ! R83   R(29,403)               2.2812         calculate D2E/DX2 analytically  !
 ! R84   R(30,31)                1.5243         calculate D2E/DX2 analytically  !
 ! R85   R(30,242)               1.0959         calculate D2E/DX2 analytically  !
 ! R86   R(30,243)               1.0934         calculate D2E/DX2 analytically  !
 ! R87   R(30,244)               1.0938         calculate D2E/DX2 analytically  !
 ! R88   R(30,415)              23.6556         calculate D2E/DX2 analytically  !
 ! R89   R(31,32)                1.4903         calculate D2E/DX2 analytically  !
 ! R90   R(31,245)               1.0959         calculate D2E/DX2 analytically  !
 ! R91   R(31,246)               1.0966         calculate D2E/DX2 analytically  !
 ! R92   R(32,33)                1.3979         calculate D2E/DX2 analytically  !
 ! R93   R(32,34)                1.3976         calculate D2E/DX2 analytically  !
 ! R94   R(33,35)                1.4027         calculate D2E/DX2 analytically  !
 ! R95   R(33,247)               1.0859         calculate D2E/DX2 analytically  !
 ! R96   R(34,36)                1.3948         calculate D2E/DX2 analytically  !
 ! R97   R(34,248)               1.085          calculate D2E/DX2 analytically  !
 ! R98   R(34,335)               2.5222         calculate D2E/DX2 analytically  !
 ! R99   R(35,37)                1.3986         calculate D2E/DX2 analytically  !
 ! R100  R(35,198)               2.4403         calculate D2E/DX2 analytically  !
 ! R101  R(35,249)               1.0833         calculate D2E/DX2 analytically  !
 ! R102  R(36,37)                1.3973         calculate D2E/DX2 analytically  !
 ! R103  R(36,250)               1.0526         calculate D2E/DX2 analytically  !
 ! R104  R(37,199)               2.4625         calculate D2E/DX2 analytically  !
 ! R105  R(37,251)               1.0762         calculate D2E/DX2 analytically  !
 ! R106  R(38,39)                1.5271         calculate D2E/DX2 analytically  !
 ! R107  R(38,252)               1.0972         calculate D2E/DX2 analytically  !
 ! R108  R(38,253)               1.0962         calculate D2E/DX2 analytically  !
 ! R109  R(38,254)               1.0889         calculate D2E/DX2 analytically  !
 ! R110  R(39,40)                1.5318         calculate D2E/DX2 analytically  !
 ! R111  R(39,255)               1.0997         calculate D2E/DX2 analytically  !
 ! R112  R(39,256)               1.0938         calculate D2E/DX2 analytically  !
 ! R113  R(39,308)               2.4379         calculate D2E/DX2 analytically  !
 ! R114  R(40,41)                1.5339         calculate D2E/DX2 analytically  !
 ! R115  R(40,257)               1.0987         calculate D2E/DX2 analytically  !
 ! R116  R(40,258)               1.078          calculate D2E/DX2 analytically  !
 ! R117  R(40,308)               2.2655         calculate D2E/DX2 analytically  !
 ! R118  R(41,42)                1.2539         calculate D2E/DX2 analytically  !
 ! R119  R(41,43)                1.2485         calculate D2E/DX2 analytically  !
 ! R120  R(43,367)               2.0123         calculate D2E/DX2 analytically  !
 ! R121  R(44,45)                1.5489         calculate D2E/DX2 analytically  !
 ! R122  R(44,259)               1.0909         calculate D2E/DX2 analytically  !
 ! R123  R(44,260)               1.0942         calculate D2E/DX2 analytically  !
 ! R124  R(44,261)               1.0927         calculate D2E/DX2 analytically  !
 ! R125  R(45,46)                1.5339         calculate D2E/DX2 analytically  !
 ! R126  R(45,47)                1.4234         calculate D2E/DX2 analytically  !
 ! R127  R(45,262)               1.0885         calculate D2E/DX2 analytically  !
 ! R128  R(46,239)               2.2189         calculate D2E/DX2 analytically  !
 ! R129  R(46,263)               1.09           calculate D2E/DX2 analytically  !
 ! R130  R(46,264)               1.0967         calculate D2E/DX2 analytically  !
 ! R131  R(46,265)               1.0896         calculate D2E/DX2 analytically  !
 ! R132  R(47,266)               0.962          calculate D2E/DX2 analytically  !
 ! R133  R(47,269)               3.0733         calculate D2E/DX2 analytically  !
 ! R134  R(48,178)               3.0523         calculate D2E/DX2 analytically  !
 ! R135  R(48,259)               2.9587         calculate D2E/DX2 analytically  !
 ! R136  R(48,267)               1.091          calculate D2E/DX2 analytically  !
 ! R137  R(48,268)               1.0912         calculate D2E/DX2 analytically  !
 ! R138  R(48,269)               1.0902         calculate D2E/DX2 analytically  !
 ! R139  R(48,270)               1.0909         calculate D2E/DX2 analytically  !
 ! R140  R(49,50)                1.4557         calculate D2E/DX2 analytically  !
 ! R141  R(49,176)               1.0117         calculate D2E/DX2 analytically  !
 ! R142  R(49,177)               1.0129         calculate D2E/DX2 analytically  !
 ! R143  R(50,51)                1.5357         calculate D2E/DX2 analytically  !
 ! R144  R(50,53)                1.5514         calculate D2E/DX2 analytically  !
 ! R145  R(50,175)               1.0948         calculate D2E/DX2 analytically  !
 ! R146  R(51,52)                1.2299         calculate D2E/DX2 analytically  !
 ! R147  R(51,57)                1.3382         calculate D2E/DX2 analytically  !
 ! R148  R(52,404)               2.3027         calculate D2E/DX2 analytically  !
 ! R149  R(53,54)                1.5413         calculate D2E/DX2 analytically  !
 ! R150  R(53,55)                1.5362         calculate D2E/DX2 analytically  !
 ! R151  R(53,166)               1.0945         calculate D2E/DX2 analytically  !
 ! R152  R(54,56)                1.534          calculate D2E/DX2 analytically  !
 ! R153  R(54,170)               1.0927         calculate D2E/DX2 analytically  !
 ! R154  R(54,171)               1.0896         calculate D2E/DX2 analytically  !
 ! R155  R(55,167)               1.0952         calculate D2E/DX2 analytically  !
 ! R156  R(55,168)               1.0809         calculate D2E/DX2 analytically  !
 ! R157  R(55,169)               1.0892         calculate D2E/DX2 analytically  !
 ! R158  R(56,172)               1.093          calculate D2E/DX2 analytically  !
 ! R159  R(56,173)               1.0935         calculate D2E/DX2 analytically  !
 ! R160  R(56,174)               1.0939         calculate D2E/DX2 analytically  !
 ! R161  R(57,58)                1.4549         calculate D2E/DX2 analytically  !
 ! R162  R(57,186)               1.0083         calculate D2E/DX2 analytically  !
 ! R163  R(58,59)                1.5273         calculate D2E/DX2 analytically  !
 ! R164  R(58,61)                1.5351         calculate D2E/DX2 analytically  !
 ! R165  R(58,185)               1.0892         calculate D2E/DX2 analytically  !
 ! R166  R(59,60)                1.2584         calculate D2E/DX2 analytically  !
 ! R167  R(59,187)               1.43           calculate D2E/DX2 analytically  !
 ! R168  R(61,62)                1.5067         calculate D2E/DX2 analytically  !
 ! R169  R(61,178)               1.0955         calculate D2E/DX2 analytically  !
 ! R170  R(61,179)               1.0893         calculate D2E/DX2 analytically  !
 ! R171  R(62,63)                1.4065         calculate D2E/DX2 analytically  !
 ! R172  R(62,64)                1.4052         calculate D2E/DX2 analytically  !
 ! R173  R(63,65)                1.4041         calculate D2E/DX2 analytically  !
 ! R174  R(63,180)               1.0811         calculate D2E/DX2 analytically  !
 ! R175  R(64,66)                1.4051         calculate D2E/DX2 analytically  !
 ! R176  R(64,181)               1.0842         calculate D2E/DX2 analytically  !
 ! R177  R(65,67)                1.4062         calculate D2E/DX2 analytically  !
 ! R178  R(65,182)               1.0833         calculate D2E/DX2 analytically  !
 ! R179  R(65,317)               2.4501         calculate D2E/DX2 analytically  !
 ! R180  R(66,67)                1.4062         calculate D2E/DX2 analytically  !
 ! R181  R(66,183)               1.0841         calculate D2E/DX2 analytically  !
 ! R182  R(67,184)               1.0837         calculate D2E/DX2 analytically  !
 ! R183  R(68,69)                1.5305         calculate D2E/DX2 analytically  !
 ! R184  R(68,271)               1.0942         calculate D2E/DX2 analytically  !
 ! R185  R(68,272)               1.0937         calculate D2E/DX2 analytically  !
 ! R186  R(68,273)               1.0933         calculate D2E/DX2 analytically  !
 ! R187  R(69,70)                1.5115         calculate D2E/DX2 analytically  !
 ! R188  R(69,274)               1.0948         calculate D2E/DX2 analytically  !
 ! R189  R(69,275)               1.0962         calculate D2E/DX2 analytically  !
 ! R190  R(70,71)                1.4064         calculate D2E/DX2 analytically  !
 ! R191  R(70,72)                1.406          calculate D2E/DX2 analytically  !
 ! R192  R(71,73)                1.4061         calculate D2E/DX2 analytically  !
 ! R193  R(71,276)               1.0843         calculate D2E/DX2 analytically  !
 ! R194  R(72,74)                1.4054         calculate D2E/DX2 analytically  !
 ! R195  R(72,277)               1.0838         calculate D2E/DX2 analytically  !
 ! R196  R(73,75)                1.4069         calculate D2E/DX2 analytically  !
 ! R197  R(73,278)               1.0835         calculate D2E/DX2 analytically  !
 ! R198  R(74,75)                1.4066         calculate D2E/DX2 analytically  !
 ! R199  R(74,279)               1.0831         calculate D2E/DX2 analytically  !
 ! R200  R(75,76)                1.3649         calculate D2E/DX2 analytically  !
 ! R201  R(76,229)               2.4312         calculate D2E/DX2 analytically  !
 ! R202  R(76,280)               0.9657         calculate D2E/DX2 analytically  !
 ! R203  R(76,400)               1.9263         calculate D2E/DX2 analytically  !
 ! R204  R(76,409)               2.3364         calculate D2E/DX2 analytically  !
 ! R205  R(77,78)                1.5337         calculate D2E/DX2 analytically  !
 ! R206  R(77,281)               1.0952         calculate D2E/DX2 analytically  !
 ! R207  R(77,282)               1.0874         calculate D2E/DX2 analytically  !
 ! R208  R(77,283)               1.091          calculate D2E/DX2 analytically  !
 ! R209  R(78,79)                1.532          calculate D2E/DX2 analytically  !
 ! R210  R(78,284)               1.0966         calculate D2E/DX2 analytically  !
 ! R211  R(78,285)               1.0971         calculate D2E/DX2 analytically  !
 ! R212  R(79,80)                1.5264         calculate D2E/DX2 analytically  !
 ! R213  R(79,81)                1.5243         calculate D2E/DX2 analytically  !
 ! R214  R(79,286)               1.0988         calculate D2E/DX2 analytically  !
 ! R215  R(80,287)               1.0942         calculate D2E/DX2 analytically  !
 ! R216  R(80,288)               1.0946         calculate D2E/DX2 analytically  !
 ! R217  R(80,289)               1.0954         calculate D2E/DX2 analytically  !
 ! R218  R(81,290)               1.0951         calculate D2E/DX2 analytically  !
 ! R219  R(81,291)               1.0911         calculate D2E/DX2 analytically  !
 ! R220  R(81,292)               1.0958         calculate D2E/DX2 analytically  !
 ! R221  R(82,83)                1.5248         calculate D2E/DX2 analytically  !
 ! R222  R(82,293)               1.0969         calculate D2E/DX2 analytically  !
 ! R223  R(82,294)               1.0869         calculate D2E/DX2 analytically  !
 ! R224  R(82,295)               1.0904         calculate D2E/DX2 analytically  !
 ! R225  R(83,84)                1.8066         calculate D2E/DX2 analytically  !
 ! R226  R(83,296)               1.0908         calculate D2E/DX2 analytically  !
 ! R227  R(83,297)               1.0892         calculate D2E/DX2 analytically  !
 ! R228  R(84,215)               2.9099         calculate D2E/DX2 analytically  !
 ! R229  R(84,298)               1.3477         calculate D2E/DX2 analytically  !
 ! R230  R(85,86)                1.5316         calculate D2E/DX2 analytically  !
 ! R231  R(85,299)               1.0962         calculate D2E/DX2 analytically  !
 ! R232  R(85,300)               1.0915         calculate D2E/DX2 analytically  !
 ! R233  R(85,301)               1.0878         calculate D2E/DX2 analytically  !
 ! R234  R(86,87)                1.5107         calculate D2E/DX2 analytically  !
 ! R235  R(86,302)               1.098          calculate D2E/DX2 analytically  !
 ! R236  R(86,303)               1.0959         calculate D2E/DX2 analytically  !
 ! R237  R(87,88)                1.4056         calculate D2E/DX2 analytically  !
 ! R238  R(87,89)                1.4049         calculate D2E/DX2 analytically  !
 ! R239  R(88,90)                1.4076         calculate D2E/DX2 analytically  !
 ! R240  R(88,304)               1.0811         calculate D2E/DX2 analytically  !
 ! R241  R(89,91)                1.403          calculate D2E/DX2 analytically  !
 ! R242  R(89,305)               1.0812         calculate D2E/DX2 analytically  !
 ! R243  R(90,92)                1.4071         calculate D2E/DX2 analytically  !
 ! R244  R(90,306)               1.0815         calculate D2E/DX2 analytically  !
 ! R245  R(90,338)               2.486          calculate D2E/DX2 analytically  !
 ! R246  R(91,92)                1.4036         calculate D2E/DX2 analytically  !
 ! R247  R(91,307)               1.0793         calculate D2E/DX2 analytically  !
 ! R248  R(92,93)                1.3648         calculate D2E/DX2 analytically  !
 ! R249  R(93,308)               0.9596         calculate D2E/DX2 analytically  !
 ! R250  R(94,95)                1.5333         calculate D2E/DX2 analytically  !
 ! R251  R(94,309)               1.0942         calculate D2E/DX2 analytically  !
 ! R252  R(94,310)               1.0883         calculate D2E/DX2 analytically  !
 ! R253  R(94,311)               1.0927         calculate D2E/DX2 analytically  !
 ! R254  R(95,96)                1.533          calculate D2E/DX2 analytically  !
 ! R255  R(95,312)               1.0981         calculate D2E/DX2 analytically  !
 ! R256  R(95,313)               1.0969         calculate D2E/DX2 analytically  !
 ! R257  R(96,97)                1.5243         calculate D2E/DX2 analytically  !
 ! R258  R(96,98)                1.5279         calculate D2E/DX2 analytically  !
 ! R259  R(96,314)               1.0974         calculate D2E/DX2 analytically  !
 ! R260  R(97,297)               2.811          calculate D2E/DX2 analytically  !
 ! R261  R(97,315)               1.0963         calculate D2E/DX2 analytically  !
 ! R262  R(97,316)               1.0889         calculate D2E/DX2 analytically  !
 ! R263  R(97,317)               1.0873         calculate D2E/DX2 analytically  !
 ! R264  R(98,318)               1.0924         calculate D2E/DX2 analytically  !
 ! R265  R(98,319)               1.0963         calculate D2E/DX2 analytically  !
 ! R266  R(98,320)               1.086          calculate D2E/DX2 analytically  !
 ! R267  R(99,100)               1.5302         calculate D2E/DX2 analytically  !
 ! R268  R(99,321)               1.0928         calculate D2E/DX2 analytically  !
 ! R269  R(99,322)               1.0883         calculate D2E/DX2 analytically  !
 ! R270  R(99,323)               1.0937         calculate D2E/DX2 analytically  !
 ! R271  R(100,101)              1.5348         calculate D2E/DX2 analytically  !
 ! R272  R(100,102)              1.4281         calculate D2E/DX2 analytically  !
 ! R273  R(100,324)              1.098          calculate D2E/DX2 analytically  !
 ! R274  R(101,325)              1.0945         calculate D2E/DX2 analytically  !
 ! R275  R(101,326)              1.0954         calculate D2E/DX2 analytically  !
 ! R276  R(101,327)              1.0934         calculate D2E/DX2 analytically  !
 ! R277  R(101,428)             24.6249         calculate D2E/DX2 analytically  !
 ! R278  R(102,300)              2.5722         calculate D2E/DX2 analytically  !
 ! R279  R(102,328)              0.9612         calculate D2E/DX2 analytically  !
 ! R280  R(103,104)              1.534          calculate D2E/DX2 analytically  !
 ! R281  R(103,329)              1.0908         calculate D2E/DX2 analytically  !
 ! R282  R(103,330)              1.0967         calculate D2E/DX2 analytically  !
 ! R283  R(103,331)              1.09           calculate D2E/DX2 analytically  !
 ! R284  R(104,105)              1.5118         calculate D2E/DX2 analytically  !
 ! R285  R(104,106)              1.5287         calculate D2E/DX2 analytically  !
 ! R286  R(104,332)              1.1005         calculate D2E/DX2 analytically  !
 ! R287  R(105,333)              1.0923         calculate D2E/DX2 analytically  !
 ! R288  R(105,334)              1.0953         calculate D2E/DX2 analytically  !
 ! R289  R(105,335)              1.0897         calculate D2E/DX2 analytically  !
 ! R290  R(106,336)              1.0938         calculate D2E/DX2 analytically  !
 ! R291  R(106,337)              1.0964         calculate D2E/DX2 analytically  !
 ! R292  R(106,338)              1.0864         calculate D2E/DX2 analytically  !
 ! R293  R(107,108)              1.54           calculate D2E/DX2 analytically  !
 ! R294  R(107,339)              1.0947         calculate D2E/DX2 analytically  !
 ! R295  R(107,340)              1.0922         calculate D2E/DX2 analytically  !
 ! R296  R(107,341)              1.0934         calculate D2E/DX2 analytically  !
 ! R297  R(108,342)              1.093          calculate D2E/DX2 analytically  !
 ! R298  R(108,343)              1.0911         calculate D2E/DX2 analytically  !
 ! R299  R(108,344)              1.0839         calculate D2E/DX2 analytically  !
 ! R300  R(109,110)              1.5487         calculate D2E/DX2 analytically  !
 ! R301  R(109,345)              1.0891         calculate D2E/DX2 analytically  !
 ! R302  R(109,346)              1.0952         calculate D2E/DX2 analytically  !
 ! R303  R(109,347)              1.0952         calculate D2E/DX2 analytically  !
 ! R304  R(110,111)              1.5284         calculate D2E/DX2 analytically  !
 ! R305  R(110,112)              1.53           calculate D2E/DX2 analytically  !
 ! R306  R(110,348)              1.098          calculate D2E/DX2 analytically  !
 ! R307  R(111,349)              1.0935         calculate D2E/DX2 analytically  !
 ! R308  R(111,350)              1.0959         calculate D2E/DX2 analytically  !
 ! R309  R(111,351)              1.0956         calculate D2E/DX2 analytically  !
 ! R310  R(112,352)              1.0934         calculate D2E/DX2 analytically  !
 ! R311  R(112,353)              1.0939         calculate D2E/DX2 analytically  !
 ! R312  R(112,354)              1.0927         calculate D2E/DX2 analytically  !
 ! R313  R(113,130)              1.3955         calculate D2E/DX2 analytically  !
 ! R314  R(113,133)              1.3935         calculate D2E/DX2 analytically  !
 ! R315  R(113,214)              2.251          calculate D2E/DX2 analytically  !
 ! R316  R(113,355)              1.0833         calculate D2E/DX2 analytically  !
 ! R317  R(114,131)              1.3858         calculate D2E/DX2 analytically  !
 ! R318  R(114,133)              1.4032         calculate D2E/DX2 analytically  !
 ! R319  R(114,356)              1.0852         calculate D2E/DX2 analytically  !
 ! R320  R(115,128)              1.3916         calculate D2E/DX2 analytically  !
 ! R321  R(115,134)              1.3982         calculate D2E/DX2 analytically  !
 ! R322  R(115,357)              1.0817         calculate D2E/DX2 analytically  !
 ! R323  R(116,129)              1.3943         calculate D2E/DX2 analytically  !
 ! R324  R(116,134)              1.3966         calculate D2E/DX2 analytically  !
 ! R325  R(116,358)              1.086          calculate D2E/DX2 analytically  !
 ! R326  R(117,123)              1.3931         calculate D2E/DX2 analytically  !
 ! R327  R(117,135)              1.3986         calculate D2E/DX2 analytically  !
 ! R328  R(117,359)              1.0792         calculate D2E/DX2 analytically  !
 ! R329  R(118,124)              1.3943         calculate D2E/DX2 analytically  !
 ! R330  R(118,135)              1.3964         calculate D2E/DX2 analytically  !
 ! R331  R(118,360)              1.0862         calculate D2E/DX2 analytically  !
 ! R332  R(119,120)              1.512          calculate D2E/DX2 analytically  !
 ! R333  R(119,121)              1.3989         calculate D2E/DX2 analytically  !
 ! R334  R(119,122)              1.3938         calculate D2E/DX2 analytically  !
 ! R335  R(120,132)              1.5467         calculate D2E/DX2 analytically  !
 ! R336  R(120,361)              1.0959         calculate D2E/DX2 analytically  !
 ! R337  R(120,362)              1.0959         calculate D2E/DX2 analytically  !
 ! R338  R(121,144)              1.3889         calculate D2E/DX2 analytically  !
 ! R339  R(121,363)              1.0797         calculate D2E/DX2 analytically  !
 ! R340  R(122,145)              1.3953         calculate D2E/DX2 analytically  !
 ! R341  R(122,364)              1.0862         calculate D2E/DX2 analytically  !
 ! R342  R(123,150)              1.4025         calculate D2E/DX2 analytically  !
 ! R343  R(123,365)              1.0861         calculate D2E/DX2 analytically  !
 ! R344  R(124,150)              1.4017         calculate D2E/DX2 analytically  !
 ! R345  R(124,366)              1.0865         calculate D2E/DX2 analytically  !
 ! R346  R(125,133)              1.5074         calculate D2E/DX2 analytically  !
 ! R347  R(125,138)              1.5348         calculate D2E/DX2 analytically  !
 ! R348  R(125,367)              1.0978         calculate D2E/DX2 analytically  !
 ! R349  R(125,368)              1.0943         calculate D2E/DX2 analytically  !
 ! R350  R(126,134)              1.5123         calculate D2E/DX2 analytically  !
 ! R351  R(126,136)              1.5462         calculate D2E/DX2 analytically  !
 ! R352  R(126,369)              1.0945         calculate D2E/DX2 analytically  !
 ! R353  R(126,370)              1.0924         calculate D2E/DX2 analytically  !
 ! R354  R(127,135)              1.513          calculate D2E/DX2 analytically  !
 ! R355  R(127,137)              1.5457         calculate D2E/DX2 analytically  !
 ! R356  R(127,371)              1.0957         calculate D2E/DX2 analytically  !
 ! R357  R(127,372)              1.0936         calculate D2E/DX2 analytically  !
 ! R358  R(128,139)              1.402          calculate D2E/DX2 analytically  !
 ! R359  R(128,373)              1.0851         calculate D2E/DX2 analytically  !
 ! R360  R(129,139)              1.3997         calculate D2E/DX2 analytically  !
 ! R361  R(129,374)              1.0862         calculate D2E/DX2 analytically  !
 ! R362  R(130,140)              1.3954         calculate D2E/DX2 analytically  !
 ! R363  R(130,214)              2.3916         calculate D2E/DX2 analytically  !
 ! R364  R(130,375)              1.0861         calculate D2E/DX2 analytically  !
 ! R365  R(131,140)              1.4096         calculate D2E/DX2 analytically  !
 ! R366  R(131,376)              1.0834         calculate D2E/DX2 analytically  !
 ! R367  R(132,160)              1.5097         calculate D2E/DX2 analytically  !
 ! R368  R(132,377)              1.0888         calculate D2E/DX2 analytically  !
 ! R369  R(132,378)              1.0982         calculate D2E/DX2 analytically  !
 ! R370  R(136,159)              1.5105         calculate D2E/DX2 analytically  !
 ! R371  R(136,379)              1.0864         calculate D2E/DX2 analytically  !
 ! R372  R(136,380)              1.0985         calculate D2E/DX2 analytically  !
 ! R373  R(137,157)              1.5106         calculate D2E/DX2 analytically  !
 ! R374  R(137,381)              1.0892         calculate D2E/DX2 analytically  !
 ! R375  R(137,382)              1.0922         calculate D2E/DX2 analytically  !
 ! R376  R(138,158)              1.5221         calculate D2E/DX2 analytically  !
 ! R377  R(138,344)              2.5394         calculate D2E/DX2 analytically  !
 ! R378  R(138,383)              1.0921         calculate D2E/DX2 analytically  !
 ! R379  R(138,384)              1.094          calculate D2E/DX2 analytically  !
 ! R380  R(139,421)              1.9752         calculate D2E/DX2 analytically  !
 ! R381  R(140,402)              1.8947         calculate D2E/DX2 analytically  !
 ! R382  R(141,165)              1.5474         calculate D2E/DX2 analytically  !
 ! R383  R(141,385)              1.0945         calculate D2E/DX2 analytically  !
 ! R384  R(141,386)              1.0934         calculate D2E/DX2 analytically  !
 ! R385  R(141,387)              1.0926         calculate D2E/DX2 analytically  !
 ! R386  R(142,165)              1.5475         calculate D2E/DX2 analytically  !
 ! R387  R(142,388)              1.0935         calculate D2E/DX2 analytically  !
 ! R388  R(142,389)              1.0946         calculate D2E/DX2 analytically  !
 ! R389  R(142,390)              1.0927         calculate D2E/DX2 analytically  !
 ! R390  R(143,165)              1.5383         calculate D2E/DX2 analytically  !
 ! R391  R(143,391)              1.0931         calculate D2E/DX2 analytically  !
 ! R392  R(143,392)              1.0931         calculate D2E/DX2 analytically  !
 ! R393  R(143,393)              1.0934         calculate D2E/DX2 analytically  !
 ! R394  R(144,146)              1.404          calculate D2E/DX2 analytically  !
 ! R395  R(144,394)              1.0806         calculate D2E/DX2 analytically  !
 ! R396  R(145,146)              1.3978         calculate D2E/DX2 analytically  !
 ! R397  R(145,395)              1.0848         calculate D2E/DX2 analytically  !
 ! R398  R(146,165)              1.54           calculate D2E/DX2 analytically  !
 ! R399  R(147,418)              1.0922         calculate D2E/DX2 analytically  !
 ! R400  R(147,419)              1.0923         calculate D2E/DX2 analytically  !
 ! R401  R(147,420)              1.0925         calculate D2E/DX2 analytically  !
 ! R402  R(147,421)              1.9759         calculate D2E/DX2 analytically  !
 ! R403  R(148,242)             23.3776         calculate D2E/DX2 analytically  !
 ! R404  R(148,415)              1.092          calculate D2E/DX2 analytically  !
 ! R405  R(148,416)              1.0927         calculate D2E/DX2 analytically  !
 ! R406  R(148,417)              1.0924         calculate D2E/DX2 analytically  !
 ! R407  R(148,421)              1.9728         calculate D2E/DX2 analytically  !
 ! R408  R(149,412)              1.0923         calculate D2E/DX2 analytically  !
 ! R409  R(149,413)              1.0927         calculate D2E/DX2 analytically  !
 ! R410  R(149,414)              1.092          calculate D2E/DX2 analytically  !
 ! R411  R(149,421)              1.9763         calculate D2E/DX2 analytically  !
 ! R412  R(150,422)              2.154          calculate D2E/DX2 analytically  !
 ! R413  R(151,402)              1.8818         calculate D2E/DX2 analytically  !
 ! R414  R(151,409)              1.0888         calculate D2E/DX2 analytically  !
 ! R415  R(151,410)              1.0875         calculate D2E/DX2 analytically  !
 ! R416  R(151,411)              1.0939         calculate D2E/DX2 analytically  !
 ! R417  R(152,402)              1.8961         calculate D2E/DX2 analytically  !
 ! R418  R(152,406)              1.0933         calculate D2E/DX2 analytically  !
 ! R419  R(152,407)              1.0905         calculate D2E/DX2 analytically  !
 ! R420  R(152,408)              1.0893         calculate D2E/DX2 analytically  !
 ! R421  R(153,402)              1.8869         calculate D2E/DX2 analytically  !
 ! R422  R(153,403)              1.0856         calculate D2E/DX2 analytically  !
 ! R423  R(153,404)              1.0897         calculate D2E/DX2 analytically  !
 ! R424  R(153,405)              1.0945         calculate D2E/DX2 analytically  !
 ! R425  R(154,422)              2.1532         calculate D2E/DX2 analytically  !
 ! R426  R(154,423)              1.092          calculate D2E/DX2 analytically  !
 ! R427  R(154,424)              1.0922         calculate D2E/DX2 analytically  !
 ! R428  R(154,425)              1.0917         calculate D2E/DX2 analytically  !
 ! R429  R(155,422)              2.152          calculate D2E/DX2 analytically  !
 ! R430  R(155,429)              1.0921         calculate D2E/DX2 analytically  !
 ! R431  R(155,430)              1.0921         calculate D2E/DX2 analytically  !
 ! R432  R(155,431)              1.0921         calculate D2E/DX2 analytically  !
 ! R433  R(156,325)             25.0254         calculate D2E/DX2 analytically  !
 ! R434  R(156,422)              2.1528         calculate D2E/DX2 analytically  !
 ! R435  R(156,426)              1.0917         calculate D2E/DX2 analytically  !
 ! R436  R(156,427)              1.0922         calculate D2E/DX2 analytically  !
 ! R437  R(156,428)              1.092          calculate D2E/DX2 analytically  !
 ! R438  R(157,161)              1.2039         calculate D2E/DX2 analytically  !
 ! R439  R(157,396)              1.1143         calculate D2E/DX2 analytically  !
 ! R440  R(158,163)              1.1993         calculate D2E/DX2 analytically  !
 ! R441  R(158,344)              2.3985         calculate D2E/DX2 analytically  !
 ! R442  R(158,397)              1.105          calculate D2E/DX2 analytically  !
 ! R443  R(159,164)              1.2031         calculate D2E/DX2 analytically  !
 ! R444  R(159,398)              1.1141         calculate D2E/DX2 analytically  !
 ! R445  R(160,162)              1.2044         calculate D2E/DX2 analytically  !
 ! R446  R(160,234)             22.7897         calculate D2E/DX2 analytically  !
 ! R447  R(160,399)              1.1146         calculate D2E/DX2 analytically  !
 ! R448  R(162,232)             22.577          calculate D2E/DX2 analytically  !
 ! R449  R(162,234)             21.7505         calculate D2E/DX2 analytically  !
 ! R450  R(163,331)              2.1612         calculate D2E/DX2 analytically  !
 ! R451  R(171,235)              1.8457         calculate D2E/DX2 analytically  !
 ! R452  R(187,401)              0.9663         calculate D2E/DX2 analytically  !
 ! R453  R(188,200)              2.0676         calculate D2E/DX2 analytically  !
 ! R454  R(193,368)              2.0956         calculate D2E/DX2 analytically  !
 ! R455  R(195,354)              2.6603         calculate D2E/DX2 analytically  !
 ! R456  R(197,354)              2.7442         calculate D2E/DX2 analytically  !
 ! R457  R(197,397)              1.8763         calculate D2E/DX2 analytically  !
 ! R458  R(198,354)              2.349          calculate D2E/DX2 analytically  !
 ! R459  R(208,356)              2.1623         calculate D2E/DX2 analytically  !
 ! R460  R(250,258)              1.5597         calculate D2E/DX2 analytically  !
 ! R461  R(282,294)              1.8039         calculate D2E/DX2 analytically  !
 ! R462  R(301,310)              1.8502         calculate D2E/DX2 analytically  !
 ! R463  R(322,329)              1.9699         calculate D2E/DX2 analytically  !
 ! R464  R(340,345)              2.1297         calculate D2E/DX2 analytically  !
 ! R465  R(341,345)              2.5955         calculate D2E/DX2 analytically  !
 ! A1    A(2,1,188)            111.0076         calculate D2E/DX2 analytically  !
 ! A2    A(2,1,189)            111.7032         calculate D2E/DX2 analytically  !
 ! A3    A(2,1,190)            112.0275         calculate D2E/DX2 analytically  !
 ! A4    A(188,1,189)          107.4906         calculate D2E/DX2 analytically  !
 ! A5    A(188,1,190)          107.4873         calculate D2E/DX2 analytically  !
 ! A6    A(189,1,190)          106.8736         calculate D2E/DX2 analytically  !
 ! A7    A(1,2,3)              109.1942         calculate D2E/DX2 analytically  !
 ! A8    A(1,2,191)            110.713          calculate D2E/DX2 analytically  !
 ! A9    A(1,2,192)            110.1559         calculate D2E/DX2 analytically  !
 ! A10   A(3,2,191)            110.1472         calculate D2E/DX2 analytically  !
 ! A11   A(3,2,192)            109.4097         calculate D2E/DX2 analytically  !
 ! A12   A(191,2,192)          107.1958         calculate D2E/DX2 analytically  !
 ! A13   A(2,3,4)              111.8154         calculate D2E/DX2 analytically  !
 ! A14   A(2,3,5)              111.6156         calculate D2E/DX2 analytically  !
 ! A15   A(2,3,193)            107.3616         calculate D2E/DX2 analytically  !
 ! A16   A(4,3,5)              107.9679         calculate D2E/DX2 analytically  !
 ! A17   A(4,3,193)            108.3667         calculate D2E/DX2 analytically  !
 ! A18   A(5,3,193)            109.6583         calculate D2E/DX2 analytically  !
 ! A19   A(3,4,194)            110.6708         calculate D2E/DX2 analytically  !
 ! A20   A(3,4,195)            110.4837         calculate D2E/DX2 analytically  !
 ! A21   A(3,4,196)            113.5591         calculate D2E/DX2 analytically  !
 ! A22   A(194,4,195)          107.3454         calculate D2E/DX2 analytically  !
 ! A23   A(194,4,196)          107.1619         calculate D2E/DX2 analytically  !
 ! A24   A(195,4,196)          107.35           calculate D2E/DX2 analytically  !
 ! A25   A(3,5,197)            108.9969         calculate D2E/DX2 analytically  !
 ! A26   A(3,5,198)            110.7338         calculate D2E/DX2 analytically  !
 ! A27   A(3,5,199)            113.6374         calculate D2E/DX2 analytically  !
 ! A28   A(197,5,198)          106.0258         calculate D2E/DX2 analytically  !
 ! A29   A(197,5,199)          107.7831         calculate D2E/DX2 analytically  !
 ! A30   A(198,5,199)          109.3405         calculate D2E/DX2 analytically  !
 ! A31   A(7,6,200)            110.3418         calculate D2E/DX2 analytically  !
 ! A32   A(7,6,201)            110.495          calculate D2E/DX2 analytically  !
 ! A33   A(7,6,202)            112.1279         calculate D2E/DX2 analytically  !
 ! A34   A(200,6,201)          107.7507         calculate D2E/DX2 analytically  !
 ! A35   A(200,6,202)          108.0584         calculate D2E/DX2 analytically  !
 ! A36   A(201,6,202)          107.918          calculate D2E/DX2 analytically  !
 ! A37   A(6,7,8)              112.8692         calculate D2E/DX2 analytically  !
 ! A38   A(6,7,9)              109.0463         calculate D2E/DX2 analytically  !
 ! A39   A(6,7,203)            108.4062         calculate D2E/DX2 analytically  !
 ! A40   A(8,7,9)              108.4014         calculate D2E/DX2 analytically  !
 ! A41   A(8,7,203)            108.8356         calculate D2E/DX2 analytically  !
 ! A42   A(9,7,203)            109.2315         calculate D2E/DX2 analytically  !
 ! A43   A(7,8,204)            112.1702         calculate D2E/DX2 analytically  !
 ! A44   A(7,8,205)            110.4259         calculate D2E/DX2 analytically  !
 ! A45   A(7,8,206)            111.2814         calculate D2E/DX2 analytically  !
 ! A46   A(204,8,205)          107.6063         calculate D2E/DX2 analytically  !
 ! A47   A(204,8,206)          107.7535         calculate D2E/DX2 analytically  !
 ! A48   A(205,8,206)          107.4007         calculate D2E/DX2 analytically  !
 ! A49   A(7,9,207)            113.0266         calculate D2E/DX2 analytically  !
 ! A50   A(7,9,208)            110.7738         calculate D2E/DX2 analytically  !
 ! A51   A(7,9,209)            111.9077         calculate D2E/DX2 analytically  !
 ! A52   A(207,9,208)          106.5368         calculate D2E/DX2 analytically  !
 ! A53   A(207,9,209)          107.1989         calculate D2E/DX2 analytically  !
 ! A54   A(208,9,209)          107.0536         calculate D2E/DX2 analytically  !
 ! A55   A(11,10,210)          111.7043         calculate D2E/DX2 analytically  !
 ! A56   A(11,10,211)          110.3206         calculate D2E/DX2 analytically  !
 ! A57   A(11,10,212)          111.2286         calculate D2E/DX2 analytically  !
 ! A58   A(210,10,211)         107.8721         calculate D2E/DX2 analytically  !
 ! A59   A(210,10,212)         107.9473         calculate D2E/DX2 analytically  !
 ! A60   A(211,10,212)         107.6064         calculate D2E/DX2 analytically  !
 ! A61   A(10,11,12)           111.9957         calculate D2E/DX2 analytically  !
 ! A62   A(10,11,13)           110.3414         calculate D2E/DX2 analytically  !
 ! A63   A(10,11,213)          108.7215         calculate D2E/DX2 analytically  !
 ! A64   A(12,11,13)           108.257          calculate D2E/DX2 analytically  !
 ! A65   A(12,11,213)          108.8444         calculate D2E/DX2 analytically  !
 ! A66   A(13,11,213)          108.6139         calculate D2E/DX2 analytically  !
 ! A67   A(11,12,214)          111.3721         calculate D2E/DX2 analytically  !
 ! A68   A(11,12,215)          109.7318         calculate D2E/DX2 analytically  !
 ! A69   A(11,12,216)          111.0558         calculate D2E/DX2 analytically  !
 ! A70   A(214,12,215)         107.9851         calculate D2E/DX2 analytically  !
 ! A71   A(214,12,216)         108.0221         calculate D2E/DX2 analytically  !
 ! A72   A(215,12,216)         108.5739         calculate D2E/DX2 analytically  !
 ! A73   A(11,13,217)          111.1795         calculate D2E/DX2 analytically  !
 ! A74   A(11,13,218)          110.4876         calculate D2E/DX2 analytically  !
 ! A75   A(11,13,219)          111.655          calculate D2E/DX2 analytically  !
 ! A76   A(217,13,218)         107.8413         calculate D2E/DX2 analytically  !
 ! A77   A(217,13,219)         107.8866         calculate D2E/DX2 analytically  !
 ! A78   A(218,13,219)         107.629          calculate D2E/DX2 analytically  !
 ! A79   A(15,14,210)          129.4051         calculate D2E/DX2 analytically  !
 ! A80   A(15,14,220)          110.9864         calculate D2E/DX2 analytically  !
 ! A81   A(15,14,221)          111.0361         calculate D2E/DX2 analytically  !
 ! A82   A(15,14,222)          111.0392         calculate D2E/DX2 analytically  !
 ! A83   A(210,14,220)          56.9853         calculate D2E/DX2 analytically  !
 ! A84   A(210,14,221)          51.2626         calculate D2E/DX2 analytically  !
 ! A85   A(210,14,222)         119.4557         calculate D2E/DX2 analytically  !
 ! A86   A(220,14,221)         108.2087         calculate D2E/DX2 analytically  !
 ! A87   A(220,14,222)         107.7513         calculate D2E/DX2 analytically  !
 ! A88   A(221,14,222)         107.6748         calculate D2E/DX2 analytically  !
 ! A89   A(14,15,223)          110.8383         calculate D2E/DX2 analytically  !
 ! A90   A(14,15,224)          111.2081         calculate D2E/DX2 analytically  !
 ! A91   A(14,15,225)          111.1671         calculate D2E/DX2 analytically  !
 ! A92   A(223,15,224)         108.1127         calculate D2E/DX2 analytically  !
 ! A93   A(223,15,225)         107.7022         calculate D2E/DX2 analytically  !
 ! A94   A(224,15,225)         107.66           calculate D2E/DX2 analytically  !
 ! A95   A(17,16,226)          110.171          calculate D2E/DX2 analytically  !
 ! A96   A(17,16,227)          111.242          calculate D2E/DX2 analytically  !
 ! A97   A(17,16,228)          110.8243         calculate D2E/DX2 analytically  !
 ! A98   A(226,16,227)         108.2406         calculate D2E/DX2 analytically  !
 ! A99   A(226,16,228)         108.3993         calculate D2E/DX2 analytically  !
 ! A100  A(227,16,228)         107.8628         calculate D2E/DX2 analytically  !
 ! A101  A(16,17,18)           112.1923         calculate D2E/DX2 analytically  !
 ! A102  A(16,17,229)          110.4487         calculate D2E/DX2 analytically  !
 ! A103  A(16,17,230)          109.4733         calculate D2E/DX2 analytically  !
 ! A104  A(18,17,229)          111.2635         calculate D2E/DX2 analytically  !
 ! A105  A(18,17,230)          105.7986         calculate D2E/DX2 analytically  !
 ! A106  A(229,17,230)         107.4383         calculate D2E/DX2 analytically  !
 ! A107  A(17,18,19)           117.1754         calculate D2E/DX2 analytically  !
 ! A108  A(17,18,20)           121.0132         calculate D2E/DX2 analytically  !
 ! A109  A(19,18,20)           121.809          calculate D2E/DX2 analytically  !
 ! A110  A(18,19,231)          116.5481         calculate D2E/DX2 analytically  !
 ! A111  A(18,19,400)          121.3668         calculate D2E/DX2 analytically  !
 ! A112  A(231,19,400)         119.4106         calculate D2E/DX2 analytically  !
 ! A113  A(22,21,162)          138.7939         calculate D2E/DX2 analytically  !
 ! A114  A(22,21,232)          111.2023         calculate D2E/DX2 analytically  !
 ! A115  A(22,21,233)          112.345          calculate D2E/DX2 analytically  !
 ! A116  A(22,21,234)          110.5637         calculate D2E/DX2 analytically  !
 ! A117  A(162,21,233)          98.1187         calculate D2E/DX2 analytically  !
 ! A118  A(232,21,233)         108.0241         calculate D2E/DX2 analytically  !
 ! A119  A(232,21,234)         107.8487         calculate D2E/DX2 analytically  !
 ! A120  A(233,21,234)         106.6393         calculate D2E/DX2 analytically  !
 ! A121  A(21,22,23)           112.6231         calculate D2E/DX2 analytically  !
 ! A122  A(21,22,235)          109.1905         calculate D2E/DX2 analytically  !
 ! A123  A(21,22,236)          108.9511         calculate D2E/DX2 analytically  !
 ! A124  A(23,22,235)          111.6319         calculate D2E/DX2 analytically  !
 ! A125  A(23,22,236)          108.7318         calculate D2E/DX2 analytically  !
 ! A126  A(235,22,236)         105.4298         calculate D2E/DX2 analytically  !
 ! A127  A(22,23,24)           118.717          calculate D2E/DX2 analytically  !
 ! A128  A(22,23,25)           121.1896         calculate D2E/DX2 analytically  !
 ! A129  A(24,23,25)           120.034          calculate D2E/DX2 analytically  !
 ! A130  A(23,24,26)           119.6041         calculate D2E/DX2 analytically  !
 ! A131  A(23,24,237)          121.0335         calculate D2E/DX2 analytically  !
 ! A132  A(26,24,237)          119.0549         calculate D2E/DX2 analytically  !
 ! A133  A(23,25,27)           119.9207         calculate D2E/DX2 analytically  !
 ! A134  A(23,25,238)          120.1269         calculate D2E/DX2 analytically  !
 ! A135  A(27,25,238)          119.9329         calculate D2E/DX2 analytically  !
 ! A136  A(24,26,28)           120.8155         calculate D2E/DX2 analytically  !
 ! A137  A(24,26,239)          121.6061         calculate D2E/DX2 analytically  !
 ! A138  A(24,26,262)          110.9862         calculate D2E/DX2 analytically  !
 ! A139  A(28,26,239)          117.4844         calculate D2E/DX2 analytically  !
 ! A140  A(28,26,262)           85.5608         calculate D2E/DX2 analytically  !
 ! A141  A(239,26,262)          75.9365         calculate D2E/DX2 analytically  !
 ! A142  A(25,27,28)           119.755          calculate D2E/DX2 analytically  !
 ! A143  A(25,27,240)          119.5787         calculate D2E/DX2 analytically  !
 ! A144  A(28,27,240)          120.6536         calculate D2E/DX2 analytically  !
 ! A145  A(26,28,27)           119.5618         calculate D2E/DX2 analytically  !
 ! A146  A(26,28,29)           118.682          calculate D2E/DX2 analytically  !
 ! A147  A(27,28,29)           121.7498         calculate D2E/DX2 analytically  !
 ! A148  A(28,29,241)          111.162          calculate D2E/DX2 analytically  !
 ! A149  A(28,29,403)           93.4714         calculate D2E/DX2 analytically  !
 ! A150  A(241,29,403)          70.8753         calculate D2E/DX2 analytically  !
 ! A151  A(31,30,242)          111.5826         calculate D2E/DX2 analytically  !
 ! A152  A(31,30,243)          110.8888         calculate D2E/DX2 analytically  !
 ! A153  A(31,30,244)          110.9105         calculate D2E/DX2 analytically  !
 ! A154  A(31,30,415)          107.3097         calculate D2E/DX2 analytically  !
 ! A155  A(242,30,243)         107.9798         calculate D2E/DX2 analytically  !
 ! A156  A(242,30,244)         108.0026         calculate D2E/DX2 analytically  !
 ! A157  A(242,30,415)          27.6499         calculate D2E/DX2 analytically  !
 ! A158  A(243,30,244)         107.3079         calculate D2E/DX2 analytically  !
 ! A159  A(243,30,415)          85.1656         calculate D2E/DX2 analytically  !
 ! A160  A(244,30,415)         131.4553         calculate D2E/DX2 analytically  !
 ! A161  A(30,31,32)           110.9251         calculate D2E/DX2 analytically  !
 ! A162  A(30,31,245)          109.1836         calculate D2E/DX2 analytically  !
 ! A163  A(30,31,246)          109.2663         calculate D2E/DX2 analytically  !
 ! A164  A(32,31,245)          110.5413         calculate D2E/DX2 analytically  !
 ! A165  A(32,31,246)          110.5404         calculate D2E/DX2 analytically  !
 ! A166  A(245,31,246)         106.2625         calculate D2E/DX2 analytically  !
 ! A167  A(31,32,33)           119.9204         calculate D2E/DX2 analytically  !
 ! A168  A(31,32,34)           119.3797         calculate D2E/DX2 analytically  !
 ! A169  A(33,32,34)           120.46           calculate D2E/DX2 analytically  !
 ! A170  A(32,33,35)           119.6836         calculate D2E/DX2 analytically  !
 ! A171  A(32,33,247)          119.6538         calculate D2E/DX2 analytically  !
 ! A172  A(35,33,247)          120.2944         calculate D2E/DX2 analytically  !
 ! A173  A(32,34,36)           118.6668         calculate D2E/DX2 analytically  !
 ! A174  A(32,34,248)          120.1919         calculate D2E/DX2 analytically  !
 ! A175  A(36,34,248)          120.8108         calculate D2E/DX2 analytically  !
 ! A176  A(33,35,37)           119.6369         calculate D2E/DX2 analytically  !
 ! A177  A(33,35,249)          118.9682         calculate D2E/DX2 analytically  !
 ! A178  A(37,35,249)          121.2928         calculate D2E/DX2 analytically  !
 ! A179  A(34,36,37)           121.0914         calculate D2E/DX2 analytically  !
 ! A180  A(34,36,250)          123.4355         calculate D2E/DX2 analytically  !
 ! A181  A(37,36,250)          114.7205         calculate D2E/DX2 analytically  !
 ! A182  A(35,37,36)           119.5092         calculate D2E/DX2 analytically  !
 ! A183  A(35,37,251)          122.0081         calculate D2E/DX2 analytically  !
 ! A184  A(36,37,251)          118.479          calculate D2E/DX2 analytically  !
 ! A185  A(39,38,252)          111.1667         calculate D2E/DX2 analytically  !
 ! A186  A(39,38,253)          111.434          calculate D2E/DX2 analytically  !
 ! A187  A(39,38,254)          109.0434         calculate D2E/DX2 analytically  !
 ! A188  A(252,38,253)         107.389          calculate D2E/DX2 analytically  !
 ! A189  A(252,38,254)         108.7818         calculate D2E/DX2 analytically  !
 ! A190  A(253,38,254)         108.9611         calculate D2E/DX2 analytically  !
 ! A191  A(38,39,40)           112.3047         calculate D2E/DX2 analytically  !
 ! A192  A(38,39,255)          109.7369         calculate D2E/DX2 analytically  !
 ! A193  A(38,39,256)          107.2493         calculate D2E/DX2 analytically  !
 ! A194  A(38,39,308)          144.7892         calculate D2E/DX2 analytically  !
 ! A195  A(40,39,255)          109.2445         calculate D2E/DX2 analytically  !
 ! A196  A(40,39,256)          110.8997         calculate D2E/DX2 analytically  !
 ! A197  A(255,39,256)         107.2668         calculate D2E/DX2 analytically  !
 ! A198  A(255,39,308)         103.6267         calculate D2E/DX2 analytically  !
 ! A199  A(256,39,308)          50.4634         calculate D2E/DX2 analytically  !
 ! A200  A(39,40,41)           114.3674         calculate D2E/DX2 analytically  !
 ! A201  A(39,40,257)          110.4381         calculate D2E/DX2 analytically  !
 ! A202  A(39,40,258)          106.1068         calculate D2E/DX2 analytically  !
 ! A203  A(41,40,257)          105.9365         calculate D2E/DX2 analytically  !
 ! A204  A(41,40,258)          117.3742         calculate D2E/DX2 analytically  !
 ! A205  A(41,40,308)           80.8242         calculate D2E/DX2 analytically  !
 ! A206  A(257,40,258)         101.8538         calculate D2E/DX2 analytically  !
 ! A207  A(257,40,308)          55.9274         calculate D2E/DX2 analytically  !
 ! A208  A(258,40,308)         155.9478         calculate D2E/DX2 analytically  !
 ! A209  A(40,41,42)           116.9913         calculate D2E/DX2 analytically  !
 ! A210  A(40,41,43)           117.8767         calculate D2E/DX2 analytically  !
 ! A211  A(42,41,43)           124.8525         calculate D2E/DX2 analytically  !
 ! A212  A(45,44,259)          110.1842         calculate D2E/DX2 analytically  !
 ! A213  A(45,44,260)          110.7204         calculate D2E/DX2 analytically  !
 ! A214  A(45,44,261)          109.7598         calculate D2E/DX2 analytically  !
 ! A215  A(259,44,260)         108.4868         calculate D2E/DX2 analytically  !
 ! A216  A(259,44,261)         108.9172         calculate D2E/DX2 analytically  !
 ! A217  A(260,44,261)         108.7289         calculate D2E/DX2 analytically  !
 ! A218  A(44,45,46)           111.7389         calculate D2E/DX2 analytically  !
 ! A219  A(44,45,47)           111.3951         calculate D2E/DX2 analytically  !
 ! A220  A(44,45,262)          106.519          calculate D2E/DX2 analytically  !
 ! A221  A(46,45,47)           108.0335         calculate D2E/DX2 analytically  !
 ! A222  A(46,45,262)          110.0798         calculate D2E/DX2 analytically  !
 ! A223  A(47,45,262)          109.0518         calculate D2E/DX2 analytically  !
 ! A224  A(45,46,239)           89.8529         calculate D2E/DX2 analytically  !
 ! A225  A(45,46,263)          111.2405         calculate D2E/DX2 analytically  !
 ! A226  A(45,46,264)          108.0754         calculate D2E/DX2 analytically  !
 ! A227  A(45,46,265)          113.2692         calculate D2E/DX2 analytically  !
 ! A228  A(239,46,263)          55.2654         calculate D2E/DX2 analytically  !
 ! A229  A(239,46,264)         158.7476         calculate D2E/DX2 analytically  !
 ! A230  A(239,46,265)          73.9996         calculate D2E/DX2 analytically  !
 ! A231  A(263,46,264)         106.1441         calculate D2E/DX2 analytically  !
 ! A232  A(263,46,265)         110.1532         calculate D2E/DX2 analytically  !
 ! A233  A(264,46,265)         107.6167         calculate D2E/DX2 analytically  !
 ! A234  A(45,47,266)          107.3081         calculate D2E/DX2 analytically  !
 ! A235  A(45,47,269)          101.0168         calculate D2E/DX2 analytically  !
 ! A236  A(266,47,269)         109.6004         calculate D2E/DX2 analytically  !
 ! A237  A(178,48,259)          98.9346         calculate D2E/DX2 analytically  !
 ! A238  A(178,48,267)          64.9113         calculate D2E/DX2 analytically  !
 ! A239  A(178,48,268)         121.8878         calculate D2E/DX2 analytically  !
 ! A240  A(178,48,269)         127.3425         calculate D2E/DX2 analytically  !
 ! A241  A(178,48,270)          44.846          calculate D2E/DX2 analytically  !
 ! A242  A(259,48,267)         142.1205         calculate D2E/DX2 analytically  !
 ! A243  A(259,48,268)         107.969          calculate D2E/DX2 analytically  !
 ! A244  A(259,48,269)          51.7767         calculate D2E/DX2 analytically  !
 ! A245  A(259,48,270)          61.1034         calculate D2E/DX2 analytically  !
 ! A246  A(267,48,268)         109.5628         calculate D2E/DX2 analytically  !
 ! A247  A(267,48,269)         109.3154         calculate D2E/DX2 analytically  !
 ! A248  A(267,48,270)         109.6409         calculate D2E/DX2 analytically  !
 ! A249  A(268,48,269)         109.5192         calculate D2E/DX2 analytically  !
 ! A250  A(268,48,270)         109.5309         calculate D2E/DX2 analytically  !
 ! A251  A(269,48,270)         109.2574         calculate D2E/DX2 analytically  !
 ! A252  A(50,49,176)          114.7599         calculate D2E/DX2 analytically  !
 ! A253  A(50,49,177)          112.125          calculate D2E/DX2 analytically  !
 ! A254  A(176,49,177)         109.1154         calculate D2E/DX2 analytically  !
 ! A255  A(49,50,51)           108.6684         calculate D2E/DX2 analytically  !
 ! A256  A(49,50,53)           108.6611         calculate D2E/DX2 analytically  !
 ! A257  A(49,50,175)          108.5781         calculate D2E/DX2 analytically  !
 ! A258  A(51,50,53)           113.7483         calculate D2E/DX2 analytically  !
 ! A259  A(51,50,175)          107.8855         calculate D2E/DX2 analytically  !
 ! A260  A(53,50,175)          109.1873         calculate D2E/DX2 analytically  !
 ! A261  A(50,51,52)           121.0998         calculate D2E/DX2 analytically  !
 ! A262  A(50,51,57)           117.4326         calculate D2E/DX2 analytically  !
 ! A263  A(52,51,57)           121.4628         calculate D2E/DX2 analytically  !
 ! A264  A(51,52,404)          138.012          calculate D2E/DX2 analytically  !
 ! A265  A(50,53,54)           110.0514         calculate D2E/DX2 analytically  !
 ! A266  A(50,53,55)           112.1257         calculate D2E/DX2 analytically  !
 ! A267  A(50,53,166)          108.14           calculate D2E/DX2 analytically  !
 ! A268  A(54,53,55)           108.7449         calculate D2E/DX2 analytically  !
 ! A269  A(54,53,166)          108.3431         calculate D2E/DX2 analytically  !
 ! A270  A(55,53,166)          109.3621         calculate D2E/DX2 analytically  !
 ! A271  A(53,54,56)           115.8227         calculate D2E/DX2 analytically  !
 ! A272  A(53,54,170)          109.0388         calculate D2E/DX2 analytically  !
 ! A273  A(53,54,171)          107.2649         calculate D2E/DX2 analytically  !
 ! A274  A(56,54,170)          108.196          calculate D2E/DX2 analytically  !
 ! A275  A(56,54,171)          109.6813         calculate D2E/DX2 analytically  !
 ! A276  A(170,54,171)         106.4481         calculate D2E/DX2 analytically  !
 ! A277  A(53,55,167)          111.2904         calculate D2E/DX2 analytically  !
 ! A278  A(53,55,168)          111.3292         calculate D2E/DX2 analytically  !
 ! A279  A(53,55,169)          110.4267         calculate D2E/DX2 analytically  !
 ! A280  A(167,55,168)         107.6598         calculate D2E/DX2 analytically  !
 ! A281  A(167,55,169)         107.4671         calculate D2E/DX2 analytically  !
 ! A282  A(168,55,169)         108.5229         calculate D2E/DX2 analytically  !
 ! A283  A(54,56,172)          112.4686         calculate D2E/DX2 analytically  !
 ! A284  A(54,56,173)          111.8144         calculate D2E/DX2 analytically  !
 ! A285  A(54,56,174)          110.1869         calculate D2E/DX2 analytically  !
 ! A286  A(172,56,173)         107.8699         calculate D2E/DX2 analytically  !
 ! A287  A(172,56,174)         107.3965         calculate D2E/DX2 analytically  !
 ! A288  A(173,56,174)         106.8428         calculate D2E/DX2 analytically  !
 ! A289  A(51,57,58)           121.1819         calculate D2E/DX2 analytically  !
 ! A290  A(51,57,186)          118.5266         calculate D2E/DX2 analytically  !
 ! A291  A(58,57,186)          118.5918         calculate D2E/DX2 analytically  !
 ! A292  A(57,58,59)           110.6452         calculate D2E/DX2 analytically  !
 ! A293  A(57,58,61)           109.0107         calculate D2E/DX2 analytically  !
 ! A294  A(57,58,185)          109.4526         calculate D2E/DX2 analytically  !
 ! A295  A(59,58,61)           111.441          calculate D2E/DX2 analytically  !
 ! A296  A(59,58,185)          105.4426         calculate D2E/DX2 analytically  !
 ! A297  A(61,58,185)          110.8038         calculate D2E/DX2 analytically  !
 ! A298  A(58,59,60)           120.0005         calculate D2E/DX2 analytically  !
 ! A299  A(58,59,187)          119.9978         calculate D2E/DX2 analytically  !
 ! A300  A(60,59,187)          120.0018         calculate D2E/DX2 analytically  !
 ! A301  A(58,61,62)           113.7534         calculate D2E/DX2 analytically  !
 ! A302  A(58,61,178)          109.2491         calculate D2E/DX2 analytically  !
 ! A303  A(58,61,179)          107.131          calculate D2E/DX2 analytically  !
 ! A304  A(62,61,178)          110.3721         calculate D2E/DX2 analytically  !
 ! A305  A(62,61,179)          110.228          calculate D2E/DX2 analytically  !
 ! A306  A(178,61,179)         105.7535         calculate D2E/DX2 analytically  !
 ! A307  A(61,62,63)           120.0347         calculate D2E/DX2 analytically  !
 ! A308  A(61,62,64)           119.7363         calculate D2E/DX2 analytically  !
 ! A309  A(63,62,64)           120.2106         calculate D2E/DX2 analytically  !
 ! A310  A(62,63,65)           119.9322         calculate D2E/DX2 analytically  !
 ! A311  A(62,63,180)          120.5894         calculate D2E/DX2 analytically  !
 ! A312  A(65,63,180)          119.4774         calculate D2E/DX2 analytically  !
 ! A313  A(62,64,66)           119.794          calculate D2E/DX2 analytically  !
 ! A314  A(62,64,181)          119.9877         calculate D2E/DX2 analytically  !
 ! A315  A(66,64,181)          120.2152         calculate D2E/DX2 analytically  !
 ! A316  A(63,65,67)           119.9357         calculate D2E/DX2 analytically  !
 ! A317  A(63,65,182)          120.0029         calculate D2E/DX2 analytically  !
 ! A318  A(67,65,182)          120.0562         calculate D2E/DX2 analytically  !
 ! A319  A(64,66,67)           120.0635         calculate D2E/DX2 analytically  !
 ! A320  A(64,66,183)          120.017          calculate D2E/DX2 analytically  !
 ! A321  A(67,66,183)          119.9193         calculate D2E/DX2 analytically  !
 ! A322  A(65,67,66)           120.053          calculate D2E/DX2 analytically  !
 ! A323  A(65,67,184)          120.026          calculate D2E/DX2 analytically  !
 ! A324  A(66,67,184)          119.9208         calculate D2E/DX2 analytically  !
 ! A325  A(69,68,271)          111.1243         calculate D2E/DX2 analytically  !
 ! A326  A(69,68,272)          111.0122         calculate D2E/DX2 analytically  !
 ! A327  A(69,68,273)          111.1765         calculate D2E/DX2 analytically  !
 ! A328  A(271,68,272)         108.0008         calculate D2E/DX2 analytically  !
 ! A329  A(271,68,273)         107.8176         calculate D2E/DX2 analytically  !
 ! A330  A(272,68,273)         107.5509         calculate D2E/DX2 analytically  !
 ! A331  A(68,69,70)           113.5837         calculate D2E/DX2 analytically  !
 ! A332  A(68,69,274)          109.2228         calculate D2E/DX2 analytically  !
 ! A333  A(68,69,275)          108.9103         calculate D2E/DX2 analytically  !
 ! A334  A(70,69,274)          109.2861         calculate D2E/DX2 analytically  !
 ! A335  A(70,69,275)          109.5364         calculate D2E/DX2 analytically  !
 ! A336  A(274,69,275)         106.0243         calculate D2E/DX2 analytically  !
 ! A337  A(69,70,71)           120.2547         calculate D2E/DX2 analytically  !
 ! A338  A(69,70,72)           119.743          calculate D2E/DX2 analytically  !
 ! A339  A(71,70,72)           119.9821         calculate D2E/DX2 analytically  !
 ! A340  A(70,71,73)           120.0166         calculate D2E/DX2 analytically  !
 ! A341  A(70,71,276)          120.2002         calculate D2E/DX2 analytically  !
 ! A342  A(73,71,276)          119.7804         calculate D2E/DX2 analytically  !
 ! A343  A(70,72,74)           119.9627         calculate D2E/DX2 analytically  !
 ! A344  A(70,72,277)          120.2209         calculate D2E/DX2 analytically  !
 ! A345  A(74,72,277)          119.8066         calculate D2E/DX2 analytically  !
 ! A346  A(71,73,75)           119.9511         calculate D2E/DX2 analytically  !
 ! A347  A(71,73,278)          120.2797         calculate D2E/DX2 analytically  !
 ! A348  A(75,73,278)          119.7574         calculate D2E/DX2 analytically  !
 ! A349  A(72,74,75)           120.0575         calculate D2E/DX2 analytically  !
 ! A350  A(72,74,279)          120.6466         calculate D2E/DX2 analytically  !
 ! A351  A(75,74,279)          119.2878         calculate D2E/DX2 analytically  !
 ! A352  A(73,75,74)           119.9297         calculate D2E/DX2 analytically  !
 ! A353  A(73,75,76)           120.3322         calculate D2E/DX2 analytically  !
 ! A354  A(74,75,76)           119.7375         calculate D2E/DX2 analytically  !
 ! A355  A(75,76,229)           94.1913         calculate D2E/DX2 analytically  !
 ! A356  A(75,76,280)          110.193          calculate D2E/DX2 analytically  !
 ! A357  A(75,76,400)          101.4692         calculate D2E/DX2 analytically  !
 ! A358  A(75,76,409)          140.9998         calculate D2E/DX2 analytically  !
 ! A359  A(229,76,280)          84.0723         calculate D2E/DX2 analytically  !
 ! A360  A(229,76,400)          61.625          calculate D2E/DX2 analytically  !
 ! A361  A(229,76,409)         122.3825         calculate D2E/DX2 analytically  !
 ! A362  A(280,76,400)         134.7163         calculate D2E/DX2 analytically  !
 ! A363  A(280,76,409)          88.4388         calculate D2E/DX2 analytically  !
 ! A364  A(400,76,409)          86.5641         calculate D2E/DX2 analytically  !
 ! A365  A(78,77,281)          111.3444         calculate D2E/DX2 analytically  !
 ! A366  A(78,77,282)          111.2578         calculate D2E/DX2 analytically  !
 ! A367  A(78,77,283)          111.6845         calculate D2E/DX2 analytically  !
 ! A368  A(281,77,282)         108.1403         calculate D2E/DX2 analytically  !
 ! A369  A(281,77,283)         107.7824         calculate D2E/DX2 analytically  !
 ! A370  A(282,77,283)         106.4074         calculate D2E/DX2 analytically  !
 ! A371  A(77,78,79)           113.1836         calculate D2E/DX2 analytically  !
 ! A372  A(77,78,284)          109.6024         calculate D2E/DX2 analytically  !
 ! A373  A(77,78,285)          109.2782         calculate D2E/DX2 analytically  !
 ! A374  A(79,78,284)          109.4129         calculate D2E/DX2 analytically  !
 ! A375  A(79,78,285)          108.7447         calculate D2E/DX2 analytically  !
 ! A376  A(284,78,285)         106.3895         calculate D2E/DX2 analytically  !
 ! A377  A(78,79,80)           111.1669         calculate D2E/DX2 analytically  !
 ! A378  A(78,79,81)           110.0069         calculate D2E/DX2 analytically  !
 ! A379  A(78,79,286)          108.2909         calculate D2E/DX2 analytically  !
 ! A380  A(80,79,81)           110.3058         calculate D2E/DX2 analytically  !
 ! A381  A(80,79,286)          108.4405         calculate D2E/DX2 analytically  !
 ! A382  A(81,79,286)          108.5541         calculate D2E/DX2 analytically  !
 ! A383  A(79,80,287)          111.4435         calculate D2E/DX2 analytically  !
 ! A384  A(79,80,288)          111.5963         calculate D2E/DX2 analytically  !
 ! A385  A(79,80,289)          110.7837         calculate D2E/DX2 analytically  !
 ! A386  A(287,80,288)         107.6827         calculate D2E/DX2 analytically  !
 ! A387  A(287,80,289)         107.6373         calculate D2E/DX2 analytically  !
 ! A388  A(288,80,289)         107.5058         calculate D2E/DX2 analytically  !
 ! A389  A(79,81,290)          111.0052         calculate D2E/DX2 analytically  !
 ! A390  A(79,81,291)          112.7449         calculate D2E/DX2 analytically  !
 ! A391  A(79,81,292)          110.7578         calculate D2E/DX2 analytically  !
 ! A392  A(290,81,291)         106.9751         calculate D2E/DX2 analytically  !
 ! A393  A(290,81,292)         107.2761         calculate D2E/DX2 analytically  !
 ! A394  A(291,81,292)         107.835          calculate D2E/DX2 analytically  !
 ! A395  A(83,82,293)          111.3777         calculate D2E/DX2 analytically  !
 ! A396  A(83,82,294)          110.2737         calculate D2E/DX2 analytically  !
 ! A397  A(83,82,295)          110.9635         calculate D2E/DX2 analytically  !
 ! A398  A(293,82,294)         107.3614         calculate D2E/DX2 analytically  !
 ! A399  A(293,82,295)         108.2025         calculate D2E/DX2 analytically  !
 ! A400  A(294,82,295)         108.5383         calculate D2E/DX2 analytically  !
 ! A401  A(82,83,84)           108.2693         calculate D2E/DX2 analytically  !
 ! A402  A(82,83,296)          112.7665         calculate D2E/DX2 analytically  !
 ! A403  A(82,83,297)          111.5104         calculate D2E/DX2 analytically  !
 ! A404  A(84,83,296)          110.6896         calculate D2E/DX2 analytically  !
 ! A405  A(84,83,297)          105.4708         calculate D2E/DX2 analytically  !
 ! A406  A(296,83,297)         107.9005         calculate D2E/DX2 analytically  !
 ! A407  A(83,84,215)          144.375          calculate D2E/DX2 analytically  !
 ! A408  A(83,84,298)           96.9436         calculate D2E/DX2 analytically  !
 ! A409  A(215,84,298)         113.4181         calculate D2E/DX2 analytically  !
 ! A410  A(86,85,299)          111.3111         calculate D2E/DX2 analytically  !
 ! A411  A(86,85,300)          109.8683         calculate D2E/DX2 analytically  !
 ! A412  A(86,85,301)          111.8227         calculate D2E/DX2 analytically  !
 ! A413  A(299,85,300)         108.3473         calculate D2E/DX2 analytically  !
 ! A414  A(299,85,301)         108.0741         calculate D2E/DX2 analytically  !
 ! A415  A(300,85,301)         107.2667         calculate D2E/DX2 analytically  !
 ! A416  A(85,86,87)           114.1057         calculate D2E/DX2 analytically  !
 ! A417  A(85,86,302)          108.3397         calculate D2E/DX2 analytically  !
 ! A418  A(85,86,303)          109.059          calculate D2E/DX2 analytically  !
 ! A419  A(87,86,302)          110.1071         calculate D2E/DX2 analytically  !
 ! A420  A(87,86,303)          109.0299         calculate D2E/DX2 analytically  !
 ! A421  A(302,86,303)         105.8717         calculate D2E/DX2 analytically  !
 ! A422  A(86,87,88)           121.0466         calculate D2E/DX2 analytically  !
 ! A423  A(86,87,89)           118.837          calculate D2E/DX2 analytically  !
 ! A424  A(88,87,89)           120.0397         calculate D2E/DX2 analytically  !
 ! A425  A(87,88,90)           119.6436         calculate D2E/DX2 analytically  !
 ! A426  A(87,88,304)          119.9086         calculate D2E/DX2 analytically  !
 ! A427  A(90,88,304)          120.3893         calculate D2E/DX2 analytically  !
 ! A428  A(87,89,91)           120.0525         calculate D2E/DX2 analytically  !
 ! A429  A(87,89,305)          120.0641         calculate D2E/DX2 analytically  !
 ! A430  A(91,89,305)          119.752          calculate D2E/DX2 analytically  !
 ! A431  A(88,90,92)           119.9707         calculate D2E/DX2 analytically  !
 ! A432  A(88,90,306)          120.4738         calculate D2E/DX2 analytically  !
 ! A433  A(92,90,306)          119.4554         calculate D2E/DX2 analytically  !
 ! A434  A(89,91,92)           119.8692         calculate D2E/DX2 analytically  !
 ! A435  A(89,91,307)          121.7366         calculate D2E/DX2 analytically  !
 ! A436  A(92,91,307)          118.2564         calculate D2E/DX2 analytically  !
 ! A437  A(90,92,91)           119.9459         calculate D2E/DX2 analytically  !
 ! A438  A(90,92,93)           120.6855         calculate D2E/DX2 analytically  !
 ! A439  A(91,92,93)           119.3685         calculate D2E/DX2 analytically  !
 ! A440  A(92,93,308)          109.7069         calculate D2E/DX2 analytically  !
 ! A441  A(95,94,309)          111.5721         calculate D2E/DX2 analytically  !
 ! A442  A(95,94,310)          110.3454         calculate D2E/DX2 analytically  !
 ! A443  A(95,94,311)          112.0659         calculate D2E/DX2 analytically  !
 ! A444  A(309,94,310)         108.3151         calculate D2E/DX2 analytically  !
 ! A445  A(309,94,311)         107.3799         calculate D2E/DX2 analytically  !
 ! A446  A(310,94,311)         106.9614         calculate D2E/DX2 analytically  !
 ! A447  A(94,95,96)           112.9134         calculate D2E/DX2 analytically  !
 ! A448  A(94,95,312)          108.5531         calculate D2E/DX2 analytically  !
 ! A449  A(94,95,313)          110.6995         calculate D2E/DX2 analytically  !
 ! A450  A(96,95,312)          108.7773         calculate D2E/DX2 analytically  !
 ! A451  A(96,95,313)          109.5201         calculate D2E/DX2 analytically  !
 ! A452  A(312,95,313)         106.1279         calculate D2E/DX2 analytically  !
 ! A453  A(95,96,97)           110.877          calculate D2E/DX2 analytically  !
 ! A454  A(95,96,98)           109.8183         calculate D2E/DX2 analytically  !
 ! A455  A(95,96,314)          107.9892         calculate D2E/DX2 analytically  !
 ! A456  A(97,96,98)           109.9373         calculate D2E/DX2 analytically  !
 ! A457  A(97,96,314)          109.3018         calculate D2E/DX2 analytically  !
 ! A458  A(98,96,314)          108.8684         calculate D2E/DX2 analytically  !
 ! A459  A(96,97,297)          101.2476         calculate D2E/DX2 analytically  !
 ! A460  A(96,97,315)          111.2587         calculate D2E/DX2 analytically  !
 ! A461  A(96,97,316)          111.9429         calculate D2E/DX2 analytically  !
 ! A462  A(96,97,317)          110.2127         calculate D2E/DX2 analytically  !
 ! A463  A(297,97,315)          66.566          calculate D2E/DX2 analytically  !
 ! A464  A(297,97,316)          50.5375         calculate D2E/DX2 analytically  !
 ! A465  A(297,97,317)         147.5182         calculate D2E/DX2 analytically  !
 ! A466  A(315,97,316)         107.9122         calculate D2E/DX2 analytically  !
 ! A467  A(315,97,317)         107.5198         calculate D2E/DX2 analytically  !
 ! A468  A(316,97,317)         107.8202         calculate D2E/DX2 analytically  !
 ! A469  A(96,98,318)          111.8831         calculate D2E/DX2 analytically  !
 ! A470  A(96,98,319)          109.9581         calculate D2E/DX2 analytically  !
 ! A471  A(96,98,320)          112.0001         calculate D2E/DX2 analytically  !
 ! A472  A(318,98,319)         107.8774         calculate D2E/DX2 analytically  !
 ! A473  A(318,98,320)         106.5309         calculate D2E/DX2 analytically  !
 ! A474  A(319,98,320)         108.4128         calculate D2E/DX2 analytically  !
 ! A475  A(100,99,321)         109.4409         calculate D2E/DX2 analytically  !
 ! A476  A(100,99,322)         111.6185         calculate D2E/DX2 analytically  !
 ! A477  A(100,99,323)         110.3101         calculate D2E/DX2 analytically  !
 ! A478  A(321,99,322)         108.4325         calculate D2E/DX2 analytically  !
 ! A479  A(321,99,323)         108.6614         calculate D2E/DX2 analytically  !
 ! A480  A(322,99,323)         108.3075         calculate D2E/DX2 analytically  !
 ! A481  A(99,100,101)         109.9296         calculate D2E/DX2 analytically  !
 ! A482  A(99,100,102)         110.7756         calculate D2E/DX2 analytically  !
 ! A483  A(99,100,324)         108.4789         calculate D2E/DX2 analytically  !
 ! A484  A(101,100,102)        108.9119         calculate D2E/DX2 analytically  !
 ! A485  A(101,100,324)        109.2433         calculate D2E/DX2 analytically  !
 ! A486  A(102,100,324)        109.4811         calculate D2E/DX2 analytically  !
 ! A487  A(100,101,325)        111.6279         calculate D2E/DX2 analytically  !
 ! A488  A(100,101,326)        111.0042         calculate D2E/DX2 analytically  !
 ! A489  A(100,101,327)        109.7164         calculate D2E/DX2 analytically  !
 ! A490  A(100,101,428)        166.581          calculate D2E/DX2 analytically  !
 ! A491  A(325,101,326)        107.6771         calculate D2E/DX2 analytically  !
 ! A492  A(325,101,327)        108.7357         calculate D2E/DX2 analytically  !
 ! A493  A(325,101,428)         55.8681         calculate D2E/DX2 analytically  !
 ! A494  A(326,101,327)        107.9699         calculate D2E/DX2 analytically  !
 ! A495  A(326,101,428)         71.8866         calculate D2E/DX2 analytically  !
 ! A496  A(327,101,428)         80.8473         calculate D2E/DX2 analytically  !
 ! A497  A(100,102,328)        107.8382         calculate D2E/DX2 analytically  !
 ! A498  A(104,103,329)        110.0571         calculate D2E/DX2 analytically  !
 ! A499  A(104,103,330)        111.1719         calculate D2E/DX2 analytically  !
 ! A500  A(104,103,331)        110.1547         calculate D2E/DX2 analytically  !
 ! A501  A(329,103,330)        108.1491         calculate D2E/DX2 analytically  !
 ! A502  A(329,103,331)        108.416          calculate D2E/DX2 analytically  !
 ! A503  A(330,103,331)        108.8205         calculate D2E/DX2 analytically  !
 ! A504  A(103,104,105)        112.3199         calculate D2E/DX2 analytically  !
 ! A505  A(103,104,106)        109.9166         calculate D2E/DX2 analytically  !
 ! A506  A(103,104,332)        108.2683         calculate D2E/DX2 analytically  !
 ! A507  A(105,104,106)        108.6272         calculate D2E/DX2 analytically  !
 ! A508  A(105,104,332)        109.1957         calculate D2E/DX2 analytically  !
 ! A509  A(106,104,332)        108.4383         calculate D2E/DX2 analytically  !
 ! A510  A(104,105,333)        110.7779         calculate D2E/DX2 analytically  !
 ! A511  A(104,105,334)        112.2886         calculate D2E/DX2 analytically  !
 ! A512  A(104,105,335)        110.1134         calculate D2E/DX2 analytically  !
 ! A513  A(333,105,334)        107.6202         calculate D2E/DX2 analytically  !
 ! A514  A(333,105,335)        108.3092         calculate D2E/DX2 analytically  !
 ! A515  A(334,105,335)        107.5826         calculate D2E/DX2 analytically  !
 ! A516  A(104,106,336)        111.9728         calculate D2E/DX2 analytically  !
 ! A517  A(104,106,337)        110.9163         calculate D2E/DX2 analytically  !
 ! A518  A(104,106,338)        108.991          calculate D2E/DX2 analytically  !
 ! A519  A(336,106,337)        107.6733         calculate D2E/DX2 analytically  !
 ! A520  A(336,106,338)        109.1616         calculate D2E/DX2 analytically  !
 ! A521  A(337,106,338)        108.0317         calculate D2E/DX2 analytically  !
 ! A522  A(108,107,339)        111.5609         calculate D2E/DX2 analytically  !
 ! A523  A(108,107,340)        111.0998         calculate D2E/DX2 analytically  !
 ! A524  A(108,107,341)        111.3065         calculate D2E/DX2 analytically  !
 ! A525  A(339,107,340)        107.1516         calculate D2E/DX2 analytically  !
 ! A526  A(339,107,341)        107.614          calculate D2E/DX2 analytically  !
 ! A527  A(340,107,341)        107.9088         calculate D2E/DX2 analytically  !
 ! A528  A(107,108,342)        111.3113         calculate D2E/DX2 analytically  !
 ! A529  A(107,108,343)        111.7822         calculate D2E/DX2 analytically  !
 ! A530  A(107,108,344)        109.2621         calculate D2E/DX2 analytically  !
 ! A531  A(342,108,343)        108.304          calculate D2E/DX2 analytically  !
 ! A532  A(342,108,344)        107.6325         calculate D2E/DX2 analytically  !
 ! A533  A(343,108,344)        108.4191         calculate D2E/DX2 analytically  !
 ! A534  A(110,109,345)        110.3676         calculate D2E/DX2 analytically  !
 ! A535  A(110,109,346)        111.6821         calculate D2E/DX2 analytically  !
 ! A536  A(110,109,347)        110.6987         calculate D2E/DX2 analytically  !
 ! A537  A(345,109,346)        108.1738         calculate D2E/DX2 analytically  !
 ! A538  A(345,109,347)        107.9402         calculate D2E/DX2 analytically  !
 ! A539  A(346,109,347)        107.8479         calculate D2E/DX2 analytically  !
 ! A540  A(109,110,111)        115.468          calculate D2E/DX2 analytically  !
 ! A541  A(109,110,112)        109.5898         calculate D2E/DX2 analytically  !
 ! A542  A(109,110,348)        107.5946         calculate D2E/DX2 analytically  !
 ! A543  A(111,110,112)        107.2778         calculate D2E/DX2 analytically  !
 ! A544  A(111,110,348)        108.148          calculate D2E/DX2 analytically  !
 ! A545  A(112,110,348)        108.5896         calculate D2E/DX2 analytically  !
 ! A546  A(110,111,349)        110.5463         calculate D2E/DX2 analytically  !
 ! A547  A(110,111,350)        112.3928         calculate D2E/DX2 analytically  !
 ! A548  A(110,111,351)        110.7842         calculate D2E/DX2 analytically  !
 ! A549  A(349,111,350)        107.7562         calculate D2E/DX2 analytically  !
 ! A550  A(349,111,351)        107.6796         calculate D2E/DX2 analytically  !
 ! A551  A(350,111,351)        107.4926         calculate D2E/DX2 analytically  !
 ! A552  A(110,112,352)        112.3518         calculate D2E/DX2 analytically  !
 ! A553  A(110,112,353)        111.6474         calculate D2E/DX2 analytically  !
 ! A554  A(110,112,354)        110.2982         calculate D2E/DX2 analytically  !
 ! A555  A(352,112,353)        107.2893         calculate D2E/DX2 analytically  !
 ! A556  A(352,112,354)        107.3598         calculate D2E/DX2 analytically  !
 ! A557  A(353,112,354)        107.6698         calculate D2E/DX2 analytically  !
 ! A558  A(130,113,133)        121.598          calculate D2E/DX2 analytically  !
 ! A559  A(130,113,355)        118.2186         calculate D2E/DX2 analytically  !
 ! A560  A(133,113,214)        109.3215         calculate D2E/DX2 analytically  !
 ! A561  A(133,113,355)        120.1681         calculate D2E/DX2 analytically  !
 ! A562  A(214,113,355)         81.1625         calculate D2E/DX2 analytically  !
 ! A563  A(131,114,133)        120.8205         calculate D2E/DX2 analytically  !
 ! A564  A(131,114,356)        120.601          calculate D2E/DX2 analytically  !
 ! A565  A(133,114,356)        118.485          calculate D2E/DX2 analytically  !
 ! A566  A(128,115,134)        120.8423         calculate D2E/DX2 analytically  !
 ! A567  A(128,115,357)        117.9369         calculate D2E/DX2 analytically  !
 ! A568  A(134,115,357)        121.1988         calculate D2E/DX2 analytically  !
 ! A569  A(129,116,134)        121.0171         calculate D2E/DX2 analytically  !
 ! A570  A(129,116,358)        119.5935         calculate D2E/DX2 analytically  !
 ! A571  A(134,116,358)        119.383          calculate D2E/DX2 analytically  !
 ! A572  A(123,117,135)        120.859          calculate D2E/DX2 analytically  !
 ! A573  A(123,117,359)        117.242          calculate D2E/DX2 analytically  !
 ! A574  A(135,117,359)        121.8971         calculate D2E/DX2 analytically  !
 ! A575  A(124,118,135)        120.9279         calculate D2E/DX2 analytically  !
 ! A576  A(124,118,360)        119.6077         calculate D2E/DX2 analytically  !
 ! A577  A(135,118,360)        119.4605         calculate D2E/DX2 analytically  !
 ! A578  A(120,119,121)        121.0574         calculate D2E/DX2 analytically  !
 ! A579  A(120,119,122)        121.3772         calculate D2E/DX2 analytically  !
 ! A580  A(121,119,122)        117.5535         calculate D2E/DX2 analytically  !
 ! A581  A(119,120,132)        112.6389         calculate D2E/DX2 analytically  !
 ! A582  A(119,120,361)        110.2333         calculate D2E/DX2 analytically  !
 ! A583  A(119,120,362)        109.8658         calculate D2E/DX2 analytically  !
 ! A584  A(132,120,361)        108.3843         calculate D2E/DX2 analytically  !
 ! A585  A(132,120,362)        109.509          calculate D2E/DX2 analytically  !
 ! A586  A(361,120,362)        105.9818         calculate D2E/DX2 analytically  !
 ! A587  A(119,121,144)        121.1244         calculate D2E/DX2 analytically  !
 ! A588  A(119,121,363)        121.1292         calculate D2E/DX2 analytically  !
 ! A589  A(144,121,363)        117.7008         calculate D2E/DX2 analytically  !
 ! A590  A(119,122,145)        121.298          calculate D2E/DX2 analytically  !
 ! A591  A(119,122,364)        119.6325         calculate D2E/DX2 analytically  !
 ! A592  A(145,122,364)        119.0647         calculate D2E/DX2 analytically  !
 ! A593  A(117,123,150)        121.4748         calculate D2E/DX2 analytically  !
 ! A594  A(117,123,365)        118.4092         calculate D2E/DX2 analytically  !
 ! A595  A(150,123,365)        120.1153         calculate D2E/DX2 analytically  !
 ! A596  A(118,124,150)        121.4198         calculate D2E/DX2 analytically  !
 ! A597  A(118,124,366)        118.1829         calculate D2E/DX2 analytically  !
 ! A598  A(150,124,366)        120.3963         calculate D2E/DX2 analytically  !
 ! A599  A(133,125,138)        116.4414         calculate D2E/DX2 analytically  !
 ! A600  A(133,125,367)        109.6039         calculate D2E/DX2 analytically  !
 ! A601  A(133,125,368)        107.9247         calculate D2E/DX2 analytically  !
 ! A602  A(138,125,367)        109.2748         calculate D2E/DX2 analytically  !
 ! A603  A(138,125,368)        109.2968         calculate D2E/DX2 analytically  !
 ! A604  A(367,125,368)        103.5081         calculate D2E/DX2 analytically  !
 ! A605  A(134,126,136)        112.5955         calculate D2E/DX2 analytically  !
 ! A606  A(134,126,369)        110.5644         calculate D2E/DX2 analytically  !
 ! A607  A(134,126,370)        108.9669         calculate D2E/DX2 analytically  !
 ! A608  A(136,126,369)        108.5025         calculate D2E/DX2 analytically  !
 ! A609  A(136,126,370)        110.4574         calculate D2E/DX2 analytically  !
 ! A610  A(369,126,370)        105.5192         calculate D2E/DX2 analytically  !
 ! A611  A(135,127,137)        112.6012         calculate D2E/DX2 analytically  !
 ! A612  A(135,127,371)        109.0731         calculate D2E/DX2 analytically  !
 ! A613  A(135,127,372)        110.1835         calculate D2E/DX2 analytically  !
 ! A614  A(137,127,371)        107.8613         calculate D2E/DX2 analytically  !
 ! A615  A(137,127,372)        110.0903         calculate D2E/DX2 analytically  !
 ! A616  A(371,127,372)        106.8326         calculate D2E/DX2 analytically  !
 ! A617  A(115,128,139)        121.4398         calculate D2E/DX2 analytically  !
 ! A618  A(115,128,373)        118.6162         calculate D2E/DX2 analytically  !
 ! A619  A(139,128,373)        119.9439         calculate D2E/DX2 analytically  !
 ! A620  A(116,129,139)        121.2336         calculate D2E/DX2 analytically  !
 ! A621  A(116,129,374)        118.5385         calculate D2E/DX2 analytically  !
 ! A622  A(139,129,374)        120.2267         calculate D2E/DX2 analytically  !
 ! A623  A(113,130,140)        122.0508         calculate D2E/DX2 analytically  !
 ! A624  A(113,130,375)        118.1629         calculate D2E/DX2 analytically  !
 ! A625  A(140,130,214)        113.7686         calculate D2E/DX2 analytically  !
 ! A626  A(140,130,375)        119.7356         calculate D2E/DX2 analytically  !
 ! A627  A(214,130,375)         86.8035         calculate D2E/DX2 analytically  !
 ! A628  A(114,131,140)        122.6956         calculate D2E/DX2 analytically  !
 ! A629  A(114,131,376)        117.1327         calculate D2E/DX2 analytically  !
 ! A630  A(140,131,376)        120.1709         calculate D2E/DX2 analytically  !
 ! A631  A(120,132,160)        111.7864         calculate D2E/DX2 analytically  !
 ! A632  A(120,132,377)        112.4963         calculate D2E/DX2 analytically  !
 ! A633  A(120,132,378)        107.8488         calculate D2E/DX2 analytically  !
 ! A634  A(160,132,377)        110.1971         calculate D2E/DX2 analytically  !
 ! A635  A(160,132,378)        106.8817         calculate D2E/DX2 analytically  !
 ! A636  A(377,132,378)        107.3411         calculate D2E/DX2 analytically  !
 ! A637  A(113,133,114)        117.0667         calculate D2E/DX2 analytically  !
 ! A638  A(113,133,125)        124.9999         calculate D2E/DX2 analytically  !
 ! A639  A(114,133,125)        117.8682         calculate D2E/DX2 analytically  !
 ! A640  A(115,134,116)        118.0522         calculate D2E/DX2 analytically  !
 ! A641  A(115,134,126)        120.8238         calculate D2E/DX2 analytically  !
 ! A642  A(116,134,126)        121.1097         calculate D2E/DX2 analytically  !
 ! A643  A(117,135,118)        118.0893         calculate D2E/DX2 analytically  !
 ! A644  A(117,135,127)        120.8198         calculate D2E/DX2 analytically  !
 ! A645  A(118,135,127)        121.0797         calculate D2E/DX2 analytically  !
 ! A646  A(126,136,159)        111.7893         calculate D2E/DX2 analytically  !
 ! A647  A(126,136,379)        114.0392         calculate D2E/DX2 analytically  !
 ! A648  A(126,136,380)        109.7819         calculate D2E/DX2 analytically  !
 ! A649  A(159,136,379)        110.5158         calculate D2E/DX2 analytically  !
 ! A650  A(159,136,380)        104.6105         calculate D2E/DX2 analytically  !
 ! A651  A(379,136,380)        105.485          calculate D2E/DX2 analytically  !
 ! A652  A(127,137,157)        111.6917         calculate D2E/DX2 analytically  !
 ! A653  A(127,137,381)        110.3106         calculate D2E/DX2 analytically  !
 ! A654  A(127,137,382)        111.6555         calculate D2E/DX2 analytically  !
 ! A655  A(157,137,381)        103.7032         calculate D2E/DX2 analytically  !
 ! A656  A(157,137,382)        110.919          calculate D2E/DX2 analytically  !
 ! A657  A(381,137,382)        108.2214         calculate D2E/DX2 analytically  !
 ! A658  A(125,138,158)        114.1518         calculate D2E/DX2 analytically  !
 ! A659  A(125,138,344)        166.8439         calculate D2E/DX2 analytically  !
 ! A660  A(125,138,383)        109.8728         calculate D2E/DX2 analytically  !
 ! A661  A(125,138,384)        111.4194         calculate D2E/DX2 analytically  !
 ! A662  A(158,138,383)        103.9074         calculate D2E/DX2 analytically  !
 ! A663  A(158,138,384)        109.8252         calculate D2E/DX2 analytically  !
 ! A664  A(344,138,383)         81.7697         calculate D2E/DX2 analytically  !
 ! A665  A(344,138,384)         57.7315         calculate D2E/DX2 analytically  !
 ! A666  A(383,138,384)        107.1917         calculate D2E/DX2 analytically  !
 ! A667  A(128,139,129)        117.4145         calculate D2E/DX2 analytically  !
 ! A668  A(128,139,421)        120.5488         calculate D2E/DX2 analytically  !
 ! A669  A(129,139,421)        122.0364         calculate D2E/DX2 analytically  !
 ! A670  A(130,140,131)        115.6493         calculate D2E/DX2 analytically  !
 ! A671  A(130,140,402)        122.5505         calculate D2E/DX2 analytically  !
 ! A672  A(131,140,402)        121.1248         calculate D2E/DX2 analytically  !
 ! A673  A(165,141,385)        110.4959         calculate D2E/DX2 analytically  !
 ! A674  A(165,141,386)        110.8282         calculate D2E/DX2 analytically  !
 ! A675  A(165,141,387)        111.663          calculate D2E/DX2 analytically  !
 ! A676  A(385,141,386)        108.1557         calculate D2E/DX2 analytically  !
 ! A677  A(385,141,387)        107.7719         calculate D2E/DX2 analytically  !
 ! A678  A(386,141,387)        107.7869         calculate D2E/DX2 analytically  !
 ! A679  A(165,142,388)        110.8778         calculate D2E/DX2 analytically  !
 ! A680  A(165,142,389)        110.4888         calculate D2E/DX2 analytically  !
 ! A681  A(165,142,390)        111.6046         calculate D2E/DX2 analytically  !
 ! A682  A(388,142,389)        108.1459         calculate D2E/DX2 analytically  !
 ! A683  A(388,142,390)        107.7705         calculate D2E/DX2 analytically  !
 ! A684  A(389,142,390)        107.8147         calculate D2E/DX2 analytically  !
 ! A685  A(165,143,391)        112.0861         calculate D2E/DX2 analytically  !
 ! A686  A(165,143,392)        112.0529         calculate D2E/DX2 analytically  !
 ! A687  A(165,143,393)        109.1545         calculate D2E/DX2 analytically  !
 ! A688  A(391,143,392)        108.3831         calculate D2E/DX2 analytically  !
 ! A689  A(391,143,393)        107.4403         calculate D2E/DX2 analytically  !
 ! A690  A(392,143,393)        107.5198         calculate D2E/DX2 analytically  !
 ! A691  A(121,144,146)        121.6662         calculate D2E/DX2 analytically  !
 ! A692  A(121,144,394)        117.9753         calculate D2E/DX2 analytically  !
 ! A693  A(146,144,394)        120.3546         calculate D2E/DX2 analytically  !
 ! A694  A(122,145,146)        121.4665         calculate D2E/DX2 analytically  !
 ! A695  A(122,145,395)        118.4575         calculate D2E/DX2 analytically  !
 ! A696  A(146,145,395)        120.0749         calculate D2E/DX2 analytically  !
 ! A697  A(144,146,145)        116.891          calculate D2E/DX2 analytically  !
 ! A698  A(144,146,165)        120.0403         calculate D2E/DX2 analytically  !
 ! A699  A(145,146,165)        123.0687         calculate D2E/DX2 analytically  !
 ! A700  A(418,147,419)        108.6028         calculate D2E/DX2 analytically  !
 ! A701  A(418,147,420)        108.1949         calculate D2E/DX2 analytically  !
 ! A702  A(418,147,421)        110.9666         calculate D2E/DX2 analytically  !
 ! A703  A(419,147,420)        108.0287         calculate D2E/DX2 analytically  !
 ! A704  A(419,147,421)        111.2853         calculate D2E/DX2 analytically  !
 ! A705  A(420,147,421)        109.6629         calculate D2E/DX2 analytically  !
 ! A706  A(242,148,415)         49.9639         calculate D2E/DX2 analytically  !
 ! A707  A(242,148,416)         63.5026         calculate D2E/DX2 analytically  !
 ! A708  A(242,148,417)        102.1878         calculate D2E/DX2 analytically  !
 ! A709  A(242,148,421)        146.0603         calculate D2E/DX2 analytically  !
 ! A710  A(415,148,416)        108.5065         calculate D2E/DX2 analytically  !
 ! A711  A(415,148,417)        108.2469         calculate D2E/DX2 analytically  !
 ! A712  A(415,148,421)        110.3598         calculate D2E/DX2 analytically  !
 ! A713  A(416,148,417)        108.1648         calculate D2E/DX2 analytically  !
 ! A714  A(416,148,421)        110.4669         calculate D2E/DX2 analytically  !
 ! A715  A(417,148,421)        111.0118         calculate D2E/DX2 analytically  !
 ! A716  A(412,149,413)        108.3732         calculate D2E/DX2 analytically  !
 ! A717  A(412,149,414)        108.2553         calculate D2E/DX2 analytically  !
 ! A718  A(412,149,421)        110.6636         calculate D2E/DX2 analytically  !
 ! A719  A(413,149,414)        108.5673         calculate D2E/DX2 analytically  !
 ! A720  A(413,149,421)        110.5034         calculate D2E/DX2 analytically  !
 ! A721  A(414,149,421)        110.404          calculate D2E/DX2 analytically  !
 ! A722  A(123,150,124)        117.2291         calculate D2E/DX2 analytically  !
 ! A723  A(123,150,422)        121.3923         calculate D2E/DX2 analytically  !
 ! A724  A(124,150,422)        121.3782         calculate D2E/DX2 analytically  !
 ! A725  A(402,151,409)        115.0482         calculate D2E/DX2 analytically  !
 ! A726  A(402,151,410)        111.4356         calculate D2E/DX2 analytically  !
 ! A727  A(402,151,411)        105.7467         calculate D2E/DX2 analytically  !
 ! A728  A(409,151,410)        108.6831         calculate D2E/DX2 analytically  !
 ! A729  A(409,151,411)        107.9598         calculate D2E/DX2 analytically  !
 ! A730  A(410,151,411)        107.6377         calculate D2E/DX2 analytically  !
 ! A731  A(402,152,406)        107.1111         calculate D2E/DX2 analytically  !
 ! A732  A(402,152,407)        111.4924         calculate D2E/DX2 analytically  !
 ! A733  A(402,152,408)        115.0535         calculate D2E/DX2 analytically  !
 ! A734  A(406,152,407)        107.632          calculate D2E/DX2 analytically  !
 ! A735  A(406,152,408)        106.7073         calculate D2E/DX2 analytically  !
 ! A736  A(407,152,408)        108.4881         calculate D2E/DX2 analytically  !
 ! A737  A(402,153,403)        115.0593         calculate D2E/DX2 analytically  !
 ! A738  A(402,153,404)        110.5707         calculate D2E/DX2 analytically  !
 ! A739  A(402,153,405)        107.6265         calculate D2E/DX2 analytically  !
 ! A740  A(403,153,404)        108.6746         calculate D2E/DX2 analytically  !
 ! A741  A(403,153,405)        106.8346         calculate D2E/DX2 analytically  !
 ! A742  A(404,153,405)        107.7771         calculate D2E/DX2 analytically  !
 ! A743  A(422,154,423)        110.6827         calculate D2E/DX2 analytically  !
 ! A744  A(422,154,424)        110.5524         calculate D2E/DX2 analytically  !
 ! A745  A(422,154,425)        110.5093         calculate D2E/DX2 analytically  !
 ! A746  A(423,154,424)        108.2998         calculate D2E/DX2 analytically  !
 ! A747  A(423,154,425)        108.2248         calculate D2E/DX2 analytically  !
 ! A748  A(424,154,425)        108.491          calculate D2E/DX2 analytically  !
 ! A749  A(422,155,429)        110.9433         calculate D2E/DX2 analytically  !
 ! A750  A(422,155,430)        111.0779         calculate D2E/DX2 analytically  !
 ! A751  A(422,155,431)        110.101          calculate D2E/DX2 analytically  !
 ! A752  A(429,155,430)        108.4152         calculate D2E/DX2 analytically  !
 ! A753  A(429,155,431)        108.1563         calculate D2E/DX2 analytically  !
 ! A754  A(430,155,431)        108.0456         calculate D2E/DX2 analytically  !
 ! A755  A(325,156,422)        132.6879         calculate D2E/DX2 analytically  !
 ! A756  A(325,156,426)        101.9695         calculate D2E/DX2 analytically  !
 ! A757  A(325,156,427)         89.615          calculate D2E/DX2 analytically  !
 ! A758  A(325,156,428)         23.5053         calculate D2E/DX2 analytically  !
 ! A759  A(422,156,426)        110.5854         calculate D2E/DX2 analytically  !
 ! A760  A(422,156,427)        110.4687         calculate D2E/DX2 analytically  !
 ! A761  A(422,156,428)        110.8379         calculate D2E/DX2 analytically  !
 ! A762  A(426,156,427)        108.4578         calculate D2E/DX2 analytically  !
 ! A763  A(426,156,428)        108.2396         calculate D2E/DX2 analytically  !
 ! A764  A(427,156,428)        108.1647         calculate D2E/DX2 analytically  !
 ! A765  A(137,157,161)        124.9233         calculate D2E/DX2 analytically  !
 ! A766  A(137,157,396)        115.6859         calculate D2E/DX2 analytically  !
 ! A767  A(161,157,396)        119.3775         calculate D2E/DX2 analytically  !
 ! A768  A(138,158,163)        123.3424         calculate D2E/DX2 analytically  !
 ! A769  A(138,158,397)        117.0615         calculate D2E/DX2 analytically  !
 ! A770  A(163,158,344)        128.6808         calculate D2E/DX2 analytically  !
 ! A771  A(163,158,397)        119.4993         calculate D2E/DX2 analytically  !
 ! A772  A(344,158,397)         61.5106         calculate D2E/DX2 analytically  !
 ! A773  A(136,159,164)        124.9798         calculate D2E/DX2 analytically  !
 ! A774  A(136,159,398)        115.2294         calculate D2E/DX2 analytically  !
 ! A775  A(164,159,398)        119.6998         calculate D2E/DX2 analytically  !
 ! A776  A(132,160,162)        124.9759         calculate D2E/DX2 analytically  !
 ! A777  A(132,160,234)        112.0056         calculate D2E/DX2 analytically  !
 ! A778  A(132,160,399)        114.3708         calculate D2E/DX2 analytically  !
 ! A779  A(162,160,399)        120.6362         calculate D2E/DX2 analytically  !
 ! A780  A(234,160,399)        125.7541         calculate D2E/DX2 analytically  !
 ! A781  A(21,162,160)         147.5332         calculate D2E/DX2 analytically  !
 ! A782  A(160,162,232)        144.8123         calculate D2E/DX2 analytically  !
 ! A783  A(141,165,142)        109.0463         calculate D2E/DX2 analytically  !
 ! A784  A(141,165,143)        108.0773         calculate D2E/DX2 analytically  !
 ! A785  A(141,165,146)        109.1584         calculate D2E/DX2 analytically  !
 ! A786  A(142,165,143)        108.1306         calculate D2E/DX2 analytically  !
 ! A787  A(142,165,146)        109.0058         calculate D2E/DX2 analytically  !
 ! A788  A(143,165,146)        113.3437         calculate D2E/DX2 analytically  !
 ! A789  A(54,171,235)         150.7686         calculate D2E/DX2 analytically  !
 ! A790  A(48,178,61)          141.5545         calculate D2E/DX2 analytically  !
 ! A791  A(59,187,401)         107.9156         calculate D2E/DX2 analytically  !
 ! A792  A(1,188,200)          123.2447         calculate D2E/DX2 analytically  !
 ! A793  A(3,193,368)          133.6134         calculate D2E/DX2 analytically  !
 ! A794  A(4,195,354)          122.3471         calculate D2E/DX2 analytically  !
 ! A795  A(5,197,354)           93.0134         calculate D2E/DX2 analytically  !
 ! A796  A(5,197,397)          125.1008         calculate D2E/DX2 analytically  !
 ! A797  A(354,197,397)        109.3997         calculate D2E/DX2 analytically  !
 ! A798  A(5,198,354)          117.2923         calculate D2E/DX2 analytically  !
 ! A799  A(6,200,188)          138.5414         calculate D2E/DX2 analytically  !
 ! A800  A(9,208,356)          150.1281         calculate D2E/DX2 analytically  !
 ! A801  A(10,210,14)          158.0799         calculate D2E/DX2 analytically  !
 ! A802  A(12,214,113)         161.2985         calculate D2E/DX2 analytically  !
 ! A803  A(12,214,130)         136.0925         calculate D2E/DX2 analytically  !
 ! A804  A(12,215,84)          116.4195         calculate D2E/DX2 analytically  !
 ! A805  A(17,229,76)          142.452          calculate D2E/DX2 analytically  !
 ! A806  A(21,234,160)         146.2889         calculate D2E/DX2 analytically  !
 ! A807  A(22,235,171)         138.3422         calculate D2E/DX2 analytically  !
 ! A808  A(26,239,46)          120.3638         calculate D2E/DX2 analytically  !
 ! A809  A(30,242,148)         149.2254         calculate D2E/DX2 analytically  !
 ! A810  A(36,250,258)         114.6019         calculate D2E/DX2 analytically  !
 ! A811  A(40,258,250)         101.3655         calculate D2E/DX2 analytically  !
 ! A812  A(44,259,48)          138.7457         calculate D2E/DX2 analytically  !
 ! A813  A(26,262,45)          122.9454         calculate D2E/DX2 analytically  !
 ! A814  A(47,269,48)          166.011          calculate D2E/DX2 analytically  !
 ! A815  A(77,282,294)         143.5198         calculate D2E/DX2 analytically  !
 ! A816  A(82,294,282)         151.3423         calculate D2E/DX2 analytically  !
 ! A817  A(83,297,97)          154.2254         calculate D2E/DX2 analytically  !
 ! A818  A(85,301,310)         151.5919         calculate D2E/DX2 analytically  !
 ! A819  A(39,308,93)          136.1031         calculate D2E/DX2 analytically  !
 ! A820  A(40,308,93)          129.2726         calculate D2E/DX2 analytically  !
 ! A821  A(94,310,301)         139.1387         calculate D2E/DX2 analytically  !
 ! A822  A(99,322,329)         135.4026         calculate D2E/DX2 analytically  !
 ! A823  A(101,325,156)        122.5127         calculate D2E/DX2 analytically  !
 ! A824  A(103,329,322)        138.7778         calculate D2E/DX2 analytically  !
 ! A825  A(107,340,345)        116.492          calculate D2E/DX2 analytically  !
 ! A826  A(107,341,345)         88.7056         calculate D2E/DX2 analytically  !
 ! A827  A(108,344,138)        126.3865         calculate D2E/DX2 analytically  !
 ! A828  A(108,344,158)        121.8928         calculate D2E/DX2 analytically  !
 ! A829  A(109,345,340)        165.4425         calculate D2E/DX2 analytically  !
 ! A830  A(109,345,341)        142.5903         calculate D2E/DX2 analytically  !
 ! A831  A(340,345,341)         42.5114         calculate D2E/DX2 analytically  !
 ! A832  A(112,354,195)        159.8426         calculate D2E/DX2 analytically  !
 ! A833  A(112,354,197)        111.8016         calculate D2E/DX2 analytically  !
 ! A834  A(112,354,198)        125.4264         calculate D2E/DX2 analytically  !
 ! A835  A(195,354,197)         62.8332         calculate D2E/DX2 analytically  !
 ! A836  A(195,354,198)         64.0243         calculate D2E/DX2 analytically  !
 ! A837  A(197,354,198)         38.9088         calculate D2E/DX2 analytically  !
 ! A838  A(114,356,208)        137.6656         calculate D2E/DX2 analytically  !
 ! A839  A(125,368,193)        154.7659         calculate D2E/DX2 analytically  !
 ! A840  A(158,397,197)        117.0515         calculate D2E/DX2 analytically  !
 ! A841  A(19,400,76)          159.4798         calculate D2E/DX2 analytically  !
 ! A842  A(140,402,151)        115.2814         calculate D2E/DX2 analytically  !
 ! A843  A(140,402,152)        104.1179         calculate D2E/DX2 analytically  !
 ! A844  A(140,402,153)        111.2295         calculate D2E/DX2 analytically  !
 ! A845  A(151,402,152)        103.9814         calculate D2E/DX2 analytically  !
 ! A846  A(151,402,153)        105.3715         calculate D2E/DX2 analytically  !
 ! A847  A(152,402,153)        117.0384         calculate D2E/DX2 analytically  !
 ! A848  A(29,403,153)         166.2286         calculate D2E/DX2 analytically  !
 ! A849  A(52,404,153)         134.835          calculate D2E/DX2 analytically  !
 ! A850  A(76,409,151)         139.8649         calculate D2E/DX2 analytically  !
 ! A851  A(30,415,148)         126.8126         calculate D2E/DX2 analytically  !
 ! A852  A(139,421,147)        109.2537         calculate D2E/DX2 analytically  !
 ! A853  A(139,421,148)        109.1823         calculate D2E/DX2 analytically  !
 ! A854  A(139,421,149)        109.5906         calculate D2E/DX2 analytically  !
 ! A855  A(147,421,148)        109.4603         calculate D2E/DX2 analytically  !
 ! A856  A(147,421,149)        109.5742         calculate D2E/DX2 analytically  !
 ! A857  A(148,421,149)        109.7644         calculate D2E/DX2 analytically  !
 ! A858  A(150,422,154)        109.5554         calculate D2E/DX2 analytically  !
 ! A859  A(150,422,155)        108.4616         calculate D2E/DX2 analytically  !
 ! A860  A(150,422,156)        109.407          calculate D2E/DX2 analytically  !
 ! A861  A(154,422,155)        109.9726         calculate D2E/DX2 analytically  !
 ! A862  A(154,422,156)        109.1946         calculate D2E/DX2 analytically  !
 ! A863  A(155,422,156)        110.2338         calculate D2E/DX2 analytically  !
 ! A864  A(101,428,156)        156.5242         calculate D2E/DX2 analytically  !
 ! A865  L(232,162,234,-1,-1)  356.0662         calculate D2E/DX2 analytically  !
 ! A866  L(232,162,234,-3,-2)  331.3166         calculate D2E/DX2 analytically  !
 ! D1    D(188,1,2,3)           44.3902         calculate D2E/DX2 analytically  !
 ! D2    D(188,1,2,191)        165.8262         calculate D2E/DX2 analytically  !
 ! D3    D(188,1,2,192)        -75.7831         calculate D2E/DX2 analytically  !
 ! D4    D(189,1,2,3)          -75.5671         calculate D2E/DX2 analytically  !
 ! D5    D(189,1,2,191)         45.8689         calculate D2E/DX2 analytically  !
 ! D6    D(189,1,2,192)        164.2595         calculate D2E/DX2 analytically  !
 ! D7    D(190,1,2,3)          164.5626         calculate D2E/DX2 analytically  !
 ! D8    D(190,1,2,191)        -74.0014         calculate D2E/DX2 analytically  !
 ! D9    D(190,1,2,192)         44.3893         calculate D2E/DX2 analytically  !
 ! D10   D(2,1,188,200)         81.0608         calculate D2E/DX2 analytically  !
 ! D11   D(189,1,188,200)     -156.5042         calculate D2E/DX2 analytically  !
 ! D12   D(190,1,188,200)      -41.7733         calculate D2E/DX2 analytically  !
 ! D13   D(1,2,3,4)             58.2202         calculate D2E/DX2 analytically  !
 ! D14   D(1,2,3,5)            179.2861         calculate D2E/DX2 analytically  !
 ! D15   D(1,2,3,193)          -60.5143         calculate D2E/DX2 analytically  !
 ! D16   D(191,2,3,4)          -63.5582         calculate D2E/DX2 analytically  !
 ! D17   D(191,2,3,5)           57.5077         calculate D2E/DX2 analytically  !
 ! D18   D(191,2,3,193)        177.7073         calculate D2E/DX2 analytically  !
 ! D19   D(192,2,3,4)          178.851          calculate D2E/DX2 analytically  !
 ! D20   D(192,2,3,5)          -60.0831         calculate D2E/DX2 analytically  !
 ! D21   D(192,2,3,193)         60.1165         calculate D2E/DX2 analytically  !
 ! D22   D(2,3,4,194)          179.0569         calculate D2E/DX2 analytically  !
 ! D23   D(2,3,4,195)           60.3003         calculate D2E/DX2 analytically  !
 ! D24   D(2,3,4,196)          -60.3748         calculate D2E/DX2 analytically  !
 ! D25   D(5,3,4,194)           55.899          calculate D2E/DX2 analytically  !
 ! D26   D(5,3,4,195)          -62.8576         calculate D2E/DX2 analytically  !
 ! D27   D(5,3,4,196)          176.4673         calculate D2E/DX2 analytically  !
 ! D28   D(193,3,4,194)        -62.8068         calculate D2E/DX2 analytically  !
 ! D29   D(193,3,4,195)        178.4366         calculate D2E/DX2 analytically  !
 ! D30   D(193,3,4,196)         57.7615         calculate D2E/DX2 analytically  !
 ! D31   D(2,3,5,197)         -163.6207         calculate D2E/DX2 analytically  !
 ! D32   D(2,3,5,198)          -47.3564         calculate D2E/DX2 analytically  !
 ! D33   D(2,3,5,199)           76.1632         calculate D2E/DX2 analytically  !
 ! D34   D(4,3,5,197)          -40.3412         calculate D2E/DX2 analytically  !
 ! D35   D(4,3,5,198)           75.923          calculate D2E/DX2 analytically  !
 ! D36   D(4,3,5,199)         -160.5574         calculate D2E/DX2 analytically  !
 ! D37   D(193,3,5,197)         77.5378         calculate D2E/DX2 analytically  !
 ! D38   D(193,3,5,198)       -166.198          calculate D2E/DX2 analytically  !
 ! D39   D(193,3,5,199)        -42.6784         calculate D2E/DX2 analytically  !
 ! D40   D(2,3,193,368)       -119.3605         calculate D2E/DX2 analytically  !
 ! D41   D(4,3,193,368)        119.7052         calculate D2E/DX2 analytically  !
 ! D42   D(5,3,193,368)          2.0749         calculate D2E/DX2 analytically  !
 ! D43   D(3,4,195,354)         68.3905         calculate D2E/DX2 analytically  !
 ! D44   D(194,4,195,354)      -52.3701         calculate D2E/DX2 analytically  !
 ! D45   D(196,4,195,354)     -167.296          calculate D2E/DX2 analytically  !
 ! D46   D(3,5,197,354)        101.0667         calculate D2E/DX2 analytically  !
 ! D47   D(3,5,197,397)       -142.6027         calculate D2E/DX2 analytically  !
 ! D48   D(198,5,197,354)      -18.1716         calculate D2E/DX2 analytically  !
 ! D49   D(198,5,197,397)       98.159          calculate D2E/DX2 analytically  !
 ! D50   D(199,5,197,354)     -135.1715         calculate D2E/DX2 analytically  !
 ! D51   D(199,5,197,397)      -18.8409         calculate D2E/DX2 analytically  !
 ! D52   D(3,5,198,354)        -93.9238         calculate D2E/DX2 analytically  !
 ! D53   D(197,5,198,354)       24.1665         calculate D2E/DX2 analytically  !
 ! D54   D(199,5,198,354)      140.1164         calculate D2E/DX2 analytically  !
 ! D55   D(200,6,7,8)         -178.9937         calculate D2E/DX2 analytically  !
 ! D56   D(200,6,7,9)          -58.4591         calculate D2E/DX2 analytically  !
 ! D57   D(200,6,7,203)         60.3658         calculate D2E/DX2 analytically  !
 ! D58   D(201,6,7,8)          -59.9351         calculate D2E/DX2 analytically  !
 ! D59   D(201,6,7,9)           60.5995         calculate D2E/DX2 analytically  !
 ! D60   D(201,6,7,203)        179.4245         calculate D2E/DX2 analytically  !
 ! D61   D(202,6,7,8)           60.4993         calculate D2E/DX2 analytically  !
 ! D62   D(202,6,7,9)         -178.9662         calculate D2E/DX2 analytically  !
 ! D63   D(202,6,7,203)        -60.1412         calculate D2E/DX2 analytically  !
 ! D64   D(7,6,200,188)       -166.282          calculate D2E/DX2 analytically  !
 ! D65   D(201,6,200,188)       73.0035         calculate D2E/DX2 analytically  !
 ! D66   D(202,6,200,188)      -43.3651         calculate D2E/DX2 analytically  !
 ! D67   D(6,7,8,204)          -59.8697         calculate D2E/DX2 analytically  !
 ! D68   D(6,7,8,205)           60.1495         calculate D2E/DX2 analytically  !
 ! D69   D(6,7,8,206)          179.3277         calculate D2E/DX2 analytically  !
 ! D70   D(9,7,8,204)          179.2279         calculate D2E/DX2 analytically  !
 ! D71   D(9,7,8,205)          -60.753          calculate D2E/DX2 analytically  !
 ! D72   D(9,7,8,206)           58.4253         calculate D2E/DX2 analytically  !
 ! D73   D(203,7,8,204)         60.5253         calculate D2E/DX2 analytically  !
 ! D74   D(203,7,8,205)       -179.4555         calculate D2E/DX2 analytically  !
 ! D75   D(203,7,8,206)        -60.2773         calculate D2E/DX2 analytically  !
 ! D76   D(6,7,9,207)           55.656          calculate D2E/DX2 analytically  !
 ! D77   D(6,7,9,208)          -63.8165         calculate D2E/DX2 analytically  !
 ! D78   D(6,7,9,209)          176.802          calculate D2E/DX2 analytically  !
 ! D79   D(8,7,9,207)          178.8958         calculate D2E/DX2 analytically  !
 ! D80   D(8,7,9,208)           59.4233         calculate D2E/DX2 analytically  !
 ! D81   D(8,7,9,209)          -59.9582         calculate D2E/DX2 analytically  !
 ! D82   D(203,7,9,207)        -62.6524         calculate D2E/DX2 analytically  !
 ! D83   D(203,7,9,208)        177.8752         calculate D2E/DX2 analytically  !
 ! D84   D(203,7,9,209)         58.4936         calculate D2E/DX2 analytically  !
 ! D85   D(7,9,208,356)        111.3591         calculate D2E/DX2 analytically  !
 ! D86   D(207,9,208,356)      -11.9419         calculate D2E/DX2 analytically  !
 ! D87   D(209,9,208,356)     -126.3802         calculate D2E/DX2 analytically  !
 ! D88   D(210,10,11,12)        55.7254         calculate D2E/DX2 analytically  !
 ! D89   D(210,10,11,13)       176.3957         calculate D2E/DX2 analytically  !
 ! D90   D(210,10,11,213)      -64.5869         calculate D2E/DX2 analytically  !
 ! D91   D(211,10,11,12)       -64.2503         calculate D2E/DX2 analytically  !
 ! D92   D(211,10,11,13)        56.42           calculate D2E/DX2 analytically  !
 ! D93   D(211,10,11,213)      175.4374         calculate D2E/DX2 analytically  !
 ! D94   D(212,10,11,12)       176.4169         calculate D2E/DX2 analytically  !
 ! D95   D(212,10,11,13)       -62.9128         calculate D2E/DX2 analytically  !
 ! D96   D(212,10,11,213)       56.1047         calculate D2E/DX2 analytically  !
 ! D97   D(11,10,210,14)        75.8228         calculate D2E/DX2 analytically  !
 ! D98   D(211,10,210,14)     -162.7732         calculate D2E/DX2 analytically  !
 ! D99   D(212,10,210,14)      -46.7642         calculate D2E/DX2 analytically  !
 ! D100  D(10,11,12,214)       173.2538         calculate D2E/DX2 analytically  !
 ! D101  D(10,11,12,215)        53.7411         calculate D2E/DX2 analytically  !
 ! D102  D(10,11,12,216)       -66.3048         calculate D2E/DX2 analytically  !
 ! D103  D(13,11,12,214)        51.3815         calculate D2E/DX2 analytically  !
 ! D104  D(13,11,12,215)       -68.1312         calculate D2E/DX2 analytically  !
 ! D105  D(13,11,12,216)       171.8229         calculate D2E/DX2 analytically  !
 ! D106  D(213,11,12,214)      -66.5056         calculate D2E/DX2 analytically  !
 ! D107  D(213,11,12,215)      173.9817         calculate D2E/DX2 analytically  !
 ! D108  D(213,11,12,216)       53.9358         calculate D2E/DX2 analytically  !
 ! D109  D(10,11,13,217)       176.6182         calculate D2E/DX2 analytically  !
 ! D110  D(10,11,13,218)       -63.677          calculate D2E/DX2 analytically  !
 ! D111  D(10,11,13,219)        56.072          calculate D2E/DX2 analytically  !
 ! D112  D(12,11,13,217)       -60.4991         calculate D2E/DX2 analytically  !
 ! D113  D(12,11,13,218)        59.2057         calculate D2E/DX2 analytically  !
 ! D114  D(12,11,13,219)       178.9546         calculate D2E/DX2 analytically  !
 ! D115  D(213,11,13,217)       57.5353         calculate D2E/DX2 analytically  !
 ! D116  D(213,11,13,218)      177.2401         calculate D2E/DX2 analytically  !
 ! D117  D(213,11,13,219)      -63.0109         calculate D2E/DX2 analytically  !
 ! D118  D(11,12,214,113)       65.7449         calculate D2E/DX2 analytically  !
 ! D119  D(11,12,214,130)      117.2091         calculate D2E/DX2 analytically  !
 ! D120  D(215,12,214,113)    -173.7101         calculate D2E/DX2 analytically  !
 ! D121  D(215,12,214,130)    -122.246          calculate D2E/DX2 analytically  !
 ! D122  D(216,12,214,113)     -56.4657         calculate D2E/DX2 analytically  !
 ! D123  D(216,12,214,130)      -5.0015         calculate D2E/DX2 analytically  !
 ! D124  D(11,12,215,84)       136.8742         calculate D2E/DX2 analytically  !
 ! D125  D(214,12,215,84)       15.308          calculate D2E/DX2 analytically  !
 ! D126  D(216,12,215,84)     -101.5794         calculate D2E/DX2 analytically  !
 ! D127  D(210,14,15,223)     -125.0368         calculate D2E/DX2 analytically  !
 ! D128  D(210,14,15,224)       -4.738          calculate D2E/DX2 analytically  !
 ! D129  D(210,14,15,225)      115.2093         calculate D2E/DX2 analytically  !
 ! D130  D(220,14,15,223)      -61.1476         calculate D2E/DX2 analytically  !
 ! D131  D(220,14,15,224)       59.1513         calculate D2E/DX2 analytically  !
 ! D132  D(220,14,15,225)      179.0985         calculate D2E/DX2 analytically  !
 ! D133  D(221,14,15,223)      178.4479         calculate D2E/DX2 analytically  !
 ! D134  D(221,14,15,224)      -61.2533         calculate D2E/DX2 analytically  !
 ! D135  D(221,14,15,225)       58.694          calculate D2E/DX2 analytically  !
 ! D136  D(222,14,15,223)       58.6819         calculate D2E/DX2 analytically  !
 ! D137  D(222,14,15,224)      178.9807         calculate D2E/DX2 analytically  !
 ! D138  D(222,14,15,225)      -61.072          calculate D2E/DX2 analytically  !
 ! D139  D(15,14,210,10)       -13.1182         calculate D2E/DX2 analytically  !
 ! D140  D(220,14,210,10)     -104.2037         calculate D2E/DX2 analytically  !
 ! D141  D(221,14,210,10)       73.2412         calculate D2E/DX2 analytically  !
 ! D142  D(222,14,210,10)      162.8953         calculate D2E/DX2 analytically  !
 ! D143  D(226,16,17,18)        54.2881         calculate D2E/DX2 analytically  !
 ! D144  D(226,16,17,229)      179.0465         calculate D2E/DX2 analytically  !
 ! D145  D(226,16,17,230)      -62.8491         calculate D2E/DX2 analytically  !
 ! D146  D(227,16,17,18)       -65.7492         calculate D2E/DX2 analytically  !
 ! D147  D(227,16,17,229)       59.0091         calculate D2E/DX2 analytically  !
 ! D148  D(227,16,17,230)      177.1136         calculate D2E/DX2 analytically  !
 ! D149  D(228,16,17,18)       174.2542         calculate D2E/DX2 analytically  !
 ! D150  D(228,16,17,229)      -60.9875         calculate D2E/DX2 analytically  !
 ! D151  D(228,16,17,230)       57.117          calculate D2E/DX2 analytically  !
 ! D152  D(16,17,18,19)        112.657          calculate D2E/DX2 analytically  !
 ! D153  D(16,17,18,20)        -67.9022         calculate D2E/DX2 analytically  !
 ! D154  D(229,17,18,19)       -11.6503         calculate D2E/DX2 analytically  !
 ! D155  D(229,17,18,20)       167.7905         calculate D2E/DX2 analytically  !
 ! D156  D(230,17,18,19)      -128.029          calculate D2E/DX2 analytically  !
 ! D157  D(230,17,18,20)        51.4118         calculate D2E/DX2 analytically  !
 ! D158  D(16,17,229,76)      -107.625          calculate D2E/DX2 analytically  !
 ! D159  D(18,17,229,76)        17.6616         calculate D2E/DX2 analytically  !
 ! D160  D(230,17,229,76)      133.0312         calculate D2E/DX2 analytically  !
 ! D161  D(17,18,19,231)       176.3687         calculate D2E/DX2 analytically  !
 ! D162  D(17,18,19,400)        15.02           calculate D2E/DX2 analytically  !
 ! D163  D(20,18,19,231)        -3.0674         calculate D2E/DX2 analytically  !
 ! D164  D(20,18,19,400)      -164.416          calculate D2E/DX2 analytically  !
 ! D165  D(18,19,400,76)       -44.4532         calculate D2E/DX2 analytically  !
 ! D166  D(231,19,400,76)      154.7193         calculate D2E/DX2 analytically  !
 ! D167  D(162,21,22,23)       155.5667         calculate D2E/DX2 analytically  !
 ! D168  D(162,21,22,235)      -79.8284         calculate D2E/DX2 analytically  !
 ! D169  D(162,21,22,236)       34.8402         calculate D2E/DX2 analytically  !
 ! D170  D(232,21,22,23)        51.3084         calculate D2E/DX2 analytically  !
 ! D171  D(232,21,22,235)      175.9133         calculate D2E/DX2 analytically  !
 ! D172  D(232,21,22,236)      -69.4182         calculate D2E/DX2 analytically  !
 ! D173  D(233,21,22,23)       -69.9086         calculate D2E/DX2 analytically  !
 ! D174  D(233,21,22,235)       54.6963         calculate D2E/DX2 analytically  !
 ! D175  D(233,21,22,236)      169.3648         calculate D2E/DX2 analytically  !
 ! D176  D(234,21,22,23)       171.0877         calculate D2E/DX2 analytically  !
 ! D177  D(234,21,22,235)      -64.3074         calculate D2E/DX2 analytically  !
 ! D178  D(234,21,22,236)       50.3611         calculate D2E/DX2 analytically  !
 ! D179  D(22,21,162,160)     -123.6476         calculate D2E/DX2 analytically  !
 ! D180  D(233,21,162,160)      98.1184         calculate D2E/DX2 analytically  !
 ! D181  D(22,21,234,160)     -158.5559         calculate D2E/DX2 analytically  !
 ! D182  D(232,21,234,160)     -36.7794         calculate D2E/DX2 analytically  !
 ! D183  D(233,21,234,160)      79.0379         calculate D2E/DX2 analytically  !
 ! D184  D(21,22,23,24)         31.2663         calculate D2E/DX2 analytically  !
 ! D185  D(21,22,23,25)       -145.9318         calculate D2E/DX2 analytically  !
 ! D186  D(235,22,23,24)       -91.988          calculate D2E/DX2 analytically  !
 ! D187  D(235,22,23,25)        90.8138         calculate D2E/DX2 analytically  !
 ! D188  D(236,22,23,24)       152.1185         calculate D2E/DX2 analytically  !
 ! D189  D(236,22,23,25)       -25.0797         calculate D2E/DX2 analytically  !
 ! D190  D(21,22,235,171)     -107.0609         calculate D2E/DX2 analytically  !
 ! D191  D(23,22,235,171)       18.1219         calculate D2E/DX2 analytically  !
 ! D192  D(236,22,235,171)     136.0162         calculate D2E/DX2 analytically  !
 ! D193  D(22,23,24,26)       -174.0074         calculate D2E/DX2 analytically  !
 ! D194  D(22,23,24,237)        -0.4367         calculate D2E/DX2 analytically  !
 ! D195  D(25,23,24,26)          3.224          calculate D2E/DX2 analytically  !
 ! D196  D(25,23,24,237)       176.7947         calculate D2E/DX2 analytically  !
 ! D197  D(22,23,25,27)        178.0401         calculate D2E/DX2 analytically  !
 ! D198  D(22,23,25,238)        -0.3525         calculate D2E/DX2 analytically  !
 ! D199  D(24,23,25,27)          0.8784         calculate D2E/DX2 analytically  !
 ! D200  D(24,23,25,238)      -177.5141         calculate D2E/DX2 analytically  !
 ! D201  D(23,24,26,28)         -6.6164         calculate D2E/DX2 analytically  !
 ! D202  D(23,24,26,239)       169.7705         calculate D2E/DX2 analytically  !
 ! D203  D(23,24,26,262)      -104.2176         calculate D2E/DX2 analytically  !
 ! D204  D(237,24,26,28)       179.6853         calculate D2E/DX2 analytically  !
 ! D205  D(237,24,26,239)       -3.9279         calculate D2E/DX2 analytically  !
 ! D206  D(237,24,26,262)       82.0841         calculate D2E/DX2 analytically  !
 ! D207  D(23,25,27,28)         -1.6745         calculate D2E/DX2 analytically  !
 ! D208  D(23,25,27,240)       179.6126         calculate D2E/DX2 analytically  !
 ! D209  D(238,25,27,28)       176.7211         calculate D2E/DX2 analytically  !
 ! D210  D(238,25,27,240)       -1.9918         calculate D2E/DX2 analytically  !
 ! D211  D(24,26,28,27)          5.8132         calculate D2E/DX2 analytically  !
 ! D212  D(24,26,28,29)       -173.285          calculate D2E/DX2 analytically  !
 ! D213  D(239,26,28,27)      -170.7183         calculate D2E/DX2 analytically  !
 ! D214  D(239,26,28,29)        10.1835         calculate D2E/DX2 analytically  !
 ! D215  D(262,26,28,27)       117.65           calculate D2E/DX2 analytically  !
 ! D216  D(262,26,28,29)       -61.4482         calculate D2E/DX2 analytically  !
 ! D217  D(24,26,239,46)        67.1389         calculate D2E/DX2 analytically  !
 ! D218  D(28,26,239,46)      -116.3587         calculate D2E/DX2 analytically  !
 ! D219  D(262,26,239,46)      -39.0832         calculate D2E/DX2 analytically  !
 ! D220  D(24,26,262,45)       -86.3188         calculate D2E/DX2 analytically  !
 ! D221  D(28,26,262,45)       152.3126         calculate D2E/DX2 analytically  !
 ! D222  D(239,26,262,45)       32.5341         calculate D2E/DX2 analytically  !
 ! D223  D(25,27,28,26)         -1.629          calculate D2E/DX2 analytically  !
 ! D224  D(25,27,28,29)        177.4407         calculate D2E/DX2 analytically  !
 ! D225  D(240,27,28,26)       177.0698         calculate D2E/DX2 analytically  !
 ! D226  D(240,27,28,29)        -3.8605         calculate D2E/DX2 analytically  !
 ! D227  D(26,28,29,241)      -157.5083         calculate D2E/DX2 analytically  !
 ! D228  D(26,28,29,403)       131.6682         calculate D2E/DX2 analytically  !
 ! D229  D(27,28,29,241)        23.4141         calculate D2E/DX2 analytically  !
 ! D230  D(27,28,29,403)       -47.4094         calculate D2E/DX2 analytically  !
 ! D231  D(28,29,403,153)      -20.8431         calculate D2E/DX2 analytically  !
 ! D232  D(241,29,403,153)    -132.0515         calculate D2E/DX2 analytically  !
 ! D233  D(242,30,31,32)       179.9632         calculate D2E/DX2 analytically  !
 ! D234  D(242,30,31,245)       57.9054         calculate D2E/DX2 analytically  !
 ! D235  D(242,30,31,246)      -57.9246         calculate D2E/DX2 analytically  !
 ! D236  D(243,30,31,32)        59.5471         calculate D2E/DX2 analytically  !
 ! D237  D(243,30,31,245)      -62.5107         calculate D2E/DX2 analytically  !
 ! D238  D(243,30,31,246)     -178.3407         calculate D2E/DX2 analytically  !
 ! D239  D(244,30,31,32)       -59.577          calculate D2E/DX2 analytically  !
 ! D240  D(244,30,31,245)      178.3652         calculate D2E/DX2 analytically  !
 ! D241  D(244,30,31,246)       62.5352         calculate D2E/DX2 analytically  !
 ! D242  D(415,30,31,32)       150.9483         calculate D2E/DX2 analytically  !
 ! D243  D(415,30,31,245)       28.8905         calculate D2E/DX2 analytically  !
 ! D244  D(415,30,31,246)      -86.9395         calculate D2E/DX2 analytically  !
 ! D245  D(31,30,242,148)      -88.3209         calculate D2E/DX2 analytically  !
 ! D246  D(243,30,242,148)      33.7861         calculate D2E/DX2 analytically  !
 ! D247  D(244,30,242,148)     149.5297         calculate D2E/DX2 analytically  !
 ! D248  D(415,30,242,148)      -2.0809         calculate D2E/DX2 analytically  !
 ! D249  D(31,30,415,148)     -106.1746         calculate D2E/DX2 analytically  !
 ! D250  D(242,30,415,148)     150.2115         calculate D2E/DX2 analytically  !
 ! D251  D(243,30,415,148)       4.2177         calculate D2E/DX2 analytically  !
 ! D252  D(244,30,415,148)     113.1022         calculate D2E/DX2 analytically  !
 ! D253  D(30,31,32,33)         90.446          calculate D2E/DX2 analytically  !
 ! D254  D(30,31,32,34)        -83.9542         calculate D2E/DX2 analytically  !
 ! D255  D(245,31,32,33)      -148.2916         calculate D2E/DX2 analytically  !
 ! D256  D(245,31,32,34)        37.3082         calculate D2E/DX2 analytically  !
 ! D257  D(246,31,32,33)       -30.9204         calculate D2E/DX2 analytically  !
 ! D258  D(246,31,32,34)       154.6794         calculate D2E/DX2 analytically  !
 ! D259  D(31,32,33,35)       -164.165          calculate D2E/DX2 analytically  !
 ! D260  D(31,32,33,247)         8.8905         calculate D2E/DX2 analytically  !
 ! D261  D(34,32,33,35)         10.1739         calculate D2E/DX2 analytically  !
 ! D262  D(34,32,33,247)      -176.7706         calculate D2E/DX2 analytically  !
 ! D263  D(31,32,34,36)        164.9794         calculate D2E/DX2 analytically  !
 ! D264  D(31,32,34,248)        -8.4734         calculate D2E/DX2 analytically  !
 ! D265  D(33,32,34,36)         -9.3899         calculate D2E/DX2 analytically  !
 ! D266  D(33,32,34,248)       177.1573         calculate D2E/DX2 analytically  !
 ! D267  D(32,33,35,37)         -2.8336         calculate D2E/DX2 analytically  !
 ! D268  D(32,33,35,249)       173.5416         calculate D2E/DX2 analytically  !
 ! D269  D(247,33,35,37)      -175.844          calculate D2E/DX2 analytically  !
 ! D270  D(247,33,35,249)        0.5312         calculate D2E/DX2 analytically  !
 ! D271  D(32,34,36,37)          1.3671         calculate D2E/DX2 analytically  !
 ! D272  D(32,34,36,250)      -168.1641         calculate D2E/DX2 analytically  !
 ! D273  D(248,34,36,37)       174.778          calculate D2E/DX2 analytically  !
 ! D274  D(248,34,36,250)        5.2468         calculate D2E/DX2 analytically  !
 ! D275  D(33,35,37,36)         -5.0531         calculate D2E/DX2 analytically  !
 ! D276  D(33,35,37,251)       174.2384         calculate D2E/DX2 analytically  !
 ! D277  D(249,35,37,36)       178.6582         calculate D2E/DX2 analytically  !
 ! D278  D(249,35,37,251)       -2.0504         calculate D2E/DX2 analytically  !
 ! D279  D(34,36,37,35)          5.8288         calculate D2E/DX2 analytically  !
 ! D280  D(34,36,37,251)      -173.4876         calculate D2E/DX2 analytically  !
 ! D281  D(250,36,37,35)       176.2196         calculate D2E/DX2 analytically  !
 ! D282  D(250,36,37,251)       -3.0968         calculate D2E/DX2 analytically  !
 ! D283  D(34,36,250,258)      -16.8446         calculate D2E/DX2 analytically  !
 ! D284  D(37,36,250,258)      173.0185         calculate D2E/DX2 analytically  !
 ! D285  D(252,38,39,40)       -58.0463         calculate D2E/DX2 analytically  !
 ! D286  D(252,38,39,255)       63.6671         calculate D2E/DX2 analytically  !
 ! D287  D(252,38,39,256)      179.8728         calculate D2E/DX2 analytically  !
 ! D288  D(252,38,39,308)     -135.8566         calculate D2E/DX2 analytically  !
 ! D289  D(253,38,39,40)      -177.8018         calculate D2E/DX2 analytically  !
 ! D290  D(253,38,39,255)      -56.0885         calculate D2E/DX2 analytically  !
 ! D291  D(253,38,39,256)       60.1173         calculate D2E/DX2 analytically  !
 ! D292  D(253,38,39,308)      104.3879         calculate D2E/DX2 analytically  !
 ! D293  D(254,38,39,40)        61.881          calculate D2E/DX2 analytically  !
 ! D294  D(254,38,39,255)     -176.4056         calculate D2E/DX2 analytically  !
 ! D295  D(254,38,39,256)      -60.1999         calculate D2E/DX2 analytically  !
 ! D296  D(254,38,39,308)      -15.9293         calculate D2E/DX2 analytically  !
 ! D297  D(38,39,40,41)        -67.9406         calculate D2E/DX2 analytically  !
 ! D298  D(38,39,40,257)       172.6885         calculate D2E/DX2 analytically  !
 ! D299  D(38,39,40,258)        63.0685         calculate D2E/DX2 analytically  !
 ! D300  D(255,39,40,41)       170.0655         calculate D2E/DX2 analytically  !
 ! D301  D(255,39,40,257)       50.6947         calculate D2E/DX2 analytically  !
 ! D302  D(255,39,40,258)      -58.9253         calculate D2E/DX2 analytically  !
 ! D303  D(256,39,40,41)        52.0416         calculate D2E/DX2 analytically  !
 ! D304  D(256,39,40,257)      -67.3292         calculate D2E/DX2 analytically  !
 ! D305  D(256,39,40,258)     -176.9492         calculate D2E/DX2 analytically  !
 ! D306  D(38,39,308,93)        -4.8541         calculate D2E/DX2 analytically  !
 ! D307  D(255,39,308,93)      156.2606         calculate D2E/DX2 analytically  !
 ! D308  D(256,39,308,93)       54.9618         calculate D2E/DX2 analytically  !
 ! D309  D(39,40,41,42)         -0.0847         calculate D2E/DX2 analytically  !
 ! D310  D(39,40,41,43)       -174.3108         calculate D2E/DX2 analytically  !
 ! D311  D(257,40,41,42)       121.7856         calculate D2E/DX2 analytically  !
 ! D312  D(257,40,41,43)       -52.4405         calculate D2E/DX2 analytically  !
 ! D313  D(258,40,41,42)      -125.3585         calculate D2E/DX2 analytically  !
 ! D314  D(258,40,41,43)        60.4154         calculate D2E/DX2 analytically  !
 ! D315  D(308,40,41,42)        71.3031         calculate D2E/DX2 analytically  !
 ! D316  D(308,40,41,43)      -102.923          calculate D2E/DX2 analytically  !
 ! D317  D(39,40,258,250)     -123.8449         calculate D2E/DX2 analytically  !
 ! D318  D(41,40,258,250)        5.4352         calculate D2E/DX2 analytically  !
 ! D319  D(257,40,258,250)     120.5611         calculate D2E/DX2 analytically  !
 ! D320  D(308,40,258,250)     141.4492         calculate D2E/DX2 analytically  !
 ! D321  D(41,40,308,93)        -0.0456         calculate D2E/DX2 analytically  !
 ! D322  D(257,40,308,93)     -116.4707         calculate D2E/DX2 analytically  !
 ! D323  D(258,40,308,93)     -141.3847         calculate D2E/DX2 analytically  !
 ! D324  D(259,44,45,46)       176.0149         calculate D2E/DX2 analytically  !
 ! D325  D(259,44,45,47)       -63.0435         calculate D2E/DX2 analytically  !
 ! D326  D(259,44,45,262)       55.7643         calculate D2E/DX2 analytically  !
 ! D327  D(260,44,45,46)       -63.9682         calculate D2E/DX2 analytically  !
 ! D328  D(260,44,45,47)        56.9734         calculate D2E/DX2 analytically  !
 ! D329  D(260,44,45,262)      175.7812         calculate D2E/DX2 analytically  !
 ! D330  D(261,44,45,46)        56.0756         calculate D2E/DX2 analytically  !
 ! D331  D(261,44,45,47)       177.0172         calculate D2E/DX2 analytically  !
 ! D332  D(261,44,45,262)      -64.1751         calculate D2E/DX2 analytically  !
 ! D333  D(45,44,259,48)        89.4719         calculate D2E/DX2 analytically  !
 ! D334  D(260,44,259,48)      -31.8856         calculate D2E/DX2 analytically  !
 ! D335  D(261,44,259,48)     -150.0805         calculate D2E/DX2 analytically  !
 ! D336  D(44,45,46,239)      -135.4855         calculate D2E/DX2 analytically  !
 ! D337  D(44,45,46,263)       172.2707         calculate D2E/DX2 analytically  !
 ! D338  D(44,45,46,264)        56.1244         calculate D2E/DX2 analytically  !
 ! D339  D(44,45,46,265)       -63.0126         calculate D2E/DX2 analytically  !
 ! D340  D(47,45,46,239)       101.6379         calculate D2E/DX2 analytically  !
 ! D341  D(47,45,46,263)        49.3941         calculate D2E/DX2 analytically  !
 ! D342  D(47,45,46,264)       -66.7522         calculate D2E/DX2 analytically  !
 ! D343  D(47,45,46,265)       174.1108         calculate D2E/DX2 analytically  !
 ! D344  D(262,45,46,239)      -17.3427         calculate D2E/DX2 analytically  !
 ! D345  D(262,45,46,263)      -69.5864         calculate D2E/DX2 analytically  !
 ! D346  D(262,45,46,264)      174.2672         calculate D2E/DX2 analytically  !
 ! D347  D(262,45,46,265)       55.1303         calculate D2E/DX2 analytically  !
 ! D348  D(44,45,47,266)       142.9331         calculate D2E/DX2 analytically  !
 ! D349  D(44,45,47,269)        28.1848         calculate D2E/DX2 analytically  !
 ! D350  D(46,45,47,266)       -93.9809         calculate D2E/DX2 analytically  !
 ! D351  D(46,45,47,269)       151.2708         calculate D2E/DX2 analytically  !
 ! D352  D(262,45,47,266)       25.6506         calculate D2E/DX2 analytically  !
 ! D353  D(262,45,47,269)      -89.0977         calculate D2E/DX2 analytically  !
 ! D354  D(44,45,262,26)       124.0148         calculate D2E/DX2 analytically  !
 ! D355  D(46,45,262,26)         2.7002         calculate D2E/DX2 analytically  !
 ! D356  D(47,45,262,26)      -115.6557         calculate D2E/DX2 analytically  !
 ! D357  D(45,46,239,26)        55.9945         calculate D2E/DX2 analytically  !
 ! D358  D(263,46,239,26)      172.2659         calculate D2E/DX2 analytically  !
 ! D359  D(264,46,239,26)     -155.8625         calculate D2E/DX2 analytically  !
 ! D360  D(265,46,239,26)      -58.3178         calculate D2E/DX2 analytically  !
 ! D361  D(45,47,269,48)       -10.9075         calculate D2E/DX2 analytically  !
 ! D362  D(266,47,269,48)     -123.9283         calculate D2E/DX2 analytically  !
 ! D363  D(259,48,178,61)       63.6144         calculate D2E/DX2 analytically  !
 ! D364  D(267,48,178,61)      -80.3478         calculate D2E/DX2 analytically  !
 ! D365  D(268,48,178,61)     -178.6359         calculate D2E/DX2 analytically  !
 ! D366  D(269,48,178,61)       15.5166         calculate D2E/DX2 analytically  !
 ! D367  D(270,48,178,61)       95.2157         calculate D2E/DX2 analytically  !
 ! D368  D(178,48,259,44)      175.8888         calculate D2E/DX2 analytically  !
 ! D369  D(267,48,259,44)     -123.9107         calculate D2E/DX2 analytically  !
 ! D370  D(268,48,259,44)       48.0708         calculate D2E/DX2 analytically  !
 ! D371  D(269,48,259,44)      -52.9803         calculate D2E/DX2 analytically  !
 ! D372  D(270,48,259,44)      150.9227         calculate D2E/DX2 analytically  !
 ! D373  D(178,48,269,47)       76.1123         calculate D2E/DX2 analytically  !
 ! D374  D(259,48,269,47)        6.7368         calculate D2E/DX2 analytically  !
 ! D375  D(267,48,269,47)      148.7907         calculate D2E/DX2 analytically  !
 ! D376  D(268,48,269,47)      -91.1632         calculate D2E/DX2 analytically  !
 ! D377  D(270,48,269,47)       28.8084         calculate D2E/DX2 analytically  !
 ! D378  D(176,49,50,51)       -76.7273         calculate D2E/DX2 analytically  !
 ! D379  D(176,49,50,53)       159.0245         calculate D2E/DX2 analytically  !
 ! D380  D(176,49,50,175)       40.3732         calculate D2E/DX2 analytically  !
 ! D381  D(177,49,50,51)        48.4988         calculate D2E/DX2 analytically  !
 ! D382  D(177,49,50,53)       -75.7494         calculate D2E/DX2 analytically  !
 ! D383  D(177,49,50,175)      165.5993         calculate D2E/DX2 analytically  !
 ! D384  D(49,50,51,52)       -132.6            calculate D2E/DX2 analytically  !
 ! D385  D(49,50,51,57)         48.1878         calculate D2E/DX2 analytically  !
 ! D386  D(53,50,51,52)        -11.4261         calculate D2E/DX2 analytically  !
 ! D387  D(53,50,51,57)        169.3617         calculate D2E/DX2 analytically  !
 ! D388  D(175,50,51,52)       109.8579         calculate D2E/DX2 analytically  !
 ! D389  D(175,50,51,57)       -69.3543         calculate D2E/DX2 analytically  !
 ! D390  D(49,50,53,54)        -55.4223         calculate D2E/DX2 analytically  !
 ! D391  D(49,50,53,55)       -176.5991         calculate D2E/DX2 analytically  !
 ! D392  D(49,50,53,166)        62.7493         calculate D2E/DX2 analytically  !
 ! D393  D(51,50,53,54)       -176.6002         calculate D2E/DX2 analytically  !
 ! D394  D(51,50,53,55)         62.223          calculate D2E/DX2 analytically  !
 ! D395  D(51,50,53,166)       -58.4286         calculate D2E/DX2 analytically  !
 ! D396  D(175,50,53,54)        62.8446         calculate D2E/DX2 analytically  !
 ! D397  D(175,50,53,55)       -58.3322         calculate D2E/DX2 analytically  !
 ! D398  D(175,50,53,166)     -178.9838         calculate D2E/DX2 analytically  !
 ! D399  D(50,51,52,404)        63.2682         calculate D2E/DX2 analytically  !
 ! D400  D(57,51,52,404)      -117.5516         calculate D2E/DX2 analytically  !
 ! D401  D(50,51,57,58)        173.1929         calculate D2E/DX2 analytically  !
 ! D402  D(50,51,57,186)         8.2578         calculate D2E/DX2 analytically  !
 ! D403  D(52,51,57,58)         -6.0163         calculate D2E/DX2 analytically  !
 ! D404  D(52,51,57,186)      -170.9514         calculate D2E/DX2 analytically  !
 ! D405  D(51,52,404,153)      155.3593         calculate D2E/DX2 analytically  !
 ! D406  D(50,53,54,56)        -61.734          calculate D2E/DX2 analytically  !
 ! D407  D(50,53,54,170)        60.5403         calculate D2E/DX2 analytically  !
 ! D408  D(50,53,54,171)       175.4327         calculate D2E/DX2 analytically  !
 ! D409  D(55,53,54,56)         61.4453         calculate D2E/DX2 analytically  !
 ! D410  D(55,53,54,170)      -176.2804         calculate D2E/DX2 analytically  !
 ! D411  D(55,53,54,171)       -61.388          calculate D2E/DX2 analytically  !
 ! D412  D(166,53,54,56)      -179.7802         calculate D2E/DX2 analytically  !
 ! D413  D(166,53,54,170)      -57.506          calculate D2E/DX2 analytically  !
 ! D414  D(166,53,54,171)       57.3864         calculate D2E/DX2 analytically  !
 ! D415  D(50,53,55,167)        37.7059         calculate D2E/DX2 analytically  !
 ! D416  D(50,53,55,168)       -82.4058         calculate D2E/DX2 analytically  !
 ! D417  D(50,53,55,169)       156.9737         calculate D2E/DX2 analytically  !
 ! D418  D(54,53,55,167)       -84.2201         calculate D2E/DX2 analytically  !
 ! D419  D(54,53,55,168)       155.6681         calculate D2E/DX2 analytically  !
 ! D420  D(54,53,55,169)        35.0476         calculate D2E/DX2 analytically  !
 ! D421  D(166,53,55,167)      157.6475         calculate D2E/DX2 analytically  !
 ! D422  D(166,53,55,168)       37.5357         calculate D2E/DX2 analytically  !
 ! D423  D(166,53,55,169)      -83.0848         calculate D2E/DX2 analytically  !
 ! D424  D(53,54,56,172)       -56.0959         calculate D2E/DX2 analytically  !
 ! D425  D(53,54,56,173)        65.4522         calculate D2E/DX2 analytically  !
 ! D426  D(53,54,56,174)      -175.8829         calculate D2E/DX2 analytically  !
 ! D427  D(170,54,56,172)     -178.8159         calculate D2E/DX2 analytically  !
 ! D428  D(170,54,56,173)      -57.2678         calculate D2E/DX2 analytically  !
 ! D429  D(170,54,56,174)       61.3971         calculate D2E/DX2 analytically  !
 ! D430  D(171,54,56,172)       65.455          calculate D2E/DX2 analytically  !
 ! D431  D(171,54,56,173)     -172.9969         calculate D2E/DX2 analytically  !
 ! D432  D(171,54,56,174)      -54.3319         calculate D2E/DX2 analytically  !
 ! D433  D(53,54,171,235)       92.7138         calculate D2E/DX2 analytically  !
 ! D434  D(56,54,171,235)      -33.8421         calculate D2E/DX2 analytically  !
 ! D435  D(170,54,171,235)    -150.6751         calculate D2E/DX2 analytically  !
 ! D436  D(51,57,58,59)       -172.7534         calculate D2E/DX2 analytically  !
 ! D437  D(51,57,58,61)         64.36           calculate D2E/DX2 analytically  !
 ! D438  D(51,57,58,185)       -56.978          calculate D2E/DX2 analytically  !
 ! D439  D(186,57,58,59)        -7.8279         calculate D2E/DX2 analytically  !
 ! D440  D(186,57,58,61)      -130.7144         calculate D2E/DX2 analytically  !
 ! D441  D(186,57,58,185)      107.9476         calculate D2E/DX2 analytically  !
 ! D442  D(57,58,59,60)         99.8096         calculate D2E/DX2 analytically  !
 ! D443  D(57,58,59,187)       -80.1906         calculate D2E/DX2 analytically  !
 ! D444  D(61,58,59,60)       -138.7273         calculate D2E/DX2 analytically  !
 ! D445  D(61,58,59,187)        41.2725         calculate D2E/DX2 analytically  !
 ! D446  D(185,58,59,60)       -18.4388         calculate D2E/DX2 analytically  !
 ! D447  D(185,58,59,187)      161.5611         calculate D2E/DX2 analytically  !
 ! D448  D(57,58,61,62)       -178.8613         calculate D2E/DX2 analytically  !
 ! D449  D(57,58,61,178)        57.3224         calculate D2E/DX2 analytically  !
 ! D450  D(57,58,61,179)       -56.7921         calculate D2E/DX2 analytically  !
 ! D451  D(59,58,61,62)         58.73           calculate D2E/DX2 analytically  !
 ! D452  D(59,58,61,178)       -65.0862         calculate D2E/DX2 analytically  !
 ! D453  D(59,58,61,179)      -179.2008         calculate D2E/DX2 analytically  !
 ! D454  D(185,58,61,62)       -58.3499         calculate D2E/DX2 analytically  !
 ! D455  D(185,58,61,178)      177.8338         calculate D2E/DX2 analytically  !
 ! D456  D(185,58,61,179)       63.7193         calculate D2E/DX2 analytically  !
 ! D457  D(58,59,187,401)       -6.5335         calculate D2E/DX2 analytically  !
 ! D458  D(60,59,187,401)      173.4663         calculate D2E/DX2 analytically  !
 ! D459  D(58,61,62,63)         44.8995         calculate D2E/DX2 analytically  !
 ! D460  D(58,61,62,64)       -133.5409         calculate D2E/DX2 analytically  !
 ! D461  D(178,61,62,63)       168.1048         calculate D2E/DX2 analytically  !
 ! D462  D(178,61,62,64)       -10.3356         calculate D2E/DX2 analytically  !
 ! D463  D(179,61,62,63)       -75.4409         calculate D2E/DX2 analytically  !
 ! D464  D(179,61,62,64)       106.1187         calculate D2E/DX2 analytically  !
 ! D465  D(58,61,178,48)      -137.251          calculate D2E/DX2 analytically  !
 ! D466  D(62,61,178,48)        96.9607         calculate D2E/DX2 analytically  !
 ! D467  D(179,61,178,48)      -22.2469         calculate D2E/DX2 analytically  !
 ! D468  D(61,62,63,65)       -177.2            calculate D2E/DX2 analytically  !
 ! D469  D(61,62,63,180)         3.1562         calculate D2E/DX2 analytically  !
 ! D470  D(64,62,63,65)          1.2329         calculate D2E/DX2 analytically  !
 ! D471  D(64,62,63,180)      -178.4109         calculate D2E/DX2 analytically  !
 ! D472  D(61,62,64,66)        177.8478         calculate D2E/DX2 analytically  !
 ! D473  D(61,62,64,181)        -1.5168         calculate D2E/DX2 analytically  !
 ! D474  D(63,62,64,66)         -0.5898         calculate D2E/DX2 analytically  !
 ! D475  D(63,62,64,181)      -179.9544         calculate D2E/DX2 analytically  !
 ! D476  D(62,63,65,67)         -1.0581         calculate D2E/DX2 analytically  !
 ! D477  D(62,63,65,182)       179.766          calculate D2E/DX2 analytically  !
 ! D478  D(180,63,65,67)       178.5897         calculate D2E/DX2 analytically  !
 ! D479  D(180,63,65,182)       -0.5862         calculate D2E/DX2 analytically  !
 ! D480  D(62,64,66,67)         -0.2251         calculate D2E/DX2 analytically  !
 ! D481  D(62,64,66,183)       179.9337         calculate D2E/DX2 analytically  !
 ! D482  D(181,64,66,67)       179.138          calculate D2E/DX2 analytically  !
 ! D483  D(181,64,66,183)       -0.7031         calculate D2E/DX2 analytically  !
 ! D484  D(63,65,67,66)          0.246          calculate D2E/DX2 analytically  !
 ! D485  D(63,65,67,184)      -179.5957         calculate D2E/DX2 analytically  !
 ! D486  D(182,65,67,66)       179.4215         calculate D2E/DX2 analytically  !
 ! D487  D(182,65,67,184)       -0.4202         calculate D2E/DX2 analytically  !
 ! D488  D(64,66,67,65)          0.3971         calculate D2E/DX2 analytically  !
 ! D489  D(64,66,67,184)      -179.761          calculate D2E/DX2 analytically  !
 ! D490  D(183,66,67,65)      -179.7616         calculate D2E/DX2 analytically  !
 ! D491  D(183,66,67,184)        0.0803         calculate D2E/DX2 analytically  !
 ! D492  D(271,68,69,70)       179.758          calculate D2E/DX2 analytically  !
 ! D493  D(271,68,69,274)       57.4898         calculate D2E/DX2 analytically  !
 ! D494  D(271,68,69,275)      -57.881          calculate D2E/DX2 analytically  !
 ! D495  D(272,68,69,70)        59.5397         calculate D2E/DX2 analytically  !
 ! D496  D(272,68,69,274)      -62.7285         calculate D2E/DX2 analytically  !
 ! D497  D(272,68,69,275)     -178.0993         calculate D2E/DX2 analytically  !
 ! D498  D(273,68,69,70)       -60.1452         calculate D2E/DX2 analytically  !
 ! D499  D(273,68,69,274)      177.5865         calculate D2E/DX2 analytically  !
 ! D500  D(273,68,69,275)       62.2158         calculate D2E/DX2 analytically  !
 ! D501  D(68,69,70,71)         78.204          calculate D2E/DX2 analytically  !
 ! D502  D(68,69,70,72)       -100.1621         calculate D2E/DX2 analytically  !
 ! D503  D(274,69,70,71)      -159.5628         calculate D2E/DX2 analytically  !
 ! D504  D(274,69,70,72)        22.071          calculate D2E/DX2 analytically  !
 ! D505  D(275,69,70,71)       -43.8101         calculate D2E/DX2 analytically  !
 ! D506  D(275,69,70,72)       137.8237         calculate D2E/DX2 analytically  !
 ! D507  D(69,70,71,73)       -176.0273         calculate D2E/DX2 analytically  !
 ! D508  D(69,70,71,276)         3.3625         calculate D2E/DX2 analytically  !
 ! D509  D(72,70,71,73)          2.3349         calculate D2E/DX2 analytically  !
 ! D510  D(72,70,71,276)      -178.2753         calculate D2E/DX2 analytically  !
 ! D511  D(69,70,72,74)        175.5947         calculate D2E/DX2 analytically  !
 ! D512  D(69,70,72,277)        -3.2665         calculate D2E/DX2 analytically  !
 ! D513  D(71,70,72,74)         -2.776          calculate D2E/DX2 analytically  !
 ! D514  D(71,70,72,277)       178.3629         calculate D2E/DX2 analytically  !
 ! D515  D(70,71,73,75)          0.4334         calculate D2E/DX2 analytically  !
 ! D516  D(70,71,73,278)       179.1826         calculate D2E/DX2 analytically  !
 ! D517  D(276,71,73,75)      -178.959          calculate D2E/DX2 analytically  !
 ! D518  D(276,71,73,278)       -0.2098         calculate D2E/DX2 analytically  !
 ! D519  D(70,72,74,75)          0.4491         calculate D2E/DX2 analytically  !
 ! D520  D(70,72,74,279)      -178.5082         calculate D2E/DX2 analytically  !
 ! D521  D(277,72,74,75)       179.315          calculate D2E/DX2 analytically  !
 ! D522  D(277,72,74,279)        0.3577         calculate D2E/DX2 analytically  !
 ! D523  D(71,73,75,74)         -2.7577         calculate D2E/DX2 analytically  !
 ! D524  D(71,73,75,76)        176.9433         calculate D2E/DX2 analytically  !
 ! D525  D(278,73,75,74)       178.4865         calculate D2E/DX2 analytically  !
 ! D526  D(278,73,75,76)        -1.8124         calculate D2E/DX2 analytically  !
 ! D527  D(72,74,75,73)          2.318          calculate D2E/DX2 analytically  !
 ! D528  D(72,74,75,76)       -177.3848         calculate D2E/DX2 analytically  !
 ! D529  D(279,74,75,73)      -178.7105         calculate D2E/DX2 analytically  !
 ! D530  D(279,74,75,76)         1.5867         calculate D2E/DX2 analytically  !
 ! D531  D(73,75,76,229)        67.8837         calculate D2E/DX2 analytically  !
 ! D532  D(73,75,76,280)       -17.3335         calculate D2E/DX2 analytically  !
 ! D533  D(73,75,76,400)       129.7614         calculate D2E/DX2 analytically  !
 ! D534  D(73,75,76,409)      -131.416          calculate D2E/DX2 analytically  !
 ! D535  D(74,75,76,229)      -112.4147         calculate D2E/DX2 analytically  !
 ! D536  D(74,75,76,280)       162.3681         calculate D2E/DX2 analytically  !
 ! D537  D(74,75,76,400)       -50.537          calculate D2E/DX2 analytically  !
 ! D538  D(74,75,76,409)        48.2856         calculate D2E/DX2 analytically  !
 ! D539  D(75,76,229,17)        83.5471         calculate D2E/DX2 analytically  !
 ! D540  D(280,76,229,17)     -166.5541         calculate D2E/DX2 analytically  !
 ! D541  D(400,76,229,17)      -17.2316         calculate D2E/DX2 analytically  !
 ! D542  D(409,76,229,17)      -82.1943         calculate D2E/DX2 analytically  !
 ! D543  D(75,76,400,19)       -50.7702         calculate D2E/DX2 analytically  !
 ! D544  D(229,76,400,19)       37.807          calculate D2E/DX2 analytically  !
 ! D545  D(280,76,400,19)       83.381          calculate D2E/DX2 analytically  !
 ! D546  D(409,76,400,19)      167.7651         calculate D2E/DX2 analytically  !
 ! D547  D(75,76,409,151)     -147.5276         calculate D2E/DX2 analytically  !
 ! D548  D(229,76,409,151)       9.4977         calculate D2E/DX2 analytically  !
 ! D549  D(280,76,409,151)      91.4718         calculate D2E/DX2 analytically  !
 ! D550  D(400,76,409,151)     -43.5002         calculate D2E/DX2 analytically  !
 ! D551  D(281,77,78,79)       -61.8592         calculate D2E/DX2 analytically  !
 ! D552  D(281,77,78,284)       60.5752         calculate D2E/DX2 analytically  !
 ! D553  D(281,77,78,285)      176.7991         calculate D2E/DX2 analytically  !
 ! D554  D(282,77,78,79)       177.4301         calculate D2E/DX2 analytically  !
 ! D555  D(282,77,78,284)      -60.1356         calculate D2E/DX2 analytically  !
 ! D556  D(282,77,78,285)       56.0884         calculate D2E/DX2 analytically  !
 ! D557  D(283,77,78,79)        58.6882         calculate D2E/DX2 analytically  !
 ! D558  D(283,77,78,284)     -178.8775         calculate D2E/DX2 analytically  !
 ! D559  D(283,77,78,285)      -62.6535         calculate D2E/DX2 analytically  !
 ! D560  D(78,77,282,294)       77.8459         calculate D2E/DX2 analytically  !
 ! D561  D(281,77,282,294)     -44.7311         calculate D2E/DX2 analytically  !
 ! D562  D(283,77,282,294)    -160.2933         calculate D2E/DX2 analytically  !
 ! D563  D(77,78,79,80)       -177.293          calculate D2E/DX2 analytically  !
 ! D564  D(77,78,79,81)        -54.8116         calculate D2E/DX2 analytically  !
 ! D565  D(77,78,79,286)        63.6786         calculate D2E/DX2 analytically  !
 ! D566  D(284,78,79,80)        60.1672         calculate D2E/DX2 analytically  !
 ! D567  D(284,78,79,81)      -177.3514         calculate D2E/DX2 analytically  !
 ! D568  D(284,78,79,286)      -58.8612         calculate D2E/DX2 analytically  !
 ! D569  D(285,78,79,80)       -55.6512         calculate D2E/DX2 analytically  !
 ! D570  D(285,78,79,81)        66.8301         calculate D2E/DX2 analytically  !
 ! D571  D(285,78,79,286)     -174.6797         calculate D2E/DX2 analytically  !
 ! D572  D(78,79,80,287)      -177.6            calculate D2E/DX2 analytically  !
 ! D573  D(78,79,80,288)       -57.1721         calculate D2E/DX2 analytically  !
 ! D574  D(78,79,80,289)        62.5816         calculate D2E/DX2 analytically  !
 ! D575  D(81,79,80,287)        60.0916         calculate D2E/DX2 analytically  !
 ! D576  D(81,79,80,288)      -179.4805         calculate D2E/DX2 analytically  !
 ! D577  D(81,79,80,289)       -59.7268         calculate D2E/DX2 analytically  !
 ! D578  D(286,79,80,287)      -58.6612         calculate D2E/DX2 analytically  !
 ! D579  D(286,79,80,288)       61.7667         calculate D2E/DX2 analytically  !
 ! D580  D(286,79,80,289)     -178.4796         calculate D2E/DX2 analytically  !
 ! D581  D(78,79,81,290)      -172.9067         calculate D2E/DX2 analytically  !
 ! D582  D(78,79,81,291)        67.088          calculate D2E/DX2 analytically  !
 ! D583  D(78,79,81,292)       -53.8463         calculate D2E/DX2 analytically  !
 ! D584  D(80,79,81,290)       -49.9183         calculate D2E/DX2 analytically  !
 ! D585  D(80,79,81,291)      -169.9235         calculate D2E/DX2 analytically  !
 ! D586  D(80,79,81,292)        69.1422         calculate D2E/DX2 analytically  !
 ! D587  D(286,79,81,290)       68.7652         calculate D2E/DX2 analytically  !
 ! D588  D(286,79,81,291)      -51.2401         calculate D2E/DX2 analytically  !
 ! D589  D(286,79,81,292)     -172.1744         calculate D2E/DX2 analytically  !
 ! D590  D(293,82,83,84)       173.4741         calculate D2E/DX2 analytically  !
 ! D591  D(293,82,83,296)      -63.7034         calculate D2E/DX2 analytically  !
 ! D592  D(293,82,83,297)       57.8767         calculate D2E/DX2 analytically  !
 ! D593  D(294,82,83,84)       -67.4345         calculate D2E/DX2 analytically  !
 ! D594  D(294,82,83,296)       55.3881         calculate D2E/DX2 analytically  !
 ! D595  D(294,82,83,297)      176.9682         calculate D2E/DX2 analytically  !
 ! D596  D(295,82,83,84)        52.8628         calculate D2E/DX2 analytically  !
 ! D597  D(295,82,83,296)      175.6853         calculate D2E/DX2 analytically  !
 ! D598  D(295,82,83,297)      -62.7346         calculate D2E/DX2 analytically  !
 ! D599  D(83,82,294,282)      132.6978         calculate D2E/DX2 analytically  !
 ! D600  D(293,82,294,282)    -105.7938         calculate D2E/DX2 analytically  !
 ! D601  D(295,82,294,282)      10.9525         calculate D2E/DX2 analytically  !
 ! D602  D(82,83,84,215)      -146.4176         calculate D2E/DX2 analytically  !
 ! D603  D(82,83,84,298)        64.5661         calculate D2E/DX2 analytically  !
 ! D604  D(296,83,84,215)       89.5068         calculate D2E/DX2 analytically  !
 ! D605  D(296,83,84,298)      -59.5094         calculate D2E/DX2 analytically  !
 ! D606  D(297,83,84,215)      -26.9442         calculate D2E/DX2 analytically  !
 ! D607  D(297,83,84,298)     -175.9604         calculate D2E/DX2 analytically  !
 ! D608  D(82,83,297,97)       -75.7749         calculate D2E/DX2 analytically  !
 ! D609  D(84,83,297,97)       166.9218         calculate D2E/DX2 analytically  !
 ! D610  D(296,83,297,97)       48.5862         calculate D2E/DX2 analytically  !
 ! D611  D(83,84,215,12)        57.1974         calculate D2E/DX2 analytically  !
 ! D612  D(298,84,215,12)     -156.6436         calculate D2E/DX2 analytically  !
 ! D613  D(299,85,86,87)       178.1793         calculate D2E/DX2 analytically  !
 ! D614  D(299,85,86,302)      -58.7896         calculate D2E/DX2 analytically  !
 ! D615  D(299,85,86,303)       56.004          calculate D2E/DX2 analytically  !
 ! D616  D(300,85,86,87)       -61.8049         calculate D2E/DX2 analytically  !
 ! D617  D(300,85,86,302)       61.2262         calculate D2E/DX2 analytically  !
 ! D618  D(300,85,86,303)      176.0198         calculate D2E/DX2 analytically  !
 ! D619  D(301,85,86,87)        57.1861         calculate D2E/DX2 analytically  !
 ! D620  D(301,85,86,302)     -179.7828         calculate D2E/DX2 analytically  !
 ! D621  D(301,85,86,303)      -64.9892         calculate D2E/DX2 analytically  !
 ! D622  D(86,85,301,310)       22.6304         calculate D2E/DX2 analytically  !
 ! D623  D(299,85,301,310)    -100.2228         calculate D2E/DX2 analytically  !
 ! D624  D(300,85,301,310)     143.1503         calculate D2E/DX2 analytically  !
 ! D625  D(85,86,87,88)         66.8775         calculate D2E/DX2 analytically  !
 ! D626  D(85,86,87,89)       -109.9392         calculate D2E/DX2 analytically  !
 ! D627  D(302,86,87,88)       -55.188          calculate D2E/DX2 analytically  !
 ! D628  D(302,86,87,89)       127.9953         calculate D2E/DX2 analytically  !
 ! D629  D(303,86,87,88)      -170.9312         calculate D2E/DX2 analytically  !
 ! D630  D(303,86,87,89)        12.2521         calculate D2E/DX2 analytically  !
 ! D631  D(86,87,88,90)       -170.9841         calculate D2E/DX2 analytically  !
 ! D632  D(86,87,88,304)         6.2452         calculate D2E/DX2 analytically  !
 ! D633  D(89,87,88,90)          5.7946         calculate D2E/DX2 analytically  !
 ! D634  D(89,87,88,304)      -176.9761         calculate D2E/DX2 analytically  !
 ! D635  D(86,87,89,91)        171.8302         calculate D2E/DX2 analytically  !
 ! D636  D(86,87,89,305)        -3.993          calculate D2E/DX2 analytically  !
 ! D637  D(88,87,89,91)         -5.0193         calculate D2E/DX2 analytically  !
 ! D638  D(88,87,89,305)       179.1575         calculate D2E/DX2 analytically  !
 ! D639  D(87,88,90,92)         -0.616          calculate D2E/DX2 analytically  !
 ! D640  D(87,88,90,306)       175.7273         calculate D2E/DX2 analytically  !
 ! D641  D(304,88,90,92)      -177.8317         calculate D2E/DX2 analytically  !
 ! D642  D(304,88,90,306)       -1.4885         calculate D2E/DX2 analytically  !
 ! D643  D(87,89,91,92)         -0.9691         calculate D2E/DX2 analytically  !
 ! D644  D(87,89,91,307)      -176.6255         calculate D2E/DX2 analytically  !
 ! D645  D(305,89,91,92)       174.8672         calculate D2E/DX2 analytically  !
 ! D646  D(305,89,91,307)       -0.7892         calculate D2E/DX2 analytically  !
 ! D647  D(88,90,92,91)         -5.3553         calculate D2E/DX2 analytically  !
 ! D648  D(88,90,92,93)        174.537          calculate D2E/DX2 analytically  !
 ! D649  D(306,90,92,91)       178.2642         calculate D2E/DX2 analytically  !
 ! D650  D(306,90,92,93)        -1.8436         calculate D2E/DX2 analytically  !
 ! D651  D(89,91,92,90)          6.1479         calculate D2E/DX2 analytically  !
 ! D652  D(89,91,92,93)       -173.7457         calculate D2E/DX2 analytically  !
 ! D653  D(307,91,92,90)      -178.0457         calculate D2E/DX2 analytically  !
 ! D654  D(307,91,92,93)         2.0606         calculate D2E/DX2 analytically  !
 ! D655  D(90,92,93,308)        13.6811         calculate D2E/DX2 analytically  !
 ! D656  D(91,92,93,308)      -166.4261         calculate D2E/DX2 analytically  !
 ! D657  D(92,93,308,39)       140.3992         calculate D2E/DX2 analytically  !
 ! D658  D(92,93,308,40)        88.9001         calculate D2E/DX2 analytically  !
 ! D659  D(309,94,95,96)      -167.5413         calculate D2E/DX2 analytically  !
 ! D660  D(309,94,95,312)      -46.8449         calculate D2E/DX2 analytically  !
 ! D661  D(309,94,95,313)       69.2622         calculate D2E/DX2 analytically  !
 ! D662  D(310,94,95,96)       -47.0771         calculate D2E/DX2 analytically  !
 ! D663  D(310,94,95,312)       73.6194         calculate D2E/DX2 analytically  !
 ! D664  D(310,94,95,313)     -170.2736         calculate D2E/DX2 analytically  !
 ! D665  D(311,94,95,96)        72.0038         calculate D2E/DX2 analytically  !
 ! D666  D(311,94,95,312)     -167.2997         calculate D2E/DX2 analytically  !
 ! D667  D(311,94,95,313)      -51.1927         calculate D2E/DX2 analytically  !
 ! D668  D(95,94,310,301)     -129.826          calculate D2E/DX2 analytically  !
 ! D669  D(309,94,310,301)      -7.4277         calculate D2E/DX2 analytically  !
 ! D670  D(311,94,310,301)     108.0342         calculate D2E/DX2 analytically  !
 ! D671  D(94,95,96,97)        168.2285         calculate D2E/DX2 analytically  !
 ! D672  D(94,95,96,98)        -70.0778         calculate D2E/DX2 analytically  !
 ! D673  D(94,95,96,314)        48.506          calculate D2E/DX2 analytically  !
 ! D674  D(312,95,96,97)        47.6599         calculate D2E/DX2 analytically  !
 ! D675  D(312,95,96,98)       169.3537         calculate D2E/DX2 analytically  !
 ! D676  D(312,95,96,314)      -72.0625         calculate D2E/DX2 analytically  !
 ! D677  D(313,95,96,97)       -67.9232         calculate D2E/DX2 analytically  !
 ! D678  D(313,95,96,98)        53.7706         calculate D2E/DX2 analytically  !
 ! D679  D(313,95,96,314)      172.3544         calculate D2E/DX2 analytically  !
 ! D680  D(95,96,97,297)      -120.6413         calculate D2E/DX2 analytically  !
 ! D681  D(95,96,97,315)       -51.6013         calculate D2E/DX2 analytically  !
 ! D682  D(95,96,97,316)      -172.4337         calculate D2E/DX2 analytically  !
 ! D683  D(95,96,97,317)        67.5721         calculate D2E/DX2 analytically  !
 ! D684  D(98,96,97,297)       117.7347         calculate D2E/DX2 analytically  !
 ! D685  D(98,96,97,315)      -173.2253         calculate D2E/DX2 analytically  !
 ! D686  D(98,96,97,316)        65.9423         calculate D2E/DX2 analytically  !
 ! D687  D(98,96,97,317)       -54.0519         calculate D2E/DX2 analytically  !
 ! D688  D(314,96,97,297)       -1.7073         calculate D2E/DX2 analytically  !
 ! D689  D(314,96,97,315)       67.3327         calculate D2E/DX2 analytically  !
 ! D690  D(314,96,97,316)      -53.4997         calculate D2E/DX2 analytically  !
 ! D691  D(314,96,97,317)     -173.4938         calculate D2E/DX2 analytically  !
 ! D692  D(95,96,98,318)        59.4237         calculate D2E/DX2 analytically  !
 ! D693  D(95,96,98,319)       -60.4317         calculate D2E/DX2 analytically  !
 ! D694  D(95,96,98,320)       178.9608         calculate D2E/DX2 analytically  !
 ! D695  D(97,96,98,318)      -178.3225         calculate D2E/DX2 analytically  !
 ! D696  D(97,96,98,319)        61.8221         calculate D2E/DX2 analytically  !
 ! D697  D(97,96,98,320)       -58.7854         calculate D2E/DX2 analytically  !
 ! D698  D(314,96,98,318)      -58.6163         calculate D2E/DX2 analytically  !
 ! D699  D(314,96,98,319)     -178.4717         calculate D2E/DX2 analytically  !
 ! D700  D(314,96,98,320)       60.9208         calculate D2E/DX2 analytically  !
 ! D701  D(96,97,297,83)       113.4601         calculate D2E/DX2 analytically  !
 ! D702  D(315,97,297,83)        4.9958         calculate D2E/DX2 analytically  !
 ! D703  D(316,97,297,83)     -137.2844         calculate D2E/DX2 analytically  !
 ! D704  D(317,97,297,83)      -80.9959         calculate D2E/DX2 analytically  !
 ! D705  D(321,99,100,101)      53.8211         calculate D2E/DX2 analytically  !
 ! D706  D(321,99,100,102)     174.2382         calculate D2E/DX2 analytically  !
 ! D707  D(321,99,100,324)     -65.5723         calculate D2E/DX2 analytically  !
 ! D708  D(322,99,100,101)     173.8577         calculate D2E/DX2 analytically  !
 ! D709  D(322,99,100,102)     -65.7252         calculate D2E/DX2 analytically  !
 ! D710  D(322,99,100,324)      54.4644         calculate D2E/DX2 analytically  !
 ! D711  D(323,99,100,101)     -65.6807         calculate D2E/DX2 analytically  !
 ! D712  D(323,99,100,102)      54.7364         calculate D2E/DX2 analytically  !
 ! D713  D(323,99,100,324)     174.9259         calculate D2E/DX2 analytically  !
 ! D714  D(100,99,322,329)      81.203          calculate D2E/DX2 analytically  !
 ! D715  D(321,99,322,329)    -158.1691         calculate D2E/DX2 analytically  !
 ! D716  D(323,99,322,329)     -40.4244         calculate D2E/DX2 analytically  !
 ! D717  D(99,100,101,325)     -59.3686         calculate D2E/DX2 analytically  !
 ! D718  D(99,100,101,326)    -179.5097         calculate D2E/DX2 analytically  !
 ! D719  D(99,100,101,327)      61.2381         calculate D2E/DX2 analytically  !
 ! D720  D(99,100,101,428)     -79.4748         calculate D2E/DX2 analytically  !
 ! D721  D(102,100,101,325)    179.0939         calculate D2E/DX2 analytically  !
 ! D722  D(102,100,101,326)     58.9528         calculate D2E/DX2 analytically  !
 ! D723  D(102,100,101,327)    -60.2994         calculate D2E/DX2 analytically  !
 ! D724  D(102,100,101,428)    158.9877         calculate D2E/DX2 analytically  !
 ! D725  D(324,100,101,325)     59.5567         calculate D2E/DX2 analytically  !
 ! D726  D(324,100,101,326)    -60.5844         calculate D2E/DX2 analytically  !
 ! D727  D(324,100,101,327)   -179.8366         calculate D2E/DX2 analytically  !
 ! D728  D(324,100,101,428)     39.4505         calculate D2E/DX2 analytically  !
 ! D729  D(99,100,102,328)     171.539          calculate D2E/DX2 analytically  !
 ! D730  D(101,100,102,328)    -67.4401         calculate D2E/DX2 analytically  !
 ! D731  D(324,100,102,328)     51.9492         calculate D2E/DX2 analytically  !
 ! D732  D(100,101,325,156)   -173.4215         calculate D2E/DX2 analytically  !
 ! D733  D(326,101,325,156)    -51.3449         calculate D2E/DX2 analytically  !
 ! D734  D(327,101,325,156)     65.4001         calculate D2E/DX2 analytically  !
 ! D735  D(428,101,325,156)      1.0478         calculate D2E/DX2 analytically  !
 ! D736  D(100,101,428,156)    -39.7989         calculate D2E/DX2 analytically  !
 ! D737  D(325,101,428,156)    -62.5084         calculate D2E/DX2 analytically  !
 ! D738  D(326,101,428,156)     64.9154         calculate D2E/DX2 analytically  !
 ! D739  D(327,101,428,156)    177.3416         calculate D2E/DX2 analytically  !
 ! D740  D(329,103,104,105)   -175.7332         calculate D2E/DX2 analytically  !
 ! D741  D(329,103,104,106)    -54.6697         calculate D2E/DX2 analytically  !
 ! D742  D(329,103,104,332)     63.6157         calculate D2E/DX2 analytically  !
 ! D743  D(330,103,104,105)     64.4643         calculate D2E/DX2 analytically  !
 ! D744  D(330,103,104,106)   -174.4721         calculate D2E/DX2 analytically  !
 ! D745  D(330,103,104,332)    -56.1868         calculate D2E/DX2 analytically  !
 ! D746  D(331,103,104,105)    -56.2446         calculate D2E/DX2 analytically  !
 ! D747  D(331,103,104,106)     64.819          calculate D2E/DX2 analytically  !
 ! D748  D(331,103,104,332)   -176.8957         calculate D2E/DX2 analytically  !
 ! D749  D(104,103,329,322)   -145.2316         calculate D2E/DX2 analytically  !
 ! D750  D(330,103,329,322)    -23.6108         calculate D2E/DX2 analytically  !
 ! D751  D(331,103,329,322)     94.2266         calculate D2E/DX2 analytically  !
 ! D752  D(103,104,105,333)    179.8837         calculate D2E/DX2 analytically  !
 ! D753  D(103,104,105,334)    -59.7563         calculate D2E/DX2 analytically  !
 ! D754  D(103,104,105,335)     60.0973         calculate D2E/DX2 analytically  !
 ! D755  D(106,104,105,333)     58.0825         calculate D2E/DX2 analytically  !
 ! D756  D(106,104,105,334)    178.4424         calculate D2E/DX2 analytically  !
 ! D757  D(106,104,105,335)    -61.704          calculate D2E/DX2 analytically  !
 ! D758  D(332,104,105,333)    -60.0015         calculate D2E/DX2 analytically  !
 ! D759  D(332,104,105,334)     60.3584         calculate D2E/DX2 analytically  !
 ! D760  D(332,104,105,335)   -179.7879         calculate D2E/DX2 analytically  !
 ! D761  D(103,104,106,336)     55.9521         calculate D2E/DX2 analytically  !
 ! D762  D(103,104,106,337)    176.2613         calculate D2E/DX2 analytically  !
 ! D763  D(103,104,106,338)    -64.9235         calculate D2E/DX2 analytically  !
 ! D764  D(105,104,106,336)    179.2088         calculate D2E/DX2 analytically  !
 ! D765  D(105,104,106,337)    -60.482          calculate D2E/DX2 analytically  !
 ! D766  D(105,104,106,338)     58.3333         calculate D2E/DX2 analytically  !
 ! D767  D(332,104,106,336)    -62.2283         calculate D2E/DX2 analytically  !
 ! D768  D(332,104,106,337)     58.0809         calculate D2E/DX2 analytically  !
 ! D769  D(332,104,106,338)    176.8961         calculate D2E/DX2 analytically  !
 ! D770  D(339,107,108,342)    -55.9173         calculate D2E/DX2 analytically  !
 ! D771  D(339,107,108,343)     65.3427         calculate D2E/DX2 analytically  !
 ! D772  D(339,107,108,344)   -174.6518         calculate D2E/DX2 analytically  !
 ! D773  D(340,107,108,342)   -175.4122         calculate D2E/DX2 analytically  !
 ! D774  D(340,107,108,343)    -54.1521         calculate D2E/DX2 analytically  !
 ! D775  D(340,107,108,344)     65.8533         calculate D2E/DX2 analytically  !
 ! D776  D(341,107,108,342)     64.3046         calculate D2E/DX2 analytically  !
 ! D777  D(341,107,108,343)   -174.4354         calculate D2E/DX2 analytically  !
 ! D778  D(341,107,108,344)    -54.4299         calculate D2E/DX2 analytically  !
 ! D779  D(108,107,340,345)    -98.7331         calculate D2E/DX2 analytically  !
 ! D780  D(339,107,340,345)    139.1723         calculate D2E/DX2 analytically  !
 ! D781  D(341,107,340,345)     23.5428         calculate D2E/DX2 analytically  !
 ! D782  D(108,107,341,345)    105.0858         calculate D2E/DX2 analytically  !
 ! D783  D(339,107,341,345)   -132.3886         calculate D2E/DX2 analytically  !
 ! D784  D(340,107,341,345)    -17.0629         calculate D2E/DX2 analytically  !
 ! D785  D(107,108,344,138)    169.0445         calculate D2E/DX2 analytically  !
 ! D786  D(107,108,344,158)   -147.7267         calculate D2E/DX2 analytically  !
 ! D787  D(342,108,344,138)     48.0445         calculate D2E/DX2 analytically  !
 ! D788  D(342,108,344,158)     91.2734         calculate D2E/DX2 analytically  !
 ! D789  D(343,108,344,138)    -68.9037         calculate D2E/DX2 analytically  !
 ! D790  D(343,108,344,158)    -25.6748         calculate D2E/DX2 analytically  !
 ! D791  D(345,109,110,111)   -179.2548         calculate D2E/DX2 analytically  !
 ! D792  D(345,109,110,112)    -58.0104         calculate D2E/DX2 analytically  !
 ! D793  D(345,109,110,348)     59.8835         calculate D2E/DX2 analytically  !
 ! D794  D(346,109,110,111)     60.3714         calculate D2E/DX2 analytically  !
 ! D795  D(346,109,110,112)   -178.3842         calculate D2E/DX2 analytically  !
 ! D796  D(346,109,110,348)    -60.4903         calculate D2E/DX2 analytically  !
 ! D797  D(347,109,110,111)    -59.8146         calculate D2E/DX2 analytically  !
 ! D798  D(347,109,110,112)     61.4297         calculate D2E/DX2 analytically  !
 ! D799  D(347,109,110,348)    179.3236         calculate D2E/DX2 analytically  !
 ! D800  D(110,109,345,340)    -76.686          calculate D2E/DX2 analytically  !
 ! D801  D(110,109,345,341)   -178.6555         calculate D2E/DX2 analytically  !
 ! D802  D(346,109,345,340)     45.7708         calculate D2E/DX2 analytically  !
 ! D803  D(346,109,345,341)    -56.1988         calculate D2E/DX2 analytically  !
 ! D804  D(347,109,345,340)    162.2167         calculate D2E/DX2 analytically  !
 ! D805  D(347,109,345,341)     60.2472         calculate D2E/DX2 analytically  !
 ! D806  D(109,110,111,349)   -178.973          calculate D2E/DX2 analytically  !
 ! D807  D(109,110,111,350)    -58.5303         calculate D2E/DX2 analytically  !
 ! D808  D(109,110,111,351)     61.7418         calculate D2E/DX2 analytically  !
 ! D809  D(112,110,111,349)     58.5428         calculate D2E/DX2 analytically  !
 ! D810  D(112,110,111,350)    178.9854         calculate D2E/DX2 analytically  !
 ! D811  D(112,110,111,351)    -60.7424         calculate D2E/DX2 analytically  !
 ! D812  D(348,110,111,349)    -58.4117         calculate D2E/DX2 analytically  !
 ! D813  D(348,110,111,350)     62.031          calculate D2E/DX2 analytically  !
 ! D814  D(348,110,111,351)   -177.6969         calculate D2E/DX2 analytically  !
 ! D815  D(109,110,112,352)     55.94           calculate D2E/DX2 analytically  !
 ! D816  D(109,110,112,353)    176.5318         calculate D2E/DX2 analytically  !
 ! D817  D(109,110,112,354)    -63.7995         calculate D2E/DX2 analytically  !
 ! D818  D(111,110,112,352)   -177.9959         calculate D2E/DX2 analytically  !
 ! D819  D(111,110,112,353)    -57.4041         calculate D2E/DX2 analytically  !
 ! D820  D(111,110,112,354)     62.2646         calculate D2E/DX2 analytically  !
 ! D821  D(348,110,112,352)    -61.3316         calculate D2E/DX2 analytically  !
 ! D822  D(348,110,112,353)     59.2602         calculate D2E/DX2 analytically  !
 ! D823  D(348,110,112,354)    178.9289         calculate D2E/DX2 analytically  !
 ! D824  D(110,112,354,195)     52.9496         calculate D2E/DX2 analytically  !
 ! D825  D(110,112,354,197)    123.234          calculate D2E/DX2 analytically  !
 ! D826  D(110,112,354,198)    165.1639         calculate D2E/DX2 analytically  !
 ! D827  D(352,112,354,195)    -69.7647         calculate D2E/DX2 analytically  !
 ! D828  D(352,112,354,197)      0.5197         calculate D2E/DX2 analytically  !
 ! D829  D(352,112,354,198)     42.4496         calculate D2E/DX2 analytically  !
 ! D830  D(353,112,354,195)    174.9971         calculate D2E/DX2 analytically  !
 ! D831  D(353,112,354,197)   -114.7185         calculate D2E/DX2 analytically  !
 ! D832  D(353,112,354,198)    -72.7886         calculate D2E/DX2 analytically  !
 ! D833  D(133,113,130,140)      0.9428         calculate D2E/DX2 analytically  !
 ! D834  D(133,113,130,375)    178.3471         calculate D2E/DX2 analytically  !
 ! D835  D(355,113,130,140)   -177.6363         calculate D2E/DX2 analytically  !
 ! D836  D(355,113,130,375)     -0.2319         calculate D2E/DX2 analytically  !
 ! D837  D(130,113,133,114)      2.1457         calculate D2E/DX2 analytically  !
 ! D838  D(130,113,133,125)    179.1386         calculate D2E/DX2 analytically  !
 ! D839  D(214,113,133,114)     89.8096         calculate D2E/DX2 analytically  !
 ! D840  D(214,113,133,125)    -93.1975         calculate D2E/DX2 analytically  !
 ! D841  D(355,113,133,114)   -179.3025         calculate D2E/DX2 analytically  !
 ! D842  D(355,113,133,125)     -2.3097         calculate D2E/DX2 analytically  !
 ! D843  D(133,113,214,12)     -47.7631         calculate D2E/DX2 analytically  !
 ! D844  D(355,113,214,12)    -166.7374         calculate D2E/DX2 analytically  !
 ! D845  D(133,114,131,140)      0.4311         calculate D2E/DX2 analytically  !
 ! D846  D(133,114,131,376)   -179.268          calculate D2E/DX2 analytically  !
 ! D847  D(356,114,131,140)   -175.9985         calculate D2E/DX2 analytically  !
 ! D848  D(356,114,131,376)      4.3024         calculate D2E/DX2 analytically  !
 ! D849  D(131,114,133,113)     -2.7979         calculate D2E/DX2 analytically  !
 ! D850  D(131,114,133,125)    179.9884         calculate D2E/DX2 analytically  !
 ! D851  D(356,114,133,113)    173.7057         calculate D2E/DX2 analytically  !
 ! D852  D(356,114,133,125)     -3.508          calculate D2E/DX2 analytically  !
 ! D853  D(131,114,356,208)    -47.3182         calculate D2E/DX2 analytically  !
 ! D854  D(133,114,356,208)    136.1702         calculate D2E/DX2 analytically  !
 ! D855  D(134,115,128,139)     -0.0869         calculate D2E/DX2 analytically  !
 ! D856  D(134,115,128,373)   -179.9591         calculate D2E/DX2 analytically  !
 ! D857  D(357,115,128,139)    178.2261         calculate D2E/DX2 analytically  !
 ! D858  D(357,115,128,373)     -1.6461         calculate D2E/DX2 analytically  !
 ! D859  D(128,115,134,116)      0.2564         calculate D2E/DX2 analytically  !
 ! D860  D(128,115,134,126)   -178.3782         calculate D2E/DX2 analytically  !
 ! D861  D(357,115,134,116)   -178.0012         calculate D2E/DX2 analytically  !
 ! D862  D(357,115,134,126)      3.3642         calculate D2E/DX2 analytically  !
 ! D863  D(134,116,129,139)      0.0469         calculate D2E/DX2 analytically  !
 ! D864  D(134,116,129,374)   -179.5585         calculate D2E/DX2 analytically  !
 ! D865  D(358,116,129,139)    179.1237         calculate D2E/DX2 analytically  !
 ! D866  D(358,116,129,374)     -0.4817         calculate D2E/DX2 analytically  !
 ! D867  D(129,116,134,115)     -0.237          calculate D2E/DX2 analytically  !
 ! D868  D(129,116,134,126)    178.3935         calculate D2E/DX2 analytically  !
 ! D869  D(358,116,134,115)   -179.3157         calculate D2E/DX2 analytically  !
 ! D870  D(358,116,134,126)     -0.6852         calculate D2E/DX2 analytically  !
 ! D871  D(135,117,123,150)     -0.0673         calculate D2E/DX2 analytically  !
 ! D872  D(135,117,123,365)    179.6402         calculate D2E/DX2 analytically  !
 ! D873  D(359,117,123,150)   -179.5777         calculate D2E/DX2 analytically  !
 ! D874  D(359,117,123,365)      0.1297         calculate D2E/DX2 analytically  !
 ! D875  D(123,117,135,118)      0.138          calculate D2E/DX2 analytically  !
 ! D876  D(123,117,135,127)   -178.6529         calculate D2E/DX2 analytically  !
 ! D877  D(359,117,135,118)    179.6253         calculate D2E/DX2 analytically  !
 ! D878  D(359,117,135,127)      0.8344         calculate D2E/DX2 analytically  !
 ! D879  D(135,118,124,150)      0.0011         calculate D2E/DX2 analytically  !
 ! D880  D(135,118,124,366)   -179.656          calculate D2E/DX2 analytically  !
 ! D881  D(360,118,124,150)    179.278          calculate D2E/DX2 analytically  !
 ! D882  D(360,118,124,366)     -0.379          calculate D2E/DX2 analytically  !
 ! D883  D(124,118,135,117)     -0.1055         calculate D2E/DX2 analytically  !
 ! D884  D(124,118,135,127)    178.6821         calculate D2E/DX2 analytically  !
 ! D885  D(360,118,135,117)   -179.3835         calculate D2E/DX2 analytically  !
 ! D886  D(360,118,135,127)     -0.5959         calculate D2E/DX2 analytically  !
 ! D887  D(121,119,120,132)     18.9102         calculate D2E/DX2 analytically  !
 ! D888  D(121,119,120,361)   -102.2823         calculate D2E/DX2 analytically  !
 ! D889  D(121,119,120,362)    141.2825         calculate D2E/DX2 analytically  !
 ! D890  D(122,119,120,132)   -159.8068         calculate D2E/DX2 analytically  !
 ! D891  D(122,119,120,361)     79.0007         calculate D2E/DX2 analytically  !
 ! D892  D(122,119,120,362)    -37.4345         calculate D2E/DX2 analytically  !
 ! D893  D(120,119,121,144)   -178.5499         calculate D2E/DX2 analytically  !
 ! D894  D(120,119,121,363)     -1.0625         calculate D2E/DX2 analytically  !
 ! D895  D(122,119,121,144)      0.2146         calculate D2E/DX2 analytically  !
 ! D896  D(122,119,121,363)    177.702          calculate D2E/DX2 analytically  !
 ! D897  D(120,119,122,145)    178.5768         calculate D2E/DX2 analytically  !
 ! D898  D(120,119,122,364)     -0.6217         calculate D2E/DX2 analytically  !
 ! D899  D(121,119,122,145)     -0.1836         calculate D2E/DX2 analytically  !
 ! D900  D(121,119,122,364)   -179.382          calculate D2E/DX2 analytically  !
 ! D901  D(119,120,132,160)     69.3386         calculate D2E/DX2 analytically  !
 ! D902  D(119,120,132,377)    -55.2695         calculate D2E/DX2 analytically  !
 ! D903  D(119,120,132,378)   -173.4516         calculate D2E/DX2 analytically  !
 ! D904  D(361,120,132,160)   -168.4206         calculate D2E/DX2 analytically  !
 ! D905  D(361,120,132,377)     66.9713         calculate D2E/DX2 analytically  !
 ! D906  D(361,120,132,378)    -51.2107         calculate D2E/DX2 analytically  !
 ! D907  D(362,120,132,160)    -53.2344         calculate D2E/DX2 analytically  !
 ! D908  D(362,120,132,377)   -177.8425         calculate D2E/DX2 analytically  !
 ! D909  D(362,120,132,378)     63.9755         calculate D2E/DX2 analytically  !
 ! D910  D(119,121,144,146)     -0.0842         calculate D2E/DX2 analytically  !
 ! D911  D(119,121,144,394)    179.1905         calculate D2E/DX2 analytically  !
 ! D912  D(363,121,144,146)   -177.655          calculate D2E/DX2 analytically  !
 ! D913  D(363,121,144,394)      1.6197         calculate D2E/DX2 analytically  !
 ! D914  D(119,122,145,146)      0.0205         calculate D2E/DX2 analytically  !
 ! D915  D(119,122,145,395)   -179.6034         calculate D2E/DX2 analytically  !
 ! D916  D(364,122,145,146)    179.2234         calculate D2E/DX2 analytically  !
 ! D917  D(364,122,145,395)     -0.4005         calculate D2E/DX2 analytically  !
 ! D918  D(117,123,150,124)     -0.0382         calculate D2E/DX2 analytically  !
 ! D919  D(117,123,150,422)   -179.8197         calculate D2E/DX2 analytically  !
 ! D920  D(365,123,150,124)   -179.7408         calculate D2E/DX2 analytically  !
 ! D921  D(365,123,150,422)      0.4778         calculate D2E/DX2 analytically  !
 ! D922  D(118,124,150,123)      0.071          calculate D2E/DX2 analytically  !
 ! D923  D(118,124,150,422)    179.8525         calculate D2E/DX2 analytically  !
 ! D924  D(366,124,150,123)    179.7205         calculate D2E/DX2 analytically  !
 ! D925  D(366,124,150,422)     -0.498          calculate D2E/DX2 analytically  !
 ! D926  D(138,125,133,113)     -0.9021         calculate D2E/DX2 analytically  !
 ! D927  D(138,125,133,114)    176.0688         calculate D2E/DX2 analytically  !
 ! D928  D(367,125,133,113)   -125.5457         calculate D2E/DX2 analytically  !
 ! D929  D(367,125,133,114)     51.4252         calculate D2E/DX2 analytically  !
 ! D930  D(368,125,133,113)    122.3798         calculate D2E/DX2 analytically  !
 ! D931  D(368,125,133,114)    -60.6493         calculate D2E/DX2 analytically  !
 ! D932  D(133,125,138,158)   -146.64           calculate D2E/DX2 analytically  !
 ! D933  D(133,125,138,344)    120.9605         calculate D2E/DX2 analytically  !
 ! D934  D(133,125,138,383)    -30.3975         calculate D2E/DX2 analytically  !
 ! D935  D(133,125,138,384)     88.2486         calculate D2E/DX2 analytically  !
 ! D936  D(367,125,138,158)    -21.8288         calculate D2E/DX2 analytically  !
 ! D937  D(367,125,138,344)   -114.2283         calculate D2E/DX2 analytically  !
 ! D938  D(367,125,138,383)     94.4136         calculate D2E/DX2 analytically  !
 ! D939  D(367,125,138,384)   -146.9402         calculate D2E/DX2 analytically  !
 ! D940  D(368,125,138,158)     90.7916         calculate D2E/DX2 analytically  !
 ! D941  D(368,125,138,344)     -1.6079         calculate D2E/DX2 analytically  !
 ! D942  D(368,125,138,383)   -152.9659         calculate D2E/DX2 analytically  !
 ! D943  D(368,125,138,384)    -34.3198         calculate D2E/DX2 analytically  !
 ! D944  D(133,125,368,193)   -136.6455         calculate D2E/DX2 analytically  !
 ! D945  D(138,125,368,193)     -9.1203         calculate D2E/DX2 analytically  !
 ! D946  D(367,125,368,193)    107.227          calculate D2E/DX2 analytically  !
 ! D947  D(136,126,134,115)     23.8425         calculate D2E/DX2 analytically  !
 ! D948  D(136,126,134,116)   -154.7501         calculate D2E/DX2 analytically  !
 ! D949  D(369,126,134,115)    -97.7084         calculate D2E/DX2 analytically  !
 ! D950  D(369,126,134,116)     83.699          calculate D2E/DX2 analytically  !
 ! D951  D(370,126,134,115)    146.7532         calculate D2E/DX2 analytically  !
 ! D952  D(370,126,134,116)    -31.8394         calculate D2E/DX2 analytically  !
 ! D953  D(134,126,136,159)   -121.2346         calculate D2E/DX2 analytically  !
 ! D954  D(134,126,136,379)      5.0351         calculate D2E/DX2 analytically  !
 ! D955  D(134,126,136,380)    123.141          calculate D2E/DX2 analytically  !
 ! D956  D(369,126,136,159)      1.481          calculate D2E/DX2 analytically  !
 ! D957  D(369,126,136,379)    127.7507         calculate D2E/DX2 analytically  !
 ! D958  D(369,126,136,380)   -114.1434         calculate D2E/DX2 analytically  !
 ! D959  D(370,126,136,159)    116.6932         calculate D2E/DX2 analytically  !
 ! D960  D(370,126,136,379)   -117.0371         calculate D2E/DX2 analytically  !
 ! D961  D(370,126,136,380)      1.0688         calculate D2E/DX2 analytically  !
 ! D962  D(137,127,135,117)     17.9337         calculate D2E/DX2 analytically  !
 ! D963  D(137,127,135,118)   -160.8208         calculate D2E/DX2 analytically  !
 ! D964  D(371,127,135,117)   -101.7662         calculate D2E/DX2 analytically  !
 ! D965  D(371,127,135,118)     79.4793         calculate D2E/DX2 analytically  !
 ! D966  D(372,127,135,117)    141.2627         calculate D2E/DX2 analytically  !
 ! D967  D(372,127,135,118)    -37.4919         calculate D2E/DX2 analytically  !
 ! D968  D(135,127,137,157)   -154.1834         calculate D2E/DX2 analytically  !
 ! D969  D(135,127,137,381)    -39.4072         calculate D2E/DX2 analytically  !
 ! D970  D(135,127,137,382)     80.9704         calculate D2E/DX2 analytically  !
 ! D971  D(371,127,137,157)    -33.7839         calculate D2E/DX2 analytically  !
 ! D972  D(371,127,137,381)     80.9923         calculate D2E/DX2 analytically  !
 ! D973  D(371,127,137,382)   -158.6302         calculate D2E/DX2 analytically  !
 ! D974  D(372,127,137,157)     82.4358         calculate D2E/DX2 analytically  !
 ! D975  D(372,127,137,381)   -162.788          calculate D2E/DX2 analytically  !
 ! D976  D(372,127,137,382)    -42.4105         calculate D2E/DX2 analytically  !
 ! D977  D(115,128,139,129)     -0.1058         calculate D2E/DX2 analytically  !
 ! D978  D(115,128,139,421)   -179.912          calculate D2E/DX2 analytically  !
 ! D979  D(373,128,139,129)    179.7648         calculate D2E/DX2 analytically  !
 ! D980  D(373,128,139,421)     -0.0415         calculate D2E/DX2 analytically  !
 ! D981  D(116,129,139,128)      0.1255         calculate D2E/DX2 analytically  !
 ! D982  D(116,129,139,421)    179.9286         calculate D2E/DX2 analytically  !
 ! D983  D(374,129,139,128)    179.7243         calculate D2E/DX2 analytically  !
 ! D984  D(374,129,139,421)     -0.4725         calculate D2E/DX2 analytically  !
 ! D985  D(113,130,140,131)     -3.2352         calculate D2E/DX2 analytically  !
 ! D986  D(113,130,140,402)    167.4338         calculate D2E/DX2 analytically  !
 ! D987  D(214,130,140,131)    -80.1488         calculate D2E/DX2 analytically  !
 ! D988  D(214,130,140,402)     90.5202         calculate D2E/DX2 analytically  !
 ! D989  D(375,130,140,131)    179.4002         calculate D2E/DX2 analytically  !
 ! D990  D(375,130,140,402)     -9.9308         calculate D2E/DX2 analytically  !
 ! D991  D(140,130,214,12)     -37.6277         calculate D2E/DX2 analytically  !
 ! D992  D(375,130,214,12)      83.5851         calculate D2E/DX2 analytically  !
 ! D993  D(114,131,140,130)      2.5713         calculate D2E/DX2 analytically  !
 ! D994  D(114,131,140,402)   -168.2421         calculate D2E/DX2 analytically  !
 ! D995  D(376,131,140,130)   -177.7385         calculate D2E/DX2 analytically  !
 ! D996  D(376,131,140,402)     11.4482         calculate D2E/DX2 analytically  !
 ! D997  D(120,132,160,162)   -114.4873         calculate D2E/DX2 analytically  !
 ! D998  D(120,132,160,234)   -144.9558         calculate D2E/DX2 analytically  !
 ! D999  D(120,132,160,399)     64.0052         calculate D2E/DX2 analytically  !
 ! D1000 D(377,132,160,162)     11.3926         calculate D2E/DX2 analytically  !
 ! D1001 D(377,132,160,234)    -19.0759         calculate D2E/DX2 analytically  !
 ! D1002 D(377,132,160,399)   -170.1149         calculate D2E/DX2 analytically  !
 ! D1003 D(378,132,160,162)    127.7219         calculate D2E/DX2 analytically  !
 ! D1004 D(378,132,160,234)     97.2534         calculate D2E/DX2 analytically  !
 ! D1005 D(378,132,160,399)    -53.7856         calculate D2E/DX2 analytically  !
 ! D1006 D(126,136,159,164)    -39.0872         calculate D2E/DX2 analytically  !
 ! D1007 D(126,136,159,398)    144.4089         calculate D2E/DX2 analytically  !
 ! D1008 D(379,136,159,164)   -167.2576         calculate D2E/DX2 analytically  !
 ! D1009 D(379,136,159,398)     16.2385         calculate D2E/DX2 analytically  !
 ! D1010 D(380,136,159,164)     79.6548         calculate D2E/DX2 analytically  !
 ! D1011 D(380,136,159,398)    -96.8491         calculate D2E/DX2 analytically  !
 ! D1012 D(127,137,157,161)     61.4862         calculate D2E/DX2 analytically  !
 ! D1013 D(127,137,157,396)   -119.8541         calculate D2E/DX2 analytically  !
 ! D1014 D(381,137,157,161)    -57.2971         calculate D2E/DX2 analytically  !
 ! D1015 D(381,137,157,396)    121.3626         calculate D2E/DX2 analytically  !
 ! D1016 D(382,137,157,161)   -173.2584         calculate D2E/DX2 analytically  !
 ! D1017 D(382,137,157,396)      5.4013         calculate D2E/DX2 analytically  !
 ! D1018 D(125,138,158,163)     66.1642         calculate D2E/DX2 analytically  !
 ! D1019 D(125,138,158,397)   -117.437          calculate D2E/DX2 analytically  !
 ! D1020 D(383,138,158,163)    -53.494          calculate D2E/DX2 analytically  !
 ! D1021 D(383,138,158,397)    122.9048         calculate D2E/DX2 analytically  !
 ! D1022 D(384,138,158,163)   -167.8842         calculate D2E/DX2 analytically  !
 ! D1023 D(384,138,158,397)      8.5145         calculate D2E/DX2 analytically  !
 ! D1024 D(125,138,344,108)   -166.136          calculate D2E/DX2 analytically  !
 ! D1025 D(383,138,344,108)    -13.2319         calculate D2E/DX2 analytically  !
 ! D1026 D(384,138,344,108)   -129.6247         calculate D2E/DX2 analytically  !
 ! D1027 D(128,139,421,147)     -8.6864         calculate D2E/DX2 analytically  !
 ! D1028 D(128,139,421,148)   -128.366          calculate D2E/DX2 analytically  !
 ! D1029 D(128,139,421,149)    111.3793         calculate D2E/DX2 analytically  !
 ! D1030 D(129,139,421,147)    171.5165         calculate D2E/DX2 analytically  !
 ! D1031 D(129,139,421,148)     51.8369         calculate D2E/DX2 analytically  !
 ! D1032 D(129,139,421,149)    -68.4178         calculate D2E/DX2 analytically  !
 ! D1033 D(130,140,402,151)     13.784          calculate D2E/DX2 analytically  !
 ! D1034 D(130,140,402,152)    -99.439          calculate D2E/DX2 analytically  !
 ! D1035 D(130,140,402,153)    133.6497         calculate D2E/DX2 analytically  !
 ! D1036 D(131,140,402,151)   -176.0469         calculate D2E/DX2 analytically  !
 ! D1037 D(131,140,402,152)     70.7301         calculate D2E/DX2 analytically  !
 ! D1038 D(131,140,402,153)    -56.1811         calculate D2E/DX2 analytically  !
 ! D1039 D(385,141,165,142)    -60.0334         calculate D2E/DX2 analytically  !
 ! D1040 D(385,141,165,143)     57.2885         calculate D2E/DX2 analytically  !
 ! D1041 D(385,141,165,146)   -179.0241         calculate D2E/DX2 analytically  !
 ! D1042 D(386,141,165,142)   -179.9093         calculate D2E/DX2 analytically  !
 ! D1043 D(386,141,165,143)    -62.5874         calculate D2E/DX2 analytically  !
 ! D1044 D(386,141,165,146)     61.1            calculate D2E/DX2 analytically  !
 ! D1045 D(387,141,165,142)     59.9066         calculate D2E/DX2 analytically  !
 ! D1046 D(387,141,165,143)    177.2285         calculate D2E/DX2 analytically  !
 ! D1047 D(387,141,165,146)    -59.084          calculate D2E/DX2 analytically  !
 ! D1048 D(388,142,165,141)    179.6162         calculate D2E/DX2 analytically  !
 ! D1049 D(388,142,165,143)     62.3281         calculate D2E/DX2 analytically  !
 ! D1050 D(388,142,165,146)    -61.298          calculate D2E/DX2 analytically  !
 ! D1051 D(389,142,165,141)     59.725          calculate D2E/DX2 analytically  !
 ! D1052 D(389,142,165,143)    -57.5631         calculate D2E/DX2 analytically  !
 ! D1053 D(389,142,165,146)    178.8108         calculate D2E/DX2 analytically  !
 ! D1054 D(390,142,165,141)    -60.2258         calculate D2E/DX2 analytically  !
 ! D1055 D(390,142,165,143)   -177.5139         calculate D2E/DX2 analytically  !
 ! D1056 D(390,142,165,146)     58.86           calculate D2E/DX2 analytically  !
 ! D1057 D(391,143,165,141)   -177.5057         calculate D2E/DX2 analytically  !
 ! D1058 D(391,143,165,142)    -59.5952         calculate D2E/DX2 analytically  !
 ! D1059 D(391,143,165,146)     61.3718         calculate D2E/DX2 analytically  !
 ! D1060 D(392,143,165,141)     60.3813         calculate D2E/DX2 analytically  !
 ! D1061 D(392,143,165,142)    178.2919         calculate D2E/DX2 analytically  !
 ! D1062 D(392,143,165,146)    -60.7412         calculate D2E/DX2 analytically  !
 ! D1063 D(393,143,165,141)    -58.6014         calculate D2E/DX2 analytically  !
 ! D1064 D(393,143,165,142)     59.3092         calculate D2E/DX2 analytically  !
 ! D1065 D(393,143,165,146)   -179.7239         calculate D2E/DX2 analytically  !
 ! D1066 D(121,144,146,145)     -0.0815         calculate D2E/DX2 analytically  !
 ! D1067 D(121,144,146,165)    179.9448         calculate D2E/DX2 analytically  !
 ! D1068 D(394,144,146,145)   -179.3392         calculate D2E/DX2 analytically  !
 ! D1069 D(394,144,146,165)      0.687          calculate D2E/DX2 analytically  !
 ! D1070 D(122,145,146,144)      0.1128         calculate D2E/DX2 analytically  !
 ! D1071 D(122,145,146,165)   -179.9143         calculate D2E/DX2 analytically  !
 ! D1072 D(395,145,146,144)    179.7307         calculate D2E/DX2 analytically  !
 ! D1073 D(395,145,146,165)     -0.2964         calculate D2E/DX2 analytically  !
 ! D1074 D(144,146,165,141)   -121.5521         calculate D2E/DX2 analytically  !
 ! D1075 D(144,146,165,142)    119.432          calculate D2E/DX2 analytically  !
 ! D1076 D(144,146,165,143)     -1.0402         calculate D2E/DX2 analytically  !
 ! D1077 D(145,146,165,141)     58.4758         calculate D2E/DX2 analytically  !
 ! D1078 D(145,146,165,142)    -60.5401         calculate D2E/DX2 analytically  !
 ! D1079 D(145,146,165,143)    178.9877         calculate D2E/DX2 analytically  !
 ! D1080 D(418,147,421,139)    -58.1873         calculate D2E/DX2 analytically  !
 ! D1081 D(418,147,421,148)     61.3207         calculate D2E/DX2 analytically  !
 ! D1082 D(418,147,421,149)   -178.2631         calculate D2E/DX2 analytically  !
 ! D1083 D(419,147,421,139)     62.872          calculate D2E/DX2 analytically  !
 ! D1084 D(419,147,421,148)   -177.62           calculate D2E/DX2 analytically  !
 ! D1085 D(419,147,421,149)    -57.2038         calculate D2E/DX2 analytically  !
 ! D1086 D(420,147,421,139)   -177.6608         calculate D2E/DX2 analytically  !
 ! D1087 D(420,147,421,148)    -58.1527         calculate D2E/DX2 analytically  !
 ! D1088 D(420,147,421,149)     62.2635         calculate D2E/DX2 analytically  !
 ! D1089 D(415,148,242,30)     151.5256         calculate D2E/DX2 analytically  !
 ! D1090 D(416,148,242,30)      -0.3688         calculate D2E/DX2 analytically  !
 ! D1091 D(417,148,242,30)    -104.7696         calculate D2E/DX2 analytically  !
 ! D1092 D(421,148,242,30)      87.2825         calculate D2E/DX2 analytically  !
 ! D1093 D(242,148,415,30)      -0.8088         calculate D2E/DX2 analytically  !
 ! D1094 D(416,148,415,30)      25.5891         calculate D2E/DX2 analytically  !
 ! D1095 D(417,148,415,30)     -91.5732         calculate D2E/DX2 analytically  !
 ! D1096 D(421,148,415,30)     146.7552         calculate D2E/DX2 analytically  !
 ! D1097 D(242,148,421,139)    108.5013         calculate D2E/DX2 analytically  !
 ! D1098 D(242,148,421,147)    -11.0507         calculate D2E/DX2 analytically  !
 ! D1099 D(242,148,421,149)   -131.3508         calculate D2E/DX2 analytically  !
 ! D1100 D(415,148,421,139)     61.1502         calculate D2E/DX2 analytically  !
 ! D1101 D(415,148,421,147)    -58.4018         calculate D2E/DX2 analytically  !
 ! D1102 D(415,148,421,149)   -178.7019         calculate D2E/DX2 analytically  !
 ! D1103 D(416,148,421,139)   -178.8578         calculate D2E/DX2 analytically  !
 ! D1104 D(416,148,421,147)     61.5903         calculate D2E/DX2 analytically  !
 ! D1105 D(416,148,421,149)    -58.7099         calculate D2E/DX2 analytically  !
 ! D1106 D(417,148,421,139)    -58.8699         calculate D2E/DX2 analytically  !
 ! D1107 D(417,148,421,147)   -178.4219         calculate D2E/DX2 analytically  !
 ! D1108 D(417,148,421,149)     61.2779         calculate D2E/DX2 analytically  !
 ! D1109 D(412,149,421,139)     58.8084         calculate D2E/DX2 analytically  !
 ! D1110 D(412,149,421,147)    178.6782         calculate D2E/DX2 analytically  !
 ! D1111 D(412,149,421,148)    -61.0908         calculate D2E/DX2 analytically  !
 ! D1112 D(413,149,421,139)    178.8544         calculate D2E/DX2 analytically  !
 ! D1113 D(413,149,421,147)    -61.2758         calculate D2E/DX2 analytically  !
 ! D1114 D(413,149,421,148)     58.9551         calculate D2E/DX2 analytically  !
 ! D1115 D(414,149,421,139)    -61.0257         calculate D2E/DX2 analytically  !
 ! D1116 D(414,149,421,147)     58.8441         calculate D2E/DX2 analytically  !
 ! D1117 D(414,149,421,148)    179.0751         calculate D2E/DX2 analytically  !
 ! D1118 D(123,150,422,154)    112.8583         calculate D2E/DX2 analytically  !
 ! D1119 D(123,150,422,155)     -7.1902         calculate D2E/DX2 analytically  !
 ! D1120 D(123,150,422,156)   -127.4681         calculate D2E/DX2 analytically  !
 ! D1121 D(124,150,422,154)    -66.914          calculate D2E/DX2 analytically  !
 ! D1122 D(124,150,422,155)    173.0375         calculate D2E/DX2 analytically  !
 ! D1123 D(124,150,422,156)     52.7596         calculate D2E/DX2 analytically  !
 ! D1124 D(409,151,402,140)    -43.0254         calculate D2E/DX2 analytically  !
 ! D1125 D(409,151,402,152)     70.2771         calculate D2E/DX2 analytically  !
 ! D1126 D(409,151,402,153)   -166.0607         calculate D2E/DX2 analytically  !
 ! D1127 D(410,151,402,140)     81.2621         calculate D2E/DX2 analytically  !
 ! D1128 D(410,151,402,152)   -165.4355         calculate D2E/DX2 analytically  !
 ! D1129 D(410,151,402,153)    -41.7733         calculate D2E/DX2 analytically  !
 ! D1130 D(411,151,402,140)   -162.0643         calculate D2E/DX2 analytically  !
 ! D1131 D(411,151,402,152)    -48.7618         calculate D2E/DX2 analytically  !
 ! D1132 D(411,151,402,153)     74.9003         calculate D2E/DX2 analytically  !
 ! D1133 D(402,151,409,76)     -86.8682         calculate D2E/DX2 analytically  !
 ! D1134 D(410,151,409,76)     147.4091         calculate D2E/DX2 analytically  !
 ! D1135 D(411,151,409,76)      30.9316         calculate D2E/DX2 analytically  !
 ! D1136 D(406,152,402,140)     49.9907         calculate D2E/DX2 analytically  !
 ! D1137 D(406,152,402,151)    -71.1025         calculate D2E/DX2 analytically  !
 ! D1138 D(406,152,402,153)    173.1908         calculate D2E/DX2 analytically  !
 ! D1139 D(407,152,402,140)    167.4962         calculate D2E/DX2 analytically  !
 ! D1140 D(407,152,402,151)     46.403          calculate D2E/DX2 analytically  !
 ! D1141 D(407,152,402,153)    -69.3036         calculate D2E/DX2 analytically  !
 ! D1142 D(408,152,402,140)    -68.4299         calculate D2E/DX2 analytically  !
 ! D1143 D(408,152,402,151)    170.4768         calculate D2E/DX2 analytically  !
 ! D1144 D(408,152,402,153)     54.7702         calculate D2E/DX2 analytically  !
 ! D1145 D(403,153,402,140)     34.885          calculate D2E/DX2 analytically  !
 ! D1146 D(403,153,402,151)    160.4726         calculate D2E/DX2 analytically  !
 ! D1147 D(403,153,402,152)    -84.5903         calculate D2E/DX2 analytically  !
 ! D1148 D(404,153,402,140)    158.4588         calculate D2E/DX2 analytically  !
 ! D1149 D(404,153,402,151)    -75.9536         calculate D2E/DX2 analytically  !
 ! D1150 D(404,153,402,152)     38.9835         calculate D2E/DX2 analytically  !
 ! D1151 D(405,153,402,140)    -84.0628         calculate D2E/DX2 analytically  !
 ! D1152 D(405,153,402,151)     41.5248         calculate D2E/DX2 analytically  !
 ! D1153 D(405,153,402,152)    156.4619         calculate D2E/DX2 analytically  !
 ! D1154 D(402,153,403,29)     103.2633         calculate D2E/DX2 analytically  !
 ! D1155 D(404,153,403,29)     -21.3101         calculate D2E/DX2 analytically  !
 ! D1156 D(405,153,403,29)    -137.3489         calculate D2E/DX2 analytically  !
 ! D1157 D(402,153,404,52)      45.5523         calculate D2E/DX2 analytically  !
 ! D1158 D(403,153,404,52)     172.7369         calculate D2E/DX2 analytically  !
 ! D1159 D(405,153,404,52)     -71.8335         calculate D2E/DX2 analytically  !
 ! D1160 D(423,154,422,150)     59.0604         calculate D2E/DX2 analytically  !
 ! D1161 D(423,154,422,155)    178.1811         calculate D2E/DX2 analytically  !
 ! D1162 D(423,154,422,156)    -60.7434         calculate D2E/DX2 analytically  !
 ! D1163 D(424,154,422,150)    179.0589         calculate D2E/DX2 analytically  !
 ! D1164 D(424,154,422,155)    -61.8204         calculate D2E/DX2 analytically  !
 ! D1165 D(424,154,422,156)     59.2551         calculate D2E/DX2 analytically  !
 ! D1166 D(425,154,422,150)    -60.8163         calculate D2E/DX2 analytically  !
 ! D1167 D(425,154,422,155)     58.3045         calculate D2E/DX2 analytically  !
 ! D1168 D(425,154,422,156)    179.3799         calculate D2E/DX2 analytically  !
 ! D1169 D(429,155,422,150)    -58.4006         calculate D2E/DX2 analytically  !
 ! D1170 D(429,155,422,154)   -178.1886         calculate D2E/DX2 analytically  !
 ! D1171 D(429,155,422,156)     61.3615         calculate D2E/DX2 analytically  !
 ! D1172 D(430,155,422,150)     62.2642         calculate D2E/DX2 analytically  !
 ! D1173 D(430,155,422,154)    -57.5238         calculate D2E/DX2 analytically  !
 ! D1174 D(430,155,422,156)   -177.9737         calculate D2E/DX2 analytically  !
 ! D1175 D(431,155,422,150)   -178.0942         calculate D2E/DX2 analytically  !
 ! D1176 D(431,155,422,154)     62.1178         calculate D2E/DX2 analytically  !
 ! D1177 D(431,155,422,156)    -58.3321         calculate D2E/DX2 analytically  !
 ! D1178 D(422,156,325,101)    -33.9974         calculate D2E/DX2 analytically  !
 ! D1179 D(426,156,325,101)   -167.1946         calculate D2E/DX2 analytically  !
 ! D1180 D(427,156,325,101)     84.0079         calculate D2E/DX2 analytically  !
 ! D1181 D(428,156,325,101)    -58.848          calculate D2E/DX2 analytically  !
 ! D1182 D(325,156,422,150)    -69.7433         calculate D2E/DX2 analytically  !
 ! D1183 D(325,156,422,154)     50.152          calculate D2E/DX2 analytically  !
 ! D1184 D(325,156,422,155)    171.0684         calculate D2E/DX2 analytically  !
 ! D1185 D(426,156,422,150)     60.6342         calculate D2E/DX2 analytically  !
 ! D1186 D(426,156,422,154)   -179.4705         calculate D2E/DX2 analytically  !
 ! D1187 D(426,156,422,155)    -58.5542         calculate D2E/DX2 analytically  !
 ! D1188 D(427,156,422,150)   -179.2875         calculate D2E/DX2 analytically  !
 ! D1189 D(427,156,422,154)    -59.3922         calculate D2E/DX2 analytically  !
 ! D1190 D(427,156,422,155)     61.5242         calculate D2E/DX2 analytically  !
 ! D1191 D(428,156,422,150)    -59.4118         calculate D2E/DX2 analytically  !
 ! D1192 D(428,156,422,154)     60.4835         calculate D2E/DX2 analytically  !
 ! D1193 D(428,156,422,155)   -178.6002         calculate D2E/DX2 analytically  !
 ! D1194 D(325,156,428,101)      4.6185         calculate D2E/DX2 analytically  !
 ! D1195 D(422,156,428,101)   -156.0805         calculate D2E/DX2 analytically  !
 ! D1196 D(426,156,428,101)     82.4834         calculate D2E/DX2 analytically  !
 ! D1197 D(427,156,428,101)    -34.837          calculate D2E/DX2 analytically  !
 ! D1198 D(163,158,344,108)     13.3092         calculate D2E/DX2 analytically  !
 ! D1199 D(397,158,344,108)    119.7599         calculate D2E/DX2 analytically  !
 ! D1200 D(138,158,397,197)     48.4915         calculate D2E/DX2 analytically  !
 ! D1201 D(163,158,397,197)   -134.965          calculate D2E/DX2 analytically  !
 ! D1202 D(344,158,397,197)    104.3739         calculate D2E/DX2 analytically  !
 ! D1203 D(132,160,162,21)     -70.8859         calculate D2E/DX2 analytically  !
 ! D1204 D(132,160,162,232)    -71.6487         calculate D2E/DX2 analytically  !
 ! D1205 D(399,160,162,21)     110.7101         calculate D2E/DX2 analytically  !
 ! D1206 D(399,160,162,232)    109.9472         calculate D2E/DX2 analytically  !
 ! D1207 D(132,160,234,21)     -30.2025         calculate D2E/DX2 analytically  !
 ! D1208 D(399,160,234,21)     116.8752         calculate D2E/DX2 analytically  !
 ! D1209 D(54,171,235,22)     -136.2697         calculate D2E/DX2 analytically  !
 ! D1210 D(1,188,200,6)        155.551          calculate D2E/DX2 analytically  !
 ! D1211 D(3,193,368,125)      -45.3429         calculate D2E/DX2 analytically  !
 ! D1212 D(4,195,354,112)       67.1002         calculate D2E/DX2 analytically  !
 ! D1213 D(4,195,354,197)      -12.1427         calculate D2E/DX2 analytically  !
 ! D1214 D(4,195,354,198)      -55.8494         calculate D2E/DX2 analytically  !
 ! D1215 D(5,197,354,112)      132.6274         calculate D2E/DX2 analytically  !
 ! D1216 D(5,197,354,195)      -68.757          calculate D2E/DX2 analytically  !
 ! D1217 D(5,197,354,198)       12.732          calculate D2E/DX2 analytically  !
 ! D1218 D(397,197,354,112)      3.6503         calculate D2E/DX2 analytically  !
 ! D1219 D(397,197,354,195)    162.2658         calculate D2E/DX2 analytically  !
 ! D1220 D(397,197,354,198)   -116.2452         calculate D2E/DX2 analytically  !
 ! D1221 D(5,197,397,158)       63.021          calculate D2E/DX2 analytically  !
 ! D1222 D(354,197,397,158)    171.4196         calculate D2E/DX2 analytically  !
 ! D1223 D(5,198,354,112)      -95.4472         calculate D2E/DX2 analytically  !
 ! D1224 D(5,198,354,195)       63.7672         calculate D2E/DX2 analytically  !
 ! D1225 D(5,198,354,197)      -14.4019         calculate D2E/DX2 analytically  !
 ! D1226 D(9,208,356,114)     -127.8248         calculate D2E/DX2 analytically  !
 ! D1227 D(36,250,258,40)     -145.0299         calculate D2E/DX2 analytically  !
 ! D1228 D(77,282,294,82)     -166.4688         calculate D2E/DX2 analytically  !
 ! D1229 D(85,301,310,94)      163.7409         calculate D2E/DX2 analytically  !
 ! D1230 D(99,322,329,103)     134.9798         calculate D2E/DX2 analytically  !
 ! D1231 D(107,340,345,109)   -132.1268         calculate D2E/DX2 analytically  !
 ! D1232 D(107,340,345,341)    -13.7073         calculate D2E/DX2 analytically  !
 ! D1233 D(107,341,345,109)    170.8943         calculate D2E/DX2 analytically  !
 ! D1234 D(107,341,345,340)     12.2329         calculate D2E/DX2 analytically  !
 --------------------------------------------------------------------------------
 Trust Radius=3.00D-01 FncErr=1.00D-07 GrdErr=1.00D-07
 Number of steps in this run=   2 maximum allowed number of steps=   2.
 GradGradGradGradGradGradGradGradGradGradGradGradGradGradGradGradGradGrad

 Symmetry turned off by external request.
 Stoichiometry    C147H262GeN3O15SSiSn(1-)
 Framework group  C1[X(C147H262GeN3O15SSiSn)]
 Deg. of freedom  1287
 Full point group                 C1      NOp   1
                         Z-Matrix orientation:                         
 ---------------------------------------------------------------------
 Center     Atomic      Atomic             Coordinates (Angstroms)
 Number     Number       Type             X           Y           Z
 ---------------------------------------------------------------------
      1          6           0        5.258197   -1.015332   -5.878153
      2          6           0        5.246194    0.091664   -4.818152
      3          6           0        5.114197   -0.546329   -3.420154
      4          6           0        6.249195   -1.525334   -3.134153
      5          6           0        5.114195    0.502665   -2.325151
      6          6           0        1.627195   -2.121333   -6.402153
      7          6           0        0.524196   -1.274333   -7.050152
      8          6           0       -0.741804   -2.078333   -7.354153
      9          6           0        0.156195   -0.136331   -6.111153
     10          6           0        3.217194   -6.286333   -3.652152
     11          6           0        2.650194   -5.099332   -2.849153
     12          6           0        1.757199   -5.561334   -1.698153
     13          6           0        3.789196   -4.259333   -2.265153
     14          6           0        0.320195   -7.777332   -5.649154
     15          6           0       -0.512056   -6.973680   -6.665566
     16          6           0        0.199198  -11.634333   -2.710150
     17          6           0       -0.808801  -10.490336   -2.728154
     18          6           0       -2.121827  -10.870326   -2.058163
     19          7           0       -2.424784  -10.251339   -0.921144
     20          8           0       -2.867799  -11.705332   -2.558151
     21          6           0       -4.948805   -4.387333   -9.920155
     22          6           0       -4.444803   -5.081332   -8.654153
     23          6           0       -4.490806   -4.185336   -7.445152
     24          6           0       -5.491803   -3.208331   -7.369149
     25          6           0       -3.518806   -4.277328   -6.433151
     26          6           0       -5.477802   -2.286332   -6.320154
     27          6           0       -3.563806   -3.398335   -5.334155
     28          6           0       -4.561801   -2.408335   -5.272155
     29          8           0       -4.674806   -1.569332   -4.203151
     30          6           0        5.624195    8.043668   -2.642154
     31          6           0        5.633196    7.151668   -1.406150
     32          6           0        5.216195    5.762665   -1.749149
     33          6           0        6.177194    4.817666   -2.120156
     34          6           0        3.855195    5.450666   -1.810155
     35          6           0        5.777194    3.632669   -2.755152
     36          6           0        3.468201    4.262667   -2.430157
     37          6           0        4.416196    3.381670   -2.957149
     38          6           0       -0.454805    5.011667   -3.975153
     39          6           0       -0.631802    4.822666   -2.470153
     40          6           0        0.606190    4.205673   -1.812148
     41          6           0        0.876192    2.749659   -2.212157
     42          8           0        0.073197    2.222670   -3.018151
     43          8           0        1.804198    2.147668   -1.633151
     44          6           0       -8.991804   -3.740330   -4.761152
     45          6           0       -8.109804   -2.468336   -4.817156
     46          6           0       -8.319808   -1.688333   -6.121152
     47          8           0       -8.390805   -1.593332   -3.730151
     48          6           0       -9.683805   -4.469333   -1.048152
     49          7           0       -8.323806   -8.090333   -4.437154
     50          6           0       -6.875809   -8.175329   -4.314148
     51          6           0       -6.492795   -7.943325   -2.845159
     52          8           0       -5.589806   -7.166335   -2.539151
     53          6           0       -6.233803   -7.159343   -5.295154
     54          6           0       -6.739807   -7.416332   -6.728153
     55          6           0       -4.699802   -7.241327   -5.291151
     56          6           0       -6.400804   -8.790332   -7.320152
     57          7           0       -7.167809   -8.630339   -1.916150
     58          6           0       -6.777808   -8.586324   -0.515155
     59          6           0       -7.590803   -9.588359    0.301858
     60          8           0       -7.091763  -10.702020    0.608738
     61          6           0       -6.959801   -7.155331    0.009847
     62          6           0       -6.558806   -6.982334    1.451847
     63          6           0       -5.357805   -7.544332    1.920851
     64          6           0       -7.404803   -6.286334    2.331850
     65          6           0       -5.014806   -7.432332    3.277846
     66          6           0       -7.053804   -6.163333    3.686846
     67          6           0       -5.861805   -6.739333    4.160846
     68          6           0        3.863195  -10.370333    3.848848
     69          6           0        3.075196  -11.277333    2.900847
     70          6           0        2.120196  -10.527338    2.000848
     71          6           0        2.600189   -9.851326    0.864847
     72          6           0        0.752195  -10.478326    2.321846
     73          6           0        1.721198   -9.086338    0.077843
     74          6           0       -0.124804   -9.706334    1.540840
     75          6           0        0.363208   -8.990344    0.432869
     76          8           0       -0.483830   -8.200321   -0.289160
     77          6           0        4.859197   -5.684333    5.577847
     78          6           0        5.600194   -6.325333    4.397848
     79          6           0        6.872195   -7.069333    4.816847
     80          6           0        7.607196   -7.631333    3.602847
     81          6           0        7.786196   -6.137332    5.603848
     82          6           0        1.386193   -4.902333    4.212848
     83          6           0        0.849195   -5.876333    3.169850
     84         16           0        2.030197   -5.952333    1.804845
     85          6           0       -0.008805    0.061667    5.093848
     86          6           0        0.884197   -0.252333    3.889847
     87          6           0        0.460196    0.432666    2.611848
     88          6           0        0.538192    1.829667    2.477843
     89          6           0       -0.080806   -0.344328    1.573847
     90          6           0       -0.037804    2.454664    1.355851
     91          6           0       -0.639805    0.278666    0.447849
     92          6           0       -0.675801    1.679669    0.369846
     93          8           0       -1.334805    2.275666   -0.666151
     94          6           0       -3.400802   -1.411333    4.101848
     95          6           0       -3.597808   -2.921335    3.922849
     96          6           0       -2.861811   -3.478325    2.698846
     97          6           0       -2.843798   -5.002330    2.722847
     98          6           0       -3.536799   -2.985343    1.419845
     99          6           0        3.908195    2.182667    6.653847
    100          6           0        2.479201    1.890673    7.116851
    101          6           0        2.388189    2.015661    8.643847
    102          8           0        1.557196    2.804669    6.521846
    103          6           0        4.116196    3.237668    2.988847
    104          6           0        3.707194    4.644667    2.534849
    105          6           0        4.265196    4.993667    1.173846
    106          6           0        2.183196    4.751669    2.479848
    107          6           0        6.201193   -1.790332    3.000848
    108          6           0        4.797572   -1.402324    2.499964
    109          6           0        9.010197   -1.009332    0.477847
    110          6           0        9.428193    0.452667    0.183847
    111          6           0       10.594197    0.619667   -0.790153
    112          6           0        8.238195    1.219668   -0.396152
    113          6           0        0.497587   -2.818360   -0.387526
    114          6           0       -0.224184   -1.688773   -2.360719
    115          6           0        3.082194   34.262668    7.414847
    116          6           0        2.761195   34.841667    5.111847
    117          6           0        6.195194    2.081667   37.049847
    118          6           0        5.912195    2.634667   34.734847
    119          6           0       -4.642805   -5.964333  -35.351151
    120          6           0       -3.571806   -4.906332  -35.492151
    121          6           0       -5.324804   -6.144333  -34.143153
    122          6           0       -4.968805   -6.812334  -36.408153
    123          6           0        5.145196    1.170668   36.958847
    124          6           0        4.861196    1.722668   34.646847
    125          6           0        1.871005   -0.844283   -1.304331
    126          6           0        4.619196   35.994666    6.391847
    127          6           0        7.756195    3.794668   36.028849
    128          6           0        2.039196   33.345667    7.326847
    129          6           0        1.716196   33.922668    5.025847
    130          6           0       -0.599387   -3.676415   -0.476679
    131          6           0       -1.302478   -2.554866   -2.447676
    132          6           0       -3.022803   -4.429331  -34.127154
    133          6           0        0.724556   -1.822548   -1.335495
    134          6           0        3.462196   35.024667    6.305849
    135          6           0        6.596197    2.827666   35.936848
    136          6           0        5.619195   35.628670    7.512846
    137          6           0        8.656194    3.527669   37.256847
    138          6           0        2.837224   -0.961346   -0.117632
    139          6           0        1.333196   33.153667    6.130849
    140          6           0       -1.516541   -3.599275   -1.525509
    141          6           0       -7.068628  -10.469416  -35.149273
    142          6           0       -8.849648   -8.835198  -35.862831
    143          6           0       -8.282635   -9.106237  -33.444657
    144          6           0       -6.287804   -7.135333  -34.003155
    145          6           0       -5.936804   -7.807332  -36.267154
    146          6           0       -6.619805   -7.995331  -35.062148
    147          6           0       -0.185805   30.787667    7.703847
    148          6           0        0.151195   30.643667    4.500847
    149          6           0       -1.860805   32.801667    5.815847
    150          6           0        4.453196    0.968667   35.755848
    151          6           0       -3.032989   -6.199410   -0.469010
    152          6           0       -2.041577   -5.972250   -3.266481
    153          6           0       -4.509775   -4.213669   -2.160195
    154          6           0        0.984049    0.624806   35.279135
    155          6           0        2.713628   -1.530023   37.469635
    156          6           0        3.180587   -1.783987   33.978539
    157          6           0        9.381198    4.776666   37.699848
    158          6           0        3.422078    0.366402    0.342595
    159          6           0        5.767196   36.745665    8.518850
    160          6           0       -2.211807   -5.503334  -33.443151
    161          8           0        8.846194    5.785668   38.080847
    162          8           0       -2.514804   -6.045333  -32.411151
    163          8           0        2.765179    1.240867    0.834721
    164          8           0        5.796195   37.917668    8.248846
    165          6           0       -7.692804   -9.082333  -34.865153
    166          1           0       -6.544225   -6.153445   -4.995446
    167          1           0       -4.357165   -8.277004   -5.193626
    168          1           0       -4.278114   -6.677809   -4.470810
    169          1           0       -4.295760   -6.849746   -6.223753
    170          1           0       -7.825357   -7.293718   -6.750201
    171          1           0       -6.327792   -6.631833   -7.362133
    172          1           0       -5.327192   -8.994966   -7.312805
    173          1           0       -6.900368   -9.599723   -6.780632
    174          1           0       -6.737468   -8.847077   -8.359435
    175          1           0       -6.561347   -9.187627   -4.587753
    176          1           0       -8.825421   -8.905959   -4.110438
    177          1           0       -8.697654   -7.266506   -3.981646
    178          1           0       -8.000759   -6.846707   -0.136181
    179          1           0       -6.365370   -6.501726   -0.627405
    180          1           0       -4.690043   -8.058957    1.244064
    181          1           0       -8.330122   -5.855185    1.966597
    182          1           0       -4.091876   -7.868051    3.641053
    183          1           0       -7.703283   -5.626226    4.368714
    184          1           0       -5.595266   -6.646375    5.207152
    185          1           0       -5.741084   -8.905441   -0.417044
    186          1           0       -7.801161   -9.354388   -2.218196
    187          8           0       -8.919134   -9.260960    0.718081
    188          1           0        4.487275   -1.760598   -5.674343
    189          1           0        6.218690   -1.535974   -5.907955
    190          1           0        5.078267   -0.622467   -6.884306
    191          1           0        6.161465    0.692033   -4.874244
    192          1           0        4.404408    0.768624   -4.989705
    193          1           0        4.168210   -1.099237   -3.401018
    194          1           0        6.146591   -1.953488   -2.133362
    195          1           0        7.217910   -1.011841   -3.172477
    196          1           0        6.294438   -2.359566   -3.838721
    197          1           0        5.312475    0.018030   -1.369761
    198          1           0        5.920576    1.212927   -2.473728
    199          1           0        4.173402    1.039630   -2.236063
    200          1           0        2.500643   -1.505968   -6.187619
    201          1           0        1.277694   -2.546716   -5.455295
    202          1           0        1.944642   -2.948804   -7.046730
    203          1           0        0.913327   -0.857474   -7.988583
    204          1           0       -0.548283   -2.910835   -8.040642
    205          1           0       -1.156804   -2.497586   -6.435290
    206          1           0       -1.514004   -1.447838   -7.803898
    207          1           0        1.014141    0.478668   -5.827959
    208          1           0       -0.269553   -0.522753   -5.182217
    209          1           0       -0.589601    0.532153   -6.552343
    210          1           0        2.424425   -6.936074   -4.025861
    211          1           0        3.878883   -6.891575   -3.021109
    212          1           0        3.802444   -5.941033   -4.509724
    213          1           0        2.060455   -4.468361   -3.523328
    214          1           0        1.461114   -4.733508   -1.073808
    215          1           0        2.299896   -6.277898   -1.074208
    216          1           0        0.847784   -6.044560   -2.074608
    217          1           0        3.404603   -3.382156   -1.743976
    218          1           0        4.371173   -4.848538   -1.546774
    219          1           0        4.475275   -3.913822   -3.042775
    220          1           0        0.174846   -7.396932   -4.637697
    221          1           0        1.385535   -7.723045   -5.884445
    222          1           0        0.032630   -8.832467   -5.653091
    223          1           0       -1.578487   -7.052558   -6.443390
    224          1           0       -0.239360   -5.915464   -6.651166
    225          1           0       -0.356171   -7.342728   -7.683480
    226          1           0       -0.242132  -12.532082   -3.148493
    227          1           0        0.512375  -11.870261   -1.689671
    228          1           0        1.092810  -11.373961   -3.283405
    229          1           0       -0.378767   -9.596946   -2.276462
    230          1           0       -1.062805  -10.244529   -3.762972
    231          1           0       -3.322704  -10.468553   -0.514649
    232          1           0       -4.449216   -3.427129  -10.070031
    233          1           0       -6.025805   -4.207544   -9.894399
    234          1           0       -4.755519   -5.007205  -10.801275
    235          1           0       -5.015791   -6.000693   -8.496586
    236          1           0       -3.410384   -5.404402   -8.813390
    237          1           0       -6.215607   -3.089749   -8.162185
    238          1           0       -2.721952   -5.004556   -6.510301
    239          1           0       -6.124223   -1.432180   -6.314820
    240          1           0       -2.820121   -3.477778   -4.558947
    241          1           0       -3.837803   -1.491654   -3.731850
    242          1           0        5.928777    9.068593   -2.401843
    243          1           0        4.626094    8.083653   -3.086819
    244          1           0        6.305717    7.658832   -3.406308
    245          1           0        4.964850    7.578032   -0.649481
    246          1           0        6.637317    7.154188   -0.965421
    247          1           0        7.231860    5.055272   -2.017910
    248          1           0        3.114892    6.170811   -1.477746
    249          1           0        6.535922    2.957586   -3.132286
    250          1           0        2.470823    4.036693   -2.679382
    251          1           0        4.070201    2.531595   -3.519082
    252          1           0        0.412501    5.646558   -4.195419
    253          1           0       -1.333034    5.489197   -4.424933
    254          1           0       -0.304118    4.038601   -4.440155
    255          1           0       -0.848823    5.791413   -1.997207
    256          1           0       -1.509366    4.186257   -2.324165
    257          1           0        0.498457    4.203119   -0.718699
    258          1           0        1.405350    4.915114   -1.954271
    259          1           0       -8.771609   -4.311584   -3.858290
    260          1           0      -10.053406   -3.475302   -4.753759
    261          1           0       -8.792632   -4.366684   -5.634035
    262          1           0       -7.077048   -2.804412   -4.744913
    263          1           0       -7.801736   -0.729648   -6.095657
    264          1           0       -9.387857   -1.455524   -6.210174
    265          1           0       -8.029259   -2.248553   -7.009396
    266          1           0       -7.556308   -1.201803   -3.454796
    267          1           0       -9.321399   -4.412552   -0.020672
    268          1           0      -10.774538   -4.501981   -1.049605
    269          1           0       -9.344900   -3.591699   -1.599102
    270          1           0       -9.291402   -5.367949   -1.526243
    271          1           0        4.537397  -10.953720    4.483237
    272          1           0        3.190609   -9.805213    4.500350
    273          1           0        4.467722   -9.648390    3.293247
    274          1           0        2.516310  -12.013454    3.487747
    275          1           0        3.781276  -11.850981    2.289222
    276          1           0        3.649573   -9.909668    0.598296
    277          1           0        0.373788  -11.019498    3.181252
    278          1           0        2.088986   -8.553060   -0.790720
    279          1           0       -1.176268   -9.641430    1.792266
    280          1           0        0.019663   -7.574037   -0.824684
    281          1           0        4.524173   -6.440124    6.296134
    282          1           0        3.987900   -5.127813    5.240836
    283          1           0        5.491013   -4.973544    6.112438
    284          1           0        4.929354   -7.016754    3.873994
    285          1           0        5.869584   -5.546843    3.673347
    286          1           0        6.583514   -7.906943    5.466848
    287          1           0        8.493822   -8.199696    3.899791
    288          1           0        6.966239   -8.297400    3.016567
    289          1           0        7.937113   -6.823947    2.940105
    290          1           0        8.752643   -6.611930    5.803754
    291          1           0        7.366248   -5.850793    6.569291
    292          1           0        7.984923   -5.219837    5.038688
    293          1           0        0.654923   -4.728770    5.011787
    294          1           0        2.283657   -5.303772    4.676229
    295          1           0        1.630273   -3.941025    3.759775
    296          1           0        0.665816   -6.871714    3.576688
    297          1           0       -0.080550   -5.517937    2.730009
    298          1           0        3.051255   -6.488159    2.502462
    299          1           0        0.320218   -0.482715    5.986644
    300          1           0        0.024444    1.130712    5.311583
    301          1           0       -1.048337   -0.197157    4.904735
    302          1           0        1.915748    0.025877    4.142920
    303          1           0        0.897394   -1.335977    3.727037
    304          1           0        0.999299    2.421004    3.256638
    305          1           0       -0.128498   -1.420091    1.670856
    306          1           0       -0.046360    3.532904    1.272810
    307          1           0       -1.110624   -0.289232   -0.340045
    308          1           0       -1.099852    3.205141   -0.707182
    309          1           0       -3.743672   -1.074620    5.084873
    310          1           0       -2.348823   -1.152239    3.999372
    311          1           0       -3.945837   -0.834357    3.350797
    312          1           0       -3.225613   -3.431187    4.821362
    313          1           0       -4.664434   -3.167550    3.852581
    314          1           0       -1.830908   -3.102945    2.723435
    315          1           0       -2.473303   -5.380418    3.682921
    316          1           0       -2.214615   -5.414268    1.935391
    317          1           0       -3.849223   -5.392152    2.583551
    318          1           0       -3.540778   -1.894800    1.355890
    319          1           0       -4.577780   -3.328021    1.390096
    320          1           0       -3.031574   -3.345302    0.528488
    321          1           0        4.605248    1.540664    7.198153
    322          1           0        4.030175    1.997518    5.588344
    323          1           0        4.165834    3.226807    6.852816
    324          1           0        2.220396    0.865252    6.821626
    325          1           0        3.067802    1.320542    9.146725
    326          1           0        1.373171    1.801414    8.995514
    327          1           0        2.641768    3.035358    8.946260
    328          1           0        0.668371    2.504505    6.731312
    329          1           0        3.633971    2.995521    3.936856
    330          1           0        5.201533    3.166777    3.129732
    331          1           0        3.808865    2.499774    2.247825
    332          1           0        4.080422    5.368194    3.275330
    333          1           0        3.957411    5.998172    0.874810
    334          1           0        5.359862    4.962382    1.153186
    335          1           0        3.901584    4.287852    0.427556
    336          1           0        1.720156    4.495845    3.437184
    337          1           0        1.871418    5.770478    2.220993
    338          1           0        1.809110    4.080183    1.712043
    339          1           0        6.190672   -2.053385    4.063406
    340          1           0        6.904085   -0.963086    2.880788
    341          1           0        6.595792   -2.649291    2.451224
    342          1           0        4.073207   -2.197958    2.692172
    343          1           0        4.436699   -0.488433    2.974350
    344          1           0        4.832039   -1.241469    1.428583
    345          1           0        8.167934   -1.031288    1.167939
    346          1           0        9.830543   -1.583229    0.921750
    347          1           0        8.705049   -1.517353   -0.443137
    348          1           0        9.711109    0.915337    1.138515
    349          1           0       10.832848    1.678251   -0.925211
    350          1           0       11.502728    0.113717   -0.444402
    351          1           0       10.341574    0.207466   -1.773338
    352          1           0        7.362138    1.183960    0.257170
    353          1           0        8.478839    2.274100   -0.559928
    354          1           0        7.944886    0.793069   -1.358431
    355          1           0        1.192053   -2.958267    0.432026
    356          1           0       -0.126847   -0.856784   -3.050631
    357          1           0        3.568899   34.386184    8.372924
    358          1           0        3.045542   35.414200    4.233872
    359          1           0        6.684459    2.177542   38.006929
    360          1           0        6.211668    3.195031   33.853825
    361          1           0       -3.966779   -4.036397  -36.028912
    362          1           0       -2.747703   -5.289919  -36.104237
    363          1           0       -5.092352   -5.544316  -33.276157
    364          1           0       -4.452873   -6.708934  -37.358420
    365          1           0        4.870763    0.608134   37.846458
    366          1           0        4.363756    1.603889   33.688204
    367          1           0        1.481837    0.180966   -1.355004
    368          1           0        2.430853   -0.951647   -2.238460
    369          1           0        4.255811   37.011786    6.569015
    370          1           0        5.125868   36.029621    5.424654
    371          1           0        7.365912    4.814975   36.113712
    372          1           0        8.351251    3.758458   35.112003
    373          1           0        1.774020   32.773859    8.210116
    374          1           0        1.203176   33.807661    4.075348
    375          1           0       -0.707506   -4.450282    0.277655
    376          1           0       -1.991754   -2.404707   -3.269912
    377          1           0       -3.808806   -4.072033  -33.463847
    378          1           0       -2.343557   -3.586771  -34.313392
    379          1           0        5.397557   34.691049    8.014837
    380          1           0        6.624450   35.503403    7.087984
    381          1           0        8.048148    3.262178   38.120652
    382          1           0        9.359966    2.713316   37.071320
    383          1           0        2.303663   -1.331590    0.760416
    384          1           0        3.644315   -1.669313   -0.327905
    385          1           0       -7.818280  -11.258227  -35.032248
    386          1           0       -6.246977  -10.674988  -34.457853
    387          1           0       -6.673287  -10.533222  -36.165836
    388          1           0       -9.317703   -7.863236  -35.683819
    389          1           0       -9.617730   -9.607931  -35.757889
    390          1           0       -8.498832   -8.850899  -36.897549
    391          1           0       -8.781501   -8.167252  -33.190901
    392          1           0       -7.520640   -9.307428  -32.687194
    393          1           0       -9.029529   -9.902107  -33.379680
    394          1           0       -6.773748   -7.237993  -33.043409
    395          1           0       -6.149574   -8.445802  -37.117981
    396          1           0       10.494007    4.721331   37.681624
    397          1           0        4.517549    0.487503    0.263670
    398          1           0        5.914214   36.418400    9.573639
    399          1           0       -1.284888   -5.796992  -33.988124
    400          1           0       -1.939683   -9.413929   -0.633210
    401          1           0       -9.085773   -8.338801    0.482182
    402         14           0       -2.799872   -4.952691   -1.859149
    403          1           0       -4.513874   -3.261552   -2.681812
    404          1           0       -5.138686   -4.914565   -2.708440
    405          1           0       -4.973295   -4.042096   -1.183647
    406          1           0       -1.016779   -6.214273   -2.972353
    407          1           0       -2.574650   -6.912605   -3.410759
    408          1           0       -1.979333   -5.459781   -4.225674
    409          1           0       -2.112519   -6.549472   -0.004585
    410          1           0       -3.688979   -5.811581    0.306778
    411          1           0       -3.530418   -7.061151   -0.923417
    412          1           0       -1.848762   33.411967    4.909998
    413          1           0       -2.687483   32.091011    5.741387
    414          1           0       -2.042998   33.458898    6.668727
    415          1           0        1.086476   30.093623    4.623905
    416          1           0       -0.666206   29.923484    4.416666
    417          1           0        0.206159   31.207151    3.566655
    418          1           0        0.764533   30.273759    7.863985
    419          1           0       -0.390115   31.420447    8.570445
    420          1           0       -0.974725   30.034417    7.641661
    421         32           0       -0.144705   31.846643    6.036179
    422         50           0        2.826346   -0.436436   35.619590
    423          1           0        1.040320    1.209749   34.358736
    424          1           0        0.149538   -0.074285   35.190706
    425          1           0        0.777624    1.307643   36.105571
    426          1           0        4.106334   -2.341685   34.132785
    427          1           0        2.358597   -2.497197   33.885709
    428          1           0        3.264173   -1.236458   33.037376
    429          1           0        3.652399   -2.049192   37.674015
    430          1           0        2.498572   -0.863333   38.307509
    431          1           0        1.917005   -2.275281   37.417181
 ---------------------------------------------------------------------
 Rotational constants (GHZ):      0.0014353      0.0006808      0.0004967
 General basis read from cards:  (5D, 7F)
 ======================================================================================================
                                       Pseudopotential Parameters
 ======================================================================================================
  Center     Atomic      Valence      Angular      Power
  Number     Number     Electrons     Momentum     of R      Exponent        Coefficient   SO-Coeffient
 ======================================================================================================
    1          6
                                   No pseudopotential on this center.
    2          6
                                   No pseudopotential on this center.
    3          6
                                   No pseudopotential on this center.
    4          6
                                   No pseudopotential on this center.
    5          6
                                   No pseudopotential on this center.
    6          6
                                   No pseudopotential on this center.
    7          6
                                   No pseudopotential on this center.
    8          6
                                   No pseudopotential on this center.
    9          6
                                   No pseudopotential on this center.
   10          6
                                   No pseudopotential on this center.
   11          6
                                   No pseudopotential on this center.
   12          6
                                   No pseudopotential on this center.
   13          6
                                   No pseudopotential on this center.
   14          6
                                   No pseudopotential on this center.
   15          6
                                   No pseudopotential on this center.
   16          6
                                   No pseudopotential on this center.
   17          6
                                   No pseudopotential on this center.
   18          6
                                   No pseudopotential on this center.
   19          7
                                   No pseudopotential on this center.
   20          8
                                   No pseudopotential on this center.
   21          6
                                   No pseudopotential on this center.
   22          6
                                   No pseudopotential on this center.
   23          6
                                   No pseudopotential on this center.
   24          6
                                   No pseudopotential on this center.
   25          6
                                   No pseudopotential on this center.
   26          6
                                   No pseudopotential on this center.
   27          6
                                   No pseudopotential on this center.
   28          6
                                   No pseudopotential on this center.
   29          8
                                   No pseudopotential on this center.
   30          6
                                   No pseudopotential on this center.
   31          6
                                   No pseudopotential on this center.
   32          6
                                   No pseudopotential on this center.
   33          6
                                   No pseudopotential on this center.
   34          6
                                   No pseudopotential on this center.
   35          6
                                   No pseudopotential on this center.
   36          6
                                   No pseudopotential on this center.
   37          6
                                   No pseudopotential on this center.
   38          6
                                   No pseudopotential on this center.
   39          6
                                   No pseudopotential on this center.
   40          6
                                   No pseudopotential on this center.
   41          6
                                   No pseudopotential on this center.
   42          8
                                   No pseudopotential on this center.
   43          8
                                   No pseudopotential on this center.
   44          6
                                   No pseudopotential on this center.
   45          6
                                   No pseudopotential on this center.
   46          6
                                   No pseudopotential on this center.
   47          8
                                   No pseudopotential on this center.
   48          6
                                   No pseudopotential on this center.
   49          7
                                   No pseudopotential on this center.
   50          6
                                   No pseudopotential on this center.
   51          6
                                   No pseudopotential on this center.
   52          8
                                   No pseudopotential on this center.
   53          6
                                   No pseudopotential on this center.
   54          6
                                   No pseudopotential on this center.
   55          6
                                   No pseudopotential on this center.
   56          6
                                   No pseudopotential on this center.
   57          7
                                   No pseudopotential on this center.
   58          6
                                   No pseudopotential on this center.
   59          6
                                   No pseudopotential on this center.
   60          8
                                   No pseudopotential on this center.
   61          6
                                   No pseudopotential on this center.
   62          6
                                   No pseudopotential on this center.
   63          6
                                   No pseudopotential on this center.
   64          6
                                   No pseudopotential on this center.
   65          6
                                   No pseudopotential on this center.
   66          6
                                   No pseudopotential on this center.
   67          6
                                   No pseudopotential on this center.
   68          6
                                   No pseudopotential on this center.
   69          6
                                   No pseudopotential on this center.
   70          6
                                   No pseudopotential on this center.
   71          6
                                   No pseudopotential on this center.
   72          6
                                   No pseudopotential on this center.
   73          6
                                   No pseudopotential on this center.
   74          6
                                   No pseudopotential on this center.
   75          6
                                   No pseudopotential on this center.
   76          8
                                   No pseudopotential on this center.
   77          6
                                   No pseudopotential on this center.
   78          6
                                   No pseudopotential on this center.
   79          6
                                   No pseudopotential on this center.
   80          6
                                   No pseudopotential on this center.
   81          6
                                   No pseudopotential on this center.
   82          6
                                   No pseudopotential on this center.
   83          6
                                   No pseudopotential on this center.
   84         16
                                   No pseudopotential on this center.
   85          6
                                   No pseudopotential on this center.
   86          6
                                   No pseudopotential on this center.
   87          6
                                   No pseudopotential on this center.
   88          6
                                   No pseudopotential on this center.
   89          6
                                   No pseudopotential on this center.
   90          6
                                   No pseudopotential on this center.
   91          6
                                   No pseudopotential on this center.
   92          6
                                   No pseudopotential on this center.
   93          8
                                   No pseudopotential on this center.
   94          6
                                   No pseudopotential on this center.
   95          6
                                   No pseudopotential on this center.
   96          6
                                   No pseudopotential on this center.
   97          6
                                   No pseudopotential on this center.
   98          6
                                   No pseudopotential on this center.
   99          6
                                   No pseudopotential on this center.
  100          6
                                   No pseudopotential on this center.
  101          6
                                   No pseudopotential on this center.
  102          8
                                   No pseudopotential on this center.
  103          6
                                   No pseudopotential on this center.
  104          6
                                   No pseudopotential on this center.
  105          6
                                   No pseudopotential on this center.
  106          6
                                   No pseudopotential on this center.
  107          6
                                   No pseudopotential on this center.
  108          6
                                   No pseudopotential on this center.
  109          6
                                   No pseudopotential on this center.
  110          6
                                   No pseudopotential on this center.
  111          6
                                   No pseudopotential on this center.
  112          6
                                   No pseudopotential on this center.
  113          6
                                   No pseudopotential on this center.
  114          6
                                   No pseudopotential on this center.
  115          6
                                   No pseudopotential on this center.
  116          6
                                   No pseudopotential on this center.
  117          6
                                   No pseudopotential on this center.
  118          6
                                   No pseudopotential on this center.
  119          6
                                   No pseudopotential on this center.
  120          6
                                   No pseudopotential on this center.
  121          6
                                   No pseudopotential on this center.
  122          6
                                   No pseudopotential on this center.
  123          6
                                   No pseudopotential on this center.
  124          6
                                   No pseudopotential on this center.
  125          6
                                   No pseudopotential on this center.
  126          6
                                   No pseudopotential on this center.
  127          6
                                   No pseudopotential on this center.
  128          6
                                   No pseudopotential on this center.
  129          6
                                   No pseudopotential on this center.
  130          6
                                   No pseudopotential on this center.
  131          6
                                   No pseudopotential on this center.
  132          6
                                   No pseudopotential on this center.
  133          6
                                   No pseudopotential on this center.
  134          6
                                   No pseudopotential on this center.
  135          6
                                   No pseudopotential on this center.
  136          6
                                   No pseudopotential on this center.
  137          6
                                   No pseudopotential on this center.
  138          6
                                   No pseudopotential on this center.
  139          6
                                   No pseudopotential on this center.
  140          6
                                   No pseudopotential on this center.
  141          6
                                   No pseudopotential on this center.
  142          6
                                   No pseudopotential on this center.
  143          6
                                   No pseudopotential on this center.
  144          6
                                   No pseudopotential on this center.
  145          6
                                   No pseudopotential on this center.
  146          6
                                   No pseudopotential on this center.
  147          6
                                   No pseudopotential on this center.
  148          6
                                   No pseudopotential on this center.
  149          6
                                   No pseudopotential on this center.
  150          6
                                   No pseudopotential on this center.
  151          6
                                   No pseudopotential on this center.
  152          6
                                   No pseudopotential on this center.
  153          6
                                   No pseudopotential on this center.
  154          6
                                   No pseudopotential on this center.
  155          6
                                   No pseudopotential on this center.
  156          6
                                   No pseudopotential on this center.
  157          6
                                   No pseudopotential on this center.
  158          6
                                   No pseudopotential on this center.
  159          6
                                   No pseudopotential on this center.
  160          6
                                   No pseudopotential on this center.
  161          8
                                   No pseudopotential on this center.
  162          8
                                   No pseudopotential on this center.
  163          8
                                   No pseudopotential on this center.
  164          8
                                   No pseudopotential on this center.
  165          6
                                   No pseudopotential on this center.
  166          1
                                   No pseudopotential on this center.
  167          1
                                   No pseudopotential on this center.
  168          1
                                   No pseudopotential on this center.
  169          1
                                   No pseudopotential on this center.
  170          1
                                   No pseudopotential on this center.
  171          1
                                   No pseudopotential on this center.
  172          1
                                   No pseudopotential on this center.
  173          1
                                   No pseudopotential on this center.
  174          1
                                   No pseudopotential on this center.
  175          1
                                   No pseudopotential on this center.
  176          1
                                   No pseudopotential on this center.
  177          1
                                   No pseudopotential on this center.
  178          1
                                   No pseudopotential on this center.
  179          1
                                   No pseudopotential on this center.
  180          1
                                   No pseudopotential on this center.
  181          1
                                   No pseudopotential on this center.
  182          1
                                   No pseudopotential on this center.
  183          1
                                   No pseudopotential on this center.
  184          1
                                   No pseudopotential on this center.
  185          1
                                   No pseudopotential on this center.
  186          1
                                   No pseudopotential on this center.
  187          8
                                   No pseudopotential on this center.
  188          1
                                   No pseudopotential on this center.
  189          1
                                   No pseudopotential on this center.
  190          1
                                   No pseudopotential on this center.
  191          1
                                   No pseudopotential on this center.
  192          1
                                   No pseudopotential on this center.
  193          1
                                   No pseudopotential on this center.
  194          1
                                   No pseudopotential on this center.
  195          1
                                   No pseudopotential on this center.
  196          1
                                   No pseudopotential on this center.
  197          1
                                   No pseudopotential on this center.
  198          1
                                   No pseudopotential on this center.
  199          1
                                   No pseudopotential on this center.
  200          1
                                   No pseudopotential on this center.
  201          1
                                   No pseudopotential on this center.
  202          1
                                   No pseudopotential on this center.
  203          1
                                   No pseudopotential on this center.
  204          1
                                   No pseudopotential on this center.
  205          1
                                   No pseudopotential on this center.
  206          1
                                   No pseudopotential on this center.
  207          1
                                   No pseudopotential on this center.
  208          1
                                   No pseudopotential on this center.
  209          1
                                   No pseudopotential on this center.
  210          1
                                   No pseudopotential on this center.
  211          1
                                   No pseudopotential on this center.
  212          1
                                   No pseudopotential on this center.
  213          1
                                   No pseudopotential on this center.
  214          1
                                   No pseudopotential on this center.
  215          1
                                   No pseudopotential on this center.
  216          1
                                   No pseudopotential on this center.
  217          1
                                   No pseudopotential on this center.
  218          1
                                   No pseudopotential on this center.
  219          1
                                   No pseudopotential on this center.
  220          1
                                   No pseudopotential on this center.
  221          1
                                   No pseudopotential on this center.
  222          1
                                   No pseudopotential on this center.
  223          1
                                   No pseudopotential on this center.
  224          1
                                   No pseudopotential on this center.
  225          1
                                   No pseudopotential on this center.
  226          1
                                   No pseudopotential on this center.
  227          1
                                   No pseudopotential on this center.
  228          1
                                   No pseudopotential on this center.
  229          1
                                   No pseudopotential on this center.
  230          1
                                   No pseudopotential on this center.
  231          1
                                   No pseudopotential on this center.
  232          1
                                   No pseudopotential on this center.
  233          1
                                   No pseudopotential on this center.
  234          1
                                   No pseudopotential on this center.
  235          1
                                   No pseudopotential on this center.
  236          1
                                   No pseudopotential on this center.
  237          1
                                   No pseudopotential on this center.
  238          1
                                   No pseudopotential on this center.
  239          1
                                   No pseudopotential on this center.
  240          1
                                   No pseudopotential on this center.
  241          1
                                   No pseudopotential on this center.
  242          1
                                   No pseudopotential on this center.
  243          1
                                   No pseudopotential on this center.
  244          1
                                   No pseudopotential on this center.
  245          1
                                   No pseudopotential on this center.
  246          1
                                   No pseudopotential on this center.
  247          1
                                   No pseudopotential on this center.
  248          1
                                   No pseudopotential on this center.
  249          1
                                   No pseudopotential on this center.
  250          1
                                   No pseudopotential on this center.
  251          1
                                   No pseudopotential on this center.
  252          1
                                   No pseudopotential on this center.
  253          1
                                   No pseudopotential on this center.
  254          1
                                   No pseudopotential on this center.
  255          1
                                   No pseudopotential on this center.
  256          1
                                   No pseudopotential on this center.
  257          1
                                   No pseudopotential on this center.
  258          1
                                   No pseudopotential on this center.
  259          1
                                   No pseudopotential on this center.
  260          1
                                   No pseudopotential on this center.
  261          1
                                   No pseudopotential on this center.
  262          1
                                   No pseudopotential on this center.
  263          1
                                   No pseudopotential on this center.
  264          1
                                   No pseudopotential on this center.
  265          1
                                   No pseudopotential on this center.
  266          1
                                   No pseudopotential on this center.
  267          1
                                   No pseudopotential on this center.
  268          1
                                   No pseudopotential on this center.
  269          1
                                   No pseudopotential on this center.
  270          1
                                   No pseudopotential on this center.
  271          1
                                   No pseudopotential on this center.
  272          1
                                   No pseudopotential on this center.
  273          1
                                   No pseudopotential on this center.
  274          1
                                   No pseudopotential on this center.
  275          1
                                   No pseudopotential on this center.
  276          1
                                   No pseudopotential on this center.
  277          1
                                   No pseudopotential on this center.
  278          1
                                   No pseudopotential on this center.
  279          1
                                   No pseudopotential on this center.
  280          1
                                   No pseudopotential on this center.
  281          1
                                   No pseudopotential on this center.
  282          1
                                   No pseudopotential on this center.
  283          1
                                   No pseudopotential on this center.
  284          1
                                   No pseudopotential on this center.
  285          1
                                   No pseudopotential on this center.
  286          1
                                   No pseudopotential on this center.
  287          1
                                   No pseudopotential on this center.
  288          1
                                   No pseudopotential on this center.
  289          1
                                   No pseudopotential on this center.
  290          1
                                   No pseudopotential on this center.
  291          1
                                   No pseudopotential on this center.
  292          1
                                   No pseudopotential on this center.
  293          1
                                   No pseudopotential on this center.
  294          1
                                   No pseudopotential on this center.
  295          1
                                   No pseudopotential on this center.
  296          1
                                   No pseudopotential on this center.
  297          1
                                   No pseudopotential on this center.
  298          1
                                   No pseudopotential on this center.
  299          1
                                   No pseudopotential on this center.
  300          1
                                   No pseudopotential on this center.
  301          1
                                   No pseudopotential on this center.
  302          1
                                   No pseudopotential on this center.
  303          1
                                   No pseudopotential on this center.
  304          1
                                   No pseudopotential on this center.
  305          1
                                   No pseudopotential on this center.
  306          1
                                   No pseudopotential on this center.
  307          1
                                   No pseudopotential on this center.
  308          1
                                   No pseudopotential on this center.
  309          1
                                   No pseudopotential on this center.
  310          1
                                   No pseudopotential on this center.
  311          1
                                   No pseudopotential on this center.
  312          1
                                   No pseudopotential on this center.
  313          1
                                   No pseudopotential on this center.
  314          1
                                   No pseudopotential on this center.
  315          1
                                   No pseudopotential on this center.
  316          1
                                   No pseudopotential on this center.
  317          1
                                   No pseudopotential on this center.
  318          1
                                   No pseudopotential on this center.
  319          1
                                   No pseudopotential on this center.
  320          1
                                   No pseudopotential on this center.
  321          1
                                   No pseudopotential on this center.
  322          1
                                   No pseudopotential on this center.
  323          1
                                   No pseudopotential on this center.
  324          1
                                   No pseudopotential on this center.
  325          1
                                   No pseudopotential on this center.
  326          1
                                   No pseudopotential on this center.
  327          1
                                   No pseudopotential on this center.
  328          1
                                   No pseudopotential on this center.
  329          1
                                   No pseudopotential on this center.
  330          1
                                   No pseudopotential on this center.
  331          1
                                   No pseudopotential on this center.
  332          1
                                   No pseudopotential on this center.
  333          1
                                   No pseudopotential on this center.
  334          1
                                   No pseudopotential on this center.
  335          1
                                   No pseudopotential on this center.
  336          1
                                   No pseudopotential on this center.
  337          1
                                   No pseudopotential on this center.
  338          1
                                   No pseudopotential on this center.
  339          1
                                   No pseudopotential on this center.
  340          1
                                   No pseudopotential on this center.
  341          1
                                   No pseudopotential on this center.
  342          1
                                   No pseudopotential on this center.
  343          1
                                   No pseudopotential on this center.
  344          1
                                   No pseudopotential on this center.
  345          1
                                   No pseudopotential on this center.
  346          1
                                   No pseudopotential on this center.
  347          1
                                   No pseudopotential on this center.
  348          1
                                   No pseudopotential on this center.
  349          1
                                   No pseudopotential on this center.
  350          1
                                   No pseudopotential on this center.
  351          1
                                   No pseudopotential on this center.
  352          1
                                   No pseudopotential on this center.
  353          1
                                   No pseudopotential on this center.
  354          1
                                   No pseudopotential on this center.
  355          1
                                   No pseudopotential on this center.
  356          1
                                   No pseudopotential on this center.
  357          1
                                   No pseudopotential on this center.
  358          1
                                   No pseudopotential on this center.
  359          1
                                   No pseudopotential on this center.
  360          1
                                   No pseudopotential on this center.
  361          1
                                   No pseudopotential on this center.
  362          1
                                   No pseudopotential on this center.
  363          1
                                   No pseudopotential on this center.
  364          1
                                   No pseudopotential on this center.
  365          1
                                   No pseudopotential on this center.
  366          1
                                   No pseudopotential on this center.
  367          1
                                   No pseudopotential on this center.
  368          1
                                   No pseudopotential on this center.
  369          1
                                   No pseudopotential on this center.
  370          1
                                   No pseudopotential on this center.
  371          1
                                   No pseudopotential on this center.
  372          1
                                   No pseudopotential on this center.
  373          1
                                   No pseudopotential on this center.
  374          1
                                   No pseudopotential on this center.
  375          1
                                   No pseudopotential on this center.
  376          1
                                   No pseudopotential on this center.
  377          1
                                   No pseudopotential on this center.
  378          1
                                   No pseudopotential on this center.
  379          1
                                   No pseudopotential on this center.
  380          1
                                   No pseudopotential on this center.
  381          1
                                   No pseudopotential on this center.
  382          1
                                   No pseudopotential on this center.
  383          1
                                   No pseudopotential on this center.
  384          1
                                   No pseudopotential on this center.
  385          1
                                   No pseudopotential on this center.
  386          1
                                   No pseudopotential on this center.
  387          1
                                   No pseudopotential on this center.
  388          1
                                   No pseudopotential on this center.
  389          1
                                   No pseudopotential on this center.
  390          1
                                   No pseudopotential on this center.
  391          1
                                   No pseudopotential on this center.
  392          1
                                   No pseudopotential on this center.
  393          1
                                   No pseudopotential on this center.
  394          1
                                   No pseudopotential on this center.
  395          1
                                   No pseudopotential on this center.
  396          1
                                   No pseudopotential on this center.
  397          1
                                   No pseudopotential on this center.
  398          1
                                   No pseudopotential on this center.
  399          1
                                   No pseudopotential on this center.
  400          1
                                   No pseudopotential on this center.
  401          1
                                   No pseudopotential on this center.
  402         14
                                   No pseudopotential on this center.
  403          1
                                   No pseudopotential on this center.
  404          1
                                   No pseudopotential on this center.
  405          1
                                   No pseudopotential on this center.
  406          1
                                   No pseudopotential on this center.
  407          1
                                   No pseudopotential on this center.
  408          1
                                   No pseudopotential on this center.
  409          1
                                   No pseudopotential on this center.
  410          1
                                   No pseudopotential on this center.
  411          1
                                   No pseudopotential on this center.
  412          1
                                   No pseudopotential on this center.
  413          1
                                   No pseudopotential on this center.
  414          1
                                   No pseudopotential on this center.
  415          1
                                   No pseudopotential on this center.
  416          1
                                   No pseudopotential on this center.
  417          1
                                   No pseudopotential on this center.
  418          1
                                   No pseudopotential on this center.
  419          1
                                   No pseudopotential on this center.
  420          1
                                   No pseudopotential on this center.
  421         32
                                   No pseudopotential on this center.
  422         50            4
                                      F and up 
                                                     0        0.2169021       -0.06653800    0.00000000
                                                     1       33.3097182      -29.74694160    0.00000000
                                                     2        9.8846832      -61.83072780    0.00000000
                                                     2        2.5019593      -18.94106340    0.00000000
                                                     2        0.7833323       -2.23849820    0.00000000
                                      S - F
                                                     0      155.6062293        2.94827770    0.00000000
                                                     1       56.5145464       63.76147180    0.00000000
                                                     2       22.6583648      230.52767880    0.00000000
                                                     2        6.5837080       85.07133140    0.00000000
                                                     2        1.5947702       28.82156440    0.00000000
                                      P - F
                                                     0       40.4666705        2.69419460    0.00000000
                                                     1       13.6218440       44.82710790    0.00000000
                                                     2        4.1092688       57.62233700    0.00000000
                                                     2        1.5046137      -44.68533120    0.00000000
                                                     2        1.3646762       57.13518150    0.00000000
                                      D - F
                                                     0       60.1915052        3.02592970    0.00000000
                                                     1       20.4961142       39.53410710    0.00000000
                                                     2        8.4438328       68.46865040    0.00000000
                                                     2        2.6103790       29.11237640    0.00000000
                                                     2        0.6501317        5.84285770    0.00000000
  423          1
                                   No pseudopotential on this center.
  424          1
                                   No pseudopotential on this center.
  425          1
                                   No pseudopotential on this center.
  426          1
                                   No pseudopotential on this center.
  427          1
                                   No pseudopotential on this center.
  428          1
                                   No pseudopotential on this center.
  429          1
                                   No pseudopotential on this center.
  430          1
                                   No pseudopotential on this center.
  431          1
                                   No pseudopotential on this center.
 ======================================================================================================
 Integral buffers will be    131072 words long.
 Raffenetti 2 integral format.
 Two-electron integral symmetry is turned off.
  4646 basis functions,  7570 primitive gaussians,  4816 cartesian basis functions
   676 alpha electrons      676 beta electrons
       nuclear repulsion energy     42550.6117932937 Hartrees.
 NAtoms=  431 NActive=  431 NUniq=  431 SFac= 7.50D-01 NAtFMM=   80 NAOKFM=T Big=T
 One-electron integrals computed using PRISM.
   1 Symmetry operations used in ECPInt.
 ECPInt:  NShTT= 1842240 NPrTT= 6623182 LenC2=  535971 LenP2D= 1060941.
 LDataN:  DoStor=T MaxTD1= 5 Len=  102
 Number of processors reduced to  13 by ecpmxn.
 NBasis=  4646 RedAO= T  NBF=  4646
 NBsUse=  4646 1.00D-06 NBFU=  4646
 Defaulting to unpruned grid for atomic number  50.
 Harris functional with IExCor=  402 diagonalized for initial guess.
 ExpMin= 6.08D-02 ExpMax= 3.58D+05 ExpMxC= 1.23D+04 IAcc=2 IRadAn=         0 AccDes= 0.00D+00
 HarFok:  IExCor=  402 AccDes= 0.00D+00 IRadAn=         0 IDoV= 1
 ScaDFX=  1.000000  1.000000  1.000000  1.000000
 Defaulting to unpruned grid for atomic number  50.
 Defaulting to unpruned grid for atomic number  50.
 Defaulting to unpruned grid for atomic number  50.
 Defaulting to unpruned grid for atomic number  50.
 Defaulting to unpruned grid for atomic number  50.
 Defaulting to unpruned grid for atomic number  50.
 Defaulting to unpruned grid for atomic number  50.
 Defaulting to unpruned grid for atomic number  50.
 Defaulting to unpruned grid for atomic number  50.
 Defaulting to unpruned grid for atomic number  50.
 Defaulting to unpruned grid for atomic number  50.
 Defaulting to unpruned grid for atomic number  50.
 Defaulting to unpruned grid for atomic number  50.
 Defaulting to unpruned grid for atomic number  50.
 Defaulting to unpruned grid for atomic number  50.
 Defaulting to unpruned grid for atomic number  50.
 Defaulting to unpruned grid for atomic number  50.
 Defaulting to unpruned grid for atomic number  50.
 Defaulting to unpruned grid for atomic number  50.
 Defaulting to unpruned grid for atomic number  50.
 Defaulting to unpruned grid for atomic number  50.
 Defaulting to unpruned grid for atomic number  50.
 Defaulting to unpruned grid for atomic number  50.
 Defaulting to unpruned grid for atomic number  50.
 FoFCou: FMM=F IPFlag=           0 FMFlag=      100000 FMFlg1=        2001
         NFxFlg=           0 DoJE=T BraDBF=F KetDBF=T FulRan=T
         Omega=  0.000000  0.000000  1.000000  0.000000  0.000000 ICntrl=     500 IOpCl=  0
         NMat0=    1 NMatS0=    1 NMatT0=    0 NMatD0=    1 NMtDS0=    0 NMtDT0=    0
         I1Cent=           4 NGrid=           0.
 Symmetry not used in FoFCou.
 Requested convergence on RMS density matrix=1.00D-08 within 128 cycles.
 Requested convergence on MAX density matrix=1.00D-06.
 Requested convergence on             energy=1.00D-06.
 No special actions if energy rises.
 Integral accuracy reduced to 1.0D-05 until final iterations.
 Defaulting to unpruned grid for atomic number  50.
 Defaulting to unpruned grid for atomic number  50.
 Defaulting to unpruned grid for atomic number  50.
 Defaulting to unpruned grid for atomic number  50.
 Defaulting to unpruned grid for atomic number  50.
 Defaulting to unpruned grid for atomic number  50.
 Defaulting to unpruned grid for atomic number  50.
 Defaulting to unpruned grid for atomic number  50.
 Defaulting to unpruned grid for atomic number  50.
 Defaulting to unpruned grid for atomic number  50.
 Defaulting to unpruned grid for atomic number  50.
 Defaulting to unpruned grid for atomic number  50.
 Defaulting to unpruned grid for atomic number  50.
 Defaulting to unpruned grid for atomic number  50.
 Defaulting to unpruned grid for atomic number  50.
 Defaulting to unpruned grid for atomic number  50.
 Defaulting to unpruned grid for atomic number  50.
 Defaulting to unpruned grid for atomic number  50.
 Defaulting to unpruned grid for atomic number  50.
 Defaulting to unpruned grid for atomic number  50.
 Defaulting to unpruned grid for atomic number  50.
 Defaulting to unpruned grid for atomic number  50.
 Defaulting to unpruned grid for atomic number  50.
 Defaulting to unpruned grid for atomic number  50.
 EnCoef did     9 forward-backward iterations
 Initial convergence to 1.0D-05 achieved.  Increase integral accuracy.
 SCF Done:  E(RB3LYP) =  -9822.14784756     A.U. after   18 cycles
             Convg  =    0.2201D-08             -V/T =  2.0037
 Range of M.O.s used for correlation:     1  4646
 NBasis=  4646 NAE=   676 NBE=   676 NFC=     0 NFV=     0
 NROrb=   4646 NOA=   676 NOB=   676 NVA=  3970 NVB=  3970

 **** Warning!!: The largest alpha MO coefficient is  0.16925135D+02


 **** Warning!!: The smallest alpha delta epsilon is  0.61382596D-01

 PrsmSu:  requested number of processors reduced to:   1 ShMem   1 Linda.
   1 Symmetry operations used in ECPInt.
 ECPInt:  NShTT= 1842240 NPrTT= 6623182 LenC2=  535971 LenP2D= 1060941.
 LDataN:  DoStor=T MaxTD1= 6 Len=  172
 Number of processors reduced to   1 by ecpmxn.
 PrsmSu:  requested number of processors reduced to:   1 ShMem   1 Linda.
 ECPInt:  NShTT= 1842240 NPrTT= 6623182 LenC2=  535971 LenP2D= 1060941.
 LDataN:  DoStor=T MaxTD1= 6 Len=  172
 Number of processors reduced to   1 by ecpmxn.
 PrsmSu:  requested number of processors reduced to:   1 ShMem   1 Linda.
 ECPInt:  NShTT= 1842240 NPrTT= 6623182 LenC2=  535971 LenP2D= 1060941.
 LDataN:  DoStor=T MaxTD1= 6 Len=  172
 Number of processors reduced to   1 by ecpmxn.
 PrsmSu:  requested number of processors reduced to:   1 ShMem   1 Linda.
 ECPInt:  NShTT= 1842240 NPrTT= 6623182 LenC2=  535971 LenP2D= 1060941.
 LDataN:  DoStor=T MaxTD1= 6 Len=  172
 Number of processors reduced to   1 by ecpmxn.
 Symmetrizing basis deriv contribution to polar:
 IMax=3 JMax=2 DiffMx= 0.00D+00
 G2DrvN: will do     3 centers at a time, making  144 passes doing MaxLOS=2.
 Calling FoFCou, ICntrl=  3107 FMM=T I1Cent=   0 AccDes= 0.00D+00.
 Defaulting to unpruned grid for atomic number  50.
 Defaulting to unpruned grid for atomic number  50.
 Defaulting to unpruned grid for atomic number  50.
 Defaulting to unpruned grid for atomic number  50.
 Defaulting to unpruned grid for atomic number  50.
 Defaulting to unpruned grid for atomic number  50.
 Defaulting to unpruned grid for atomic number  50.
 Defaulting to unpruned grid for atomic number  50.
 Defaulting to unpruned grid for atomic number  50.
 Defaulting to unpruned grid for atomic number  50.
 Defaulting to unpruned grid for atomic number  50.
 Defaulting to unpruned grid for atomic number  50.
 Defaulting to unpruned grid for atomic number  50.
 Defaulting to unpruned grid for atomic number  50.
 Defaulting to unpruned grid for atomic number  50.
 Defaulting to unpruned grid for atomic number  50.
 Defaulting to unpruned grid for atomic number  50.
 Defaulting to unpruned grid for atomic number  50.
 Defaulting to unpruned grid for atomic number  50.
 Defaulting to unpruned grid for atomic number  50.
 Defaulting to unpruned grid for atomic number  50.
 Defaulting to unpruned grid for atomic number  50.
 Defaulting to unpruned grid for atomic number  50.
 Defaulting to unpruned grid for atomic number  50.
 Calling FoFCou, ICntrl=  3107 FMM=T I1Cent=   0 AccDes= 0.00D+00.
 Calling FoFCou, ICntrl=  3107 FMM=T I1Cent=   0 AccDes= 0.00D+00.
 Calling FoFCou, ICntrl=  3107 FMM=T I1Cent=   0 AccDes= 0.00D+00.
 Calling FoFCou, ICntrl=  3107 FMM=T I1Cent=   0 AccDes= 0.00D+00.
 Calling FoFCou, ICntrl=  3107 FMM=T I1Cent=   0 AccDes= 0.00D+00.
 Calling FoFCou, ICntrl=  3107 FMM=T I1Cent=   0 AccDes= 0.00D+00.
 Calling FoFCou, ICntrl=  3107 FMM=T I1Cent=   0 AccDes= 0.00D+00.
 Calling FoFCou, ICntrl=  3107 FMM=T I1Cent=   0 AccDes= 0.00D+00.
 Calling FoFCou, ICntrl=  3107 FMM=T I1Cent=   0 AccDes= 0.00D+00.
 Calling FoFCou, ICntrl=  3107 FMM=T I1Cent=   0 AccDes= 0.00D+00.
 Calling FoFCou, ICntrl=  3107 FMM=T I1Cent=   0 AccDes= 0.00D+00.
 Calling FoFCou, ICntrl=  3107 FMM=T I1Cent=   0 AccDes= 0.00D+00.
 Calling FoFCou, ICntrl=  3107 FMM=T I1Cent=   0 AccDes= 0.00D+00.
 Calling FoFCou, ICntrl=  3107 FMM=T I1Cent=   0 AccDes= 0.00D+00.
 Calling FoFCou, ICntrl=  3107 FMM=T I1Cent=   0 AccDes= 0.00D+00.
 Calling FoFCou, ICntrl=  3107 FMM=T I1Cent=   0 AccDes= 0.00D+00.
 Calling FoFCou, ICntrl=  3107 FMM=T I1Cent=   0 AccDes= 0.00D+00.
 Calling FoFCou, ICntrl=  3107 FMM=T I1Cent=   0 AccDes= 0.00D+00.
 Calling FoFCou, ICntrl=  3107 FMM=T I1Cent=   0 AccDes= 0.00D+00.
 Calling FoFCou, ICntrl=  3107 FMM=T I1Cent=   0 AccDes= 0.00D+00.
 Calling FoFCou, ICntrl=  3107 FMM=T I1Cent=   0 AccDes= 0.00D+00.
 Calling FoFCou, ICntrl=  3107 FMM=T I1Cent=   0 AccDes= 0.00D+00.
 Calling FoFCou, ICntrl=  3107 FMM=T I1Cent=   0 AccDes= 0.00D+00.
 Calling FoFCou, ICntrl=  3107 FMM=T I1Cent=   0 AccDes= 0.00D+00.
 Calling FoFCou, ICntrl=  3107 FMM=T I1Cent=   0 AccDes= 0.00D+00.
 Calling FoFCou, ICntrl=  3107 FMM=T I1Cent=   0 AccDes= 0.00D+00.
 Calling FoFCou, ICntrl=  3107 FMM=T I1Cent=   0 AccDes= 0.00D+00.
 Calling FoFCou, ICntrl=  3107 FMM=T I1Cent=   0 AccDes= 0.00D+00.
 Calling FoFCou, ICntrl=  3107 FMM=T I1Cent=   0 AccDes= 0.00D+00.
 Calling FoFCou, ICntrl=  3107 FMM=T I1Cent=   0 AccDes= 0.00D+00.
 Calling FoFCou, ICntrl=  3107 FMM=T I1Cent=   0 AccDes= 0.00D+00.
 Calling FoFCou, ICntrl=  3107 FMM=T I1Cent=   0 AccDes= 0.00D+00.
 Calling FoFCou, ICntrl=  3107 FMM=T I1Cent=   0 AccDes= 0.00D+00.
 Calling FoFCou, ICntrl=  3107 FMM=T I1Cent=   0 AccDes= 0.00D+00.
 Calling FoFCou, ICntrl=  3107 FMM=T I1Cent=   0 AccDes= 0.00D+00.
 Calling FoFCou, ICntrl=  3107 FMM=T I1Cent=   0 AccDes= 0.00D+00.
 Calling FoFCou, ICntrl=  3107 FMM=T I1Cent=   0 AccDes= 0.00D+00.
 Calling FoFCou, ICntrl=  3107 FMM=T I1Cent=   0 AccDes= 0.00D+00.
 Calling FoFCou, ICntrl=  3107 FMM=T I1Cent=   0 AccDes= 0.00D+00.
 Calling FoFCou, ICntrl=  3107 FMM=T I1Cent=   0 AccDes= 0.00D+00.
 Calling FoFCou, ICntrl=  3107 FMM=T I1Cent=   0 AccDes= 0.00D+00.
 Calling FoFCou, ICntrl=  3107 FMM=T I1Cent=   0 AccDes= 0.00D+00.
 Calling FoFCou, ICntrl=  3107 FMM=T I1Cent=   0 AccDes= 0.00D+00.
 Calling FoFCou, ICntrl=  3107 FMM=T I1Cent=   0 AccDes= 0.00D+00.
 Calling FoFCou, ICntrl=  3107 FMM=T I1Cent=   0 AccDes= 0.00D+00.
 Calling FoFCou, ICntrl=  3107 FMM=T I1Cent=   0 AccDes= 0.00D+00.
 Calling FoFCou, ICntrl=  3107 FMM=T I1Cent=   0 AccDes= 0.00D+00.
 Calling FoFCou, ICntrl=  3107 FMM=T I1Cent=   0 AccDes= 0.00D+00.
 Calling FoFCou, ICntrl=  3107 FMM=T I1Cent=   0 AccDes= 0.00D+00.
 Calling FoFCou, ICntrl=  3107 FMM=T I1Cent=   0 AccDes= 0.00D+00.
 Calling FoFCou, ICntrl=  3107 FMM=T I1Cent=   0 AccDes= 0.00D+00.
 Calling FoFCou, ICntrl=  3107 FMM=T I1Cent=   0 AccDes= 0.00D+00.
 Calling FoFCou, ICntrl=  3107 FMM=T I1Cent=   0 AccDes= 0.00D+00.
 Calling FoFCou, ICntrl=  3107 FMM=T I1Cent=   0 AccDes= 0.00D+00.
 Calling FoFCou, ICntrl=  3107 FMM=T I1Cent=   0 AccDes= 0.00D+00.
 Calling FoFCou, ICntrl=  3107 FMM=T I1Cent=   0 AccDes= 0.00D+00.
 Calling FoFCou, ICntrl=  3107 FMM=T I1Cent=   0 AccDes= 0.00D+00.
 Calling FoFCou, ICntrl=  3107 FMM=T I1Cent=   0 AccDes= 0.00D+00.
 Calling FoFCou, ICntrl=  3107 FMM=T I1Cent=   0 AccDes= 0.00D+00.
 Calling FoFCou, ICntrl=  3107 FMM=T I1Cent=   0 AccDes= 0.00D+00.
 Calling FoFCou, ICntrl=  3107 FMM=T I1Cent=   0 AccDes= 0.00D+00.
 Calling FoFCou, ICntrl=  3107 FMM=T I1Cent=   0 AccDes= 0.00D+00.
 Calling FoFCou, ICntrl=  3107 FMM=T I1Cent=   0 AccDes= 0.00D+00.
 Calling FoFCou, ICntrl=  3107 FMM=T I1Cent=   0 AccDes= 0.00D+00.
 Calling FoFCou, ICntrl=  3107 FMM=T I1Cent=   0 AccDes= 0.00D+00.
 Calling FoFCou, ICntrl=  3107 FMM=T I1Cent=   0 AccDes= 0.00D+00.
 Calling FoFCou, ICntrl=  3107 FMM=T I1Cent=   0 AccDes= 0.00D+00.
 Calling FoFCou, ICntrl=  3107 FMM=T I1Cent=   0 AccDes= 0.00D+00.
 Calling FoFCou, ICntrl=  3107 FMM=T I1Cent=   0 AccDes= 0.00D+00.
 Calling FoFCou, ICntrl=  3107 FMM=T I1Cent=   0 AccDes= 0.00D+00.
 Calling FoFCou, ICntrl=  3107 FMM=T I1Cent=   0 AccDes= 0.00D+00.
 Calling FoFCou, ICntrl=  3107 FMM=T I1Cent=   0 AccDes= 0.00D+00.
 Calling FoFCou, ICntrl=  3107 FMM=T I1Cent=   0 AccDes= 0.00D+00.
 Calling FoFCou, ICntrl=  3107 FMM=T I1Cent=   0 AccDes= 0.00D+00.
 Calling FoFCou, ICntrl=  3107 FMM=T I1Cent=   0 AccDes= 0.00D+00.
 Calling FoFCou, ICntrl=  3107 FMM=T I1Cent=   0 AccDes= 0.00D+00.
 Calling FoFCou, ICntrl=  3107 FMM=T I1Cent=   0 AccDes= 0.00D+00.
 Calling FoFCou, ICntrl=  3107 FMM=T I1Cent=   0 AccDes= 0.00D+00.
 Calling FoFCou, ICntrl=  3107 FMM=T I1Cent=   0 AccDes= 0.00D+00.
 Calling FoFCou, ICntrl=  3107 FMM=T I1Cent=   0 AccDes= 0.00D+00.
 Calling FoFCou, ICntrl=  3107 FMM=T I1Cent=   0 AccDes= 0.00D+00.
 Calling FoFCou, ICntrl=  3107 FMM=T I1Cent=   0 AccDes= 0.00D+00.
 Calling FoFCou, ICntrl=  3107 FMM=T I1Cent=   0 AccDes= 0.00D+00.
 Calling FoFCou, ICntrl=  3107 FMM=T I1Cent=   0 AccDes= 0.00D+00.
 Calling FoFCou, ICntrl=  3107 FMM=T I1Cent=   0 AccDes= 0.00D+00.
 Calling FoFCou, ICntrl=  3107 FMM=T I1Cent=   0 AccDes= 0.00D+00.
 Calling FoFCou, ICntrl=  3107 FMM=T I1Cent=   0 AccDes= 0.00D+00.
 Calling FoFCou, ICntrl=  3107 FMM=T I1Cent=   0 AccDes= 0.00D+00.
 Calling FoFCou, ICntrl=  3107 FMM=T I1Cent=   0 AccDes= 0.00D+00.
 Calling FoFCou, ICntrl=  3107 FMM=T I1Cent=   0 AccDes= 0.00D+00.
 Calling FoFCou, ICntrl=  3107 FMM=T I1Cent=   0 AccDes= 0.00D+00.
 Calling FoFCou, ICntrl=  3107 FMM=T I1Cent=   0 AccDes= 0.00D+00.
 Calling FoFCou, ICntrl=  3107 FMM=T I1Cent=   0 AccDes= 0.00D+00.
 Calling FoFCou, ICntrl=  3107 FMM=T I1Cent=   0 AccDes= 0.00D+00.
 Calling FoFCou, ICntrl=  3107 FMM=T I1Cent=   0 AccDes= 0.00D+00.
 Calling FoFCou, ICntrl=  3107 FMM=T I1Cent=   0 AccDes= 0.00D+00.
 Calling FoFCou, ICntrl=  3107 FMM=T I1Cent=   0 AccDes= 0.00D+00.
 Calling FoFCou, ICntrl=  3107 FMM=T I1Cent=   0 AccDes= 0.00D+00.
 Calling FoFCou, ICntrl=  3107 FMM=T I1Cent=   0 AccDes= 0.00D+00.
 Calling FoFCou, ICntrl=  3107 FMM=T I1Cent=   0 AccDes= 0.00D+00.
 Calling FoFCou, ICntrl=  3107 FMM=T I1Cent=   0 AccDes= 0.00D+00.
 Calling FoFCou, ICntrl=  3107 FMM=T I1Cent=   0 AccDes= 0.00D+00.
 Calling FoFCou, ICntrl=  3107 FMM=T I1Cent=   0 AccDes= 0.00D+00.
 Calling FoFCou, ICntrl=  3107 FMM=T I1Cent=   0 AccDes= 0.00D+00.
 Calling FoFCou, ICntrl=  3107 FMM=T I1Cent=   0 AccDes= 0.00D+00.
 Calling FoFCou, ICntrl=  3107 FMM=T I1Cent=   0 AccDes= 0.00D+00.
 Calling FoFCou, ICntrl=  3107 FMM=T I1Cent=   0 AccDes= 0.00D+00.
 Calling FoFCou, ICntrl=  3107 FMM=T I1Cent=   0 AccDes= 0.00D+00.
 Calling FoFCou, ICntrl=  3107 FMM=T I1Cent=   0 AccDes= 0.00D+00.
 Calling FoFCou, ICntrl=  3107 FMM=T I1Cent=   0 AccDes= 0.00D+00.
 Calling FoFCou, ICntrl=  3107 FMM=T I1Cent=   0 AccDes= 0.00D+00.
 Calling FoFCou, ICntrl=  3107 FMM=T I1Cent=   0 AccDes= 0.00D+00.
 Calling FoFCou, ICntrl=  3107 FMM=T I1Cent=   0 AccDes= 0.00D+00.
 Calling FoFCou, ICntrl=  3107 FMM=T I1Cent=   0 AccDes= 0.00D+00.
 Calling FoFCou, ICntrl=  3107 FMM=T I1Cent=   0 AccDes= 0.00D+00.
 Calling FoFCou, ICntrl=  3107 FMM=T I1Cent=   0 AccDes= 0.00D+00.
 Calling FoFCou, ICntrl=  3107 FMM=T I1Cent=   0 AccDes= 0.00D+00.
 Calling FoFCou, ICntrl=  3107 FMM=T I1Cent=   0 AccDes= 0.00D+00.
 Calling FoFCou, ICntrl=  3107 FMM=T I1Cent=   0 AccDes= 0.00D+00.
 Calling FoFCou, ICntrl=  3107 FMM=T I1Cent=   0 AccDes= 0.00D+00.
 Calling FoFCou, ICntrl=  3107 FMM=T I1Cent=   0 AccDes= 0.00D+00.
 Calling FoFCou, ICntrl=  3107 FMM=T I1Cent=   0 AccDes= 0.00D+00.
 Calling FoFCou, ICntrl=  3107 FMM=T I1Cent=   0 AccDes= 0.00D+00.
 Calling FoFCou, ICntrl=  3107 FMM=T I1Cent=   0 AccDes= 0.00D+00.
 Calling FoFCou, ICntrl=  3107 FMM=T I1Cent=   0 AccDes= 0.00D+00.
 Calling FoFCou, ICntrl=  3107 FMM=T I1Cent=   0 AccDes= 0.00D+00.
 Calling FoFCou, ICntrl=  3107 FMM=T I1Cent=   0 AccDes= 0.00D+00.
 Calling FoFCou, ICntrl=  3107 FMM=T I1Cent=   0 AccDes= 0.00D+00.
 Calling FoFCou, ICntrl=  3107 FMM=T I1Cent=   0 AccDes= 0.00D+00.
 Calling FoFCou, ICntrl=  3107 FMM=T I1Cent=   0 AccDes= 0.00D+00.
 Calling FoFCou, ICntrl=  3107 FMM=T I1Cent=   0 AccDes= 0.00D+00.
 Calling FoFCou, ICntrl=  3107 FMM=T I1Cent=   0 AccDes= 0.00D+00.
 Calling FoFCou, ICntrl=  3107 FMM=T I1Cent=   0 AccDes= 0.00D+00.
 Calling FoFCou, ICntrl=  3107 FMM=T I1Cent=   0 AccDes= 0.00D+00.
 Calling FoFCou, ICntrl=  3107 FMM=T I1Cent=   0 AccDes= 0.00D+00.
 Calling FoFCou, ICntrl=  3107 FMM=T I1Cent=   0 AccDes= 0.00D+00.
 Calling FoFCou, ICntrl=  3107 FMM=T I1Cent=   0 AccDes= 0.00D+00.
 Calling FoFCou, ICntrl=  3107 FMM=T I1Cent=   0 AccDes= 0.00D+00.
 Calling FoFCou, ICntrl=  3107 FMM=T I1Cent=   0 AccDes= 0.00D+00.
 Calling FoFCou, ICntrl=  3107 FMM=T I1Cent=   0 AccDes= 0.00D+00.
 Calling FoFCou, ICntrl=  3107 FMM=T I1Cent=   0 AccDes= 0.00D+00.
 Calling FoFCou, ICntrl=  3107 FMM=T I1Cent=   0 AccDes= 0.00D+00.
 Calling FoFCou, ICntrl=  3107 FMM=T I1Cent=   0 AccDes= 0.00D+00.
 FoFDir/FoFCou used for L=0 through L=2.
 End of G2Drv Frequency-dependent properties file   721 does not exist.
 End of G2Drv Frequency-dependent properties file   722 does not exist.
          IDoAtm=11111111111111111111111111111111111111111111111111
          IDoAtm=11111111111111111111111111111111111111111111111111
          IDoAtm=11111111111111111111111111111111111111111111111111
          IDoAtm=11111111111111111111111111111111111111111111111111
          IDoAtm=11111111111111111111111111111111111111111111111111
          IDoAtm=11111111111111111111111111111111111111111111111111
          IDoAtm=11111111111111111111111111111111111111111111111111
          IDoAtm=11111111111111111111111111111111111111111111111111
          IDoAtm=1111111111111111111111111111111
          Differentiating once with respect to electric field.
                with respect to dipole field.
          Differentiating once with respect to nuclear coordinates.
 Defaulting to unpruned grid for atomic number  50.
 Defaulting to unpruned grid for atomic number  50.
 Defaulting to unpruned grid for atomic number  50.
 Defaulting to unpruned grid for atomic number  50.
 Defaulting to unpruned grid for atomic number  50.
 Defaulting to unpruned grid for atomic number  50.
 Defaulting to unpruned grid for atomic number  50.
 Defaulting to unpruned grid for atomic number  50.
 Defaulting to unpruned grid for atomic number  50.
 Defaulting to unpruned grid for atomic number  50.
 Defaulting to unpruned grid for atomic number  50.
 Defaulting to unpruned grid for atomic number  50.
 Defaulting to unpruned grid for atomic number  50.
 Defaulting to unpruned grid for atomic number  50.
 Defaulting to unpruned grid for atomic number  50.
 Defaulting to unpruned grid for atomic number  50.
 Defaulting to unpruned grid for atomic number  50.
 Defaulting to unpruned grid for atomic number  50.
 Defaulting to unpruned grid for atomic number  50.
 Defaulting to unpruned grid for atomic number  50.
 Defaulting to unpruned grid for atomic number  50.
 Defaulting to unpruned grid for atomic number  50.
 Defaulting to unpruned grid for atomic number  50.
 Defaulting to unpruned grid for atomic number  50.
 Defaulting to unpruned grid for atomic number  50.
          There are  1296 degrees of freedom in the 1st order CPHF.  IDoFFX=5.
   1296 vectors produced by pass  0 Test12= 2.68D-12 1.00D-09 XBig12= 1.61D+03 5.83D+00.
 AX will form     9 AO Fock derivatives at one time.
   1296 vectors produced by pass  1 Test12= 2.68D-12 1.00D-09 XBig12= 3.34D+02 2.20D+00.
   1296 vectors produced by pass  2 Test12= 2.68D-12 1.00D-09 XBig12= 2.60D+00 8.94D-02.
   1290 vectors produced by pass  3 Test12= 2.68D-12 1.00D-09 XBig12= 8.92D-03 5.96D-03.
   1281 vectors produced by pass  4 Test12= 2.68D-12 1.00D-09 XBig12= 1.51D-05 1.79D-04.
    800 vectors produced by pass  5 Test12= 2.68D-12 1.00D-09 XBig12= 1.61D-08 4.70D-06.
    140 vectors produced by pass  6 Test12= 2.68D-12 1.00D-09 XBig12= 1.77D-11 2.64D-07.
     10 vectors produced by pass  7 Test12= 2.68D-12 1.00D-09 XBig12= 3.06D-14 1.44D-08.
 Applied DIIS recursively to reduced A of dimension  7409.
 DIIS for IP=   6 IOff=   700 NDo=    50 converged in 166 iterations.
 DIIS for IP=   2 IOff=    50 NDo=    50 converged in 167 iterations.
 DIIS for IP=  18 IOff=   450 NDo=    50 converged in 168 iterations.
 DIIS for IP=  13 IOff=   600 NDo=    50 converged in 167 iterations.
 DIIS for IP=  16 IOff=   500 NDo=    50 converged in 167 iterations.
 DIIS for IP=  15 IOff=  1000 NDo=    50 converged in 166 iterations.
 DIIS for IP=  17 IOff=   650 NDo=    50 converged in 167 iterations.
 DIIS for IP=  19 IOff=   400 NDo=    50 converged in 168 iterations.
 DIIS for IP=  14 IOff=   200 NDo=    50 converged in 168 iterations.
 DIIS for IP=   8 IOff=  1050 NDo=    50 converged in 167 iterations.
 DIIS for IP=   5 IOff=   150 NDo=    50 converged in 168 iterations.
 DIIS for IP=  11 IOff=  1150 NDo=    50 converged in 167 iterations.
 DIIS for IP=   0 IOff=     0 NDo=    50 converged in 175 iterations.
 DIIS for IP=  12 IOff=   300 NDo=    50 converged in 168 iterations.
 DIIS for IP=   1 IOff=   100 NDo=    50 converged in 168 iterations.
 DIIS for IP=  22 IOff=   550 NDo=    50 converged in 167 iterations.
 DIIS for IP=  10 IOff=  1100 NDo=    50 converged in 168 iterations.
 DIIS for IP=  20 IOff=   800 NDo=    50 converged in 167 iterations.
 DIIS for IP=   9 IOff=   950 NDo=    50 converged in 166 iterations.
 DIIS for IP=  23 IOff=   750 NDo=    50 converged in 167 iterations.
 DIIS for IP=   4 IOff=   350 NDo=    50 converged in 168 iterations.
 DIIS for IP=   7 IOff=   900 NDo=    50 converged in 168 iterations.
 DIIS for IP=  21 IOff=   250 NDo=    50 converged in 169 iterations.
 DIIS for IP=   3 IOff=   850 NDo=    50 converged in 167 iterations.
 DIIS for IP=   2 IOff=  1250 NDo=    46 converged in 164 iterations.
 DIIS for IP=   6 IOff=  1200 NDo=    50 converged in 168 iterations.
 Isotropic polarizability for W=    0.000000     1896.43 Bohr**3.
 End of Minotr Frequency-dependent properties file   721 does not exist.
 End of Minotr Frequency-dependent properties file   722 does not exist.

 **********************************************************************

            Population analysis using the SCF density.

 **********************************************************************

 Alpha  occ. eigenvalues -- -398.67992 -88.78821 -66.01504 -49.73565 -44.25679
 Alpha  occ. eigenvalues --  -44.25669 -44.25660 -19.14167 -19.12288 -19.10910
 Alpha  occ. eigenvalues --  -19.10828 -19.10362 -19.09857 -19.08766 -19.05919
 Alpha  occ. eigenvalues --  -19.05464 -19.05410 -19.03303 -19.01549 -19.01088
 Alpha  occ. eigenvalues --  -18.91375 -18.90867 -14.32123 -14.26728 -14.26404
 Alpha  occ. eigenvalues --  -10.29002 -10.25025 -10.24949 -10.24554 -10.23844
 Alpha  occ. eigenvalues --  -10.21014 -10.20425 -10.19944 -10.18033 -10.17620
 Alpha  occ. eigenvalues --  -10.17563 -10.17523 -10.17429 -10.17384 -10.17329
 Alpha  occ. eigenvalues --  -10.17220 -10.17102 -10.17077 -10.16842 -10.16796
 Alpha  occ. eigenvalues --  -10.16487 -10.16429 -10.16321 -10.16202 -10.16187
 Alpha  occ. eigenvalues --  -10.16074 -10.16026 -10.15938 -10.15878 -10.15786
 Alpha  occ. eigenvalues --  -10.15733 -10.15642 -10.15605 -10.15559 -10.15402
 Alpha  occ. eigenvalues --  -10.15339 -10.15319 -10.15268 -10.15065 -10.14985
 Alpha  occ. eigenvalues --  -10.14915 -10.14438 -10.14359 -10.14312 -10.14298
 Alpha  occ. eigenvalues --  -10.14273 -10.14239 -10.14088 -10.14075 -10.14060
 Alpha  occ. eigenvalues --  -10.14026 -10.13993 -10.13925 -10.13877 -10.13823
 Alpha  occ. eigenvalues --  -10.13805 -10.13784 -10.13753 -10.13685 -10.13670
 Alpha  occ. eigenvalues --  -10.13650 -10.13381 -10.12964 -10.12755 -10.12746
 Alpha  occ. eigenvalues --  -10.12516 -10.12447 -10.12252 -10.12235 -10.12135
 Alpha  occ. eigenvalues --  -10.12001 -10.11908 -10.11823 -10.11818 -10.11698
 Alpha  occ. eigenvalues --  -10.11646 -10.11640 -10.11501 -10.11484 -10.11415
 Alpha  occ. eigenvalues --  -10.11162 -10.11155 -10.11048 -10.11030 -10.11027
 Alpha  occ. eigenvalues --  -10.10996 -10.10980 -10.10946 -10.10864 -10.10647
 Alpha  occ. eigenvalues --  -10.10471 -10.10433 -10.10335 -10.10293 -10.10266
 Alpha  occ. eigenvalues --  -10.10261 -10.10197 -10.10142 -10.09994 -10.09970
 Alpha  occ. eigenvalues --  -10.09712 -10.09464 -10.09422 -10.09398 -10.09395
 Alpha  occ. eigenvalues --  -10.09350 -10.09241 -10.09241 -10.09144 -10.09126
 Alpha  occ. eigenvalues --  -10.09089 -10.09084 -10.09041 -10.09040 -10.08973
 Alpha  occ. eigenvalues --  -10.08947 -10.08919 -10.08831 -10.08805 -10.08594
 Alpha  occ. eigenvalues --  -10.08568 -10.08352 -10.08312 -10.08305 -10.08271
 Alpha  occ. eigenvalues --  -10.08204 -10.08103 -10.07736 -10.07699 -10.07671
 Alpha  occ. eigenvalues --  -10.07588 -10.07464 -10.07450 -10.07084 -10.07068
 Alpha  occ. eigenvalues --  -10.07026 -10.06985 -10.06719 -10.06604 -10.06262
 Alpha  occ. eigenvalues --  -10.05912 -10.05869 -10.05840 -10.05553 -10.05405
 Alpha  occ. eigenvalues --  -10.04792 -10.04699  -7.87616  -6.17647  -5.83995
 Alpha  occ. eigenvalues --   -5.83634  -5.82971  -5.18796  -4.34895  -4.34866
 Alpha  occ. eigenvalues --   -4.34833  -3.54642  -3.54602  -3.54559  -1.16968
 Alpha  occ. eigenvalues --   -1.16936  -1.16910  -1.16709  -1.16702  -1.05168
 Alpha  occ. eigenvalues --   -1.04485  -1.04476  -1.03826  -1.03741  -1.01612
 Alpha  occ. eigenvalues --   -1.01305  -0.97905  -0.97145  -0.96661  -0.96414
 Alpha  occ. eigenvalues --   -0.95361  -0.95275  -0.91529  -0.88726  -0.86712
 Alpha  occ. eigenvalues --   -0.85060  -0.84937  -0.84908  -0.84729  -0.82635
 Alpha  occ. eigenvalues --   -0.81732  -0.81201  -0.80464  -0.79337  -0.79226
 Alpha  occ. eigenvalues --   -0.78947  -0.78544  -0.78139  -0.77783  -0.77148
 Alpha  occ. eigenvalues --   -0.76972  -0.76050  -0.75556  -0.75504  -0.75173
 Alpha  occ. eigenvalues --   -0.74955  -0.74567  -0.74442  -0.74127  -0.73823
 Alpha  occ. eigenvalues --   -0.73674  -0.73526  -0.73101  -0.73025  -0.72935
 Alpha  occ. eigenvalues --   -0.72912  -0.72149  -0.72068  -0.72064  -0.71947
 Alpha  occ. eigenvalues --   -0.71639  -0.71245  -0.71228  -0.71205  -0.71147
 Alpha  occ. eigenvalues --   -0.70878  -0.70382  -0.69893  -0.69841  -0.69623
 Alpha  occ. eigenvalues --   -0.69521  -0.69469  -0.68510  -0.68294  -0.68252
 Alpha  occ. eigenvalues --   -0.68128  -0.67577  -0.67285  -0.67210  -0.67109
 Alpha  occ. eigenvalues --   -0.66915  -0.66539  -0.66425  -0.66361  -0.66247
 Alpha  occ. eigenvalues --   -0.66203  -0.66171  -0.66008  -0.65539  -0.65527
 Alpha  occ. eigenvalues --   -0.65487  -0.65418  -0.65323  -0.65068  -0.64823
 Alpha  occ. eigenvalues --   -0.64756  -0.64651  -0.64042  -0.63931  -0.63773
 Alpha  occ. eigenvalues --   -0.63528  -0.63180  -0.62901  -0.62828  -0.62194
 Alpha  occ. eigenvalues --   -0.62115  -0.61915  -0.61891  -0.61388  -0.61235
 Alpha  occ. eigenvalues --   -0.60706  -0.60381  -0.60035  -0.59931  -0.59862
 Alpha  occ. eigenvalues --   -0.59673  -0.59528  -0.59525  -0.59187  -0.59112
 Alpha  occ. eigenvalues --   -0.59015  -0.58866  -0.58760  -0.58705  -0.58434
 Alpha  occ. eigenvalues --   -0.58313  -0.57816  -0.57774  -0.57501  -0.57366
 Alpha  occ. eigenvalues --   -0.57029  -0.56890  -0.56518  -0.56410  -0.56198
 Alpha  occ. eigenvalues --   -0.56035  -0.55911  -0.55627  -0.55410  -0.55361
 Alpha  occ. eigenvalues --   -0.55135  -0.55027  -0.54996  -0.54903  -0.54010
 Alpha  occ. eigenvalues --   -0.53636  -0.53498  -0.53479  -0.53400  -0.53275
 Alpha  occ. eigenvalues --   -0.52744  -0.52428  -0.52031  -0.51991  -0.51478
 Alpha  occ. eigenvalues --   -0.51130  -0.51006  -0.50839  -0.50485  -0.50241
 Alpha  occ. eigenvalues --   -0.50228  -0.49984  -0.49804  -0.49757  -0.49349
 Alpha  occ. eigenvalues --   -0.48999  -0.48768  -0.48722  -0.48612  -0.48540
 Alpha  occ. eigenvalues --   -0.48418  -0.48230  -0.47992  -0.47445  -0.47270
 Alpha  occ. eigenvalues --   -0.46908  -0.46776  -0.46735  -0.46585  -0.46523
 Alpha  occ. eigenvalues --   -0.46270  -0.45804  -0.45518  -0.45465  -0.45432
 Alpha  occ. eigenvalues --   -0.44765  -0.44687  -0.44669  -0.44272  -0.44266
 Alpha  occ. eigenvalues --   -0.44241  -0.44025  -0.43872  -0.43753  -0.43677
 Alpha  occ. eigenvalues --   -0.43510  -0.43476  -0.43410  -0.43029  -0.42988
 Alpha  occ. eigenvalues --   -0.42920  -0.42869  -0.42769  -0.42716  -0.42616
 Alpha  occ. eigenvalues --   -0.42611  -0.42445  -0.41959  -0.41662  -0.41507
 Alpha  occ. eigenvalues --   -0.41405  -0.41327  -0.41277  -0.41120  -0.40993
 Alpha  occ. eigenvalues --   -0.40877  -0.40817  -0.40740  -0.40697  -0.40625
 Alpha  occ. eigenvalues --   -0.40558  -0.40417  -0.40289  -0.40245  -0.40164
 Alpha  occ. eigenvalues --   -0.40102  -0.40033  -0.39937  -0.39933  -0.39926
 Alpha  occ. eigenvalues --   -0.39870  -0.39860  -0.39698  -0.39677  -0.39464
 Alpha  occ. eigenvalues --   -0.39393  -0.39299  -0.39293  -0.39238  -0.39184
 Alpha  occ. eigenvalues --   -0.39156  -0.39112  -0.39072  -0.39018  -0.39003
 Alpha  occ. eigenvalues --   -0.38968  -0.38848  -0.38840  -0.38801  -0.38749
 Alpha  occ. eigenvalues --   -0.38726  -0.38462  -0.38461  -0.38448  -0.38425
 Alpha  occ. eigenvalues --   -0.38370  -0.38333  -0.38270  -0.38191  -0.38190
 Alpha  occ. eigenvalues --   -0.38131  -0.38121  -0.38107  -0.38018  -0.37924
 Alpha  occ. eigenvalues --   -0.37910  -0.37869  -0.37856  -0.37835  -0.37784
 Alpha  occ. eigenvalues --   -0.37770  -0.37765  -0.37659  -0.37600  -0.37469
 Alpha  occ. eigenvalues --   -0.37364  -0.37342  -0.37293  -0.37269  -0.37233
 Alpha  occ. eigenvalues --   -0.37195  -0.37120  -0.37034  -0.37025  -0.37003
 Alpha  occ. eigenvalues --   -0.36608  -0.36508  -0.36472  -0.36322  -0.36313
 Alpha  occ. eigenvalues --   -0.36204  -0.36168  -0.36135  -0.35983  -0.35938
 Alpha  occ. eigenvalues --   -0.35884  -0.35868  -0.35773  -0.35753  -0.35714
 Alpha  occ. eigenvalues --   -0.35702  -0.35544  -0.35382  -0.35311  -0.35272
 Alpha  occ. eigenvalues --   -0.35233  -0.35164  -0.34994  -0.34937  -0.34909
 Alpha  occ. eigenvalues --   -0.34839  -0.34771  -0.34699  -0.34681  -0.34627
 Alpha  occ. eigenvalues --   -0.34526  -0.34407  -0.34394  -0.34335  -0.34319
 Alpha  occ. eigenvalues --   -0.34251  -0.34243  -0.34201  -0.34120  -0.34029
 Alpha  occ. eigenvalues --   -0.34017  -0.33988  -0.33941  -0.33898  -0.33848
 Alpha  occ. eigenvalues --   -0.33793  -0.33660  -0.33613  -0.33506  -0.33358
 Alpha  occ. eigenvalues --   -0.33341  -0.33318  -0.33282  -0.33235  -0.33187
 Alpha  occ. eigenvalues --   -0.33066  -0.33052  -0.33046  -0.32911  -0.32716
 Alpha  occ. eigenvalues --   -0.32631  -0.32559  -0.32528  -0.32489  -0.32462
 Alpha  occ. eigenvalues --   -0.32312  -0.32235  -0.32073  -0.32012  -0.31947
 Alpha  occ. eigenvalues --   -0.31890  -0.31875  -0.31811  -0.31783  -0.31667
 Alpha  occ. eigenvalues --   -0.31636  -0.31618  -0.31562  -0.31462  -0.31442
 Alpha  occ. eigenvalues --   -0.31340  -0.31312  -0.31234  -0.31155  -0.31111
 Alpha  occ. eigenvalues --   -0.31110  -0.30987  -0.30943  -0.30878  -0.30781
 Alpha  occ. eigenvalues --   -0.30734  -0.30681  -0.30626  -0.30542  -0.30496
 Alpha  occ. eigenvalues --   -0.30444  -0.30388  -0.30295  -0.30174  -0.30070
 Alpha  occ. eigenvalues --   -0.29978  -0.29947  -0.29789  -0.29622  -0.29593
 Alpha  occ. eigenvalues --   -0.29462  -0.29414  -0.29325  -0.29258  -0.29121
 Alpha  occ. eigenvalues --   -0.29064  -0.29000  -0.28926  -0.28889  -0.28843
 Alpha  occ. eigenvalues --   -0.28806  -0.28738  -0.28692  -0.28608  -0.28541
 Alpha  occ. eigenvalues --   -0.28420  -0.28224  -0.28177  -0.28133  -0.28107
 Alpha  occ. eigenvalues --   -0.28003  -0.27900  -0.27881  -0.27771  -0.27719
 Alpha  occ. eigenvalues --   -0.27662  -0.27489  -0.27427  -0.27378  -0.27331
 Alpha  occ. eigenvalues --   -0.27244  -0.27124  -0.27076  -0.27015  -0.26972
 Alpha  occ. eigenvalues --   -0.26925  -0.26898  -0.26802  -0.26654  -0.26614
 Alpha  occ. eigenvalues --   -0.26578  -0.26532  -0.26503  -0.26390  -0.26345
 Alpha  occ. eigenvalues --   -0.26201  -0.26146  -0.25851  -0.25784  -0.25552
 Alpha  occ. eigenvalues --   -0.25466  -0.25375  -0.25332  -0.25323  -0.25277
 Alpha  occ. eigenvalues --   -0.25132  -0.24969  -0.24911  -0.24880  -0.24830
 Alpha  occ. eigenvalues --   -0.24797  -0.24470  -0.24368  -0.24293  -0.24164
 Alpha  occ. eigenvalues --   -0.24144  -0.24072  -0.24051  -0.23914  -0.23791
 Alpha  occ. eigenvalues --   -0.23707  -0.23684  -0.23439  -0.23393  -0.23318
 Alpha  occ. eigenvalues --   -0.23177  -0.23033  -0.22882  -0.22758  -0.22549
 Alpha  occ. eigenvalues --   -0.22452  -0.22344  -0.22118  -0.21895  -0.21796
 Alpha  occ. eigenvalues --   -0.21703  -0.21653  -0.21138  -0.21083  -0.20846
 Alpha  occ. eigenvalues --   -0.19915  -0.19505  -0.19180  -0.18857  -0.18187
 Alpha  occ. eigenvalues --   -0.17932  -0.17040  -0.16608  -0.15887  -0.15299
 Alpha  occ. eigenvalues --   -0.14893  -0.14873  -0.12179  -0.10275  -0.09853
 Alpha  occ. eigenvalues --   -0.08527
 Alpha virt. eigenvalues --   -0.02388  -0.02247  -0.01605  -0.00391  -0.00328
 Alpha virt. eigenvalues --   -0.00076  -0.00061   0.00248   0.00625   0.00900
 Alpha virt. eigenvalues --    0.01814   0.01992   0.02250   0.03033   0.03199
 Alpha virt. eigenvalues --    0.03532   0.03551   0.04033   0.04244   0.04502
 Alpha virt. eigenvalues --    0.05060   0.05190   0.05375   0.05383   0.05529
 Alpha virt. eigenvalues --    0.05805   0.05922   0.05943   0.06104   0.06133
 Alpha virt. eigenvalues --    0.06317   0.06565   0.06602   0.06633   0.06801
 Alpha virt. eigenvalues --    0.07050   0.07133   0.07159   0.07343   0.07476
 Alpha virt. eigenvalues --    0.07665   0.07695   0.07725   0.07758   0.07872
 Alpha virt. eigenvalues --    0.08061   0.08129   0.08176   0.08226   0.08322
 Alpha virt. eigenvalues --    0.08420   0.08581   0.08596   0.08687   0.08788
 Alpha virt. eigenvalues --    0.08877   0.08950   0.09061   0.09134   0.09412
 Alpha virt. eigenvalues --    0.09487   0.09720   0.09731   0.09844   0.10024
 Alpha virt. eigenvalues --    0.10107   0.10111   0.10148   0.10228   0.10438
 Alpha virt. eigenvalues --    0.10484   0.10490   0.10538   0.10732   0.10791
 Alpha virt. eigenvalues --    0.10869   0.10908   0.10945   0.11047   0.11087
 Alpha virt. eigenvalues --    0.11233   0.11259   0.11351   0.11449   0.11461
 Alpha virt. eigenvalues --    0.11531   0.11549   0.11665   0.11675   0.11732
 Alpha virt. eigenvalues --    0.11734   0.11802   0.11947   0.12005   0.12045
 Alpha virt. eigenvalues --    0.12086   0.12236   0.12277   0.12288   0.12386
 Alpha virt. eigenvalues --    0.12391   0.12443   0.12485   0.12591   0.12622
 Alpha virt. eigenvalues --    0.12642   0.12719   0.12874   0.13122   0.13187
 Alpha virt. eigenvalues --    0.13239   0.13279   0.13351   0.13414   0.13433
 Alpha virt. eigenvalues --    0.13524   0.13610   0.13641   0.13702   0.13741
 Alpha virt. eigenvalues --    0.13936   0.13996   0.14044   0.14088   0.14100
 Alpha virt. eigenvalues --    0.14108   0.14244   0.14402   0.14483   0.14581
 Alpha virt. eigenvalues --    0.14581   0.14635   0.14732   0.14776   0.14812
 Alpha virt. eigenvalues --    0.14872   0.14874   0.15007   0.15050   0.15083
 Alpha virt. eigenvalues --    0.15102   0.15186   0.15206   0.15291   0.15313
 Alpha virt. eigenvalues --    0.15322   0.15338   0.15461   0.15499   0.15508
 Alpha virt. eigenvalues --    0.15601   0.15678   0.15749   0.15757   0.15760
 Alpha virt. eigenvalues --    0.15901   0.16033   0.16078   0.16091   0.16178
 Alpha virt. eigenvalues --    0.16268   0.16392   0.16463   0.16593   0.16646
 Alpha virt. eigenvalues --    0.16661   0.16803   0.16837   0.16880   0.16966
 Alpha virt. eigenvalues --    0.17017   0.17072   0.17077   0.17162   0.17183
 Alpha virt. eigenvalues --    0.17198   0.17269   0.17300   0.17343   0.17430
 Alpha virt. eigenvalues --    0.17461   0.17604   0.17664   0.17724   0.17734
 Alpha virt. eigenvalues --    0.17858   0.17953   0.18018   0.18066   0.18145
 Alpha virt. eigenvalues --    0.18161   0.18202   0.18281   0.18361   0.18422
 Alpha virt. eigenvalues --    0.18528   0.18604   0.18700   0.18767   0.18778
 Alpha virt. eigenvalues --    0.18871   0.18888   0.18911   0.18920   0.18941
 Alpha virt. eigenvalues --    0.19045   0.19100   0.19124   0.19128   0.19277
 Alpha virt. eigenvalues --    0.19305   0.19336   0.19505   0.19554   0.19649
 Alpha virt. eigenvalues --    0.19746   0.19826   0.19862   0.19948   0.19965
 Alpha virt. eigenvalues --    0.20018   0.20070   0.20209   0.20254   0.20300
 Alpha virt. eigenvalues --    0.20458   0.20552   0.20606   0.20615   0.20719
 Alpha virt. eigenvalues --    0.20809   0.20883   0.20921   0.21002   0.21033
 Alpha virt. eigenvalues --    0.21067   0.21122   0.21216   0.21228   0.21328
 Alpha virt. eigenvalues --    0.21384   0.21443   0.21489   0.21575   0.21676
 Alpha virt. eigenvalues --    0.21707   0.21836   0.21956   0.22058   0.22153
 Alpha virt. eigenvalues --    0.22206   0.22224   0.22343   0.22432   0.22491
 Alpha virt. eigenvalues --    0.22521   0.22601   0.22689   0.22716   0.22850
 Alpha virt. eigenvalues --    0.22898   0.22956   0.23011   0.23080   0.23085
 Alpha virt. eigenvalues --    0.23177   0.23292   0.23359   0.23410   0.23419
 Alpha virt. eigenvalues --    0.23510   0.23559   0.23725   0.23731   0.23775
 Alpha virt. eigenvalues --    0.23882   0.23905   0.23990   0.24040   0.24241
 Alpha virt. eigenvalues --    0.24303   0.24417   0.24470   0.24501   0.24596
 Alpha virt. eigenvalues --    0.24655   0.24716   0.24767   0.24815   0.24872
 Alpha virt. eigenvalues --    0.24980   0.25060   0.25076   0.25107   0.25154
 Alpha virt. eigenvalues --    0.25177   0.25225   0.25243   0.25254   0.25355
 Alpha virt. eigenvalues --    0.25381   0.25457   0.25484   0.25534   0.25627
 Alpha virt. eigenvalues --    0.25644   0.25648   0.25861   0.25901   0.26015
 Alpha virt. eigenvalues --    0.26098   0.26198   0.26276   0.26298   0.26365
 Alpha virt. eigenvalues --    0.26369   0.26406   0.26449   0.26598   0.26672
 Alpha virt. eigenvalues --    0.26716   0.26768   0.26833   0.26980   0.27015
 Alpha virt. eigenvalues --    0.27122   0.27230   0.27297   0.27322   0.27473
 Alpha virt. eigenvalues --    0.27589   0.27683   0.27750   0.27808   0.27912
 Alpha virt. eigenvalues --    0.27948   0.28112   0.28131   0.28132   0.28164
 Alpha virt. eigenvalues --    0.28173   0.28236   0.28301   0.28417   0.28461
 Alpha virt. eigenvalues --    0.28598   0.28683   0.28796   0.28882   0.28944
 Alpha virt. eigenvalues --    0.28994   0.29095   0.29219   0.29318   0.29346
 Alpha virt. eigenvalues --    0.29370   0.29505   0.29506   0.29622   0.29736
 Alpha virt. eigenvalues --    0.29790   0.29906   0.29959   0.30009   0.30145
 Alpha virt. eigenvalues --    0.30160   0.30301   0.30430   0.30535   0.30670
 Alpha virt. eigenvalues --    0.30671   0.30675   0.30692   0.30749   0.30847
 Alpha virt. eigenvalues --    0.30960   0.30965   0.31069   0.31083   0.31163
 Alpha virt. eigenvalues --    0.31182   0.31233   0.31325   0.31385   0.31540
 Alpha virt. eigenvalues --    0.31569   0.31591   0.31670   0.31777   0.31814
 Alpha virt. eigenvalues --    0.31940   0.31940   0.32038   0.32205   0.32279
 Alpha virt. eigenvalues --    0.32414   0.32429   0.32438   0.32532   0.32699
 Alpha virt. eigenvalues --    0.32725   0.32823   0.32824   0.32856   0.32865
 Alpha virt. eigenvalues --    0.32940   0.33139   0.33225   0.33306   0.33364
 Alpha virt. eigenvalues --    0.33472   0.33492   0.33569   0.33644   0.33762
 Alpha virt. eigenvalues --    0.33831   0.33937   0.33995   0.34041   0.34132
 Alpha virt. eigenvalues --    0.34212   0.34282   0.34305   0.34411   0.34462
 Alpha virt. eigenvalues --    0.34583   0.34661   0.34749   0.34766   0.34869
 Alpha virt. eigenvalues --    0.35006   0.35103   0.35176   0.35202   0.35313
 Alpha virt. eigenvalues --    0.35337   0.35502   0.35567   0.35611   0.35727
 Alpha virt. eigenvalues --    0.35851   0.35909   0.36030   0.36061   0.36062
 Alpha virt. eigenvalues --    0.36077   0.36086   0.36259   0.36273   0.36283
 Alpha virt. eigenvalues --    0.36387   0.36483   0.36746   0.36772   0.36807
 Alpha virt. eigenvalues --    0.36881   0.36906   0.37032   0.37128   0.37268
 Alpha virt. eigenvalues --    0.37312   0.37384   0.37464   0.37516   0.37591
 Alpha virt. eigenvalues --    0.37628   0.37760   0.37791   0.37913   0.38002
 Alpha virt. eigenvalues --    0.38021   0.38089   0.38204   0.38273   0.38279
 Alpha virt. eigenvalues --    0.38346   0.38543   0.38613   0.38616   0.38765
 Alpha virt. eigenvalues --    0.38852   0.38947   0.38976   0.39018   0.39129
 Alpha virt. eigenvalues --    0.39164   0.39232   0.39399   0.39512   0.39528
 Alpha virt. eigenvalues --    0.39628   0.39685   0.39828   0.39855   0.39937
 Alpha virt. eigenvalues --    0.39940   0.40012   0.40040   0.40106   0.40117
 Alpha virt. eigenvalues --    0.40197   0.40249   0.40266   0.40318   0.40465
 Alpha virt. eigenvalues --    0.40601   0.40619   0.40671   0.40736   0.40923
 Alpha virt. eigenvalues --    0.41006   0.41043   0.41143   0.41285   0.41333
 Alpha virt. eigenvalues --    0.41396   0.41435   0.41460   0.41573   0.41629
 Alpha virt. eigenvalues --    0.41708   0.41825   0.41872   0.41873   0.42055
 Alpha virt. eigenvalues --    0.42168   0.42201   0.42303   0.42377   0.42415
 Alpha virt. eigenvalues --    0.42437   0.42439   0.42594   0.42645   0.42710
 Alpha virt. eigenvalues --    0.42818   0.42855   0.42902   0.43015   0.43147
 Alpha virt. eigenvalues --    0.43175   0.43245   0.43269   0.43357   0.43363
 Alpha virt. eigenvalues --    0.43487   0.43532   0.43599   0.43716   0.43747
 Alpha virt. eigenvalues --    0.43819   0.43853   0.43879   0.43914   0.44078
 Alpha virt. eigenvalues --    0.44144   0.44182   0.44282   0.44398   0.44440
 Alpha virt. eigenvalues --    0.44492   0.44633   0.44740   0.44863   0.44887
 Alpha virt. eigenvalues --    0.44904   0.44985   0.45106   0.45186   0.45219
 Alpha virt. eigenvalues --    0.45348   0.45399   0.45425   0.45619   0.45625
[truncated: 27,629,025 more chars]
