# Supplementary material for: Evidence for a shape-based recognition of odorants in vivo in the human nose from an analysis of the molecular mechanism of lily-of-the-valley odorants detection in the Lilial and Bourgeonal family using the C/Si/Ge/Sn switch strategy
Source: PLoS One. 2017 Aug 1;12(8):e0182147. doi: 10.1371/journal.pone.0182147 (PMC5538716; doi:10.1371/journal.pone.0182147)
Supplement: S3 File — Contains: Gaussian output files. File naming: “C”: compound 2a; “Si”: 2b; “Ge”: 2c; “Sn”: 2d. “fix” for calculation of fixed ligand, “ligfree” for free minimization of a ligand in the binding pocket. (ZIP) [file pone.0182147.s003.zip › FileF7_Ge_fix.log]

 Entering Gaussian System, Link 0=g09
 Input=BP2_Ge_cent_DFTmin_cont_qconv_normalcont_freq_cont.com
 Output=BP2_Ge_cent_DFTmin_cont_qconv_normalcont_freq_cont.log
 Initial command:
 /cm/shared/apps/gaussian/g09/l1.exe /bph/theodata1/swolf/work/gscratch/Gau-9832.inp -scrdir=/bph/theodata1/swolf/work/gscratch/
 Entering Link 1 = /cm/shared/apps/gaussian/g09/l1.exe PID=      9833.
  
 Copyright (c) 1988,1990,1992,1993,1995,1998,2003,2009, Gaussian, Inc.
                  All Rights Reserved.
  
 This is part of the Gaussian(R) 09 program.  It is based on
 the Gaussian(R) 03 system (copyright 2003, Gaussian, Inc.),
 the Gaussian(R) 98 system (copyright 1998, Gaussian, Inc.),
 the Gaussian(R) 94 system (copyright 1995, Gaussian, Inc.),
 the Gaussian 92(TM) system (copyright 1992, Gaussian, Inc.),
 the Gaussian 90(TM) system (copyright 1990, Gaussian, Inc.),
 the Gaussian 88(TM) system (copyright 1988, Gaussian, Inc.),
 the Gaussian 86(TM) system (copyright 1986, Carnegie Mellon
 University), and the Gaussian 82(TM) system (copyright 1983,
 Carnegie Mellon University). Gaussian is a federally registered
 trademark of Gaussian, Inc.
  
 This software contains proprietary and confidential information,
 including trade secrets, belonging to Gaussian, Inc.
  
 This software is provided under written license and may be
 used, copied, transmitted, or stored only in accord with that
 written license.
  
 The following legend is applicable only to US Government
 contracts under FAR:
  
                    RESTRICTED RIGHTS LEGEND
  
 Use, reproduction and disclosure by the US Government is
 subject to restrictions as set forth in subparagraphs (a)
 and (c) of the Commercial Computer Software - Restricted
 Rights clause in FAR 52.227-19.
  
 Gaussian, Inc.
 340 Quinnipiac St., Bldg. 40, Wallingford CT 06492
  
  
 ---------------------------------------------------------------
 Warning -- This program may not be used in any manner that
 competes with the business of Gaussian, Inc. or will provide
 assistance to any competitor of Gaussian, Inc.  The licensee
 of this program is prohibited from giving any competitor of
 Gaussian, Inc. access to this program.  By using this program,
 the user acknowledges that Gaussian, Inc. is engaged in the
 business of creating and licensing software in the field of
 computational chemistry and represents and warrants to the
 licensee that it is not a competitor of Gaussian, Inc. and that
 it will not use this program in any manner prohibited above.
 ---------------------------------------------------------------
  

 Cite this work as:
 Gaussian 09, Revision A.02,
 M. J. Frisch, G. W. Trucks, H. B. Schlegel, G. E. Scuseria, 
 M. A. Robb, J. R. Cheeseman, G. Scalmani, V. Barone, B. Mennucci, 
 G. A. Petersson, H. Nakatsuji, M. Caricato, X. Li, H. P. Hratchian, 
 A. F. Izmaylov, J. Bloino, G. Zheng, J. L. Sonnenberg, M. Hada, 
 M. Ehara, K. Toyota, R. Fukuda, J. Hasegawa, M. Ishida, T. Nakajima, 
 Y. Honda, O. Kitao, H. Nakai, T. Vreven, J. A. Montgomery, Jr., 
 J. E. Peralta, F. Ogliaro, M. Bearpark, J. J. Heyd, E. Brothers, 
 K. N. Kudin, V. N. Staroverov, R. Kobayashi, J. Normand, 
 K. Raghavachari, A. Rendell, J. C. Burant, S. S. Iyengar, J. Tomasi, 
 M. Cossi, N. Rega, J. M. Millam, M. Klene, J. E. Knox, J. B. Cross, 
 V. Bakken, C. Adamo, J. Jaramillo, R. Gomperts, R. E. Stratmann, 
 O. Yazyev, A. J. Austin, R. Cammi, C. Pomelli, J. W. Ochterski, 
 R. L. Martin, K. Morokuma, V. G. Zakrzewski, G. A. Voth, 
 P. Salvador, J. J. Dannenberg, S. Dapprich, A. D. Daniels, 
 O. Farkas, J. B. Foresman, J. V. Ortiz, J. Cioslowski, 
 and D. J. Fox, Gaussian, Inc., Wallingford CT, 2009.
 
 ******************************************
 Gaussian 09:  AM64L-G09RevA.02 11-Jun-2009
                19-Nov-2015 
 ******************************************
 %nprocshared=24
 Will use up to   24 processors via shared memory.
 %mem=30GB
 %RWF=/bph/theodata1/swolf/work/gscratch/Gefreq.rwf
 %chk=BP2_Ge_cent_DFTmin_freq.chk
 ---------
 # Restart
 ---------
 (Restarting at link 1002)
 ILRest=         102.
          IDoAtm=11111111111111111111111111111111111111111111111111
          IDoAtm=11111111111111111111111111111111111111111111111111
          IDoAtm=11111111111111111111111111111111111111111111111111
          IDoAtm=11111111111111111111111111111111111111111111111111
          IDoAtm=11111111111111111111111111111111111111111111111111
          IDoAtm=11111111111111111111111111111111111111111111111111
          IDoAtm=11111111111111111111111111111111111111111111111111
          IDoAtm=11111111111111111111111111111111111111111111111111
          IDoAtm=1111111111111111111111111111111
          Differentiating once with respect to electric field.
                with respect to dipole field.
          Differentiating once with respect to nuclear coordinates.
 Defaulting to unpruned grid for atomic number  50.
          There are  1296 degrees of freedom in the 1st order CPHF.  IDoFFX=5.
 Resume CPHF with iteration    3.
 AX will form     9 AO Fock derivatives at one time.
 Defaulting to unpruned grid for atomic number  50.
 Defaulting to unpruned grid for atomic number  50.
 Defaulting to unpruned grid for atomic number  50.
 Defaulting to unpruned grid for atomic number  50.
 Defaulting to unpruned grid for atomic number  50.
 Defaulting to unpruned grid for atomic number  50.
 Defaulting to unpruned grid for atomic number  50.
 Defaulting to unpruned grid for atomic number  50.
 Defaulting to unpruned grid for atomic number  50.
 Defaulting to unpruned grid for atomic number  50.
 Defaulting to unpruned grid for atomic number  50.
 Defaulting to unpruned grid for atomic number  50.
 Defaulting to unpruned grid for atomic number  50.
 Defaulting to unpruned grid for atomic number  50.
 Defaulting to unpruned grid for atomic number  50.
 Defaulting to unpruned grid for atomic number  50.
 Defaulting to unpruned grid for atomic number  50.
 Defaulting to unpruned grid for atomic number  50.
 Defaulting to unpruned grid for atomic number  50.
 Defaulting to unpruned grid for atomic number  50.
 Defaulting to unpruned grid for atomic number  50.
 Defaulting to unpruned grid for atomic number  50.
 Defaulting to unpruned grid for atomic number  50.
 Defaulting to unpruned grid for atomic number  50.
   1289 vectors produced by pass  3 Test12= 2.68D-12 1.00D-09 XBig12= 8.44D-03 4.35D-03.
   1282 vectors produced by pass  4 Test12= 2.68D-12 1.00D-09 XBig12= 1.51D-05 1.83D-04.
    804 vectors produced by pass  5 Test12= 2.68D-12 1.00D-09 XBig12= 1.65D-08 5.33D-06.
    139 vectors produced by pass  6 Test12= 2.68D-12 1.00D-09 XBig12= 1.79D-11 3.37D-07.
     14 vectors produced by pass  7 Test12= 2.68D-12 1.00D-09 XBig12= 2.93D-14 1.78D-08.
 Applied DIIS recursively to reduced A of dimension  7416.
 DIIS for IP=  20 IOff=   850 NDo=    50 converged in 145 iterations.
 DIIS for IP=  12 IOff=   950 NDo=    50 converged in 144 iterations.
 DIIS for IP=   4 IOff=   300 NDo=    50 converged in 146 iterations.
 DIIS for IP=   3 IOff=  1100 NDo=    50 converged in 146 iterations.
 DIIS for IP=   5 IOff=   750 NDo=    50 converged in 145 iterations.
 DIIS for IP=  21 IOff=   450 NDo=    50 converged in 146 iterations.
 DIIS for IP=  14 IOff=   600 NDo=    50 converged in 145 iterations.
 DIIS for IP=  11 IOff=   550 NDo=    50 converged in 145 iterations.
 DIIS for IP=  19 IOff=  1000 NDo=    50 converged in 144 iterations.
 DIIS for IP=  13 IOff=   250 NDo=    50 converged in 146 iterations.
 DIIS for IP=  16 IOff=    50 NDo=    50 converged in 146 iterations.
 DIIS for IP=  17 IOff=   500 NDo=    50 converged in 144 iterations.
 DIIS for IP=   7 IOff=   400 NDo=    50 converged in 146 iterations.
 DIIS for IP=   8 IOff=   100 NDo=    50 converged in 146 iterations.
 DIIS for IP=  23 IOff=  1150 NDo=    50 converged in 145 iterations.
 DIIS for IP=   9 IOff=   900 NDo=    50 converged in 146 iterations.
 DIIS for IP=  15 IOff=   350 NDo=    50 converged in 146 iterations.
 DIIS for IP=  10 IOff=   200 NDo=    50 converged in 146 iterations.
 DIIS for IP=   6 IOff=  1050 NDo=    50 converged in 145 iterations.
 DIIS for IP=   1 IOff=   700 NDo=    50 converged in 146 iterations.
 DIIS for IP=  22 IOff=   150 NDo=    50 converged in 146 iterations.
 DIIS for IP=   2 IOff=   800 NDo=    50 converged in 145 iterations.
 DIIS for IP=  18 IOff=   650 NDo=    50 converged in 144 iterations.
 DIIS for IP=   0 IOff=     0 NDo=    50 converged in 156 iterations.
 DIIS for IP=  12 IOff=  1250 NDo=    46 converged in 142 iterations.
 DIIS for IP=  20 IOff=  1200 NDo=    50 converged in 146 iterations.
 Isotropic polarizability for W=    0.000000     1895.29 Bohr**3.
 End of Minotr Frequency-dependent properties file   721 does not exist.
 End of Minotr Frequency-dependent properties file   722 does not exist.

 **********************************************************************

            Population analysis using the SCF density.

 **********************************************************************

 Alpha  occ. eigenvalues -- -398.63033 -88.78927 -66.06724 -49.68614 -44.20729
 Alpha  occ. eigenvalues --  -44.20715 -44.20706 -19.13689 -19.12149 -19.10933
 Alpha  occ. eigenvalues --  -19.10819 -19.10517 -19.09816 -19.08183 -19.06249
 Alpha  occ. eigenvalues --  -19.05660 -19.05086 -19.03389 -19.01329 -19.01064
 Alpha  occ. eigenvalues --  -18.90397 -18.89990 -14.31116 -14.26746 -14.26316
 Alpha  occ. eigenvalues --  -10.28476 -10.25002 -10.24934 -10.24707 -10.23585
 Alpha  occ. eigenvalues --  -10.20550 -10.20415 -10.19916 -10.18268 -10.17988
 Alpha  occ. eigenvalues --  -10.17755 -10.17681 -10.17582 -10.17431 -10.17315
 Alpha  occ. eigenvalues --  -10.17296 -10.17296 -10.17252 -10.17240 -10.17130
 Alpha  occ. eigenvalues --  -10.16768 -10.16629 -10.16413 -10.16321 -10.16233
 Alpha  occ. eigenvalues --  -10.16205 -10.16170 -10.16103 -10.15937 -10.15896
 Alpha  occ. eigenvalues --  -10.15792 -10.15665 -10.15497 -10.15470 -10.15369
 Alpha  occ. eigenvalues --  -10.15286 -10.15235 -10.15231 -10.15096 -10.14836
 Alpha  occ. eigenvalues --  -10.14551 -10.14490 -10.14395 -10.14335 -10.14287
 Alpha  occ. eigenvalues --  -10.14225 -10.14208 -10.14063 -10.13995 -10.13994
 Alpha  occ. eigenvalues --  -10.13957 -10.13951 -10.13925 -10.13799 -10.13762
 Alpha  occ. eigenvalues --  -10.13745 -10.13693 -10.13671 -10.13562 -10.13388
 Alpha  occ. eigenvalues --  -10.13281 -10.13075 -10.13038 -10.13031 -10.12776
 Alpha  occ. eigenvalues --  -10.12736 -10.12626 -10.12618 -10.12575 -10.12531
 Alpha  occ. eigenvalues --  -10.12459 -10.12387 -10.12210 -10.11948 -10.11899
 Alpha  occ. eigenvalues --  -10.11835 -10.11820 -10.11707 -10.11695 -10.11635
 Alpha  occ. eigenvalues --  -10.11513 -10.11332 -10.11303 -10.11274 -10.11112
 Alpha  occ. eigenvalues --  -10.11022 -10.11009 -10.10991 -10.10823 -10.10761
 Alpha  occ. eigenvalues --  -10.10583 -10.10576 -10.10461 -10.10449 -10.10407
 Alpha  occ. eigenvalues --  -10.10174 -10.10112 -10.09998 -10.09960 -10.09869
 Alpha  occ. eigenvalues --  -10.09790 -10.09784 -10.09759 -10.09734 -10.09582
 Alpha  occ. eigenvalues --  -10.09571 -10.09446 -10.09439 -10.09434 -10.09307
 Alpha  occ. eigenvalues --  -10.09168 -10.08920 -10.08820 -10.08818 -10.08773
 Alpha  occ. eigenvalues --  -10.08689 -10.08668 -10.08661 -10.08565 -10.08530
 Alpha  occ. eigenvalues --  -10.08525 -10.08517 -10.08452 -10.08433 -10.08407
 Alpha  occ. eigenvalues --  -10.08387 -10.08381 -10.08351 -10.08244 -10.08150
 Alpha  occ. eigenvalues --  -10.07878 -10.07816 -10.07780 -10.07723 -10.07427
 Alpha  occ. eigenvalues --  -10.07396 -10.07278 -10.06644 -10.06422 -10.06140
 Alpha  occ. eigenvalues --  -10.06129 -10.05745 -10.05665 -10.05341 -10.04747
 Alpha  occ. eigenvalues --  -10.04513 -10.04402  -7.87718  -6.12696  -5.84097
 Alpha  occ. eigenvalues --   -5.83736  -5.83074  -5.24018  -4.29946  -4.29907
 Alpha  occ. eigenvalues --   -4.29880  -3.59849  -3.59823  -3.59803  -1.12004
 Alpha  occ. eigenvalues --   -1.11997  -1.11953  -1.11764  -1.11746  -1.04656
 Alpha  occ. eigenvalues --   -1.04491  -1.04392  -1.03983  -1.03649  -1.01262
 Alpha  occ. eigenvalues --   -1.01107  -0.97366  -0.97121  -0.96984  -0.96668
 Alpha  occ. eigenvalues --   -0.95394  -0.94917  -0.90605  -0.87823  -0.86882
 Alpha  occ. eigenvalues --   -0.85197  -0.85092  -0.84933  -0.84820  -0.82484
 Alpha  occ. eigenvalues --   -0.81731  -0.81335  -0.80760  -0.79472  -0.79137
 Alpha  occ. eigenvalues --   -0.78841  -0.78433  -0.78270  -0.77793  -0.76836
 Alpha  occ. eigenvalues --   -0.76507  -0.76258  -0.76169  -0.76008  -0.75511
 Alpha  occ. eigenvalues --   -0.74957  -0.74247  -0.74174  -0.74133  -0.73827
 Alpha  occ. eigenvalues --   -0.73606  -0.73587  -0.73254  -0.73244  -0.73114
 Alpha  occ. eigenvalues --   -0.72825  -0.72333  -0.72303  -0.72175  -0.72145
 Alpha  occ. eigenvalues --   -0.71504  -0.71492  -0.71429  -0.71225  -0.71097
 Alpha  occ. eigenvalues --   -0.70551  -0.70489  -0.70467  -0.70164  -0.69962
 Alpha  occ. eigenvalues --   -0.69811  -0.69645  -0.69145  -0.68507  -0.68216
 Alpha  occ. eigenvalues --   -0.67993  -0.67854  -0.67538  -0.67447  -0.67210
 Alpha  occ. eigenvalues --   -0.67181  -0.66747  -0.66520  -0.66515  -0.66348
 Alpha  occ. eigenvalues --   -0.66122  -0.65836  -0.65808  -0.65568  -0.65549
 Alpha  occ. eigenvalues --   -0.65524  -0.65450  -0.65439  -0.65191  -0.65004
 Alpha  occ. eigenvalues --   -0.64759  -0.64546  -0.64400  -0.64053  -0.63500
 Alpha  occ. eigenvalues --   -0.63488  -0.63451  -0.62921  -0.62612  -0.62606
 Alpha  occ. eigenvalues --   -0.62049  -0.61892  -0.61532  -0.61519  -0.61493
 Alpha  occ. eigenvalues --   -0.60363  -0.60104  -0.60087  -0.60041  -0.59976
 Alpha  occ. eigenvalues --   -0.59934  -0.59858  -0.59843  -0.59327  -0.59301
 Alpha  occ. eigenvalues --   -0.59136  -0.58899  -0.58693  -0.58587  -0.58534
 Alpha  occ. eigenvalues --   -0.58297  -0.57962  -0.57528  -0.57514  -0.57278
 Alpha  occ. eigenvalues --   -0.57213  -0.56806  -0.56752  -0.56334  -0.56305
 Alpha  occ. eigenvalues --   -0.56156  -0.56042  -0.55875  -0.55643  -0.55271
 Alpha  occ. eigenvalues --   -0.55224  -0.54973  -0.54864  -0.54850  -0.54214
 Alpha  occ. eigenvalues --   -0.53946  -0.53835  -0.53684  -0.53622  -0.53224
 Alpha  occ. eigenvalues --   -0.53027  -0.52771  -0.52041  -0.51532  -0.51455
 Alpha  occ. eigenvalues --   -0.51444  -0.51282  -0.50617  -0.50168  -0.50141
 Alpha  occ. eigenvalues --   -0.50128  -0.50115  -0.50044  -0.49519  -0.49504
 Alpha  occ. eigenvalues --   -0.49124  -0.48836  -0.48763  -0.48576  -0.48450
 Alpha  occ. eigenvalues --   -0.48449  -0.48202  -0.47842  -0.47817  -0.47211
 Alpha  occ. eigenvalues --   -0.47057  -0.46928  -0.46726  -0.46383  -0.46098
 Alpha  occ. eigenvalues --   -0.45977  -0.45950  -0.45451  -0.45345  -0.45177
 Alpha  occ. eigenvalues --   -0.45057  -0.44927  -0.44843  -0.44465  -0.44184
 Alpha  occ. eigenvalues --   -0.44127  -0.43940  -0.43886  -0.43863  -0.43776
 Alpha  occ. eigenvalues --   -0.43524  -0.43353  -0.43142  -0.43032  -0.42979
 Alpha  occ. eigenvalues --   -0.42937  -0.42937  -0.42760  -0.42739  -0.42698
 Alpha  occ. eigenvalues --   -0.42620  -0.42404  -0.42140  -0.41890  -0.41638
 Alpha  occ. eigenvalues --   -0.41623  -0.41375  -0.41318  -0.41224  -0.41191
 Alpha  occ. eigenvalues --   -0.41059  -0.41037  -0.41009  -0.40933  -0.40724
 Alpha  occ. eigenvalues --   -0.40708  -0.40540  -0.40497  -0.40490  -0.40470
 Alpha  occ. eigenvalues --   -0.40361  -0.40218  -0.40166  -0.40152  -0.39961
 Alpha  occ. eigenvalues --   -0.39840  -0.39780  -0.39736  -0.39731  -0.39683
 Alpha  occ. eigenvalues --   -0.39593  -0.39422  -0.39319  -0.39301  -0.39276
 Alpha  occ. eigenvalues --   -0.39255  -0.39220  -0.39176  -0.39145  -0.39126
 Alpha  occ. eigenvalues --   -0.39088  -0.39036  -0.38973  -0.38923  -0.38848
 Alpha  occ. eigenvalues --   -0.38759  -0.38688  -0.38649  -0.38572  -0.38549
 Alpha  occ. eigenvalues --   -0.38483  -0.38443  -0.38282  -0.38222  -0.38214
 Alpha  occ. eigenvalues --   -0.38181  -0.38127  -0.38114  -0.38051  -0.38051
 Alpha  occ. eigenvalues --   -0.38046  -0.38012  -0.37919  -0.37790  -0.37744
 Alpha  occ. eigenvalues --   -0.37686  -0.37684  -0.37586  -0.37479  -0.37423
 Alpha  occ. eigenvalues --   -0.37356  -0.37352  -0.37266  -0.37205  -0.37114
 Alpha  occ. eigenvalues --   -0.37075  -0.36965  -0.36936  -0.36870  -0.36850
 Alpha  occ. eigenvalues --   -0.36621  -0.36583  -0.36408  -0.36351  -0.36274
 Alpha  occ. eigenvalues --   -0.36178  -0.36165  -0.36143  -0.36094  -0.36059
 Alpha  occ. eigenvalues --   -0.35846  -0.35830  -0.35803  -0.35686  -0.35684
 Alpha  occ. eigenvalues --   -0.35646  -0.35629  -0.35451  -0.35414  -0.35391
 Alpha  occ. eigenvalues --   -0.35359  -0.35330  -0.35254  -0.35172  -0.35145
 Alpha  occ. eigenvalues --   -0.35134  -0.34992  -0.34940  -0.34876  -0.34793
 Alpha  occ. eigenvalues --   -0.34754  -0.34685  -0.34648  -0.34572  -0.34455
 Alpha  occ. eigenvalues --   -0.34438  -0.34420  -0.34286  -0.34239  -0.34188
 Alpha  occ. eigenvalues --   -0.34171  -0.34155  -0.34126  -0.34030  -0.34022
 Alpha  occ. eigenvalues --   -0.33970  -0.33761  -0.33676  -0.33560  -0.33492
 Alpha  occ. eigenvalues --   -0.33446  -0.33400  -0.33359  -0.33263  -0.33206
 Alpha  occ. eigenvalues --   -0.33142  -0.33076  -0.33007  -0.32960  -0.32798
 Alpha  occ. eigenvalues --   -0.32709  -0.32651  -0.32600  -0.32550  -0.32401
 Alpha  occ. eigenvalues --   -0.32394  -0.32344  -0.32230  -0.32201  -0.32175
 Alpha  occ. eigenvalues --   -0.32122  -0.32044  -0.31966  -0.31854  -0.31843
 Alpha  occ. eigenvalues --   -0.31800  -0.31742  -0.31668  -0.31483  -0.31387
 Alpha  occ. eigenvalues --   -0.31352  -0.31333  -0.31292  -0.31187  -0.31126
 Alpha  occ. eigenvalues --   -0.30988  -0.30938  -0.30908  -0.30897  -0.30863
 Alpha  occ. eigenvalues --   -0.30830  -0.30701  -0.30654  -0.30643  -0.30588
 Alpha  occ. eigenvalues --   -0.30489  -0.30463  -0.30424  -0.30117  -0.30046
 Alpha  occ. eigenvalues --   -0.30003  -0.29996  -0.29946  -0.29893  -0.29817
 Alpha  occ. eigenvalues --   -0.29621  -0.29472  -0.29340  -0.29322  -0.29226
 Alpha  occ. eigenvalues --   -0.29224  -0.29173  -0.29080  -0.29053  -0.28921
 Alpha  occ. eigenvalues --   -0.28868  -0.28845  -0.28832  -0.28772  -0.28754
 Alpha  occ. eigenvalues --   -0.28717  -0.28650  -0.28635  -0.28608  -0.28544
 Alpha  occ. eigenvalues --   -0.28414  -0.28166  -0.28028  -0.27943  -0.27755
 Alpha  occ. eigenvalues --   -0.27434  -0.27412  -0.27386  -0.27277  -0.27204
 Alpha  occ. eigenvalues --   -0.27186  -0.27164  -0.27148  -0.27073  -0.27046
 Alpha  occ. eigenvalues --   -0.26979  -0.26810  -0.26701  -0.26657  -0.26527
 Alpha  occ. eigenvalues --   -0.26496  -0.26458  -0.26376  -0.26316  -0.26216
 Alpha  occ. eigenvalues --   -0.26145  -0.26051  -0.25906  -0.25874  -0.25712
 Alpha  occ. eigenvalues --   -0.25568  -0.25424  -0.25383  -0.25188  -0.25120
 Alpha  occ. eigenvalues --   -0.24906  -0.24869  -0.24790  -0.24780  -0.24763
 Alpha  occ. eigenvalues --   -0.24532  -0.24464  -0.24454  -0.24281  -0.24094
 Alpha  occ. eigenvalues --   -0.23846  -0.23797  -0.23619  -0.23614  -0.23532
 Alpha  occ. eigenvalues --   -0.23426  -0.23289  -0.23187  -0.23090  -0.23026
 Alpha  occ. eigenvalues --   -0.22966  -0.22842  -0.22700  -0.22492  -0.22465
 Alpha  occ. eigenvalues --   -0.22345  -0.22124  -0.22107  -0.21970  -0.21859
 Alpha  occ. eigenvalues --   -0.21731  -0.21395  -0.21066  -0.20872  -0.20507
 Alpha  occ. eigenvalues --   -0.20417  -0.20224  -0.19232  -0.18832  -0.18333
 Alpha  occ. eigenvalues --   -0.18221  -0.17147  -0.16810  -0.16107  -0.15412
 Alpha  occ. eigenvalues --   -0.14790  -0.14353  -0.12654  -0.09508  -0.09178
 Alpha  occ. eigenvalues --   -0.07615
 Alpha virt. eigenvalues --   -0.02298  -0.02184  -0.01768  -0.00726  -0.00242
 Alpha virt. eigenvalues --   -0.00126   0.00011   0.00192   0.00316   0.00963
 Alpha virt. eigenvalues --    0.01930   0.01981   0.02417   0.02876   0.03112
 Alpha virt. eigenvalues --    0.03527   0.03879   0.04257   0.04293   0.04551
 Alpha virt. eigenvalues --    0.04818   0.04937   0.05198   0.05311   0.05609
 Alpha virt. eigenvalues --    0.05795   0.05937   0.05963   0.06009   0.06152
 Alpha virt. eigenvalues --    0.06483   0.06573   0.06650   0.06777   0.06821
 Alpha virt. eigenvalues --    0.06909   0.07132   0.07364   0.07379   0.07432
 Alpha virt. eigenvalues --    0.07544   0.07593   0.07623   0.07913   0.07949
 Alpha virt. eigenvalues --    0.08036   0.08121   0.08131   0.08200   0.08394
 Alpha virt. eigenvalues --    0.08456   0.08524   0.08609   0.08744   0.08876
 Alpha virt. eigenvalues --    0.08882   0.08999   0.09009   0.09137   0.09204
 Alpha virt. eigenvalues --    0.09348   0.09384   0.09567   0.09758   0.09795
 Alpha virt. eigenvalues --    0.09838   0.09937   0.10107   0.10198   0.10212
 Alpha virt. eigenvalues --    0.10307   0.10434   0.10580   0.10657   0.10735
 Alpha virt. eigenvalues --    0.10797   0.10851   0.10867   0.10914   0.11095
 Alpha virt. eigenvalues --    0.11166   0.11219   0.11297   0.11339   0.11384
 Alpha virt. eigenvalues --    0.11432   0.11537   0.11542   0.11560   0.11617
 Alpha virt. eigenvalues --    0.11660   0.11731   0.11766   0.11830   0.12085
 Alpha virt. eigenvalues --    0.12099   0.12131   0.12188   0.12194   0.12308
 Alpha virt. eigenvalues --    0.12332   0.12370   0.12471   0.12493   0.12569
 Alpha virt. eigenvalues --    0.12630   0.12650   0.12715   0.12815   0.12870
 Alpha virt. eigenvalues --    0.12907   0.13033   0.13162   0.13251   0.13345
 Alpha virt. eigenvalues --    0.13416   0.13554   0.13587   0.13605   0.13697
 Alpha virt. eigenvalues --    0.13745   0.13953   0.14085   0.14165   0.14167
 Alpha virt. eigenvalues --    0.14280   0.14406   0.14424   0.14554   0.14589
 Alpha virt. eigenvalues --    0.14630   0.14659   0.14750   0.14770   0.14817
 Alpha virt. eigenvalues --    0.14868   0.14880   0.14886   0.14951   0.14996
 Alpha virt. eigenvalues --    0.15065   0.15150   0.15203   0.15231   0.15266
 Alpha virt. eigenvalues --    0.15269   0.15336   0.15374   0.15379   0.15612
 Alpha virt. eigenvalues --    0.15623   0.15639   0.15700   0.15770   0.15778
 Alpha virt. eigenvalues --    0.15847   0.15926   0.16001   0.16125   0.16180
 Alpha virt. eigenvalues --    0.16260   0.16277   0.16345   0.16354   0.16410
 Alpha virt. eigenvalues --    0.16463   0.16563   0.16809   0.16821   0.16835
 Alpha virt. eigenvalues --    0.16956   0.17055   0.17111   0.17124   0.17169
 Alpha virt. eigenvalues --    0.17271   0.17297   0.17382   0.17390   0.17460
 Alpha virt. eigenvalues --    0.17514   0.17527   0.17595   0.17752   0.17797
 Alpha virt. eigenvalues --    0.17872   0.17933   0.17945   0.18008   0.18085
 Alpha virt. eigenvalues --    0.18180   0.18197   0.18205   0.18351   0.18396
 Alpha virt. eigenvalues --    0.18415   0.18548   0.18592   0.18667   0.18752
 Alpha virt. eigenvalues --    0.18803   0.18818   0.18871   0.18916   0.18957
 Alpha virt. eigenvalues --    0.18993   0.19000   0.19066   0.19129   0.19223
 Alpha virt. eigenvalues --    0.19312   0.19461   0.19534   0.19554   0.19652
 Alpha virt. eigenvalues --    0.19771   0.19775   0.19809   0.19849   0.19858
 Alpha virt. eigenvalues --    0.19997   0.20037   0.20130   0.20150   0.20224
 Alpha virt. eigenvalues --    0.20303   0.20383   0.20446   0.20547   0.20557
 Alpha virt. eigenvalues --    0.20588   0.20608   0.20643   0.20730   0.20842
 Alpha virt. eigenvalues --    0.20923   0.20974   0.21019   0.21156   0.21279
 Alpha virt. eigenvalues --    0.21296   0.21381   0.21463   0.21543   0.21579
 Alpha virt. eigenvalues --    0.21727   0.21771   0.21869   0.21935   0.22061
 Alpha virt. eigenvalues --    0.22137   0.22164   0.22256   0.22334   0.22379
 Alpha virt. eigenvalues --    0.22441   0.22562   0.22720   0.22784   0.22826
 Alpha virt. eigenvalues --    0.22848   0.22980   0.23042   0.23102   0.23162
 Alpha virt. eigenvalues --    0.23213   0.23382   0.23436   0.23494   0.23509
 Alpha virt. eigenvalues --    0.23564   0.23641   0.23734   0.23817   0.23879
 Alpha virt. eigenvalues --    0.23928   0.24020   0.24135   0.24150   0.24222
 Alpha virt. eigenvalues --    0.24305   0.24364   0.24368   0.24392   0.24474
 Alpha virt. eigenvalues --    0.24552   0.24596   0.24626   0.24729   0.24794
 Alpha virt. eigenvalues --    0.24860   0.24897   0.24959   0.25012   0.25102
 Alpha virt. eigenvalues --    0.25119   0.25137   0.25239   0.25268   0.25308
 Alpha virt. eigenvalues --    0.25322   0.25434   0.25499   0.25624   0.25666
 Alpha virt. eigenvalues --    0.25695   0.25749   0.25877   0.25888   0.25910
 Alpha virt. eigenvalues --    0.26083   0.26142   0.26237   0.26378   0.26417
 Alpha virt. eigenvalues --    0.26485   0.26562   0.26570   0.26731   0.26806
 Alpha virt. eigenvalues --    0.26904   0.26953   0.27008   0.27040   0.27180
 Alpha virt. eigenvalues --    0.27290   0.27363   0.27364   0.27524   0.27543
 Alpha virt. eigenvalues --    0.27559   0.27606   0.27726   0.27763   0.27859
 Alpha virt. eigenvalues --    0.27920   0.28091   0.28161   0.28174   0.28183
 Alpha virt. eigenvalues --    0.28220   0.28300   0.28383   0.28477   0.28497
 Alpha virt. eigenvalues --    0.28612   0.28671   0.28838   0.28868   0.28957
 Alpha virt. eigenvalues --    0.29015   0.29174   0.29298   0.29364   0.29419
 Alpha virt. eigenvalues --    0.29428   0.29557   0.29573   0.29682   0.29756
 Alpha virt. eigenvalues --    0.29774   0.29814   0.29923   0.30011   0.30175
 Alpha virt. eigenvalues --    0.30235   0.30341   0.30458   0.30559   0.30629
 Alpha virt. eigenvalues --    0.30689   0.30759   0.30798   0.30903   0.30959
 Alpha virt. eigenvalues --    0.31006   0.31040   0.31046   0.31152   0.31214
 Alpha virt. eigenvalues --    0.31262   0.31350   0.31417   0.31441   0.31482
 Alpha virt. eigenvalues --    0.31598   0.31742   0.31822   0.31864   0.31947
 Alpha virt. eigenvalues --    0.31998   0.32025   0.32053   0.32132   0.32278
 Alpha virt. eigenvalues --    0.32383   0.32498   0.32574   0.32624   0.32675
 Alpha virt. eigenvalues --    0.32757   0.32767   0.32889   0.32894   0.32950
 Alpha virt. eigenvalues --    0.32973   0.33087   0.33236   0.33280   0.33395
 Alpha virt. eigenvalues --    0.33424   0.33471   0.33493   0.33571   0.33662
 Alpha virt. eigenvalues --    0.33714   0.33823   0.34004   0.34126   0.34158
 Alpha virt. eigenvalues --    0.34196   0.34324   0.34413   0.34501   0.34570
 Alpha virt. eigenvalues --    0.34592   0.34725   0.34852   0.34904   0.34981
 Alpha virt. eigenvalues --    0.35027   0.35045   0.35142   0.35194   0.35225
 Alpha virt. eigenvalues --    0.35265   0.35343   0.35496   0.35532   0.35593
 Alpha virt. eigenvalues --    0.35651   0.35779   0.35896   0.35968   0.36001
 Alpha virt. eigenvalues --    0.36030   0.36094   0.36173   0.36223   0.36446
 Alpha virt. eigenvalues --    0.36513   0.36538   0.36719   0.36732   0.36777
 Alpha virt. eigenvalues --    0.36815   0.36891   0.36924   0.37077   0.37114
 Alpha virt. eigenvalues --    0.37182   0.37228   0.37322   0.37452   0.37575
 Alpha virt. eigenvalues --    0.37666   0.37717   0.37852   0.37883   0.37997
 Alpha virt. eigenvalues --    0.38017   0.38169   0.38305   0.38328   0.38453
 Alpha virt. eigenvalues --    0.38526   0.38652   0.38654   0.38700   0.38850
 Alpha virt. eigenvalues --    0.38918   0.38969   0.39006   0.39062   0.39115
 Alpha virt. eigenvalues --    0.39321   0.39389   0.39390   0.39407   0.39506
 Alpha virt. eigenvalues --    0.39537   0.39652   0.39835   0.39886   0.39935
 Alpha virt. eigenvalues --    0.39995   0.40079   0.40086   0.40095   0.40115
 Alpha virt. eigenvalues --    0.40177   0.40187   0.40208   0.40285   0.40331
 Alpha virt. eigenvalues --    0.40385   0.40527   0.40683   0.40711   0.40876
 Alpha virt. eigenvalues --    0.40924   0.40973   0.41061   0.41117   0.41257
 Alpha virt. eigenvalues --    0.41291   0.41433   0.41476   0.41513   0.41519
 Alpha virt. eigenvalues --    0.41606   0.41714   0.41848   0.41928   0.41960
 Alpha virt. eigenvalues --    0.42030   0.42145   0.42197   0.42303   0.42315
 Alpha virt. eigenvalues --    0.42348   0.42605   0.42645   0.42709   0.42727
 Alpha virt. eigenvalues --    0.42740   0.42842   0.42904   0.42939   0.43004
 Alpha virt. eigenvalues --    0.43133   0.43266   0.43290   0.43331   0.43446
 Alpha virt. eigenvalues --    0.43508   0.43595   0.43617   0.43699   0.43738
 Alpha virt. eigenvalues --    0.43783   0.43828   0.43906   0.43919   0.43990
 Alpha virt. eigenvalues --    0.44156   0.44202   0.44213   0.44255   0.44314
 Alpha virt. eigenvalues --    0.44383   0.44412   0.44691   0.44708   0.44764
 Alpha virt. eigenvalues --    0.44836   0.44970   0.45027   0.45214   0.45251
 Alpha virt. eigenvalues --    0.45400   0.45437   0.45522   0.45540   0.45616
 Alpha virt. eigenvalues --    0.45670   0.45738   0.45914   0.45945   0.45949
 Alpha virt. eigenvalues --    0.46012   0.46053   0.46149   0.46298   0.46353
 Alpha virt. eigenvalues --    0.46472   0.46494   0.46579   0.46683   0.46812
 Alpha virt. eigenvalues --    0.46839   0.47058   0.47106   0.47110   0.47179
 Alpha virt. eigenvalues --    0.47215   0.47317   0.47468   0.47591   0.47737
 Alpha virt. eigenvalues --    0.47829   0.47832   0.47898   0.47965   0.48066
 Alpha virt. eigenvalues --    0.48069   0.48138   0.48213   0.48345   0.48376
 Alpha virt. eigenvalues --    0.48533   0.48540   0.48635   0.48755   0.48918
 Alpha virt. eigenvalues --    0.48944   0.48985   0.49048   0.49076   0.49082
 Alpha virt. eigenvalues --    0.49219   0.49246   0.49258   0.49307   0.49375
 Alpha virt. eigenvalues --    0.49448   0.49496   0.49611   0.49643   0.49782
 Alpha virt. eigenvalues --    0.49908   0.49941   0.49954   0.49984   0.50022
 Alpha virt. eigenvalues --    0.50216   0.50264   0.50354   0.50382   0.50590
 Alpha virt. eigenvalues --    0.50683   0.50774   0.50803   0.50849   0.50993
 Alpha virt. eigenvalues --    0.51046   0.51202   0.51239   0.51277   0.51344
 Alpha virt. eigenvalues --    0.51386   0.51454   0.51528   0.51665   0.51756
 Alpha virt. eigenvalues --    0.51826   0.52015   0.52167   0.52308   0.52370
 Alpha virt. eigenvalues --    0.52421   0.52540   0.52545   0.52676   0.52720
 Alpha virt. eigenvalues --    0.52877   0.52932   0.53100   0.53186   0.53297
 Alpha virt. eigenvalues --    0.53307   0.53402   0.53435   0.53508   0.53573
 Alpha virt. eigenvalues --    0.53606   0.53703   0.53782   0.53949   0.54137
 Alpha virt. eigenvalues --    0.54248   0.54294   0.54380   0.54449   0.54609
 Alpha virt. eigenvalues --    0.54632   0.54707   0.54799   0.54894   0.54899
 Alpha virt. eigenvalues --    0.54972   0.55165   0.55310   0.55349   0.55383
 Alpha virt. eigenvalues --    0.55427   0.55468   0.55625   0.55638   0.55735
 Alpha virt. eigenvalues --    0.55859   0.55911   0.55939   0.55969   0.56124
 Alpha virt. eigenvalues --    0.56196   0.56199   0.56223   0.56300   0.56392
 Alpha virt. eigenvalues --    0.56414   0.56563   0.56574   0.56686   0.56757
 Alpha virt. eigenvalues --    0.56862   0.56910   0.56930   0.56999   0.57068
 Alpha virt. eigenvalues --    0.57124   0.57141   0.57316   0.57320   0.57352
 Alpha virt. eigenvalues --    0.57359   0.57420   0.57421   0.57599   0.57793
 Alpha virt. eigenvalues --    0.57815   0.57822   0.57872   0.57918   0.57989
 Alpha virt. eigenvalues --    0.57992   0.58024   0.58082   0.58153   0.58196
 Alpha virt. eigenvalues --    0.58419   0.58467   0.58554   0.58636   0.58644
 Alpha virt. eigenvalues --    0.58699   0.58845   0.58906   0.59003   0.59105
 Alpha virt. eigenvalues --    0.59131   0.59212   0.59264   0.59278   0.59355
 Alpha virt. eigenvalues --    0.59368   0.59513   0.59652   0.59663   0.59742
 Alpha virt. eigenvalues --    0.59766   0.59791   0.59853   0.59868   0.59885
 Alpha virt. eigenvalues --    0.59925   0.60080   0.60131   0.60134   0.60228
 Alpha virt. eigenvalues --    0.60244   0.60263   0.60328   0.60343   0.60462
 Alpha virt. eigenvalues --    0.60476   0.60491   0.60579   0.60608   0.60625
 Alpha virt. eigenvalues --    0.60785   0.60827   0.61010   0.61023   0.61127
 Alpha virt. eigenvalues --    0.61191   0.61198   0.61253   0.61366   0.61486
 Alpha virt. eigenvalues --    0.61542   0.61602   0.61755   0.61827   0.61838
 Alpha virt. eigenvalues --    0.61937   0.61973   0.62025   0.62154   0.62188
 Alpha virt. eigenvalues --    0.62199   0.62210   0.62217   0.62265   0.62371
 Alpha virt. eigenvalues --    0.62470   0.62535   0.62544   0.62565   0.62579
 Alpha virt. eigenvalues --    0.62658   0.62713   0.62786   0.62866   0.62867
 Alpha virt. eigenvalues --    0.62900   0.62951   0.62999   0.63074   0.63192
 Alpha virt. eigenvalues --    0.63248   0.63300   0.63368   0.63375   0.63412
 Alpha virt. eigenvalues --    0.63446   0.63512   0.63575   0.63592   0.63632
 Alpha virt. eigenvalues --    0.63729   0.63737   0.63786   0.63825   0.63893
 Alpha virt. eigenvalues --    0.63900   0.63926   0.63960   0.64018   0.64090
 Alpha virt. eigenvalues --    0.64178   0.64238   0.64274   0.64333   0.64432
 Alpha virt. eigenvalues --    0.64502   0.64560   0.64565   0.64641   0.64674
 Alpha virt. eigenvalues --    0.64689   0.64728   0.64748   0.64786   0.64810
 Alpha virt. eigenvalues --    0.64860   0.64913   0.65026   0.65092   0.65140
 Alpha virt. eigenvalues --    0.65213   0.65274   0.65297   0.65315   0.65383
 Alpha virt. eigenvalues --    0.65416   0.65435   0.65542   0.65639   0.65662
 Alpha virt. eigenvalues --    0.65683   0.65726   0.65784   0.65788   0.65816
 Alpha virt. eigenvalues --    0.65940   0.66027   0.66066   0.66113   0.66126
 Alpha virt. eigenvalues --    0.66215   0.66231   0.66277   0.66320   0.66366
 Alpha virt. eigenvalues --    0.66381   0.66427   0.66527   0.66547   0.66634
 Alpha virt. eigenvalues --    0.66638   0.66714   0.66752   0.66753   0.66798
 Alpha virt. eigenvalues --    0.66886   0.66956   0.67047   0.67108   0.67115
 Alpha virt. eigenvalues --    0.67169   0.67182   0.67242   0.67285   0.67331
 Alpha virt. eigenvalues --    0.67385   0.67402   0.67486   0.67487   0.67489
 Alpha virt. eigenvalues --    0.67574   0.67607   0.67658   0.67745   0.67819
 Alpha virt. eigenvalues --    0.67845   0.67853   0.67854   0.67990   0.68001
 Alpha virt. eigenvalues --    0.68017   0.68099   0.68102   0.68153   0.68214
 Alpha virt. eigenvalues --    0.68326   0.68375   0.68414   0.68569   0.68594
 Alpha virt. eigenvalues --    0.68702   0.68740   0.68769   0.68809   0.68810
 Alpha virt. eigenvalues --    0.68871   0.68933   0.68984   0.69074   0.69085
 Alpha virt. eigenvalues --    0.69193   0.69197   0.69265   0.69369   0.69411
 Alpha virt. eigenvalues --    0.69423   0.69512   0.69575   0.69751   0.69760
 Alpha virt. eigenvalues --    0.69774   0.69792   0.69808   0.69881   0.69904
 Alpha virt. eigenvalues --    0.69959   0.70008   0.70142   0.70172   0.70261
 Alpha virt. eigenvalues --    0.70288   0.70384   0.70463   0.70517   0.70556
 Alpha virt. eigenvalues --    0.70661   0.70753   0.70772   0.70899   0.70958
 Alpha virt. eigenvalues --    0.70991   0.71007   0.71059   0.71186   0.71240
 Alpha virt. eigenvalues --    0.71320   0.71435   0.71513   0.71546   0.71615
 Alpha virt. eigenvalues --    0.71751   0.71790   0.71829   0.71852   0.71928
 Alpha virt. eigenvalues --    0.71984   0.72062   0.72162   0.72265   0.72445
 Alpha virt. eigenvalues --    0.72479   0.72509   0.72580   0.72598   0.72682
 Alpha virt. eigenvalues --    0.72744   0.72809   0.73028   0.73054   0.73060
 Alpha virt. eigenvalues --    0.73158   0.73293   0.73353   0.73475   0.73544
 Alpha virt. eigenvalues --    0.73648   0.73697   0.73889   0.73906   0.74111
 Alpha virt. eigenvalues --    0.74186   0.74192   0.74230   0.74252   0.74312
 Alpha virt. eigenvalues --    0.74320   0.74426   0.74528   0.74608   0.74741
 Alpha virt. eigenvalues --    0.74768   0.74854   0.74954   0.75019   0.75159
 Alpha virt. eigenvalues --    0.75196   0.75317   0.75395   0.75491   0.75608
 Alpha virt. eigenvalues --    0.75634   0.75768   0.75998   0.76071   0.76212
 Alpha virt. eigenvalues --    0.76339   0.76419   0.76469   0.76536   0.76688
 Alpha virt. eigenvalues --    0.76717   0.76847   0.76933   0.77007   0.77143
 Alpha virt. eigenvalues --    0.77238   0.77370   0.77423   0.77490   0.77516
 Alpha virt. eigenvalues --    0.77566   0.77628   0.77724   0.77759   0.77907
 Alpha virt. eigenvalues --    0.77987   0.78063   0.78203   0.78296   0.78478
 Alpha virt. eigenvalues --    0.78511   0.78542   0.78647   0.78650   0.78822
 Alpha virt. eigenvalues --    0.78892   0.79015   0.79101   0.79227   0.79274
 Alpha virt. eigenvalues --    0.79314   0.79414   0.79603   0.79661   0.79765
 Alpha virt. eigenvalues --    0.79809   0.79852   0.79966   0.80094   0.80238
 Alpha virt. eigenvalues --    0.80442   0.80522   0.80543   0.80594   0.80662
 Alpha virt. eigenvalues --    0.80709   0.80888   0.80960   0.81069   0.81070
 Alpha virt. eigenvalues --    0.81128   0.81308   0.81396   0.81502   0.81519
 Alpha virt. eigenvalues --    0.81647   0.81669   0.81901   0.81928   0.81994
 Alpha virt. eigenvalues --    0.82057   0.82221   0.82350   0.82383   0.82446
 Alpha virt. eigenvalues --    0.82565   0.82583   0.82644   0.82742   0.82944
 Alpha virt. eigenvalues --    0.83093   0.83223   0.83387   0.83423   0.83632
 Alpha virt. eigenvalues --    0.83792   0.83811   0.83977   0.84031   0.84087
 Alpha virt. eigenvalues --    0.84111   0.84116   0.84207   0.84259   0.84340
 Alpha virt. eigenvalues --    0.84500   0.84599   0.84721   0.84820   0.84886
 Alpha virt. eigenvalues --    0.84973   0.85146   0.85290   0.85293   0.85423
 Alpha virt. eigenvalues --    0.85589   0.85627   0.85857   0.85943   0.86155
 Alpha virt. eigenvalues --    0.86196   0.86244   0.86422   0.86576   0.86725
 Alpha virt. eigenvalues --    0.86791   0.86892   0.86901   0.87080   0.87164
 Alpha virt. eigenvalues --    0.87337   0.87505   0.87661   0.87733   0.87862
 Alpha virt. eigenvalues --    0.87905   0.87939   0.88074   0.88101   0.88128
 Alpha virt. eigenvalues --    0.88194   0.88335   0.88376   0.88446   0.88452
 Alpha virt. eigenvalues --    0.88571   0.88704   0.88849   0.88953   0.89243
 Alpha virt. eigenvalues --    0.89343   0.89417   0.89538   0.89595   0.89629
 Alpha virt. eigenvalues --    0.89782   0.89832   0.89910   0.90003   0.90072
 Alpha virt. eigenvalues --    0.90183   0.90223   0.90338   0.90389   0.90491
 Alpha virt. eigenvalues --    0.90582   0.90752   0.90863   0.90890   0.91037
 Alpha virt. eigenvalues --    0.91222   0.91249   0.91336   0.91401   0.91461
 Alpha virt. eigenvalues --    0.91620   0.91665   0.91785   0.91862   0.92017
 Alpha virt. eigenvalues --    0.92271   0.92405   0.92501   0.92599   0.92620
 Alpha virt. eigenvalues --    0.92751   0.92890   0.93113   0.93264   0.93277
 Alpha virt. eigenvalues --    0.93359   0.93528   0.93741   0.93768   0.93832
 Alpha virt. eigenvalues --    0.93957   0.94087   0.94290   0.94433   0.94510
 Alpha virt. eigenvalues --    0.94539   0.94543   0.94721   0.94749   0.94819
 Alpha virt. eigenvalues --    0.94891   0.95215   0.95477   0.95598   0.95708
 Alpha virt. eigenvalues --    0.95847   0.95869   0.95914   0.96028   0.96185
 Alpha virt. eigenvalues --    0.96295   0.96480   0.96590   0.96793   0.96968
 Alpha virt. eigenvalues --    0.97270   0.97497   0.97577   0.97622   0.97655
 Alpha virt. eigenvalues --    0.97913   0.98073   0.98122   0.98123   0.98298
 Alpha virt. eigenvalues --    0.98379   0.98548   0.98634   0.98728   0.98846
 Alpha virt. eigenvalues --    0.99122   0.99271   0.99401   0.99522   0.99549
 Alpha virt. eigenvalues --    0.99715   0.99771   0.99852   1.00061   1.00213
 Alpha virt. eigenvalues --    1.00252   1.00429   1.00620   1.00720   1.00828
 Alpha virt. eigenvalues --    1.00835   1.00937   1.00977   1.01084   1.01252
 Alpha virt. eigenvalues --    1.01345   1.01490   1.01750   1.01812   1.01818
 Alpha virt. eigenvalues --    1.01894   1.02041   1.02143   1.02306   1.02427
 Alpha virt. eigenvalues --    1.02556   1.02645   1.02720   1.02729   1.02730
 Alpha virt. eigenvalues --    1.02742   1.02854   1.02961   1.03109   1.03256
 Alpha virt. eigenvalues --    1.03290   1.03426   1.03571   1.03639   1.03667
 Alpha virt. eigenvalues --    1.03717   1.03769   1.03889   1.03892   1.03958
 Alpha virt. eigenvalues --    1.04165   1.04371   1.04491   1.04616   1.04791
 Alpha virt. eigenvalues --    1.04863   1.04949   1.05215   1.05266   1.05289
 Alpha virt. eigenvalues --    1.05397   1.05458   1.05518   1.05581   1.05897
 Alpha virt. eigenvalues --    1.05972   1.05999   1.06177   1.06327   1.06353
 Alpha virt. eigenvalues --    1.06466   1.06536   1.06669   1.06829   1.06998
 Alpha virt. eigenvalues --    1.07074   1.07298   1.07354   1.07478   1.07674
 Alpha virt. eigenvalues --    1.07703   1.07782   1.07946   1.08190   1.08262
 Alpha virt. eigenvalues --    1.08314   1.08471   1.08492   1.08577   1.08637
 Alpha virt. eigenvalues --    1.08655   1.08691   1.08776   1.08809   1.09056
 Alpha virt. eigenvalues --    1.09168   1.09263   1.09388   1.09429   1.09484
 Alpha virt. eigenvalues --    1.09699   1.09774   1.09776   1.09866   1.09967
 Alpha virt. eigenvalues --    1.09982   1.10206   1.10324   1.10374   1.10671
 Alpha virt. eigenvalues --    1.10672   1.10843   1.10914   1.11077   1.11141
 Alpha virt. eigenvalues --    1.11242   1.11420   1.11620   1.11727   1.11854
 Alpha virt. eigenvalues --    1.11858   1.11956   1.12144   1.12240   1.12475
 Alpha virt. eigenvalues --    1.12555   1.12619   1.12663   1.12804   1.12986
 Alpha virt. eigenvalues --    1.13161   1.13350   1.13569   1.13611   1.13842
 Alpha virt. eigenvalues --    1.14079   1.14083   1.14432   1.14474   1.14594
 Alpha virt. eigenvalues --    1.14606   1.14990   1.15021   1.15339   1.15515
 Alpha virt. eigenvalues --    1.15746   1.15854   1.15941   1.16070   1.16237
 Alpha virt. eigenvalues --    1.16253   1.16321   1.16332   1.16563   1.16686
 Alpha virt. eigenvalues --    1.16753   1.16979   1.17210   1.17303   1.17411
 Alpha virt. eigenvalues --    1.17535   1.17622   1.17678   1.17853   1.17869
 Alpha virt. eigenvalues --    1.17918   1.18100   1.18246   1.18292   1.18530
 Alpha virt. eigenvalues --    1.18709   1.18765   1.18888   1.18912   1.18929
 Alpha virt. eigenvalues --    1.19119   1.19233   1.19622   1.19724   1.19789
 Alpha virt. eigenvalues --    1.19793   1.19924   1.20157   1.20262   1.20428
 Alpha virt. eigenvalues --    1.20578   1.20662   1.20778   1.20793   1.21103
 Alpha virt. eigenvalues --    1.21167   1.21580   1.21685   1.21723   1.21886
 Alpha virt. eigenvalues --    1.22135   1.22158   1.22198   1.22458   1.22617
 Alpha virt. eigenvalues --    1.22624   1.22681   1.22966   1.23188   1.23364
 Alpha virt. eigenvalues --    1.23657   1.23663   1.23719   1.23736   1.23774
 Alpha virt. eigenvalues --    1.23845   1.24042   1.24165   1.24219   1.24362
 Alpha virt. eigenvalues --    1.24544   1.24614   1.24741   1.24856   1.24987
 Alpha virt. eigenvalues --    1.25054   1.25264   1.25633   1.25798   1.25813
 Alpha virt. eigenvalues --    1.25841   1.26072   1.26171   1.26247   1.26446
 Alpha virt. eigenvalues --    1.26516   1.26557   1.26647   1.26770   1.26919
 Alpha virt. eigenvalues --    1.26966   1.27180   1.27268   1.27350   1.27457
 Alpha virt. eigenvalues --    1.27648   1.27875   1.27991   1.28095   1.28332
 Alpha virt. eigenvalues --    1.28522   1.28584   1.28726   1.28877   1.28964
 Alpha virt. eigenvalues --    1.29028   1.29097   1.29204   1.29500   1.29564
 Alpha virt. eigenvalues --    1.29865   1.30102   1.30144   1.30211   1.30661
 Alpha virt. eigenvalues --    1.30740   1.30963   1.31172   1.31241   1.31460
 Alpha virt. eigenvalues --    1.31593   1.31599   1.31921   1.31954   1.32031
 Alpha virt. eigenvalues --    1.32086   1.32286   1.32410   1.32637   1.32807
 Alpha virt. eigenvalues --    1.33084   1.33121   1.33383   1.33575   1.33817
 Alpha virt. eigenvalues --    1.33940   1.33975   1.34550   1.34635   1.34663
 Alpha virt. eigenvalues --    1.34807   1.34887   1.35103   1.35276   1.35367
 Alpha virt. eigenvalues --    1.35440   1.35779   1.35862   1.35893   1.36138
 Alpha virt. eigenvalues --    1.36259   1.36419   1.36597   1.36964   1.37046
 Alpha virt. eigenvalues --    1.37410   1.37608   1.37775   1.38207   1.38436
 Alpha virt. eigenvalues --    1.38537   1.39024   1.39230   1.39543   1.39706
 Alpha virt. eigenvalues --    1.39872   1.40027   1.40336   1.40585   1.40599
 Alpha virt. eigenvalues --    1.40929   1.41100   1.41157   1.41341   1.41420
 Alpha virt. eigenvalues --    1.41451   1.41577   1.41699   1.41862   1.42173
 Alpha virt. eigenvalues --    1.42296   1.42751   1.42761   1.42901   1.43006
 Alpha virt. eigenvalues --    1.43031   1.43129   1.43244   1.43378   1.43394
 Alpha virt. eigenvalues --    1.43707   1.43733   1.44042   1.44201   1.44262
 Alpha virt. eigenvalues --    1.44475   1.44509   1.44515   1.44681   1.44696
 Alpha virt. eigenvalues --    1.44813   1.44901   1.45031   1.45298   1.45355
 Alpha virt. eigenvalues --    1.45445   1.45619   1.45641   1.45802   1.45927
 Alpha virt. eigenvalues --    1.45940   1.45943   1.46118   1.46253   1.46372
 Alpha virt. eigenvalues --    1.46552   1.46642   1.46751   1.46781   1.46966
 Alpha virt. eigenvalues --    1.47151   1.47152   1.47153   1.47234   1.47245
 Alpha virt. eigenvalues --    1.47301   1.47309   1.47414   1.47469   1.47528
 Alpha virt. eigenvalues --    1.47573   1.47634   1.47683   1.47739   1.47922
 Alpha virt. eigenvalues --    1.48115   1.48221   1.48288   1.48450   1.48572
 Alpha virt. eigenvalues --    1.48663   1.48715   1.48822   1.48909   1.48983
 Alpha virt. eigenvalues --    1.48996   1.49001   1.49117   1.49193   1.49207
 Alpha virt. eigenvalues --    1.49223   1.49311   1.49378   1.49450   1.49598
 Alpha virt. eigenvalues --    1.49600   1.49685   1.49695   1.49800   1.49899
 Alpha virt. eigenvalues --    1.49939   1.49945   1.49994   1.50065   1.50205
 Alpha virt. eigenvalues --    1.50243   1.50302   1.50403   1.50455   1.50618
 Alpha virt. eigenvalues --    1.50674   1.50701   1.50771   1.50835   1.50854
 Alpha virt. eigenvalues --    1.50917   1.50996   1.51035   1.51189   1.51245
 Alpha virt. eigenvalues --    1.51287   1.51377   1.51455   1.51486   1.51530
 Alpha virt. eigenvalues --    1.51563   1.51698   1.51743   1.51786   1.51790
 Alpha virt. eigenvalues --    1.51825   1.51832   1.51950   1.52042   1.52048
 Alpha virt. eigenvalues --    1.52048   1.52115   1.52262   1.52365   1.52447
 Alpha virt. eigenvalues --    1.52599   1.52680   1.52780   1.52815   1.53031
 Alpha virt. eigenvalues --    1.53037   1.53047   1.53062   1.53093   1.53237
 Alpha virt. eigenvalues --    1.53240   1.53336   1.53440   1.53450   1.53466
 Alpha virt. eigenvalues --    1.53597   1.53659   1.53684   1.53689   1.53819
 Alpha virt. eigenvalues --    1.53886   1.53988   1.54027   1.54141   1.54180
 Alpha virt. eigenvalues --    1.54205   1.54315   1.54356   1.54419   1.54465
 Alpha virt. eigenvalues --    1.54508   1.54514   1.54621   1.54822   1.54897
 Alpha virt. eigenvalues --    1.54944   1.55065   1.55171   1.55172   1.55187
 Alpha virt. eigenvalues --    1.55370   1.55433   1.55530   1.55603   1.55674
 Alpha virt. eigenvalues --    1.55701   1.55792   1.55874   1.55889   1.55940
 Alpha virt. eigenvalues --    1.56007   1.56208   1.56233   1.56358   1.56395
 Alpha virt. eigenvalues --    1.56434   1.56440   1.56487   1.56517   1.56615
 Alpha virt. eigenvalues --    1.56621   1.56776   1.56876   1.56932   1.56994
 Alpha virt. eigenvalues --    1.57030   1.57049   1.57154   1.57165   1.57256
 Alpha virt. eigenvalues --    1.57269   1.57384   1.57440   1.57476   1.57533
 Alpha virt. eigenvalues --    1.57603   1.57685   1.57719   1.57743   1.57865
 Alpha virt. eigenvalues --    1.57890   1.58004   1.58064   1.58153   1.58178
 Alpha virt. eigenvalues --    1.58216   1.58266   1.58308   1.58399   1.58436
 Alpha virt. eigenvalues --    1.58505   1.58608   1.58643   1.58749   1.58763
 Alpha virt. eigenvalues --    1.58881   1.58896   1.58957   1.59043   1.59114
 Alpha virt. eigenvalues --    1.59226   1.59269   1.59430   1.59444   1.59529
 Alpha virt. eigenvalues --    1.59536   1.59579   1.59579   1.59650   1.59754
 Alpha virt. eigenvalues --    1.59856   1.59916   1.60032   1.60098   1.60140
 Alpha virt. eigenvalues --    1.60185   1.60266   1.60309   1.60376   1.60430
 Alpha virt. eigenvalues --    1.60469   1.60601   1.60642   1.60749   1.60774
 Alpha virt. eigenvalues --    1.60901   1.60985   1.61051   1.61058   1.61100
 Alpha virt. eigenvalues --    1.61104   1.61191   1.61240   1.61332   1.61412
 Alpha virt. eigenvalues --    1.61568   1.61606   1.61692   1.61852   1.61921
 Alpha virt. eigenvalues --    1.61995   1.62022   1.62126   1.62157   1.62189
 Alpha virt. eigenvalues --    1.62336   1.62379   1.62488   1.62539   1.62602
 Alpha virt. eigenvalues --    1.62659   1.62680   1.62769   1.62833   1.62942
 Alpha virt. eigenvalues --    1.63007   1.63062   1.63154   1.63156   1.63277
 Alpha virt. eigenvalues --    1.63377   1.63389   1.63448   1.63598   1.63741
 Alpha virt. eigenvalues --    1.63789   1.63860   1.63976   1.63997   1.64000
 Alpha virt. eigenvalues --    1.64110   1.64160   1.64210   1.64232   1.64273
 Alpha virt. eigenvalues --    1.64349   1.64452   1.64552   1.64596   1.64648
 Alpha virt. eigenvalues --    1.64751   1.64756   1.64911   1.65087   1.65129
 Alpha virt. eigenvalues --    1.65242   1.65313   1.65371   1.65446   1.65523
 Alpha virt. eigenvalues --    1.65579   1.65639   1.65640   1.65686   1.65769
 Alpha virt. eigenvalues --    1.65770   1.65895   1.65940   1.66071   1.66156
 Alpha virt. eigenvalues --    1.66320   1.66336   1.66499   1.66544   1.66637
 Alpha virt. eigenvalues --    1.66640   1.66677   1.66802   1.66880   1.66975
 Alpha virt. eigenvalues --    1.67024   1.67132   1.67201   1.67235   1.67310
 Alpha virt. eigenvalues --    1.67495   1.67547   1.67613   1.67647   1.67766
 Alpha virt. eigenvalues --    1.67855   1.68052   1.68073   1.68108   1.68241
 Alpha virt. eigenvalues --    1.68271   1.68410   1.68449   1.68570   1.68607
 Alpha virt. eigenvalues --    1.68789   1.68809   1.68848   1.68947   1.68986
 Alpha virt. eigenvalues --    1.69233   1.69282   1.69367   1.69407   1.69542
 Alpha virt. eigenvalues --    1.69625   1.69644   1.69692   1.69711   1.69714
 Alpha virt. eigenvalues --    1.69778   1.69886   1.69946   1.70081   1.70106
 Alpha virt. eigenvalues --    1.70159   1.70183   1.70235   1.70283   1.70409
 Alpha virt. eigenvalues --    1.70513   1.70604   1.70697   1.70806   1.70823
 Alpha virt. eigenvalues --    1.70997   1.71019   1.71040   1.71109   1.71275
 Alpha virt. eigenvalues --    1.71344   1.71383   1.71480   1.71500   1.71620
 Alpha virt. eigenvalues --    1.71716   1.71823   1.71904   1.72056   1.72242
 Alpha virt. eigenvalues --    1.72305   1.72355   1.72406   1.72438   1.72521
 Alpha virt. eigenvalues --    1.72540   1.72660   1.72722   1.72802   1.72966
 Alpha virt. eigenvalues --    1.72987   1.73016   1.73050   1.73091   1.73205
 Alpha virt. eigenvalues --    1.73242   1.73388   1.73435   1.73461   1.73555
 Alpha virt. eigenvalues --    1.73632   1.73697   1.73785   1.73846   1.73864
 Alpha virt. eigenvalues --    1.73897   1.74044   1.74127   1.74205   1.74248
 Alpha virt. eigenvalues --    1.74398   1.74424   1.74546   1.74597   1.74734
 Alpha virt. eigenvalues --    1.74764   1.74866   1.74919   1.74973   1.75056
 Alpha virt. eigenvalues --    1.75109   1.75241   1.75267   1.75324   1.75368
 Alpha virt. eigenvalues --    1.75405   1.75509   1.75578   1.75635   1.75929
 Alpha virt. eigenvalues --    1.75934   1.75988   1.76084   1.76149   1.76220
 Alpha virt. eigenvalues --    1.76248   1.76347   1.76431   1.76590   1.76667
 Alpha virt. eigenvalues --    1.76815   1.76864   1.76892   1.76973   1.76982
 Alpha virt. eigenvalues --    1.77154   1.77280   1.77295   1.77353   1.77589
 Alpha virt. eigenvalues --    1.77703   1.77794   1.77869   1.78035   1.78123
 Alpha virt. eigenvalues --    1.78174   1.78196   1.78259   1.78433   1.78457
 Alpha virt. eigenvalues --    1.78472   1.78523   1.78561   1.78620   1.78686
 Alpha virt. eigenvalues --    1.78786   1.78975   1.79088   1.79175   1.79233
 Alpha virt. eigenvalues --    1.79238   1.79343   1.79365   1.79420   1.79578
 Alpha virt. eigenvalues --    1.79748   1.79835   1.79870   1.80003   1.80055
 Alpha virt. eigenvalues --    1.80139   1.80219   1.80373   1.80452   1.80456
 Alpha virt. eigenvalues --    1.80598   1.80657   1.80659   1.80726   1.80789
 Alpha virt. eigenvalues --    1.80936   1.81013   1.81017   1.81212   1.81283
 Alpha virt. eigenvalues --    1.81315   1.81353   1.81511   1.81662   1.81755
 Alpha virt. eigenvalues --    1.81759   1.81825   1.81963   1.81964   1.82060
 Alpha virt. eigenvalues --    1.82160   1.82320   1.82391   1.82531   1.82560
 Alpha virt. eigenvalues --    1.82572   1.82639   1.82715   1.82887   1.82996
 Alpha virt. eigenvalues --    1.83077   1.83269   1.83348   1.83396   1.83523
 Alpha virt. eigenvalues --    1.83635   1.83787   1.83942   1.84046   1.84064
 Alpha virt. eigenvalues --    1.84095   1.84271   1.84375   1.84458   1.84464
 Alpha virt. eigenvalues --    1.84594   1.84736   1.84886   1.84999   1.85107
 Alpha virt. eigenvalues --    1.85152   1.85259   1.85416   1.85542   1.85594
 Alpha virt. eigenvalues --    1.85666   1.85788   1.85846   1.85923   1.85929
 Alpha virt. eigenvalues --    1.86033   1.86137   1.86284   1.86291   1.86471
 Alpha virt. eigenvalues --    1.86563   1.86670   1.86844   1.86905   1.86950
 Alpha virt. eigenvalues --    1.87069   1.87119   1.87324   1.87329   1.87367
 Alpha virt. eigenvalues --    1.87484   1.87560   1.87606   1.87715   1.87796
 Alpha virt. eigenvalues --    1.88021   1.88115   1.88245   1.88356   1.88383
 Alpha virt. eigenvalues --    1.88591   1.88666   1.88696   1.88972   1.88993
 Alpha virt. eigenvalues --    1.89168   1.89284   1.89498   1.89615   1.89685
 Alpha virt. eigenvalues --    1.89803   1.89868   1.90042   1.90115   1.90286
 Alpha virt. eigenvalues --    1.90343   1.90435   1.90510   1.90589   1.90641
 Alpha virt. eigenvalues --    1.90699   1.90807   1.90943   1.91017   1.91108
 Alpha virt. eigenvalues --    1.91114   1.91294   1.91313   1.91331   1.91481
 Alpha virt. eigenvalues --    1.91684   1.91907   1.92002   1.92080   1.92170
 Alpha virt. eigenvalues --    1.92306   1.92342   1.92451   1.92582   1.92755
 Alpha virt. eigenvalues --    1.92895   1.92944   1.93121   1.93144   1.93179
 Alpha virt. eigenvalues --    1.93283   1.93423   1.93592   1.93759   1.93894
 Alpha virt. eigenvalues --    1.93976   1.94079   1.94226   1.94257   1.94318
 Alpha virt. eigenvalues --    1.94435   1.94456   1.94466   1.94506   1.94527
 Alpha virt. eigenvalues --    1.94593   1.94758   1.94864   1.94990   1.95024
 Alpha virt. eigenvalues --    1.95090   1.95178   1.95394   1.95432   1.95455
 Alpha virt. eigenvalues --    1.95534   1.95712   1.95855   1.95906   1.95958
 Alpha virt. eigenvalues --    1.95995   1.96087   1.96192   1.96303   1.96375
 Alpha virt. eigenvalues --    1.96606   1.96615   1.96799   1.96865   1.97064
 Alpha virt. eigenvalues --    1.97151   1.97218   1.97395   1.97407   1.97414
 Alpha virt. eigenvalues --    1.97602   1.97798   1.97932   1.97993   1.98008
 Alpha virt. eigenvalues --    1.98048   1.98246   1.98515   1.98596   1.98770
 Alpha virt. eigenvalues --    1.99020   1.99120   1.99178   1.99570   1.99707
 Alpha virt. eigenvalues --    1.99821   1.99860   1.99972   2.00014   2.00073
 Alpha virt. eigenvalues --    2.00583   2.00640   2.00641   2.00788   2.01026
 Alpha virt. eigenvalues --    2.01070   2.01294   2.01442   2.01536   2.01740
 Alpha virt. eigenvalues --    2.01927   2.02035   2.02219   2.02229   2.02244
 Alpha virt. eigenvalues --    2.02402   2.02608   2.02653   2.02786   2.02799
 Alpha virt. eigenvalues --    2.03058   2.03242   2.03329   2.03415   2.03581
 Alpha virt. eigenvalues --    2.03651   2.03783   2.04085   2.04209   2.04256
 Alpha virt. eigenvalues --    2.04280   2.04333   2.04490   2.04522   2.04740
 Alpha virt. eigenvalues --    2.04895   2.04932   2.04969   2.05019   2.05104
 Alpha virt. eigenvalues --    2.05381   2.05487   2.05524   2.05788   2.05867
 Alpha virt. eigenvalues --    2.05901   2.06070   2.06196   2.06261   2.06379
 Alpha virt. eigenvalues --    2.06403   2.06576   2.06676   2.06904   2.07104
 Alpha virt. eigenvalues --    2.07393   2.07420   2.07452   2.07706   2.07836
 Alpha virt. eigenvalues --    2.07891   2.08017   2.08071   2.08200   2.08351
 Alpha virt. eigenvalues --    2.08448   2.08476   2.08525   2.08552   2.08573
 Alpha virt. eigenvalues --    2.08734   2.08810   2.09018   2.09047   2.09150
 Alpha virt. eigenvalues --    2.09238   2.09318   2.09489   2.09503   2.09660
 Alpha virt. eigenvalues --    2.09744   2.09835   2.09961   2.10147   2.10177
 Alpha virt. eigenvalues --    2.10230   2.10342   2.10380   2.10453   2.10668
 Alpha virt. eigenvalues --    2.10757   2.10760   2.10846   2.11008   2.11154
 Alpha virt. eigenvalues --    2.11251   2.11365   2.11439   2.11526   2.11868
 Alpha virt. eigenvalues --    2.11876   2.11890   2.11912   2.12087   2.12216
 Alpha virt. eigenvalues --    2.12407   2.12413   2.12633   2.12800   2.12982
 Alpha virt. eigenvalues --    2.13168   2.13261   2.13420   2.13491   2.13607
 Alpha virt. eigenvalues --    2.13841   2.13867   2.14067   2.14219   2.14312
 Alpha virt. eigenvalues --    2.14339   2.14436   2.14447   2.14564   2.14630
 Alpha virt. eigenvalues --    2.14727   2.14789   2.14914   2.15089   2.15218
 Alpha virt. eigenvalues --    2.15348   2.15522   2.15620   2.15792   2.15884
 Alpha virt. eigenvalues --    2.15897   2.15906   2.15953   2.15984   2.16029
 Alpha virt. eigenvalues --    2.16091   2.16233   2.16396   2.16515   2.16678
 Alpha virt. eigenvalues --    2.16724   2.16961   2.17085   2.17167   2.17200
 Alpha virt. eigenvalues --    2.17355   2.17458   2.17593   2.17633   2.17667
 Alpha virt. eigenvalues --    2.17706   2.17713   2.17740   2.17970   2.18155
 Alpha virt. eigenvalues --    2.18231   2.18234   2.18307   2.18357   2.18421
 Alpha virt. eigenvalues --    2.18453   2.18514   2.18709   2.18781   2.18824
 Alpha virt. eigenvalues --    2.18989   2.19030   2.19058   2.19136   2.19307
 Alpha virt. eigenvalues --    2.19460   2.19482   2.19667   2.19716   2.20043
 Alpha virt. eigenvalues --    2.20147   2.20354   2.20354   2.20391   2.20494
 Alpha virt. eigenvalues --    2.20605   2.20700   2.20849   2.20925   2.21080
 Alpha virt. eigenvalues --    2.21140   2.21315   2.21324   2.21698   2.21989
 Alpha virt. eigenvalues --    2.22062   2.22207   2.22265   2.22290   2.22355
 Alpha virt. eigenvalues --    2.22728   2.22846   2.22964   2.23168   2.23263
 Alpha virt. eigenvalues --    2.23428   2.23491   2.23561   2.23717   2.23850
 Alpha virt. eigenvalues --    2.24170   2.24291   2.24489   2.24523   2.24642
 Alpha virt. eigenvalues --    2.24750   2.24909   2.24984   2.25144   2.25271
 Alpha virt. eigenvalues --    2.25402   2.25434   2.25678   2.25831   2.26114
 Alpha virt. eigenvalues --    2.26302   2.26421   2.26803   2.26952   2.27039
 Alpha virt. eigenvalues --    2.27062   2.27214   2.27348   2.27736   2.27952
 Alpha virt. eigenvalues --    2.28031   2.28129   2.28302   2.28384   2.28605
 Alpha virt. eigenvalues --    2.28730   2.28827   2.28904   2.28942   2.29027
 Alpha virt. eigenvalues --    2.29210   2.29210   2.29353   2.29418   2.29526
 Alpha virt. eigenvalues --    2.29636   2.29664   2.29928   2.29973   2.30029
 Alpha virt. eigenvalues --    2.30340   2.30499   2.30799   2.30917   2.31044
 Alpha virt. eigenvalues --    2.31198   2.31235   2.31676   2.31751   2.31807
 Alpha virt. eigenvalues --    2.31848   2.32033   2.32131   2.32442   2.32535
 Alpha virt. eigenvalues --    2.32657   2.32686   2.32796   2.33001   2.33291
 Alpha virt. eigenvalues --    2.33399   2.33787   2.33813   2.34007   2.34061
 Alpha virt. eigenvalues --    2.34155   2.34167   2.34366   2.34452   2.34719
 Alpha virt. eigenvalues --    2.34863   2.34876   2.35025   2.35225   2.35231
 Alpha virt. eigenvalues --    2.35366   2.35465   2.35612   2.35709   2.35743
 Alpha virt. eigenvalues --    2.35812   2.35932   2.36009   2.36071   2.36159
 Alpha virt. eigenvalues --    2.36208   2.36259   2.36259   2.36310   2.36492
 Alpha virt. eigenvalues --    2.36676   2.36774   2.36983   2.37094   2.37105
 Alpha virt. eigenvalues --    2.37258   2.37285   2.37342   2.37407   2.37486
 Alpha virt. eigenvalues --    2.37513   2.37562   2.37783   2.37867   2.38011
 Alpha virt. eigenvalues --    2.38116   2.38194   2.38251   2.38254   2.38328
 Alpha virt. eigenvalues --    2.38494   2.38617   2.38622   2.38852   2.38921
 Alpha virt. eigenvalues --    2.38924   2.39107   2.39188   2.39519   2.39664
 Alpha virt. eigenvalues --    2.39841   2.39846   2.40078   2.40166   2.40274
 Alpha virt. eigenvalues --    2.40327   2.40368   2.40441   2.40549   2.40574
 Alpha virt. eigenvalues --    2.40741   2.40999   2.41021   2.41204   2.41280
 Alpha virt. eigenvalues --    2.41490   2.41575   2.41625   2.41703   2.41854
 Alpha virt. eigenvalues --    2.41950   2.42157   2.42320   2.42416   2.42570
 Alpha virt. eigenvalues --    2.42623   2.42637   2.42778   2.42934   2.42985
 Alpha virt. eigenvalues --    2.43090   2.43227   2.43300   2.43341   2.43528
 Alpha virt. eigenvalues --    2.43610   2.43733   2.43945   2.44038   2.44177
 Alpha virt. eigenvalues --    2.44264   2.44455   2.44516   2.44595   2.44798
 Alpha virt. eigenvalues --    2.44816   2.44896   2.44982   2.45019   2.45056
 Alpha virt. eigenvalues --    2.45113   2.45348   2.45370   2.45436   2.45455
 Alpha virt. eigenvalues --    2.45610   2.45802   2.45971   2.45993   2.46086
 Alpha virt. eigenvalues --    2.46147   2.46216   2.46338   2.46388   2.46579
 Alpha virt. eigenvalues --    2.46965   2.47148   2.47251   2.47392   2.47487
 Alpha virt. eigenvalues --    2.47549   2.47789   2.47977   2.48076   2.48093
 Alpha virt. eigenvalues --    2.48228   2.48246   2.48367   2.48377   2.48488
 Alpha virt. eigenvalues --    2.48502   2.48624   2.48628   2.48708   2.48904
 Alpha virt. eigenvalues --    2.48921   2.48976   2.49042   2.49096   2.49120
 Alpha virt. eigenvalues --    2.49132   2.49230   2.49336   2.49533   2.49616
 Alpha virt. eigenvalues --    2.49639   2.49699   2.49860   2.50029   2.50116
 Alpha virt. eigenvalues --    2.50350   2.50590   2.50620   2.50669   2.50777
 Alpha virt. eigenvalues --    2.50893   2.51133   2.51264   2.51456   2.51555
 Alpha virt. eigenvalues --    2.51565   2.51586   2.51630   2.51773   2.51834
 Alpha virt. eigenvalues --    2.51968   2.52099   2.52109   2.52111   2.52222
 Alpha virt. eigenvalues --    2.52404   2.52404   2.52454   2.52559   2.52631
 Alpha virt. eigenvalues --    2.52760   2.52887   2.52916   2.53044   2.53136
 Alpha virt. eigenvalues --    2.53350   2.53379   2.53501   2.53666   2.53670
 Alpha virt. eigenvalues --    2.53731   2.53784   2.53837   2.53936   2.54111
 Alpha virt. eigenvalues --    2.54173   2.54184   2.54249   2.54325   2.54531
 Alpha virt. eigenvalues --    2.54623   2.54663   2.54837   2.54911   2.54946
 Alpha virt. eigenvalues --    2.54974   2.55047   2.55176   2.55368   2.55581
 Alpha virt. eigenvalues --    2.55640   2.55644   2.55653   2.55719   2.55791
 Alpha virt. eigenvalues --    2.55808   2.55860   2.56101   2.56124   2.56210
 Alpha virt. eigenvalues --    2.56281   2.56324   2.56423   2.56546   2.56605
 Alpha virt. eigenvalues --    2.56658   2.56710   2.56793   2.56864   2.56971
 Alpha virt. eigenvalues --    2.56990   2.57173   2.57221   2.57253   2.57496
 Alpha virt. eigenvalues --    2.57611   2.57622   2.57642   2.57755   2.57762
 Alpha virt. eigenvalues --    2.57886   2.58018   2.58212   2.58268   2.58345
 Alpha virt. eigenvalues --    2.58406   2.58425   2.58476   2.58540   2.58672
 Alpha virt. eigenvalues --    2.58743   2.58900   2.59013   2.59063   2.59130
 Alpha virt. eigenvalues --    2.59193   2.59221   2.59228   2.59306   2.59390
 Alpha virt. eigenvalues --    2.59432   2.59534   2.59631   2.59649   2.59679
 Alpha virt. eigenvalues --    2.59689   2.59741   2.59810   2.59912   2.60042
 Alpha virt. eigenvalues --    2.60094   2.60190   2.60365   2.60394   2.60496
 Alpha virt. eigenvalues --    2.60529   2.60588   2.60749   2.60801   2.60856
 Alpha virt. eigenvalues --    2.60872   2.61057   2.61081   2.61087   2.61315
 Alpha virt. eigenvalues --    2.61435   2.61445   2.61605   2.61696   2.61760
 Alpha virt. eigenvalues --    2.61864   2.61910   2.62030   2.62072   2.62131
 Alpha virt. eigenvalues --    2.62229   2.62301   2.62455   2.62487   2.62508
 Alpha virt. eigenvalues --    2.62632   2.62645   2.62714   2.62804   2.62830
 Alpha virt. eigenvalues --    2.62848   2.62996   2.63187   2.63235   2.63316
 Alpha virt. eigenvalues --    2.63329   2.63417   2.63540   2.63549   2.63560
 Alpha virt. eigenvalues --    2.63699   2.63801   2.63871   2.63977   2.64094
 Alpha virt. eigenvalues --    2.64207   2.64342   2.64419   2.64506   2.64509
 Alpha virt. eigenvalues --    2.64619   2.64630   2.64724   2.64785   2.64796
 Alpha virt. eigenvalues --    2.64883   2.64940   2.64979   2.65069   2.65080
 Alpha virt. eigenvalues --    2.65142   2.65310   2.65435   2.65438   2.65494
 Alpha virt. eigenvalues --    2.65581   2.65634   2.65668   2.65834   2.65908
 Alpha virt. eigenvalues --    2.66035   2.66100   2.66266   2.66384   2.66451
 Alpha virt. eigenvalues --    2.66564   2.66642   2.66664   2.66762   2.66805
 Alpha virt. eigenvalues --    2.66887   2.66916   2.67044   2.67162   2.67222
 Alpha virt. eigenvalues --    2.67370   2.67564   2.67591   2.67638   2.67783
 Alpha virt. eigenvalues --    2.67841   2.67856   2.67911   2.68017   2.68100
 Alpha virt. eigenvalues --    2.68241   2.68250   2.68254   2.68405   2.68515
 Alpha virt. eigenvalues --    2.68550   2.68631   2.68657   2.68670   2.68796
 Alpha virt. eigenvalues --    2.68980   2.69044   2.69184   2.69266   2.69292
 Alpha virt. eigenvalues --    2.69398   2.69603   2.69605   2.69620   2.69641
 Alpha virt. eigenvalues --    2.69950   2.69952   2.70018   2.70128   2.70150
 Alpha virt. eigenvalues --    2.70252   2.70373   2.70485   2.70487   2.70571
 Alpha virt. eigenvalues --    2.70718   2.70766   2.70908   2.71056   2.71076
 Alpha virt. eigenvalues --    2.71225   2.71327   2.71399   2.71435   2.71535
 Alpha virt. eigenvalues --    2.71624   2.71749   2.71870   2.71909   2.71938
 Alpha virt. eigenvalues --    2.72021   2.72103   2.72207   2.72268   2.72308
 Alpha virt. eigenvalues --    2.72513   2.72607   2.72700   2.72849   2.72938
 Alpha virt. eigenvalues --    2.72976   2.72981   2.73084   2.73183   2.73251
 Alpha virt. eigenvalues --    2.73289   2.73483   2.73578   2.73611   2.73667
 Alpha virt. eigenvalues --    2.73868   2.73933   2.73997   2.74063   2.74094
 Alpha virt. eigenvalues --    2.74225   2.74318   2.74370   2.74386   2.74533
 Alpha virt. eigenvalues --    2.74570   2.74762   2.74765   2.74840   2.74947
 Alpha virt. eigenvalues --    2.75058   2.75098   2.75189   2.75256   2.75279
 Alpha virt. eigenvalues --    2.75491   2.75575   2.75649   2.75812   2.75925
 Alpha virt. eigenvalues --    2.76065   2.76176   2.76221   2.76315   2.76321
 Alpha virt. eigenvalues --    2.76436   2.76498   2.76658   2.76677   2.76989
 Alpha virt. eigenvalues --    2.77144   2.77251   2.77428   2.77577   2.77656
 Alpha virt. eigenvalues --    2.77778   2.77841   2.77854   2.78050   2.78205
 Alpha virt. eigenvalues --    2.78227   2.78270   2.78514   2.78693   2.78797
 Alpha virt. eigenvalues --    2.79018   2.79028   2.79079   2.79156   2.79265
 Alpha virt. eigenvalues --    2.79540   2.79621   2.79697   2.79748   2.79861
 Alpha virt. eigenvalues --    2.80004   2.80208   2.80292   2.80323   2.80350
 Alpha virt. eigenvalues --    2.80503   2.80541   2.80755   2.80962   2.81129
 Alpha virt. eigenvalues --    2.81232   2.81322   2.81511   2.81555   2.81693
 Alpha virt. eigenvalues --    2.81862   2.81897   2.81943   2.81978   2.82330
 Alpha virt. eigenvalues --    2.82360   2.82405   2.82609   2.82683   2.82786
 Alpha virt. eigenvalues --    2.83100   2.83122   2.83202   2.83306   2.83430
 Alpha virt. eigenvalues --    2.83560   2.83716   2.83856   2.83927   2.84086
 Alpha virt. eigenvalues --    2.84169   2.84255   2.84259   2.84319   2.84428
 Alpha virt. eigenvalues --    2.84557   2.84673   2.84899   2.85013   2.85108
 Alpha virt. eigenvalues --    2.85202   2.85445   2.85541   2.85687   2.85756
 Alpha virt. eigenvalues --    2.85813   2.85927   2.86059   2.86310   2.86431
 Alpha virt. eigenvalues --    2.86510   2.86574   2.86783   2.86801   2.87020
 Alpha virt. eigenvalues --    2.87080   2.87270   2.87346   2.87472   2.87573
 Alpha virt. eigenvalues --    2.87824   2.87903   2.88013   2.88116   2.88267
 Alpha virt. eigenvalues --    2.88439   2.88533   2.88743   2.88775   2.88933
 Alpha virt. eigenvalues --    2.89098   2.89189   2.89301   2.89350   2.89456
 Alpha virt. eigenvalues --    2.89466   2.89565   2.89855   2.89883   2.90063
 Alpha virt. eigenvalues --    2.90140   2.90218   2.90435   2.90507   2.90583
 Alpha virt. eigenvalues --    2.90659   2.90887   2.91143   2.91154   2.91178
 Alpha virt. eigenvalues --    2.91344   2.91373   2.91388   2.91453   2.91561
 Alpha virt. eigenvalues --    2.91652   2.91798   2.91985   2.92010   2.92116
 Alpha virt. eigenvalues --    2.92181   2.92365   2.92396   2.92615   2.92849
 Alpha virt. eigenvalues --    2.92980   2.93090   2.93220   2.93221   2.93320
 Alpha virt. eigenvalues --    2.93413   2.93480   2.93736   2.93826   2.93927
 Alpha virt. eigenvalues --    2.94102   2.94109   2.94261   2.94365   2.94459
 Alpha virt. eigenvalues --    2.94466   2.94752   2.94778   2.94875   2.94981
 Alpha virt. eigenvalues --    2.95157   2.95256   2.95281   2.95398   2.95538
 Alpha virt. eigenvalues --    2.95741   2.95804   2.96014   2.96097   2.96184
 Alpha virt. eigenvalues --    2.96326   2.96450   2.96471   2.96655   2.96846
 Alpha virt. eigenvalues --    2.97026   2.97161   2.97161   2.97340   2.97436
 Alpha virt. eigenvalues --    2.97586   2.97746   2.97845   2.98107   2.98463
 Alpha virt. eigenvalues --    2.98623   2.98735   2.98804   2.98959   2.99146
 Alpha virt. eigenvalues --    2.99218   2.99515   2.99657   2.99747   2.99943
 Alpha virt. eigenvalues --    3.00106   3.00134   3.00350   3.00460   3.00798
 Alpha virt. eigenvalues --    3.00968   3.01140   3.01191   3.01276   3.01415
 Alpha virt. eigenvalues --    3.01463   3.01528   3.01615   3.01839   3.01888
 Alpha virt. eigenvalues --    3.02394   3.02476   3.02807   3.03015   3.03198
 Alpha virt. eigenvalues --    3.03629   3.03706   3.03819   3.04084   3.04114
 Alpha virt. eigenvalues --    3.04429   3.04612   3.04870   3.05191   3.05453
 Alpha virt. eigenvalues --    3.05474   3.05570   3.05642   3.05789   3.06160
 Alpha virt. eigenvalues --    3.06225   3.06307   3.06504   3.06558   3.07049
 Alpha virt. eigenvalues --    3.07138   3.07364   3.07555   3.07738   3.07859
 Alpha virt. eigenvalues --    3.08025   3.08245   3.08604   3.08701   3.08893
 Alpha virt. eigenvalues --    3.09015   3.09085   3.09179   3.09244   3.09407
 Alpha virt. eigenvalues --    3.09619   3.09749   3.10121   3.10273   3.10527
 Alpha virt. eigenvalues --    3.10623   3.10956   3.10994   3.11093   3.11414
 Alpha virt. eigenvalues --    3.11763   3.12108   3.12392   3.12485   3.12722
 Alpha virt. eigenvalues --    3.12777   3.13116   3.13374   3.13467   3.13707
 Alpha virt. eigenvalues --    3.14208   3.14575   3.14694   3.14779   3.15150
 Alpha virt. eigenvalues --    3.15300   3.15309   3.15552   3.15911   3.16001
 Alpha virt. eigenvalues --    3.16429   3.16549   3.16651   3.16766   3.16992
 Alpha virt. eigenvalues --    3.17081   3.17313   3.17493   3.18061   3.18147
 Alpha virt. eigenvalues --    3.18339   3.18383   3.18555   3.18616   3.18759
 Alpha virt. eigenvalues --    3.19104   3.19282   3.19589   3.19655   3.20001
 Alpha virt. eigenvalues --    3.20183   3.20352   3.20478   3.20839   3.20874
 Alpha virt. eigenvalues --    3.21008   3.21368   3.21631   3.22001   3.22163
 Alpha virt. eigenvalues --    3.22219   3.22798   3.22928   3.23321   3.23570
 Alpha virt. eigenvalues --    3.23980   3.24168   3.24275   3.24567   3.24603
 Alpha virt. eigenvalues --    3.24813   3.24839   3.25270   3.25615   3.25878
 Alpha virt. eigenvalues --    3.26374   3.26665   3.27147   3.27594   3.28015
 Alpha virt. eigenvalues --    3.28408   3.28577   3.28688   3.29145   3.29285
 Alpha virt. eigenvalues --    3.29329   3.29380   3.29382   3.29402   3.29409
 Alpha virt. eigenvalues --    3.30167   3.30507   3.30821   3.31549   3.31585
 Alpha virt. eigenvalues --    3.32165   3.32420   3.32611   3.33053   3.33169
 Alpha virt. eigenvalues --    3.33539   3.33742   3.34161   3.34348   3.34376
 Alpha virt. eigenvalues --    3.34814   3.35056   3.35152   3.35478   3.35980
 Alpha virt. eigenvalues --    3.36218   3.36726   3.36747   3.37664   3.37839
 Alpha virt. eigenvalues --    3.38059   3.38170   3.38307   3.38625   3.39113
 Alpha virt. eigenvalues --    3.39700   3.39769   3.39988   3.40057   3.40084
 Alpha virt. eigenvalues --    3.40415   3.40779   3.41180   3.41520   3.41568
 Alpha virt. eigenvalues --    3.41801   3.41884   3.42108   3.42226   3.42283
 Alpha virt. eigenvalues --    3.42701   3.42786   3.43145   3.43397   3.44495
 Alpha virt. eigenvalues --    3.45312   3.45782   3.46887   3.47224   3.47737
 Alpha virt. eigenvalues --    3.48454   3.48543   3.49077   3.49170   3.49218
 Alpha virt. eigenvalues --    3.49387   3.49657   3.49855   3.50045   3.50150
 Alpha virt. eigenvalues --    3.50489   3.50718   3.50739   3.51027   3.51524
 Alpha virt. eigenvalues --    3.51985   3.52394   3.52706   3.52967   3.53025
 Alpha virt. eigenvalues --    3.53468   3.53903   3.54419   3.54909   3.56089
 Alpha virt. eigenvalues --    3.56358   3.56861   3.57015   3.57889   3.58173
 Alpha virt. eigenvalues --    3.58298   3.58949   3.60431   3.60729   3.60947
 Alpha virt. eigenvalues --    3.61237   3.61734   3.62286   3.62516   3.63018
 Alpha virt. eigenvalues --    3.63364   3.63680   3.63899   3.64043   3.65361
 Alpha virt. eigenvalues --    3.65522   3.66668   3.67073   3.67222   3.67756
 Alpha virt. eigenvalues --    3.69206   3.70036   3.70086   3.70327   3.70647
 Alpha virt. eigenvalues --    3.72498   3.72744   3.73537   3.74002   3.74045
 Alpha virt. eigenvalues --    3.74176   3.74333   3.74360   3.74528   3.75216
 Alpha virt. eigenvalues --    3.75422   3.75447   3.75488   3.76026   3.76271
 Alpha virt. eigenvalues --    3.76286   3.77277   3.77816   3.78161   3.78539
 Alpha virt. eigenvalues --    3.78607   3.78643   3.78722   3.79034   3.79228
 Alpha virt. eigenvalues --    3.79228   3.79401   3.79662   3.80280   3.80703
 Alpha virt. eigenvalues --    3.80734   3.80769   3.80915   3.81021   3.81052
 Alpha virt. eigenvalues --    3.81253   3.81401   3.81479   3.81698   3.81712
 Alpha virt. eigenvalues --    3.81777   3.81801   3.81923   3.82108   3.82160
 Alpha virt. eigenvalues --    3.82549   3.82914   3.83031   3.83330   3.83355
 Alpha virt. eigenvalues --    3.83411   3.83456   3.83534   3.83802   3.83857
 Alpha virt. eigenvalues --    3.83887   3.83996   3.84038   3.84098   3.84127
 Alpha virt. eigenvalues --    3.84352   3.84370   3.84537   3.84648   3.84698
 Alpha virt. eigenvalues --    3.84760   3.84875   3.84982   3.85135   3.85367
 Alpha virt. eigenvalues --    3.85432   3.85560   3.85603   3.85666   3.85728
 Alpha virt. eigenvalues --    3.85957   3.86035   3.86136   3.86308   3.86353
 Alpha virt. eigenvalues --    3.86587   3.86615   3.86719   3.86775   3.86799
 Alpha virt. eigenvalues --    3.86837   3.86896   3.87020   3.87213   3.87268
 Alpha virt. eigenvalues --    3.87291   3.87311   3.87467   3.87567   3.87819
 Alpha virt. eigenvalues --    3.88013   3.88028   3.88136   3.88207   3.88278
 Alpha virt. eigenvalues --    3.88498   3.88636   3.88672   3.88740   3.88765
 Alpha virt. eigenvalues --    3.88845   3.89123   3.89338   3.89412   3.89486
 Alpha virt. eigenvalues --    3.89672   3.89746   3.89852   3.89965   3.89974
 Alpha virt. eigenvalues --    3.90152   3.90281   3.90472   3.90649   3.90849
 Alpha virt. eigenvalues --    3.90958   3.91123   3.91199   3.91308   3.91617
 Alpha virt. eigenvalues --    3.91825   3.91960   3.92089   3.92123   3.92651
 Alpha virt. eigenvalues --    3.92710   3.92883   3.93117   3.93253   3.93574
 Alpha virt. eigenvalues --    3.94005   3.94194   3.94348   3.94620   3.94885
 Alpha virt. eigenvalues --    3.95049   3.95455   3.95998   3.96309   3.96706
 Alpha virt. eigenvalues --    3.96984   3.97164   3.97259   3.98193   3.98730
 Alpha virt. eigenvalues --    3.98904   3.99260   3.99540   4.00670   4.00824
 Alpha virt. eigenvalues --    4.01959   4.02039   4.02245   4.05425   4.05662
 Alpha virt. eigenvalues --    4.06196   4.06524   4.07944   4.08189   4.08398
 Alpha virt. eigenvalues --    4.08626   4.08886   4.09166   4.09455   4.10526
 Alpha virt. eigenvalues --    4.10973   4.11125   4.11525   4.11754   4.12149
 Alpha virt. eigenvalues --    4.12593   4.13305   4.13424   4.13756   4.14023
 Alpha virt. eigenvalues --    4.15100   4.15212   4.15883   4.15982   4.16312
 Alpha virt. eigenvalues --    4.16669   4.16709   4.17176   4.17405   4.17664
 Alpha virt. eigenvalues --    4.18039   4.18427   4.18449   4.18552   4.18786
 Alpha virt. eigenvalues --    4.18848   4.18866   4.18936   4.20360   4.20668
 Alpha virt. eigenvalues --    4.20851   4.21501   4.22513   4.22758   4.23767
 Alpha virt. eigenvalues --    4.24317   4.24553   4.24760   4.25768   4.26245
 Alpha virt. eigenvalues --    4.26689   4.26879   4.27379   4.27505   4.27681
 Alpha virt. eigenvalues --    4.28212   4.28391   4.28725   4.28942   4.29052
 Alpha virt. eigenvalues --    4.29651   4.30133   4.31017   4.32248   4.32714
 Alpha virt. eigenvalues --    4.32946   4.33910   4.35207   4.35235   4.36574
 Alpha virt. eigenvalues --    4.37495   4.37848   4.37927   4.38222   4.38313
 Alpha virt. eigenvalues --    4.38749   4.38917   4.39472   4.39610   4.39675
 Alpha virt. eigenvalues --    4.39910   4.39912   4.39974   4.40977   4.42234
 Alpha virt. eigenvalues --    4.42289   4.42788   4.43262   4.43797   4.44769
 Alpha virt. eigenvalues --    4.44927   4.44999   4.46953   4.48259   4.52522
 Alpha virt. eigenvalues --    4.79185   4.83904   4.84035   4.84660   4.86146
 Alpha virt. eigenvalues --    4.86170   4.86552   4.87247   4.88396   4.88979
 Alpha virt. eigenvalues --    4.89059   4.89062   4.89654   4.92217   4.92814
 Alpha virt. eigenvalues --    4.93493   4.93783   4.94219   4.94361   4.95999
 Alpha virt. eigenvalues --    4.98882   4.99078   4.99783   5.00175   5.01010
 Alpha virt. eigenvalues --    5.01234   5.02053   5.02797   5.02843   5.03611
 Alpha virt. eigenvalues --    5.03822   5.05468   5.05869   5.12291   5.12974
 Alpha virt. eigenvalues --    5.13535   5.22065   5.23971   5.24764   5.25381
 Alpha virt. eigenvalues --    5.30798   5.31835   5.33664   5.34448   5.38707
 Alpha virt. eigenvalues --    5.39184   5.45721   5.48955   5.49680   5.57978
 Alpha virt. eigenvalues --    5.59146   5.59328   5.69555   5.70880   5.70916
 Alpha virt. eigenvalues --    5.73355   5.73615   5.76800   5.76932   5.78007
 Alpha virt. eigenvalues --    5.79049   5.79574   5.89149   6.01196   6.09581
 Alpha virt. eigenvalues --    8.02492  11.48449  11.50322  11.55271  14.12133
 Alpha virt. eigenvalues --   17.40450  17.47604  17.50297  23.50615  23.53181
 Alpha virt. eigenvalues --   23.54650  23.56225  23.60625  23.63239  23.64733
 Alpha virt. eigenvalues --   23.65992  23.69025  23.70019  23.79299  23.80004
 Alpha virt. eigenvalues --   23.81358  23.81562  23.81914  23.82276  23.83755
 Alpha virt. eigenvalues --   23.86038  23.86090  23.86239  23.86243  23.87127
 Alpha virt. eigenvalues --   23.87546  23.88644  23.88724  23.88820  23.88954
 Alpha virt. eigenvalues --   23.89538  23.89586  23.89985  23.90194  23.90573
 Alpha virt. eigenvalues --   23.90638  23.90694  23.90910  23.91146  23.91168
 Alpha virt. eigenvalues --   23.91240  23.91601  23.91978  23.91988  23.92134
 Alpha virt. eigenvalues --   23.92648  23.92746  23.93072  23.93580  23.93665
 Alpha virt. eigenvalues --   23.93755  23.94037  23.94318  23.94577  23.94679
 Alpha virt. eigenvalues --   23.94748  23.95215  23.95268  23.95312  23.95333
 Alpha virt. eigenvalues --   23.95356  23.95452  23.95492  23.95529  23.95794
 Alpha virt. eigenvalues --   23.95845  23.96263  23.96335  23.96499  23.97043
 Alpha virt. eigenvalues --   23.97370  23.97412  23.97637  23.97754  23.97869
 Alpha virt. eigenvalues --   23.98163  23.98507  23.98818  23.99181  23.99273
 Alpha virt. eigenvalues --   23.99679  24.00045  24.00084  24.00177  24.00237
 Alpha virt. eigenvalues --   24.00301  24.00406  24.00627  24.01194  24.01497
 Alpha virt. eigenvalues --   24.01611  24.01671  24.01734  24.02238  24.02420
 Alpha virt. eigenvalues --   24.02630  24.02978  24.03272  24.03358  24.03438
 Alpha virt. eigenvalues --   24.03861  24.04056  24.04341  24.04481  24.04734
 Alpha virt. eigenvalues --   24.04882  24.05105  24.05250  24.05896  24.06043
 Alpha virt. eigenvalues --   24.06045  24.06081  24.06306  24.06526  24.06806
 Alpha virt. eigenvalues --   24.06953  24.07129  24.07349  24.07371  24.07420
 Alpha virt. eigenvalues --   24.08034  24.08359  24.08439  24.08995  24.09033
 Alpha virt. eigenvalues --   24.10191  24.10254  24.10523  24.10579  24.10685
 Alpha virt. eigenvalues --   24.10850  24.11299  24.11789  24.13185  24.14053
 Alpha virt. eigenvalues --   24.14632  24.15992  24.17235  24.18318  24.18885
 Alpha virt. eigenvalues --   24.18943  24.19231  24.19305  24.19437  24.20421
 Alpha virt. eigenvalues --   24.20809  24.21915  24.24779  24.27677  24.29714
 Alpha virt. eigenvalues --   35.62612  35.65727  35.70749  44.36847  49.87318
 Alpha virt. eigenvalues --   49.94849  49.95425  49.95485  49.95735  49.95918
 Alpha virt. eigenvalues --   49.97332  49.98054  49.98292  50.04458  50.06238
 Alpha virt. eigenvalues --   50.07922  50.08194  50.12914  50.25357 141.16688
 Alpha virt. eigenvalues --  189.18768 224.71463 224.74955 224.82104 844.03631
          Condensed to atoms (all electrons):
 Mulliken atomic charges:
              1
     1  C   -0.314916
     2  C   -0.207357
     3  C   -0.229130
     4  C   -0.283112
     5  C   -0.306852
     6  C   -0.302740
     7  C   -0.197758
     8  C   -0.278819
     9  C   -0.277275
    10  C   -0.285789
    11  C   -0.204542
    12  C   -0.298753
    13  C   -0.299591
    14  C   -0.326220
    15  C   -0.343866
    16  C   -0.302879
    17  C   -0.259648
    18  C    0.295330
    19  N   -0.427843
    20  O   -0.396164
    21  C   -0.318638
    22  C   -0.193056
    23  C   -0.094926
    24  C   -0.047270
    25  C   -0.103550
    26  C   -0.165078
    27  C   -0.148275
    28  C    0.165676
    29  O   -0.375203
    30  C   -0.266179
    31  C   -0.198613
    32  C   -0.087782
    33  C   -0.070570
    34  C   -0.130124
    35  C   -0.120519
    36  C   -0.031651
    37  C   -0.086714
    38  C   -0.297865
    39  C   -0.197951
    40  C   -0.349140
    41  C    0.304279
    42  O   -0.474513
    43  O   -0.460206
    44  C   -0.300931
    45  C   -0.008555
    46  C   -0.303577
    47  O   -0.406191
    48  C   -0.457618
    49  N   -0.450687
    50  C   -0.137186
    51  C    0.439496
    52  O   -0.391483
    53  C   -0.173924
    54  C   -0.250935
    55  C   -0.289168
    56  C   -0.293018
    57  N   -0.398563
    58  C   -0.080334
    59  C    0.383951
    60  O   -0.319979
    61  C   -0.191780
    62  C   -0.106213
    63  C   -0.074473
    64  C   -0.076451
    65  C   -0.103507
    66  C   -0.081581
    67  C   -0.089556
    68  C   -0.281975
    69  C   -0.209416
    70  C   -0.087537
    71  C   -0.075400
    72  C   -0.075874
    73  C   -0.102644
    74  C   -0.089901
    75  C    0.164374
    76  O   -0.410301
    77  C   -0.307070
    78  C   -0.219709
    79  C   -0.193846
    80  C   -0.269715
    81  C   -0.283691
    82  C   -0.309777
    83  C   -0.414715
    84  S   -0.071454
    85  C   -0.285411
    86  C   -0.232569
    87  C   -0.125465
    88  C   -0.047516
    89  C   -0.109234
    90  C   -0.117604
    91  C   -0.101403
    92  C    0.175631
    93  O   -0.336508
    94  C   -0.297249
    95  C   -0.210824
    96  C   -0.215641
    97  C   -0.297720
    98  C   -0.282393
    99  C   -0.289327
   100  C    0.006782
   101  C   -0.285904
   102  O   -0.376710
   103  C   -0.320585
   104  C   -0.182959
   105  C   -0.277551
   106  C   -0.321938
   107  C   -0.327993
   108  C   -0.371441
   109  C   -0.288801
   110  C   -0.201192
   111  C   -0.274608
   112  C   -0.287775
   113  C   -0.049926
   114  C   -0.071692
   115  C   -0.133395
   116  C   -0.067266
   117  C   -0.055276
   118  C   -0.072933
   119  C   -0.110815
   120  C   -0.163550
   121  C   -0.044101
   122  C   -0.074109
   123  C   -0.060590
   124  C   -0.037878
   125  C   -0.170914
   126  C   -0.153321
   127  C   -0.167337
   128  C   -0.087305
   129  C   -0.138509
   130  C   -0.080819
   131  C   -0.072319
   132  C   -0.299613
   133  C   -0.095317
   134  C   -0.102327
   135  C   -0.100112
   136  C   -0.341369
   137  C   -0.253620
   138  C   -0.260025
   139  C   -0.297075
   140  C   -0.335067
   141  C   -0.267517
   142  C   -0.225466
   143  C   -0.224868
   144  C   -0.062396
   145  C   -0.086470
   146  C   -0.004324
   147  C   -0.601324
   148  C   -0.594508
   149  C   -0.593163
   150  C   -0.439044
   151  C   -0.630101
   152  C   -0.610470
   153  C   -0.612924
   154  C   -0.711357
   155  C   -0.735704
   156  C   -0.716775
   157  C    0.158838
   158  C    0.162687
   159  C    0.119197
   160  C    0.196188
   161  O   -0.280749
   162  O   -0.273161
   163  O   -0.275499
   164  O   -0.236745
   165  C   -0.252966
   166  H    0.140114
   167  H    0.104765
   168  H    0.172145
   169  H    0.099172
   170  H    0.080341
   171  H    0.135726
   172  H    0.117347
   173  H    0.091365
   174  H    0.105982
   175  H    0.156171
   176  H    0.200892
   177  H    0.202223
   178  H    0.076514
   179  H    0.207297
   180  H    0.097910
   181  H    0.090024
   182  H    0.098704
   183  H    0.094031
   184  H    0.093429
   185  H    0.171953
   186  H    0.239810
   187  O   -0.323855
   188  H    0.106674
   189  H    0.098348
   190  H    0.097339
   191  H    0.096040
   192  H    0.129853
   193  H    0.121294
   194  H    0.100519
   195  H    0.090881
   196  H    0.094180
   197  H    0.081519
   198  H    0.089322
   199  H    0.203104
   200  H    0.130566
   201  H    0.102563
   202  H    0.086699
   203  H    0.096495
   204  H    0.084626
   205  H    0.113436
   206  H    0.102018
   207  H    0.124062
   208  H    0.105996
   209  H    0.098010
   210  H    0.101724
   211  H    0.085410
   212  H    0.101636
   213  H    0.141089
   214  H    0.160074
   215  H    0.095290
   216  H    0.079996
   217  H    0.150749
   218  H    0.083815
   219  H    0.111851
   220  H    0.123277
   221  H    0.109065
   222  H    0.104177
   223  H    0.117943
   224  H    0.121917
   225  H    0.099028
   226  H    0.116724
   227  H    0.114433
   228  H    0.101873
   229  H    0.104628
   230  H    0.132419
   231  H    0.213850
   232  H    0.123408
   233  H    0.098433
   234  H    0.100250
   235  H    0.111268
   236  H    0.116169
   237  H    0.092280
   238  H    0.114613
   239  H    0.132408
   240  H    0.114841
   241  H    0.268754
   242  H    0.084003
   243  H    0.106057
   244  H    0.099060
   245  H    0.100601
   246  H    0.094184
   247  H    0.057890
   248  H    0.072796
   249  H    0.077177
   250  H    0.141107
   251  H    0.107249
   252  H    0.071356
   253  H    0.068079
   254  H    0.136464
   255  H    0.065043
   256  H    0.103783
   257  H    0.081669
   258  H    0.126801
   259  H    0.117157
   260  H    0.104014
   261  H    0.100339
   262  H    0.149782
   263  H    0.106249
   264  H    0.098847
   265  H    0.099196
   266  H    0.253593
   267  H    0.107208
   268  H    0.103253
   269  H    0.137820
   270  H    0.097561
   271  H    0.101523
   272  H    0.104416
   273  H    0.113854
   274  H    0.106047
   275  H    0.113791
   276  H    0.085828
   277  H    0.085761
   278  H    0.116945
   279  H    0.099138
   280  H    0.289538
   281  H    0.096045
   282  H    0.123239
   283  H    0.109134
   284  H    0.109725
   285  H    0.119345
   286  H    0.105623
   287  H    0.099669
   288  H    0.100399
   289  H    0.103765
   290  H    0.097673
   291  H    0.107018
   292  H    0.109281
   293  H    0.102935
   294  H    0.109857
   295  H    0.152238
   296  H    0.149855
   297  H    0.177692
   298  H    0.073535
   299  H    0.082449
   300  H    0.082031
   301  H    0.104421
   302  H    0.120738
   303  H    0.098286
   304  H    0.106749
   305  H    0.091540
   306  H    0.092476
   307  H    0.112746
   308  H    0.251754
   309  H    0.091277
   310  H    0.135271
   311  H    0.109627
   312  H    0.089051
   313  H    0.099383
   314  H    0.115700
   315  H    0.084456
   316  H    0.106183
   317  H    0.137691
   318  H    0.120225
   319  H    0.091524
   320  H    0.120797
   321  H    0.094435
   322  H    0.132341
   323  H    0.109436
   324  H    0.105025
   325  H    0.092236
   326  H    0.090667
   327  H    0.106176
   328  H    0.233941
   329  H    0.105467
   330  H    0.078291
   331  H    0.151197
   332  H    0.079511
   333  H    0.082148
   334  H    0.084888
   335  H    0.166314
   336  H    0.096140
   337  H    0.080981
   338  H    0.160474
   339  H    0.096382
   340  H    0.109048
   341  H    0.106166
   342  H    0.123962
   343  H    0.141464
   344  H    0.122025
   345  H    0.123694
   346  H    0.089115
   347  H    0.105394
   348  H    0.100761
   349  H    0.101073
   350  H    0.090194
   351  H    0.098100
   352  H    0.122410
   353  H    0.101086
   354  H    0.112647
   355  H    0.085844
   356  H    0.079854
   357  H    0.104101
   358  H    0.137807
   359  H    0.080083
   360  H    0.081310
   361  H    0.137855
   362  H    0.121226
   363  H    0.091243
   364  H    0.076468
   365  H    0.091016
   366  H    0.087627
   367  H    0.141427
   368  H    0.128979
   369  H    0.249544
   370  H    0.111494
   371  H    0.147310
   372  H    0.126532
   373  H    0.086292
   374  H    0.108745
   375  H    0.090567
   376  H    0.086634
   377  H    0.141541
   378  H    0.127036
   379  H    0.121658
   380  H    0.143345
   381  H    0.137856
   382  H    0.123447
   383  H    0.130593
   384  H    0.127905
   385  H    0.110954
   386  H    0.107364
   387  H    0.109992
   388  H    0.102668
   389  H    0.100692
   390  H    0.107143
   391  H    0.104827
   392  H    0.109373
   393  H    0.100095
   394  H    0.088525
   395  H    0.090368
   396  H    0.071456
   397  H    0.067733
   398  H    0.107748
   399  H    0.065797
   400  H    0.250074
   401  H    0.279363
   402  Ge   0.929319
   403  H    0.095157
   404  H    0.135943
   405  H    0.112099
   406  H    0.101390
   407  H    0.147352
   408  H    0.111023
   409  H    0.115417
   410  H    0.140317
   411  H    0.100773
   412  Si   1.058989
   413  H    0.119779
   414  H    0.119057
   415  H    0.125511
   416  H    0.125558
   417  H    0.119503
   418  H    0.120327
   419  H    0.124313
   420  H    0.124832
   421  H    0.124983
   422  H    0.138843
   423  H    0.136365
   424  H    0.141564
   425  H    0.141396
   426  H    0.136444
   427  H    0.137497
   428  H    0.137947
   429  H    0.136856
   430  H    0.137051
   431  Sn   1.281939
 Sum of Mulliken atomic charges =  -1.00000
 Mulliken charges with hydrogens summed into heavy atoms:
              1
     1  C   -0.012555
     2  C    0.018537
     3  C   -0.107836
     4  C    0.002467
     5  C    0.067093
     6  C    0.017087
     7  C   -0.101263
     8  C    0.021261
     9  C    0.050793
    10  C    0.002980
    11  C   -0.063453
    12  C    0.036608
    13  C    0.046824
    14  C    0.010299
    15  C   -0.004977
    16  C    0.030151
    17  C   -0.022601
    18  C    0.295330
    19  N    0.065371
    20  O   -0.396164
    21  C    0.003454
    22  C    0.034381
    23  C   -0.094926
    24  C    0.045010
    25  C    0.011063
    26  C   -0.032669
    27  C   -0.033434
    28  C    0.165676
    29  O   -0.106449
    30  C    0.022941
    31  C   -0.003827
    32  C   -0.087782
    33  C   -0.012680
    34  C   -0.057329
    35  C   -0.043342
    36  C    0.109456
    37  C    0.020535
    38  C   -0.021966
    39  C   -0.029125
    40  C   -0.140671
    41  C    0.304279
    42  O   -0.474513
    43  O   -0.460206
    44  C    0.020578
    45  C    0.141227
    46  C    0.000715
    47  O   -0.152599
    48  C   -0.011776
    49  N   -0.047572
    50  C    0.018984
    51  C    0.439496
    52  O   -0.391483
    53  C   -0.033810
    54  C   -0.034868
    55  C    0.086915
    56  C    0.021675
    57  N   -0.158754
    58  C    0.091619
    59  C    0.383951
    60  O   -0.319979
    61  C    0.092031
    62  C   -0.106213
    63  C    0.023437
    64  C    0.013573
    65  C   -0.004803
    66  C    0.012451
    67  C    0.003873
    68  C    0.037818
    69  C    0.010422
    70  C   -0.087537
    71  C    0.010428
    72  C    0.009887
    73  C    0.014302
    74  C    0.009237
    75  C    0.164374
    76  O   -0.120764
    77  C    0.021347
    78  C    0.009361
    79  C   -0.088223
    80  C    0.034118
    81  C    0.030280
    82  C    0.055253
    83  C   -0.087169
    84  S    0.002081
    85  C   -0.016510
    86  C   -0.013545
    87  C   -0.125465
    88  C    0.059234
    89  C   -0.017694
    90  C   -0.025128
    91  C    0.011342
    92  C    0.175631
    93  O   -0.084754
    94  C    0.038926
    95  C   -0.022390
    96  C   -0.099941
    97  C    0.030610
    98  C    0.050152
    99  C    0.046884
   100  C    0.111806
   101  C    0.003175
   102  O   -0.142769
   103  C    0.014369
   104  C   -0.103448
   105  C    0.055799
   106  C    0.015658
   107  C   -0.016396
   108  C    0.016010
   109  C    0.029402
   110  C   -0.100431
   111  C    0.014759
   112  C    0.048367
   113  C    0.035918
   114  C    0.008162
   115  C   -0.029294
   116  C    0.070541
   117  C    0.024808
   118  C    0.008377
   119  C   -0.110815
   120  C    0.095531
   121  C    0.047142
   122  C    0.002359
   123  C    0.030426
   124  C    0.049749
   125  C    0.099492
   126  C    0.207717
   127  C    0.106506
   128  C   -0.001013
   129  C   -0.029764
   130  C    0.009748
   131  C    0.014315
   132  C   -0.031037
   133  C   -0.095317
   134  C   -0.102327
   135  C   -0.100112
   136  C   -0.076365
   137  C    0.007682
   138  C   -0.001527
   139  C   -0.297075
   140  C   -0.335067
   141  C    0.060793
   142  C    0.085037
   143  C    0.089427
   144  C    0.026129
   145  C    0.003898
   146  C   -0.004324
   147  C   -0.244817
   148  C   -0.234742
   149  C   -0.249964
   150  C   -0.439044
   151  C   -0.255973
   152  C   -0.245083
   153  C   -0.248578
   154  C   -0.294586
   155  C   -0.323851
   156  C   -0.301439
   157  C    0.230293
   158  C    0.230420
   159  C    0.226946
   160  C    0.261985
   161  O   -0.280749
   162  O   -0.273161
   163  O   -0.275499
   164  O   -0.236745
   165  C   -0.252966
   187  O   -0.073781
   402  Ge   0.929319
   412  Si   1.058989
   431  Sn   1.281939
 Sum of Mulliken charges with hydrogens summed into heavy atoms =  -1.00000
 APT atomic charges:
              1
     1  C    0.072994
     2  C    0.080872
     3  C    0.127846
     4  C    0.041372
     5  C   -0.028985
     6  C    0.067119
     7  C    0.147937
     8  C    0.050138
     9  C    0.051445
    10  C    0.064854
    11  C    0.111977
    12  C    0.000926
    13  C    0.036368
    14  C    0.068404
    15  C    0.085338
    16  C    0.083228
    17  C    0.003849
    18  C    0.977282
    19  N   -0.703289
    20  O   -0.794703
    21  C    0.063799
    22  C    0.142772
    23  C   -0.070813
    24  C   -0.028803
    25  C   -0.007985
    26  C   -0.107666
    27  C   -0.131651
    28  C    0.435795
    29  O   -0.677753
    30  C    0.067814
    31  C    0.155808
    32  C    0.034993
    33  C   -0.104313
    34  C   -0.105355
    35  C    0.001828
    36  C    0.019009
    37  C   -0.069901
    38  C    0.060057
    39  C    0.109600
    40  C   -0.026773
    41  C    1.053386
    42  O   -0.893767
    43  O   -1.051951
    44  C    0.014725
    45  C    0.488824
    46  C   -0.016048
    47  O   -0.606688
    48  C   -0.011752
    49  N   -0.485762
    50  C    0.236238
    51  C    1.040859
    52  O   -0.826547
    53  C    0.059697
    54  C    0.107626
    55  C   -0.020516
    56  C    0.047354
    57  N   -0.787499
    58  C    0.314670
    59  C    0.961379
    60  O   -0.633902
    61  C   -0.007946
    62  C    0.069202
    63  C   -0.101224
    64  C   -0.070988
    65  C    0.001606
    66  C   -0.000375
    67  C   -0.077453
    68  C    0.046636
    69  C    0.168769
    70  C   -0.038995
    71  C   -0.009921
    72  C    0.013802
    73  C   -0.125567
    74  C   -0.116221
    75  C    0.561832
    76  O   -0.862079
    77  C    0.042148
    78  C    0.109471
    79  C    0.120525
    80  C    0.073968
    81  C    0.048997
    82  C    0.056015
    83  C    0.124850
    84  S   -0.094677
    85  C    0.043652
    86  C    0.192330
    87  C   -0.125346
    88  C    0.024909
    89  C   -0.011111
    90  C   -0.142394
    91  C   -0.154103
    92  C    0.565132
    93  O   -0.730154
    94  C    0.062934
    95  C    0.104867
    96  C    0.101294
    97  C    0.018314
    98  C    0.031163
    99  C    0.020790
   100  C    0.525544
   101  C    0.014111
   102  O   -0.658573
   103  C    0.034554
   104  C    0.165309
   105  C    0.024725
   106  C    0.034566
   107  C    0.065512
   108  C    0.079481
   109  C    0.054577
   110  C    0.153364
   111  C    0.068516
   112  C    0.039320
   113  C   -0.108307
   114  C   -0.077130
   115  C   -0.160915
   116  C   -0.111663
   117  C   -0.103060
   118  C   -0.075173
   119  C   -0.002832
   120  C    0.180983
   121  C   -0.063868
   122  C   -0.024830
   123  C   -0.025579
   124  C   -0.037927
   125  C    0.137857
   126  C   -0.081985
   127  C    0.129425
   128  C   -0.019730
   129  C   -0.014557
   130  C    0.006893
   131  C   -0.016797
   132  C   -0.091248
   133  C    0.074950
   134  C    0.165260
   135  C    0.071968
   136  C   -0.128009
   137  C   -0.156127
   138  C   -0.150876
   139  C   -0.405136
   140  C   -0.427554
   141  C    0.022404
   142  C    0.017917
   143  C    0.016192
   144  C   -0.050703
   145  C   -0.075863
   146  C    0.014884
   147  C   -0.347066
   148  C   -0.366082
   149  C   -0.322663
   150  C   -0.404506
   151  C   -0.383522
   152  C   -0.392123
   153  C   -0.390663
   154  C   -0.399734
   155  C   -0.401129
   156  C   -0.400098
   157  C    0.870436
   158  C    0.865835
   159  C    0.745551
   160  C    0.715973
   161  O   -0.665888
   162  O   -0.599874
   163  O   -0.662720
   164  O   -0.610223
   165  C    0.169313
   166  H   -0.043445
   167  H   -0.008700
   168  H    0.058858
   169  H   -0.022785
   170  H   -0.062376
   171  H   -0.036174
   172  H    0.002042
   173  H   -0.025143
   174  H   -0.032468
   175  H   -0.017777
   176  H    0.148183
   177  H    0.134028
   178  H   -0.034888
   179  H    0.065702
   180  H    0.057514
   181  H    0.034000
   182  H    0.036987
   183  H    0.026155
   184  H    0.035888
   185  H   -0.001030
   186  H    0.216649
   187  O   -0.640478
   188  H   -0.028825
   189  H   -0.037497
   190  H   -0.039733
   191  H   -0.049774
   192  H   -0.018257
   193  H   -0.077769
   194  H   -0.018688
   195  H   -0.044106
   196  H   -0.034511
   197  H   -0.034940
   198  H    0.000955
   199  H    0.077262
   200  H   -0.020654
   201  H   -0.026963
   202  H   -0.041232
   203  H   -0.090518
   204  H   -0.037967
   205  H   -0.017279
   206  H   -0.026573
   207  H   -0.001523
   208  H   -0.011456
   209  H   -0.031571
   210  H   -0.025022
   211  H   -0.034396
   212  H   -0.029936
   213  H   -0.045847
   214  H    0.039301
   215  H   -0.032096
   216  H   -0.049959
   217  H    0.018551
   218  H   -0.030130
   219  H   -0.023835
   220  H   -0.021049
   221  H   -0.025237
   222  H   -0.032765
   223  H   -0.024617
   224  H   -0.018508
   225  H   -0.043688
   226  H   -0.007876
   227  H   -0.016980
   228  H   -0.017587
   229  H   -0.022798
   230  H   -0.012383
   231  H    0.194054
   232  H   -0.008575
   233  H   -0.014461
   234  H   -0.045205
   235  H   -0.065243
   236  H   -0.038668
   237  H    0.044430
   238  H    0.061468
   239  H    0.087710
   240  H    0.078310
   241  H    0.306636
   242  H   -0.085570
   243  H   -0.007845
   244  H   -0.015801
   245  H   -0.047869
   246  H   -0.055911
   247  H    0.005167
   248  H    0.032294
   249  H    0.012368
   250  H    0.139034
   251  H    0.050950
   252  H   -0.051275
   253  H   -0.077019
   254  H    0.058179
   255  H   -0.096267
   256  H   -0.029828
   257  H   -0.068790
   258  H   -0.020836
   259  H   -0.020013
   260  H   -0.028457
   261  H   -0.005968
   262  H   -0.060152
   263  H   -0.008853
   264  H   -0.038691
   265  H    0.000443
   266  H    0.255315
   267  H   -0.004484
   268  H   -0.016401
   269  H    0.033649
   270  H    0.001939
   271  H   -0.055127
   272  H   -0.007000
   273  H   -0.011616
   274  H   -0.050626
   275  H   -0.054137
   276  H    0.037545
   277  H    0.030701
   278  H    0.049681
   279  H    0.048562
   280  H    0.349637
   281  H   -0.022778
   282  H   -0.019559
   283  H   -0.014021
   284  H   -0.069349
   285  H   -0.037156
   286  H   -0.068032
   287  H   -0.045895
   288  H   -0.032365
   289  H   -0.017915
   290  H   -0.043013
   291  H   -0.012855
   292  H   -0.018763
   293  H   -0.032950
   294  H   -0.010529
   295  H    0.005831
   296  H   -0.034221
   297  H    0.010287
   298  H    0.015969
   299  H   -0.059535
   300  H   -0.012374
   301  H   -0.011089
   302  H   -0.063733
   303  H   -0.059636
   304  H    0.051785
   305  H    0.031172
   306  H    0.036206
   307  H    0.047572
   308  H    0.347917
   309  H   -0.044400
   310  H   -0.014371
   311  H   -0.008693
   312  H   -0.052604
   313  H   -0.053572
   314  H   -0.063534
   315  H   -0.030793
   316  H   -0.008626
   317  H   -0.007825
   318  H   -0.004222
   319  H   -0.032860
   320  H   -0.007526
   321  H   -0.016615
   322  H    0.001790
   323  H   -0.006093
   324  H   -0.086473
   325  H   -0.026004
   326  H   -0.034054
   327  H   -0.017735
   328  H    0.272561
   329  H   -0.032428
   330  H   -0.042610
   331  H    0.025215
   332  H   -0.113541
   333  H   -0.028691
   334  H   -0.026559
   335  H    0.022139
   336  H   -0.019921
   337  H   -0.047099
   338  H    0.020584
   339  H   -0.060489
   340  H   -0.030738
   341  H   -0.015204
   342  H   -0.020239
   343  H   -0.017446
   344  H   -0.023925
   345  H   -0.014162
   346  H   -0.048951
   347  H   -0.015502
   348  H   -0.078723
   349  H   -0.028040
   350  H   -0.053019
   351  H   -0.019620
   352  H   -0.018396
   353  H   -0.024919
   354  H   -0.003964
   355  H    0.036025
   356  H    0.014415
   357  H    0.044168
   358  H    0.053510
   359  H    0.021038
   360  H    0.010159
   361  H   -0.059740
   362  H   -0.038739
   363  H    0.049425
   364  H    0.012497
   365  H    0.016144
   366  H    0.013492
   367  H   -0.038662
   368  H   -0.041204
   369  H    0.188809
   370  H   -0.013492
   371  H   -0.021550
   372  H   -0.038501
   373  H    0.012295
   374  H    0.015382
   375  H    0.022291
   376  H    0.017431
   377  H    0.008132
   378  H   -0.016170
   379  H   -0.005754
   380  H    0.010109
   381  H    0.041816
   382  H   -0.018064
   383  H    0.021190
   384  H   -0.007081
   385  H   -0.014091
   386  H   -0.023324
   387  H   -0.014729
   388  H   -0.008825
   389  H   -0.038535
   390  H   -0.013871
   391  H   -0.007601
   392  H   -0.012202
   393  H   -0.037875
   394  H    0.031997
   395  H    0.036107
   396  H   -0.120667
   397  H   -0.112820
   398  H   -0.071319
   399  H   -0.080913
   400  H    0.288138
   401  H    0.328772
   402  Ge   1.480815
   403  H    0.006128
   404  H   -0.014255
   405  H   -0.028522
   406  H   -0.023931
   407  H    0.030535
   408  H    0.003459
   409  H    0.020457
   410  H    0.000503
   411  H   -0.012733
   412  Si   1.562922
   413  H    0.012165
   414  H   -0.009499
   415  H    0.009367
   416  H    0.009996
   417  H   -0.010108
   418  H    0.012147
   419  H    0.011869
   420  H    0.011545
   421  H    0.002180
   422  H    0.001062
   423  H   -0.016768
   424  H   -0.000945
   425  H   -0.000715
   426  H   -0.014685
   427  H    0.001455
   428  H    0.001029
   429  H    0.000986
   430  H   -0.005743
   431  Sn   1.727830
 Sum of APT charges=  -1.00002
 APT Atomic charges with hydrogens summed into heavy atoms:
              1
     1  C   -0.033061
     2  C    0.012841
     3  C    0.050077
     4  C   -0.055933
     5  C    0.014292
     6  C   -0.021731
     7  C    0.057420
     8  C   -0.031681
     9  C    0.006896
    10  C   -0.024501
    11  C    0.066130
    12  C   -0.041828
    13  C    0.000954
    14  C   -0.010648
    15  C   -0.001474
    16  C    0.040785
    17  C   -0.031332
    18  C    0.977282
    19  N   -0.180462
    20  O   -0.794703
    21  C   -0.004441
    22  C    0.038861
    23  C   -0.070813
    24  C    0.015628
    25  C    0.053482
    26  C   -0.019956
    27  C   -0.053342
    28  C    0.435795
    29  O   -0.371117
    30  C   -0.041403
    31  C    0.052028
    32  C    0.034993
    33  C   -0.099146
    34  C   -0.073061
    35  C    0.014196
    36  C    0.158043
    37  C   -0.018951
    38  C   -0.010057
    39  C   -0.016495
    40  C   -0.116398
    41  C    1.053386
    42  O   -0.893767
    43  O   -1.051951
    44  C   -0.039713
    45  C    0.428672
    46  C   -0.063149
    47  O   -0.351373
    48  C    0.002951
    49  N   -0.203552
    50  C    0.218461
    51  C    1.040859
    52  O   -0.826547
    53  C    0.016252
    54  C    0.009076
    55  C    0.006857
    56  C   -0.008215
    57  N   -0.570850
    58  C    0.313640
    59  C    0.961379
    60  O   -0.633902
    61  C    0.022869
    62  C    0.069202
    63  C   -0.043710
    64  C   -0.036988
    65  C    0.038593
    66  C    0.025779
    67  C   -0.041565
    68  C   -0.027108
    69  C    0.064007
    70  C   -0.038995
    71  C    0.027624
    72  C    0.044503
    73  C   -0.075886
    74  C   -0.067659
    75  C    0.561832
    76  O   -0.512442
    77  C   -0.014211
    78  C    0.002966
    79  C    0.052493
    80  C   -0.022206
    81  C   -0.025635
    82  C    0.018366
    83  C    0.100916
    84  S   -0.078707
    85  C   -0.039346
    86  C    0.068961
    87  C   -0.125346
    88  C    0.076694
    89  C    0.020061
    90  C   -0.106188
    91  C   -0.106531
    92  C    0.565132
    93  O   -0.382236
    94  C   -0.004531
    95  C   -0.001309
    96  C    0.037760
    97  C   -0.028931
    98  C   -0.013445
    99  C   -0.000129
   100  C    0.439072
   101  C   -0.063682
   102  O   -0.386011
   103  C   -0.015269
   104  C    0.051768
   105  C   -0.008386
   106  C   -0.011869
   107  C   -0.040918
   108  C    0.017872
   109  C   -0.024038
   110  C    0.074641
   111  C   -0.032163
   112  C   -0.007958
   113  C   -0.072282
   114  C   -0.062715
   115  C   -0.116746
   116  C   -0.058153
   117  C   -0.082022
   118  C   -0.065014
   119  C   -0.002832
   120  C    0.082503
   121  C   -0.014443
   122  C   -0.012334
   123  C   -0.009435
   124  C   -0.024435
   125  C    0.057992
   126  C    0.093332
   127  C    0.069374
   128  C   -0.007435
   129  C    0.000824
   130  C    0.029184
   131  C    0.000634
   132  C   -0.099286
   133  C    0.074950
   134  C    0.165260
   135  C    0.071968
   136  C   -0.123654
   137  C   -0.132376
   138  C   -0.136766
   139  C   -0.405136
   140  C   -0.427554
   141  C   -0.029741
   142  C   -0.043314
   143  C   -0.041486
   144  C   -0.018706
   145  C   -0.039756
   146  C    0.014884
   147  C   -0.338839
   148  C   -0.356020
   149  C   -0.359312
   150  C   -0.404506
   151  C   -0.357928
   152  C   -0.380089
   153  C   -0.378630
   154  C   -0.416384
   155  C   -0.404858
   156  C   -0.414043
   157  C    0.749770
   158  C    0.753015
   159  C    0.674232
   160  C    0.635060
   161  O   -0.665888
   162  O   -0.599874
   163  O   -0.662720
   164  O   -0.610223
   165  C    0.169313
   166  H    0.000000
   167  H    0.000000
   168  H    0.000000
   169  H    0.000000
   170  H    0.000000
   171  H    0.000000
   172  H    0.000000
   173  H    0.000000
   174  H    0.000000
   175  H    0.000000
   176  H    0.000000
   177  H    0.000000
   178  H    0.000000
   179  H    0.000000
   180  H    0.000000
   181  H    0.000000
   182  H    0.000000
   183  H    0.000000
   184  H    0.000000
   185  H    0.000000
   186  H    0.000000
   187  O   -0.352340
   188  H    0.000000
   189  H    0.000000
   190  H    0.000000
   191  H    0.000000
   192  H    0.000000
   193  H    0.000000
   194  H    0.000000
   195  H    0.000000
   196  H    0.000000
   197  H    0.000000
   198  H    0.000000
   199  H    0.000000
   200  H    0.000000
   201  H    0.000000
   202  H    0.000000
   203  H    0.000000
   204  H    0.000000
   205  H    0.000000
   206  H    0.000000
   207  H    0.000000
   208  H    0.000000
   209  H    0.000000
   210  H    0.000000
   211  H    0.000000
   212  H    0.000000
   213  H    0.000000
   214  H    0.000000
   215  H    0.000000
   216  H    0.000000
   217  H    0.000000
   218  H    0.000000
   219  H    0.000000
   220  H    0.000000
   221  H    0.000000
   222  H    0.000000
   223  H    0.000000
   224  H    0.000000
   225  H    0.000000
   226  H    0.000000
   227  H    0.000000
   228  H    0.000000
   229  H    0.000000
   230  H    0.000000
   231  H    0.000000
   232  H    0.000000
   233  H    0.000000
   234  H    0.000000
   235  H    0.000000
   236  H    0.000000
   237  H    0.000000
   238  H    0.000000
   239  H    0.000000
   240  H    0.000000
   241  H    0.000000
   242  H    0.000000
   243  H    0.000000
   244  H    0.000000
   245  H    0.000000
   246  H    0.000000
   247  H    0.000000
   248  H    0.000000
   249  H    0.000000
   250  H    0.000000
   251  H    0.000000
   252  H    0.000000
   253  H    0.000000
   254  H    0.000000
   255  H    0.000000
   256  H    0.000000
   257  H    0.000000
   258  H    0.000000
   259  H    0.000000
   260  H    0.000000
   261  H    0.000000
   262  H    0.000000
   263  H    0.000000
   264  H    0.000000
   265  H    0.000000
   266  H    0.000000
   267  H    0.000000
   268  H    0.000000
   269  H    0.000000
   270  H    0.000000
   271  H    0.000000
   272  H    0.000000
   273  H    0.000000
   274  H    0.000000
   275  H    0.000000
   276  H    0.000000
   277  H    0.000000
   278  H    0.000000
   279  H    0.000000
   280  H    0.000000
   281  H    0.000000
   282  H    0.000000
   283  H    0.000000
   284  H    0.000000
   285  H    0.000000
   286  H    0.000000
   287  H    0.000000
   288  H    0.000000
   289  H    0.000000
   290  H    0.000000
   291  H    0.000000
   292  H    0.000000
   293  H    0.000000
   294  H    0.000000
   295  H    0.000000
   296  H    0.000000
   297  H    0.000000
   298  H    0.000000
   299  H    0.000000
   300  H    0.000000
   301  H    0.000000
   302  H    0.000000
   303  H    0.000000
   304  H    0.000000
   305  H    0.000000
   306  H    0.000000
   307  H    0.000000
   308  H    0.000000
   309  H    0.000000
   310  H    0.000000
   311  H    0.000000
   312  H    0.000000
   313  H    0.000000
   314  H    0.000000
   315  H    0.000000
   316  H    0.000000
   317  H    0.000000
   318  H    0.000000
   319  H    0.000000
   320  H    0.000000
   321  H    0.000000
   322  H    0.000000
   323  H    0.000000
   324  H    0.000000
   325  H    0.000000
   326  H    0.000000
   327  H    0.000000
   328  H    0.000000
   329  H    0.000000
   330  H    0.000000
   331  H    0.000000
   332  H    0.000000
   333  H    0.000000
   334  H    0.000000
   335  H    0.000000
   336  H    0.000000
   337  H    0.000000
   338  H    0.000000
   339  H    0.000000
   340  H    0.000000
   341  H    0.000000
   342  H    0.000000
   343  H    0.000000
   344  H    0.000000
   345  H    0.000000
   346  H    0.000000
   347  H    0.000000
   348  H    0.000000
   349  H    0.000000
   350  H    0.000000
   351  H    0.000000
   352  H    0.000000
   353  H    0.000000
   354  H    0.000000
   355  H    0.000000
   356  H    0.000000
   357  H    0.000000
   358  H    0.000000
   359  H    0.000000
   360  H    0.000000
   361  H    0.000000
   362  H    0.000000
   363  H    0.000000
   364  H    0.000000
   365  H    0.000000
   366  H    0.000000
   367  H    0.000000
   368  H    0.000000
   369  H    0.000000
   370  H    0.000000
   371  H    0.000000
   372  H    0.000000
   373  H    0.000000
   374  H    0.000000
   375  H    0.000000
   376  H    0.000000
   377  H    0.000000
   378  H    0.000000
   379  H    0.000000
   380  H    0.000000
   381  H    0.000000
   382  H    0.000000
   383  H    0.000000
   384  H    0.000000
   385  H    0.000000
   386  H    0.000000
   387  H    0.000000
   388  H    0.000000
   389  H    0.000000
   390  H    0.000000
   391  H    0.000000
   392  H    0.000000
   393  H    0.000000
   394  H    0.000000
   395  H    0.000000
   396  H    0.000000
   397  H    0.000000
   398  H    0.000000
   399  H    0.000000
   400  H    0.000000
   401  H    0.000000
   402  Ge   1.480815
   403  H    0.000000
   404  H    0.000000
   405  H    0.000000
   406  H    0.000000
   407  H    0.000000
   408  H    0.000000
   409  H    0.000000
   410  H    0.000000
   411  H    0.000000
   412  Si   1.562922
   413  H    0.000000
   414  H    0.000000
   415  H    0.000000
   416  H    0.000000
   417  H    0.000000
   418  H    0.000000
   419  H    0.000000
   420  H    0.000000
   421  H    0.000000
   422  H    0.000000
   423  H    0.000000
   424  H    0.000000
   425  H    0.000000
   426  H    0.000000
   427  H    0.000000
   428  H    0.000000
   429  H    0.000000
   430  H    0.000000
   431  Sn   1.727830
 Sum of APT charges=  -1.00002
 Electronic spatial extent (au):  <R**2>=        1837478.2201
 Charge=             -1.0000 electrons
 Dipole moment (field-independent basis, Debye):
    X=             -1.8283    Y=             -6.3077    Z=              3.8046  Tot=              7.5898
 Quadrupole moment (field-independent basis, Debye-Ang):
   XX=          -1178.2716   YY=          -1532.0431   ZZ=          -1086.5351
   XY=            -95.3568   XZ=             27.0372   YZ=           -185.5578
 Traceless Quadrupole moment (field-independent basis, Debye-Ang):
   XX=             87.3450   YY=           -266.4265   ZZ=            179.0815
   XY=            -95.3568   XZ=             27.0372   YZ=           -185.5578
 Octapole moment (field-independent basis, Debye-Ang**2):
  XXX=           -106.0087  YYY=          -9363.4763  ZZZ=         -12657.1373  XYY=             71.4068
  XXY=             34.5298  XXZ=           -154.9373  XZZ=           -519.2139  YZZ=          -4237.9186
  YYZ=          -4072.7926  XYZ=          -1103.2310
 Hexadecapole moment (field-independent basis, Debye-Ang**3):
 XXXX=        -160376.7653 YYYY=       -1647929.2247 ZZZZ=       -1271330.9434 XXXY=         -65002.5166
 XXXZ=        -116660.7777 YYYX=        -114818.9819 YYYZ=        -379496.5824 ZZZX=        -116519.7972
 ZZZY=        -264806.5930 XXYY=        -193883.9488 XXZZ=        -262397.5527 YYZZ=        -487708.7050
 XXYZ=         -52750.4043 YYXZ=         -57834.0038 ZZXY=         -44134.2337
 N-N= 4.332898603364D+04 E-N=-1.097362836249D+05  KE= 9.786473749619D+03
  Exact polarizability:1936.649 208.8881877.342 121.493  15.3351871.870
 Approx polarizability:2732.125 106.2402685.967  97.142   6.1192795.417
 ******************************Gaussian NBO Version 3.1******************************
             N A T U R A L   A T O M I C   O R B I T A L   A N D
          N A T U R A L   B O N D   O R B I T A L   A N A L Y S I S
 ******************************Gaussian NBO Version 3.1******************************
       /RESON  / : Allow strongly delocalized NBO set

 Analyzing the SCF density

 Job title: Title Card Required                                             

 Storage needed:  65318308 in NPA,  86541007 in NBO (4025598725 available)


 NATURAL POPULATIONS:  Natural atomic orbital occupancies 
                                                          
   NAO  Atom  No  lang   Type(AO)    Occupancy      Energy
 ----------------------------------------------------------
     1    C    1  S      Cor( 1S)     1.99930      -9.94739
     2    C    1  S      Val( 2S)     1.07816      -0.15679
     3    C    1  S      Ryd( 3S)     0.00062       1.02951
     4    C    1  S      Ryd( 4S)     0.00001      23.59939
     5    C    1  px     Val( 2p)     1.19541      -0.01037
     6    C    1  px     Ryd( 3p)     0.00094       0.67486
     7    C    1  px     Ryd( 4p)     0.00003       3.25076
     8    C    1  py     Val( 2p)     1.13814      -0.00696
     9    C    1  py     Ryd( 3p)     0.00122       0.61460
    10    C    1  py     Ryd( 4p)     0.00009       3.22223
    11    C    1  pz     Val( 2p)     1.15116      -0.00962
    12    C    1  pz     Ryd( 3p)     0.00253       0.70900
    13    C    1  pz     Ryd( 4p)     0.00007       3.24031
    14    C    1  dxy    Ryd( 3d)     0.00114       2.31272
    15    C    1  dxz    Ryd( 3d)     0.00017       1.92863
    16    C    1  dyz    Ryd( 3d)     0.00065       2.28198
    17    C    1  dx2y2  Ryd( 3d)     0.00030       2.02547
    18    C    1  dz2    Ryd( 3d)     0.00111       2.26645

    19    C    2  S      Cor( 1S)     1.99921      -9.94899
    20    C    2  S      Val( 2S)     1.01621      -0.12733
    21    C    2  S      Ryd( 3S)     0.00190       1.12390
    22    C    2  S      Ryd( 4S)     0.00001      23.61452
    23    C    2  px     Val( 2p)     1.19267       0.00757
    24    C    2  px     Ryd( 3p)     0.00420       0.81257
    25    C    2  px     Ryd( 4p)     0.00004       3.08537
    26    C    2  py     Val( 2p)     1.11428       0.00133
    27    C    2  py     Ryd( 3p)     0.00207       0.69865
    28    C    2  py     Ryd( 4p)     0.00009       3.14684
    29    C    2  pz     Val( 2p)     1.03611       0.00565
    30    C    2  pz     Ryd( 3p)     0.00225       0.73443
    31    C    2  pz     Ryd( 4p)     0.00012       3.18226
    32    C    2  dxy    Ryd( 3d)     0.00139       2.33451
    33    C    2  dxz    Ryd( 3d)     0.00031       1.92766
    34    C    2  dyz    Ryd( 3d)     0.00071       2.34097
    35    C    2  dx2y2  Ryd( 3d)     0.00029       2.03007
    36    C    2  dz2    Ryd( 3d)     0.00090       2.27899

    37    C    3  S      Cor( 1S)     1.99916      -9.95006
    38    C    3  S      Val( 2S)     0.95109      -0.09742
    39    C    3  S      Ryd( 3S)     0.00143       1.23433
    40    C    3  S      Ryd( 4S)     0.00001      23.69517
    41    C    3  px     Val( 2p)     1.11580       0.01428
    42    C    3  px     Ryd( 3p)     0.00269       0.83301
    43    C    3  px     Ryd( 4p)     0.00007       3.22051
    44    C    3  py     Val( 2p)     1.07468       0.01195
    45    C    3  py     Ryd( 3p)     0.00295       0.83074
    46    C    3  py     Ryd( 4p)     0.00013       3.24493
    47    C    3  pz     Val( 2p)     1.04123       0.01016
    48    C    3  pz     Ryd( 3p)     0.00230       0.84345
    49    C    3  pz     Ryd( 4p)     0.00019       3.27655
    50    C    3  dxy    Ryd( 3d)     0.00116       2.38133
    51    C    3  dxz    Ryd( 3d)     0.00030       1.95688
    52    C    3  dyz    Ryd( 3d)     0.00082       2.41223
    53    C    3  dx2y2  Ryd( 3d)     0.00048       2.07142
    54    C    3  dz2    Ryd( 3d)     0.00099       2.33823

    55    C    4  S      Cor( 1S)     1.99927      -9.94014
    56    C    4  S      Val( 2S)     1.07270      -0.14995
    57    C    4  S      Ryd( 3S)     0.00087       1.14131
    58    C    4  S      Ryd( 4S)     0.00001      23.50288
    59    C    4  px     Val( 2p)     1.13869      -0.00630
    60    C    4  px     Ryd( 3p)     0.00103       0.62518
    61    C    4  px     Ryd( 4p)     0.00009       3.25218
    62    C    4  py     Val( 2p)     1.16006      -0.00717
    63    C    4  py     Ryd( 3p)     0.00234       0.69761
    64    C    4  py     Ryd( 4p)     0.00005       3.26232
    65    C    4  pz     Val( 2p)     1.19446      -0.00695
    66    C    4  pz     Ryd( 3p)     0.00300       0.73115
    67    C    4  pz     Ryd( 4p)     0.00003       3.25477
    68    C    4  dxy    Ryd( 3d)     0.00075       2.31595
    69    C    4  dxz    Ryd( 3d)     0.00017       1.92466
    70    C    4  dyz    Ryd( 3d)     0.00101       2.27546
    71    C    4  dx2y2  Ryd( 3d)     0.00061       2.11180
    72    C    4  dz2    Ryd( 3d)     0.00077       2.23404

    73    C    5  S      Cor( 1S)     1.99923      -9.90395
    74    C    5  S      Val( 2S)     1.06279      -0.11162
    75    C    5  S      Ryd( 3S)     0.00094       1.21283
    76    C    5  S      Ryd( 4S)     0.00001      23.59885
    77    C    5  px     Val( 2p)     1.24431       0.01824
    78    C    5  px     Ryd( 3p)     0.00339       0.82537
    79    C    5  px     Ryd( 4p)     0.00003       3.28208
    80    C    5  py     Val( 2p)     1.15076       0.02099
    81    C    5  py     Ryd( 3p)     0.00296       0.82067
    82    C    5  py     Ryd( 4p)     0.00008       3.30410
    83    C    5  pz     Val( 2p)     1.12650       0.02197
    84    C    5  pz     Ryd( 3p)     0.00349       0.74788
    85    C    5  pz     Ryd( 4p)     0.00008       3.28727
    86    C    5  dxy    Ryd( 3d)     0.00125       2.40185
    87    C    5  dxz    Ryd( 3d)     0.00021       1.98873
    88    C    5  dyz    Ryd( 3d)     0.00073       2.36143
    89    C    5  dx2y2  Ryd( 3d)     0.00039       2.08648
    90    C    5  dz2    Ryd( 3d)     0.00099       2.28664

    91    C    6  S      Cor( 1S)     1.99924      -9.94383
    92    C    6  S      Val( 2S)     1.07538      -0.15180
    93    C    6  S      Ryd( 3S)     0.00099       1.11190
    94    C    6  S      Ryd( 4S)     0.00001      23.56682
    95    C    6  px     Val( 2p)     1.14604      -0.00910
    96    C    6  px     Ryd( 3p)     0.00234       0.66668
    97    C    6  px     Ryd( 4p)     0.00008       3.28382
    98    C    6  py     Val( 2p)     1.16676      -0.00638
    99    C    6  py     Ryd( 3p)     0.00270       0.68287
   100    C    6  py     Ryd( 4p)     0.00008       3.25844
   101    C    6  pz     Val( 2p)     1.17642      -0.00746
   102    C    6  pz     Ryd( 3p)     0.00184       0.64014
   103    C    6  pz     Ryd( 4p)     0.00006       3.18165
   104    C    6  dxy    Ryd( 3d)     0.00092       2.32603
   105    C    6  dxz    Ryd( 3d)     0.00057       2.14134
   106    C    6  dyz    Ryd( 3d)     0.00104       2.28798
   107    C    6  dx2y2  Ryd( 3d)     0.00041       1.97503
   108    C    6  dz2    Ryd( 3d)     0.00054       2.05705

   109    C    7  S      Cor( 1S)     1.99921      -9.96391
   110    C    7  S      Val( 2S)     0.95941      -0.11495
   111    C    7  S      Ryd( 3S)     0.00114       1.15252
   112    C    7  S      Ryd( 4S)     0.00001      23.68433
   113    C    7  px     Val( 2p)     1.04281       0.00315
   114    C    7  px     Ryd( 3p)     0.00181       0.87515
   115    C    7  px     Ryd( 4p)     0.00007       3.04709
   116    C    7  py     Val( 2p)     1.05506       0.00199
   117    C    7  py     Ryd( 3p)     0.00173       0.85426
   118    C    7  py     Ryd( 4p)     0.00008       3.01723
   119    C    7  pz     Val( 2p)     1.12312       0.00543
   120    C    7  pz     Ryd( 3p)     0.00293       0.86325
   121    C    7  pz     Ryd( 4p)     0.00007       3.02255
   122    C    7  dxy    Ryd( 3d)     0.00078       2.34444
   123    C    7  dxz    Ryd( 3d)     0.00069       2.15697
   124    C    7  dyz    Ryd( 3d)     0.00089       2.31976
   125    C    7  dx2y2  Ryd( 3d)     0.00041       2.03629
   126    C    7  dz2    Ryd( 3d)     0.00066       2.10872

   127    C    8  S      Cor( 1S)     1.99926      -9.94532
   128    C    8  S      Val( 2S)     1.07562      -0.15349
   129    C    8  S      Ryd( 3S)     0.00106       1.12396
   130    C    8  S      Ryd( 4S)     0.00001      23.54923
   131    C    8  px     Val( 2p)     1.12187      -0.00802
   132    C    8  px     Ryd( 3p)     0.00205       0.64569
   133    C    8  px     Ryd( 4p)     0.00008       3.22227
   134    C    8  py     Val( 2p)     1.16633      -0.00855
   135    C    8  py     Ryd( 3p)     0.00281       0.68924
   136    C    8  py     Ryd( 4p)     0.00005       3.22272
   137    C    8  pz     Val( 2p)     1.19605      -0.01068
   138    C    8  pz     Ryd( 3p)     0.00221       0.64385
   139    C    8  pz     Ryd( 4p)     0.00005       3.22482
   140    C    8  dxy    Ryd( 3d)     0.00087       2.29020
   141    C    8  dxz    Ryd( 3d)     0.00068       2.12203
   142    C    8  dyz    Ryd( 3d)     0.00104       2.26068
   143    C    8  dx2y2  Ryd( 3d)     0.00048       2.00754
   144    C    8  dz2    Ryd( 3d)     0.00040       2.07645

   145    C    9  S      Cor( 1S)     1.99925      -9.92570
   146    C    9  S      Val( 2S)     1.07268      -0.13408
   147    C    9  S      Ryd( 3S)     0.00117       1.10392
   148    C    9  S      Ryd( 4S)     0.00001      23.56372
   149    C    9  px     Val( 2p)     1.20496       0.00732
   150    C    9  px     Ryd( 3p)     0.00344       0.74389
   151    C    9  px     Ryd( 4p)     0.00004       3.23068
   152    C    9  py     Val( 2p)     1.13190       0.00806
   153    C    9  py     Ryd( 3p)     0.00345       0.66293
   154    C    9  py     Ryd( 4p)     0.00008       3.28249
   155    C    9  pz     Val( 2p)     1.14994       0.01135
   156    C    9  pz     Ryd( 3p)     0.00238       0.64720
   157    C    9  pz     Ryd( 4p)     0.00007       3.19067
   158    C    9  dxy    Ryd( 3d)     0.00101       2.32169
   159    C    9  dxz    Ryd( 3d)     0.00084       2.17535
   160    C    9  dyz    Ryd( 3d)     0.00071       2.33260
   161    C    9  dx2y2  Ryd( 3d)     0.00024       1.99435
   162    C    9  dz2    Ryd( 3d)     0.00056       2.06662

   163    C   10  S      Cor( 1S)     1.99926      -9.95875
   164    C   10  S      Val( 2S)     1.07834      -0.16868
   165    C   10  S      Ryd( 3S)     0.00075       1.06987
   166    C   10  S      Ryd( 4S)     0.00001      23.53542
   167    C   10  px     Val( 2p)     1.18183      -0.02088
   168    C   10  px     Ryd( 3p)     0.00215       0.64817
   169    C   10  px     Ryd( 4p)     0.00003       3.21502
   170    C   10  py     Val( 2p)     1.13143      -0.01959
   171    C   10  py     Ryd( 3p)     0.00138       0.61942
   172    C   10  py     Ryd( 4p)     0.00007       3.21331
   173    C   10  pz     Val( 2p)     1.17014      -0.02353
   174    C   10  pz     Ryd( 3p)     0.00229       0.65714
   175    C   10  pz     Ryd( 4p)     0.00004       3.21192
   176    C   10  dxy    Ryd( 3d)     0.00107       2.27122
   177    C   10  dxz    Ryd( 3d)     0.00102       2.25161
   178    C   10  dyz    Ryd( 3d)     0.00079       2.23061
   179    C   10  dx2y2  Ryd( 3d)     0.00023       1.93927
   180    C   10  dz2    Ryd( 3d)     0.00034       1.97781

   181    C   11  S      Cor( 1S)     1.99920      -9.97510
   182    C   11  S      Val( 2S)     0.95996      -0.12448
   183    C   11  S      Ryd( 3S)     0.00121       1.16899
   184    C   11  S      Ryd( 4S)     0.00001      23.68322
   185    C   11  px     Val( 2p)     1.06754      -0.00545
   186    C   11  px     Ryd( 3p)     0.00211       0.80929
   187    C   11  px     Ryd( 4p)     0.00012       3.14607
   188    C   11  py     Val( 2p)     1.06887      -0.00516
   189    C   11  py     Ryd( 3p)     0.00233       0.84434
   190    C   11  py     Ryd( 4p)     0.00010       3.14271
   191    C   11  pz     Val( 2p)     1.07860      -0.00521
   192    C   11  pz     Ryd( 3p)     0.00247       0.80281
   193    C   11  pz     Ryd( 4p)     0.00011       3.16156
   194    C   11  dxy    Ryd( 3d)     0.00087       2.32323
   195    C   11  dxz    Ryd( 3d)     0.00103       2.36085
   196    C   11  dyz    Ryd( 3d)     0.00098       2.33091
   197    C   11  dx2y2  Ryd( 3d)     0.00040       1.99483
   198    C   11  dz2    Ryd( 3d)     0.00036       1.97051

   199    C   12  S      Cor( 1S)     1.99922      -9.94775
   200    C   12  S      Val( 2S)     1.06919      -0.15474
   201    C   12  S      Ryd( 3S)     0.00111       1.18570
   202    C   12  S      Ryd( 4S)     0.00001      23.56733
   203    C   12  px     Val( 2p)     1.15399      -0.01868
   204    C   12  px     Ryd( 3p)     0.00325       0.76741
   205    C   12  px     Ryd( 4p)     0.00005       3.23142
   206    C   12  py     Val( 2p)     1.21003      -0.02020
   207    C   12  py     Ryd( 3p)     0.00320       0.73130
   208    C   12  py     Ryd( 4p)     0.00004       3.19570
   209    C   12  pz     Val( 2p)     1.14547      -0.01492
   210    C   12  pz     Ryd( 3p)     0.00161       0.72252
   211    C   12  pz     Ryd( 4p)     0.00007       3.22909
   212    C   12  dxy    Ryd( 3d)     0.00082       2.20560
   213    C   12  dxz    Ryd( 3d)     0.00068       2.28523
   214    C   12  dyz    Ryd( 3d)     0.00117       2.34416
   215    C   12  dx2y2  Ryd( 3d)     0.00047       2.07821
   216    C   12  dz2    Ryd( 3d)     0.00038       1.98336

   217    C   13  S      Cor( 1S)     1.99923      -9.94526
   218    C   13  S      Val( 2S)     1.07093      -0.15050
   219    C   13  S      Ryd( 3S)     0.00093       1.19836
   220    C   13  S      Ryd( 4S)     0.00001      23.57645
   221    C   13  px     Val( 2p)     1.13467      -0.01044
   222    C   13  px     Ryd( 3p)     0.00173       0.67910
   223    C   13  px     Ryd( 4p)     0.00015       3.17573
   224    C   13  py     Val( 2p)     1.17347      -0.01009
   225    C   13  py     Ryd( 3p)     0.00254       0.77290
   226    C   13  py     Ryd( 4p)     0.00006       3.20453
   227    C   13  pz     Val( 2p)     1.18399      -0.01090
   228    C   13  pz     Ryd( 3p)     0.00220       0.72614
   229    C   13  pz     Ryd( 4p)     0.00010       3.17968
   230    C   13  dxy    Ryd( 3d)     0.00075       2.27739
   231    C   13  dxz    Ryd( 3d)     0.00103       2.33239
   232    C   13  dyz    Ryd( 3d)     0.00097       2.26082
   233    C   13  dx2y2  Ryd( 3d)     0.00044       2.03813
   234    C   13  dz2    Ryd( 3d)     0.00020       1.94558

   235    C   14  S      Cor( 1S)     1.99931      -9.97548
   236    C   14  S      Val( 2S)     1.08760      -0.18557
   237    C   14  S      Ryd( 3S)     0.00124       0.94896
   238    C   14  S      Ryd( 4S)     0.00000      23.61454
   239    C   14  px     Val( 2p)     1.16131      -0.03107
   240    C   14  px     Ryd( 3p)     0.00104       0.63775
   241    C   14  px     Ryd( 4p)     0.00005       3.18803
   242    C   14  py     Val( 2p)     1.16254      -0.03064
   243    C   14  py     Ryd( 3p)     0.00087       0.58776
   244    C   14  py     Ryd( 4p)     0.00005       3.17621
   245    C   14  pz     Val( 2p)     1.14541      -0.03064
   246    C   14  pz     Ryd( 3p)     0.00092       0.61324
   247    C   14  pz     Ryd( 4p)     0.00008       3.10309
   248    C   14  dxy    Ryd( 3d)     0.00033       2.01140
   249    C   14  dxz    Ryd( 3d)     0.00034       2.05869
   250    C   14  dyz    Ryd( 3d)     0.00047       2.10978
   251    C   14  dx2y2  Ryd( 3d)     0.00097       2.25493
   252    C   14  dz2    Ryd( 3d)     0.00106       2.19728

   253    C   15  S      Cor( 1S)     1.99931      -9.97658
   254    C   15  S      Val( 2S)     1.08845      -0.18718
   255    C   15  S      Ryd( 3S)     0.00137       0.95454
   256    C   15  S      Ryd( 4S)     0.00000      23.59228
   257    C   15  px     Val( 2p)     1.16192      -0.03071
   258    C   15  px     Ryd( 3p)     0.00085       0.59783
   259    C   15  px     Ryd( 4p)     0.00006       3.20238
   260    C   15  py     Val( 2p)     1.16840      -0.03217
   261    C   15  py     Ryd( 3p)     0.00093       0.61981
   262    C   15  py     Ryd( 4p)     0.00007       3.18323
   263    C   15  pz     Val( 2p)     1.14139      -0.03211
   264    C   15  pz     Ryd( 3p)     0.00101       0.60496
   265    C   15  pz     Ryd( 4p)     0.00007       3.18164
   266    C   15  dxy    Ryd( 3d)     0.00030       2.01325
   267    C   15  dxz    Ryd( 3d)     0.00032       2.05088
   268    C   15  dyz    Ryd( 3d)     0.00048       2.08866
   269    C   15  dx2y2  Ryd( 3d)     0.00117       2.24537
   270    C   15  dz2    Ryd( 3d)     0.00088       2.23335

   271    C   16  S      Cor( 1S)     1.99928      -9.97326
   272    C   16  S      Val( 2S)     1.08342      -0.18149
   273    C   16  S      Ryd( 3S)     0.00089       0.96805
   274    C   16  S      Ryd( 4S)     0.00000      23.57681
   275    C   16  px     Val( 2p)     1.13636      -0.03210
   276    C   16  px     Ryd( 3p)     0.00176       0.60988
   277    C   16  px     Ryd( 4p)     0.00006       3.18225
   278    C   16  py     Val( 2p)     1.12667      -0.03001
   279    C   16  py     Ryd( 3p)     0.00087       0.57795
   280    C   16  py     Ryd( 4p)     0.00011       3.15721
   281    C   16  pz     Val( 2p)     1.20243      -0.03208
   282    C   16  pz     Ryd( 3p)     0.00123       0.62632
   283    C   16  pz     Ryd( 4p)     0.00002       3.17907
   284    C   16  dxy    Ryd( 3d)     0.00074       2.28271
   285    C   16  dxz    Ryd( 3d)     0.00079       2.13968
   286    C   16  dyz    Ryd( 3d)     0.00053       2.03113
   287    C   16  dx2y2  Ryd( 3d)     0.00060       2.03961
   288    C   16  dz2    Ryd( 3d)     0.00075       2.17110

   289    C   17  S      Cor( 1S)     1.99916      -9.98491
   290    C   17  S      Val( 2S)     1.04221      -0.16648
   291    C   17  S      Ryd( 3S)     0.00199       1.15360
   292    C   17  S      Ryd( 4S)     0.00001      23.59122
   293    C   17  px     Val( 2p)     1.08281      -0.03459
   294    C   17  px     Ryd( 3p)     0.00200       0.73940
   295    C   17  px     Ryd( 4p)     0.00015       3.09494
   296    C   17  py     Val( 2p)     1.13222      -0.03358
   297    C   17  py     Ryd( 3p)     0.00209       0.75108
   298    C   17  py     Ryd( 4p)     0.00013       3.02917
   299    C   17  pz     Val( 2p)     1.19028      -0.03634
   300    C   17  pz     Ryd( 3p)     0.00398       0.81168
   301    C   17  pz     Ryd( 4p)     0.00010       3.03983
   302    C   17  dxy    Ryd( 3d)     0.00067       2.32531
   303    C   17  dxz    Ryd( 3d)     0.00081       2.13837
   304    C   17  dyz    Ryd( 3d)     0.00063       2.05987
   305    C   17  dx2y2  Ryd( 3d)     0.00066       2.12264
   306    C   17  dz2    Ryd( 3d)     0.00080       2.25650

   307    C   18  S      Cor( 1S)     1.99937     -10.08259
   308    C   18  S      Val( 2S)     0.75511      -0.03042
   309    C   18  S      Ryd( 3S)     0.00626       0.79684
   310    C   18  S      Ryd( 4S)     0.00007      22.96385
   311    C   18  px     Val( 2p)     0.89099       0.01331
   312    C   18  px     Ryd( 3p)     0.01198       1.02625
   313    C   18  px     Ryd( 4p)     0.00018       2.53297
   314    C   18  py     Val( 2p)     0.78400       0.00980
   315    C   18  py     Ryd( 3p)     0.00982       0.84238
   316    C   18  py     Ryd( 4p)     0.00013       2.66668
   317    C   18  pz     Val( 2p)     0.83031       0.02781
   318    C   18  pz     Ryd( 3p)     0.00787       0.95734
   319    C   18  pz     Ryd( 4p)     0.00025       2.58901
   320    C   18  dxy    Ryd( 3d)     0.00155       2.21039
   321    C   18  dxz    Ryd( 3d)     0.00188       2.28018
   322    C   18  dyz    Ryd( 3d)     0.00187       2.23431
   323    C   18  dx2y2  Ryd( 3d)     0.00320       1.96107
   324    C   18  dz2    Ryd( 3d)     0.00310       2.10609

   325    N   19  S      Cor( 1S)     1.99931     -14.09559
   326    N   19  S      Val( 2S)     1.31766      -0.49237
   327    N   19  S      Ryd( 3S)     0.00096       1.42443
   328    N   19  S      Ryd( 4S)     0.00000      35.39709
   329    N   19  px     Val( 2p)     1.48234      -0.17602
   330    N   19  px     Ryd( 3p)     0.00283       0.99644
   331    N   19  px     Ryd( 4p)     0.00003       4.25873
   332    N   19  py     Val( 2p)     1.51990      -0.18276
   333    N   19  py     Ryd( 3p)     0.00213       0.94257
   334    N   19  py     Ryd( 4p)     0.00003       4.24998
   335    N   19  pz     Val( 2p)     1.47421      -0.19316
   336    N   19  pz     Ryd( 3p)     0.00245       0.81995
   337    N   19  pz     Ryd( 4p)     0.00009       4.26785
   338    N   19  dxy    Ryd( 3d)     0.00048       2.65592
   339    N   19  dxz    Ryd( 3d)     0.00051       2.67476
   340    N   19  dyz    Ryd( 3d)     0.00053       2.73945
   341    N   19  dx2y2  Ryd( 3d)     0.00052       2.60433
   342    N   19  dz2    Ryd( 3d)     0.00079       2.64744

   343    O   20  S      Cor( 1S)     1.99977     -18.75504
   344    O   20  S      Val( 2S)     1.69937      -0.79337
   345    O   20  S      Ryd( 3S)     0.00044       2.21440
   346    O   20  S      Ryd( 4S)     0.00000      49.54931
   347    O   20  px     Val( 2p)     1.68003      -0.18774
   348    O   20  px     Ryd( 3p)     0.00138       1.06865
   349    O   20  px     Ryd( 4p)     0.00003       5.10942
   350    O   20  py     Val( 2p)     1.55096      -0.18945
   351    O   20  py     Ryd( 3p)     0.00082       1.01420
   352    O   20  py     Ryd( 4p)     0.00004       5.13130
   353    O   20  pz     Val( 2p)     1.71866      -0.17939
   354    O   20  pz     Ryd( 3p)     0.00160       1.08416
   355    O   20  pz     Ryd( 4p)     0.00002       5.03541
   356    O   20  dxy    Ryd( 3d)     0.00109       3.44638
   357    O   20  dxz    Ryd( 3d)     0.00082       3.21885
   358    O   20  dyz    Ryd( 3d)     0.00082       3.25970
   359    O   20  dx2y2  Ryd( 3d)     0.00123       3.19226
   360    O   20  dz2    Ryd( 3d)     0.00069       3.13945

   361    C   21  S      Cor( 1S)     1.99930      -9.98087
   362    C   21  S      Val( 2S)     1.08064      -0.19007
   363    C   21  S      Ryd( 3S)     0.00054       0.98634
   364    C   21  S      Ryd( 4S)     0.00001      23.56399
   365    C   21  px     Val( 2p)     1.18086      -0.04082
   366    C   21  px     Ryd( 3p)     0.00094       0.57337
   367    C   21  px     Ryd( 4p)     0.00004       3.16366
   368    C   21  py     Val( 2p)     1.17830      -0.04088
   369    C   21  py     Ryd( 3p)     0.00165       0.63771
   370    C   21  py     Ryd( 4p)     0.00006       3.15764
   371    C   21  pz     Val( 2p)     1.11555      -0.04126
   372    C   21  pz     Ryd( 3p)     0.00159       0.65933
   373    C   21  pz     Ryd( 4p)     0.00010       3.16331
   374    C   21  dxy    Ryd( 3d)     0.00060       2.05816
   375    C   21  dxz    Ryd( 3d)     0.00024       1.96596
   376    C   21  dyz    Ryd( 3d)     0.00086       2.26706
   377    C   21  dx2y2  Ryd( 3d)     0.00085       2.17118
   378    C   21  dz2    Ryd( 3d)     0.00085       2.17468

   379    C   22  S      Cor( 1S)     1.99916      -9.98608
   380    C   22  S      Val( 2S)     1.00186      -0.15085
   381    C   22  S      Ryd( 3S)     0.00142       1.10372
   382    C   22  S      Ryd( 4S)     0.00001      23.51564
   383    C   22  px     Val( 2p)     1.18622      -0.03634
   384    C   22  px     Ryd( 3p)     0.00431       0.77376
   385    C   22  px     Ryd( 4p)     0.00005       3.03452
   386    C   22  py     Val( 2p)     1.13841      -0.03376
   387    C   22  py     Ryd( 3p)     0.00160       0.66501
   388    C   22  py     Ryd( 4p)     0.00007       3.02858
   389    C   22  pz     Val( 2p)     1.04617      -0.03087
   390    C   22  pz     Ryd( 3p)     0.00189       0.74336
   391    C   22  pz     Ryd( 4p)     0.00014       3.08015
   392    C   22  dxy    Ryd( 3d)     0.00084       2.16201
   393    C   22  dxz    Ryd( 3d)     0.00041       2.00213
   394    C   22  dyz    Ryd( 3d)     0.00068       2.31265
   395    C   22  dx2y2  Ryd( 3d)     0.00070       2.12851
   396    C   22  dz2    Ryd( 3d)     0.00091       2.24454

   397    C   23  S      Cor( 1S)     1.99898      -9.98593
   398    C   23  S      Val( 2S)     0.86397      -0.05716
   399    C   23  S      Ryd( 3S)     0.00139       0.92450
   400    C   23  S      Ryd( 4S)     0.00002      23.14742
   401    C   23  px     Val( 2p)     1.06401      -0.01476
   402    C   23  px     Ryd( 3p)     0.00287       0.94201
   403    C   23  px     Ryd( 4p)     0.00013       3.23122
   404    C   23  py     Val( 2p)     1.04910      -0.01840
   405    C   23  py     Ryd( 3p)     0.00383       1.02154
   406    C   23  py     Ryd( 4p)     0.00008       3.17482
   407    C   23  pz     Val( 2p)     1.05392      -0.00980
   408    C   23  pz     Ryd( 3p)     0.00502       1.18065
   409    C   23  pz     Ryd( 4p)     0.00010       3.29265
   410    C   23  dxy    Ryd( 3d)     0.00059       2.30385
   411    C   23  dxz    Ryd( 3d)     0.00062       2.31507
   412    C   23  dyz    Ryd( 3d)     0.00056       2.20577
   413    C   23  dx2y2  Ryd( 3d)     0.00062       1.95906
   414    C   23  dz2    Ryd( 3d)     0.00070       2.16673

   415    C   24  S      Cor( 1S)     1.99898      -9.97850
   416    C   24  S      Val( 2S)     0.92959      -0.08447
   417    C   24  S      Ryd( 3S)     0.00154       1.06146
   418    C   24  S      Ryd( 4S)     0.00002      23.15001
   419    C   24  px     Val( 2p)     1.10395      -0.02247
   420    C   24  px     Ryd( 3p)     0.00308       1.04330
   421    C   24  px     Ryd( 4p)     0.00008       2.98379
   422    C   24  py     Val( 2p)     1.05465      -0.01978
   423    C   24  py     Ryd( 3p)     0.00241       0.85832
   424    C   24  py     Ryd( 4p)     0.00012       3.03822
   425    C   24  pz     Val( 2p)     1.10677      -0.01342
   426    C   24  pz     Ryd( 3p)     0.00386       1.15674
   427    C   24  pz     Ryd( 4p)     0.00010       3.06093
   428    C   24  dxy    Ryd( 3d)     0.00051       2.30367
   429    C   24  dxz    Ryd( 3d)     0.00076       2.18951
   430    C   24  dyz    Ryd( 3d)     0.00047       2.34255
   431    C   24  dx2y2  Ryd( 3d)     0.00061       1.96441
   432    C   24  dz2    Ryd( 3d)     0.00054       2.09510

   433    C   25  S      Cor( 1S)     1.99900      -9.98255
   434    C   25  S      Val( 2S)     0.93625      -0.08973
   435    C   25  S      Ryd( 3S)     0.00132       1.11632
   436    C   25  S      Ryd( 4S)     0.00002      23.25627
   437    C   25  px     Val( 2p)     1.10575      -0.01534
   438    C   25  px     Ryd( 3p)     0.00385       1.09014
   439    C   25  px     Ryd( 4p)     0.00007       3.08493
   440    C   25  py     Val( 2p)     1.08880      -0.02245
   441    C   25  py     Ryd( 3p)     0.00376       1.09840
   442    C   25  py     Ryd( 4p)     0.00007       3.07566
   443    C   25  pz     Val( 2p)     1.04890      -0.01022
   444    C   25  pz     Ryd( 3p)     0.00273       0.93186
   445    C   25  pz     Ryd( 4p)     0.00010       3.18885
   446    C   25  dxy    Ryd( 3d)     0.00079       2.18948
   447    C   25  dxz    Ryd( 3d)     0.00053       2.33874
   448    C   25  dyz    Ryd( 3d)     0.00057       2.30757
   449    C   25  dx2y2  Ryd( 3d)     0.00046       1.94297
   450    C   25  dz2    Ryd( 3d)     0.00067       2.10783

   451    C   26  S      Cor( 1S)     1.99902      -9.97233
   452    C   26  S      Val( 2S)     0.94083      -0.09027
   453    C   26  S      Ryd( 3S)     0.00211       1.14007
   454    C   26  S      Ryd( 4S)     0.00002      23.22557
   455    C   26  px     Val( 2p)     1.10356      -0.02915
   456    C   26  px     Ryd( 3p)     0.00505       1.09522
   457    C   26  px     Ryd( 4p)     0.00008       3.10837
   458    C   26  py     Val( 2p)     1.13233      -0.01325
   459    C   26  py     Ryd( 3p)     0.00427       1.07982
   460    C   26  py     Ryd( 4p)     0.00011       3.09593
   461    C   26  pz     Val( 2p)     1.06422      -0.01616
   462    C   26  pz     Ryd( 3p)     0.00376       0.90524
   463    C   26  pz     Ryd( 4p)     0.00013       3.18042
   464    C   26  dxy    Ryd( 3d)     0.00067       2.19095
   465    C   26  dxz    Ryd( 3d)     0.00064       2.33312
   466    C   26  dyz    Ryd( 3d)     0.00053       2.32317
   467    C   26  dx2y2  Ryd( 3d)     0.00064       1.96358
   468    C   26  dz2    Ryd( 3d)     0.00057       2.11868

   469    C   27  S      Cor( 1S)     1.99899      -9.98151
   470    C   27  S      Val( 2S)     0.94198      -0.09501
   471    C   27  S      Ryd( 3S)     0.00132       1.14426
   472    C   27  S      Ryd( 4S)     0.00003      23.18948
   473    C   27  px     Val( 2p)     1.11341      -0.02552
   474    C   27  px     Ryd( 3p)     0.00300       1.15052
   475    C   27  px     Ryd( 4p)     0.00008       3.03194
   476    C   27  py     Val( 2p)     1.06061      -0.02817
   477    C   27  py     Ryd( 3p)     0.00286       0.91266
   478    C   27  py     Ryd( 4p)     0.00013       3.05352
   479    C   27  pz     Val( 2p)     1.13251      -0.01254
   480    C   27  pz     Ryd( 3p)     0.00394       1.22869
   481    C   27  pz     Ryd( 4p)     0.00010       3.09920
   482    C   27  dxy    Ryd( 3d)     0.00057       2.35097
   483    C   27  dxz    Ryd( 3d)     0.00072       2.20967
   484    C   27  dyz    Ryd( 3d)     0.00043       2.28928
   485    C   27  dx2y2  Ryd( 3d)     0.00051       1.92741
   486    C   27  dz2    Ryd( 3d)     0.00063       2.15410

   487    C   28  S      Cor( 1S)     1.99870     -10.05488
   488    C   28  S      Val( 2S)     0.81183      -0.06058
   489    C   28  S      Ryd( 3S)     0.00193       1.15127
   490    C   28  S      Ryd( 4S)     0.00004      22.51585
   491    C   28  px     Val( 2p)     1.05018      -0.02904
   492    C   28  px     Ryd( 3p)     0.00300       1.12236
   493    C   28  px     Ryd( 4p)     0.00014       2.82746
   494    C   28  py     Val( 2p)     0.91257      -0.02020
   495    C   28  py     Ryd( 3p)     0.00587       1.01441
   496    C   28  py     Ryd( 4p)     0.00012       2.69188
   497    C   28  pz     Val( 2p)     0.86997      -0.00795
   498    C   28  pz     Ryd( 3p)     0.00463       1.09890
   499    C   28  pz     Ryd( 4p)     0.00017       2.83706
   500    C   28  dxy    Ryd( 3d)     0.00082       2.30362
   501    C   28  dxz    Ryd( 3d)     0.00130       2.30930
   502    C   28  dyz    Ryd( 3d)     0.00160       2.18633
   503    C   28  dx2y2  Ryd( 3d)     0.00120       1.91344
   504    C   28  dz2    Ryd( 3d)     0.00203       2.14743

   505    O   29  S      Cor( 1S)     1.99974     -18.88576
   506    O   29  S      Val( 2S)     1.64892      -0.85381
   507    O   29  S      Ryd( 3S)     0.00036       2.13270
   508    O   29  S      Ryd( 4S)     0.00000      49.64863
   509    O   29  px     Val( 2p)     1.68434      -0.26487
   510    O   29  px     Ryd( 3p)     0.00139       1.10788
   511    O   29  px     Ryd( 4p)     0.00003       5.15298
   512    O   29  py     Val( 2p)     1.78061      -0.27434
   513    O   29  py     Ryd( 3p)     0.00175       0.96706
   514    O   29  py     Ryd( 4p)     0.00002       5.02310
   515    O   29  pz     Val( 2p)     1.57040      -0.26482
   516    O   29  pz     Ryd( 3p)     0.00173       1.00705
   517    O   29  pz     Ryd( 4p)     0.00002       5.18730
   518    O   29  dxy    Ryd( 3d)     0.00072       3.09840
   519    O   29  dxz    Ryd( 3d)     0.00101       3.38101
   520    O   29  dyz    Ryd( 3d)     0.00074       3.42853
   521    O   29  dx2y2  Ryd( 3d)     0.00122       3.26078
   522    O   29  dz2    Ryd( 3d)     0.00042       3.18275

   523    C   30  S      Cor( 1S)     1.99928      -9.95083
   524    C   30  S      Val( 2S)     1.08269      -0.15907
   525    C   30  S      Ryd( 3S)     0.00080       1.00715
   526    C   30  S      Ryd( 4S)     0.00001      23.58614
   527    C   30  px     Val( 2p)     1.20008      -0.01240
   528    C   30  px     Ryd( 3p)     0.00084       0.62067
   529    C   30  px     Ryd( 4p)     0.00002       3.18776
   530    C   30  py     Val( 2p)     1.14552      -0.00992
   531    C   30  py     Ryd( 3p)     0.00188       0.66930
   532    C   30  py     Ryd( 4p)     0.00006       3.21289
   533    C   30  pz     Val( 2p)     1.11367      -0.00723
   534    C   30  pz     Ryd( 3p)     0.00080       0.57799
   535    C   30  pz     Ryd( 4p)     0.00009       3.17378
   536    C   30  dxy    Ryd( 3d)     0.00036       2.00051
   537    C   30  dxz    Ryd( 3d)     0.00097       2.22010
   538    C   30  dyz    Ryd( 3d)     0.00058       2.22306
   539    C   30  dx2y2  Ryd( 3d)     0.00095       2.24756
   540    C   30  dz2    Ryd( 3d)     0.00052       2.07411

   541    C   31  S      Cor( 1S)     1.99915      -9.94947
   542    C   31  S      Val( 2S)     0.99953      -0.11460
   543    C   31  S      Ryd( 3S)     0.00125       1.10597
   544    C   31  S      Ryd( 4S)     0.00001      23.55181
   545    C   31  px     Val( 2p)     1.18725      -0.00128
   546    C   31  px     Ryd( 3p)     0.00651       0.82776
   547    C   31  px     Ryd( 4p)     0.00006       3.10963
   548    C   31  py     Val( 2p)     1.07307       0.00357
   549    C   31  py     Ryd( 3p)     0.00271       0.68888
   550    C   31  py     Ryd( 4p)     0.00016       3.18132
   551    C   31  pz     Val( 2p)     1.11096      -0.00644
   552    C   31  pz     Ryd( 3p)     0.00130       0.66627
   553    C   31  pz     Ryd( 4p)     0.00012       3.14625
   554    C   31  dxy    Ryd( 3d)     0.00041       2.11099
   555    C   31  dxz    Ryd( 3d)     0.00096       2.19888
   556    C   31  dyz    Ryd( 3d)     0.00078       2.27305
   557    C   31  dx2y2  Ryd( 3d)     0.00100       2.33722
   558    C   31  dz2    Ryd( 3d)     0.00048       2.07301

   559    C   32  S      Cor( 1S)     1.99896      -9.93942
   560    C   32  S      Val( 2S)     0.85898      -0.00886
   561    C   32  S      Ryd( 3S)     0.00173       1.04377
   562    C   32  S      Ryd( 4S)     0.00002      23.29078
   563    C   32  px     Val( 2p)     1.09013       0.04290
   564    C   32  px     Ryd( 3p)     0.00363       1.07442
   565    C   32  px     Ryd( 4p)     0.00018       3.53580
   566    C   32  py     Val( 2p)     1.05021       0.03993
   567    C   32  py     Ryd( 3p)     0.00558       1.26224
   568    C   32  py     Ryd( 4p)     0.00013       3.47984
   569    C   32  pz     Val( 2p)     1.00615       0.00200
   570    C   32  pz     Ryd( 3p)     0.00448       0.83537
   571    C   32  pz     Ryd( 4p)     0.00005       3.01771
   572    C   32  dxy    Ryd( 3d)     0.00079       2.59095
   573    C   32  dxz    Ryd( 3d)     0.00065       1.89447
   574    C   32  dyz    Ryd( 3d)     0.00058       1.96401
   575    C   32  dx2y2  Ryd( 3d)     0.00076       2.59424
   576    C   32  dz2    Ryd( 3d)     0.00042       2.12423

   577    C   33  S      Cor( 1S)     1.99897      -9.93174
   578    C   33  S      Val( 2S)     0.93126      -0.04174
   579    C   33  S      Ryd( 3S)     0.00168       1.05542
   580    C   33  S      Ryd( 4S)     0.00001      23.18294
   581    C   33  px     Val( 2p)     1.16023       0.04379
   582    C   33  px     Ryd( 3p)     0.00634       1.31141
   583    C   33  px     Ryd( 4p)     0.00008       2.94587
   584    C   33  py     Val( 2p)     1.07598       0.03516
   585    C   33  py     Ryd( 3p)     0.00391       1.00564
   586    C   33  py     Ryd( 4p)     0.00012       3.07103
   587    C   33  pz     Val( 2p)     1.04852      -0.00192
   588    C   33  pz     Ryd( 3p)     0.00176       0.74108
   589    C   33  pz     Ryd( 4p)     0.00007       2.83448
   590    C   33  dxy    Ryd( 3d)     0.00064       2.52093
   591    C   33  dxz    Ryd( 3d)     0.00040       1.90791
   592    C   33  dyz    Ryd( 3d)     0.00046       2.17165
   593    C   33  dx2y2  Ryd( 3d)     0.00079       2.43729
   594    C   33  dz2    Ryd( 3d)     0.00055       1.99462

   595    C   34  S      Cor( 1S)     1.99895      -9.92544
   596    C   34  S      Val( 2S)     0.93104      -0.03336
   597    C   34  S      Ryd( 3S)     0.00143       1.17136
   598    C   34  S      Ryd( 4S)     0.00002      23.24440
   599    C   34  px     Val( 2p)     1.12321       0.04834
   600    C   34  px     Ryd( 3p)     0.00360       1.14650
   601    C   34  px     Ryd( 4p)     0.00011       3.30388
   602    C   34  py     Val( 2p)     1.11184       0.03942
   603    C   34  py     Ryd( 3p)     0.00539       1.12603
   604    C   34  py     Ryd( 4p)     0.00008       3.21000
   605    C   34  pz     Val( 2p)     1.05156       0.00153
   606    C   34  pz     Ryd( 3p)     0.00156       0.83260
   607    C   34  pz     Ryd( 4p)     0.00005       2.97886
   608    C   34  dxy    Ryd( 3d)     0.00076       2.46257
   609    C   34  dxz    Ryd( 3d)     0.00053       1.91802
   610    C   34  dyz    Ryd( 3d)     0.00046       2.19173
   611    C   34  dx2y2  Ryd( 3d)     0.00062       2.55816
   612    C   34  dz2    Ryd( 3d)     0.00056       2.04934

   613    C   35  S      Cor( 1S)     1.99909      -9.93574
   614    C   35  S      Val( 2S)     0.94166      -0.04994
   615    C   35  S      Ryd( 3S)     0.00116       1.08858
   616    C   35  S      Ryd( 4S)     0.00002      23.14038
   617    C   35  px     Val( 2p)     1.12366       0.05095
   618    C   35  px     Ryd( 3p)     0.00511       1.17643
   619    C   35  px     Ryd( 4p)     0.00009       3.10113
   620    C   35  py     Val( 2p)     1.09207       0.03632
   621    C   35  py     Ryd( 3p)     0.00311       1.19593
   622    C   35  py     Ryd( 4p)     0.00008       3.06263
   623    C   35  pz     Val( 2p)     1.03085       0.00512
   624    C   35  pz     Ryd( 3p)     0.00217       0.82796
   625    C   35  pz     Ryd( 4p)     0.00004       2.84175
   626    C   35  dxy    Ryd( 3d)     0.00078       2.38274
   627    C   35  dxz    Ryd( 3d)     0.00058       1.97576
   628    C   35  dyz    Ryd( 3d)     0.00051       2.13599
   629    C   35  dx2y2  Ryd( 3d)     0.00063       2.51619
   630    C   35  dz2    Ryd( 3d)     0.00045       1.98463

   631    C   36  S      Cor( 1S)     1.99901      -9.91064
   632    C   36  S      Val( 2S)     0.92976      -0.01280
   633    C   36  S      Ryd( 3S)     0.00177       1.11162
   634    C   36  S      Ryd( 4S)     0.00002      23.18536
   635    C   36  px     Val( 2p)     1.18569       0.06995
   636    C   36  px     Ryd( 3p)     0.00655       1.34729
   637    C   36  px     Ryd( 4p)     0.00009       3.34993
   638    C   36  py     Val( 2p)     1.03794       0.05790
   639    C   36  py     Ryd( 3p)     0.00334       1.07841
   640    C   36  py     Ryd( 4p)     0.00012       3.28203
   641    C   36  pz     Val( 2p)     0.97939       0.02690
   642    C   36  pz     Ryd( 3p)     0.00254       0.87543
   643    C   36  pz     Ryd( 4p)     0.00005       3.06400
   644    C   36  dxy    Ryd( 3d)     0.00066       2.51014
   645    C   36  dxz    Ryd( 3d)     0.00068       2.05677
   646    C   36  dyz    Ryd( 3d)     0.00052       2.23570
   647    C   36  dx2y2  Ryd( 3d)     0.00068       2.48522
   648    C   36  dz2    Ryd( 3d)     0.00046       2.00653

   649    C   37  S      Cor( 1S)     1.99906      -9.92105
   650    C   37  S      Val( 2S)     0.94062      -0.03332
   651    C   37  S      Ryd( 3S)     0.00151       1.09857
   652    C   37  S      Ryd( 4S)     0.00001      23.29823
   653    C   37  px     Val( 2p)     1.07119       0.06569
   654    C   37  px     Ryd( 3p)     0.00400       1.10968
   655    C   37  px     Ryd( 4p)     0.00013       3.23178
   656    C   37  py     Val( 2p)     1.11906       0.04500
   657    C   37  py     Ryd( 3p)     0.00473       1.26606
   658    C   37  py     Ryd( 4p)     0.00007       3.09071
   659    C   37  pz     Val( 2p)     1.04250       0.02042
   660    C   37  pz     Ryd( 3p)     0.00257       0.89855
   661    C   37  pz     Ryd( 4p)     0.00003       2.92855
   662    C   37  dxy    Ryd( 3d)     0.00068       2.44795
   663    C   37  dxz    Ryd( 3d)     0.00055       2.07510
   664    C   37  dyz    Ryd( 3d)     0.00064       2.19403
   665    C   37  dx2y2  Ryd( 3d)     0.00072       2.46348
   666    C   37  dz2    Ryd( 3d)     0.00041       1.98093

   667    C   38  S      Cor( 1S)     1.99929      -9.90664
   668    C   38  S      Val( 2S)     1.08096      -0.11831
   669    C   38  S      Ryd( 3S)     0.00109       1.02969
   670    C   38  S      Ryd( 4S)     0.00000      23.64461
   671    C   38  px     Val( 2p)     1.17759       0.03094
   672    C   38  px     Ryd( 3p)     0.00235       0.72575
   673    C   38  px     Ryd( 4p)     0.00002       3.23490
   674    C   38  py     Val( 2p)     1.21677       0.02944
   675    C   38  py     Ryd( 3p)     0.00122       0.67261
   676    C   38  py     Ryd( 4p)     0.00002       3.26448
   677    C   38  pz     Val( 2p)     1.08734       0.02992
   678    C   38  pz     Ryd( 3p)     0.00100       0.64324
   679    C   38  pz     Ryd( 4p)     0.00012       3.20881
   680    C   38  dxy    Ryd( 3d)     0.00081       2.24068
   681    C   38  dxz    Ryd( 3d)     0.00050       2.07274
   682    C   38  dyz    Ryd( 3d)     0.00074       2.16312
   683    C   38  dx2y2  Ryd( 3d)     0.00049       2.13784
   684    C   38  dz2    Ryd( 3d)     0.00076       2.35250

   685    C   39  S      Cor( 1S)     1.99925      -9.92007
   686    C   39  S      Val( 2S)     1.01317      -0.09540
   687    C   39  S      Ryd( 3S)     0.00159       1.13492
   688    C   39  S      Ryd( 4S)     0.00001      23.67146
   689    C   39  px     Val( 2p)     1.12331       0.03405
   690    C   39  px     Ryd( 3p)     0.00138       0.63320
   691    C   39  px     Ryd( 4p)     0.00012       3.28837
   692    C   39  py     Val( 2p)     1.15721       0.03806
   693    C   39  py     Ryd( 3p)     0.00533       0.81565
   694    C   39  py     Ryd( 4p)     0.00007       3.30401
   695    C   39  pz     Val( 2p)     1.06409       0.03080
   696    C   39  pz     Ryd( 3p)     0.00197       0.71961
   697    C   39  pz     Ryd( 4p)     0.00017       3.23665
   698    C   39  dxy    Ryd( 3d)     0.00087       2.29421
   699    C   39  dxz    Ryd( 3d)     0.00045       2.11833
   700    C   39  dyz    Ryd( 3d)     0.00074       2.15358
   701    C   39  dx2y2  Ryd( 3d)     0.00063       2.17724
   702    C   39  dz2    Ryd( 3d)     0.00082       2.39298

   703    C   40  S      Cor( 1S)     1.99910      -9.90619
   704    C   40  S      Val( 2S)     1.04029      -0.09301
   705    C   40  S      Ryd( 3S)     0.00199       1.46298
   706    C   40  S      Ryd( 4S)     0.00001      23.57464
   707    C   40  px     Val( 2p)     1.12664       0.03016
   708    C   40  px     Ryd( 3p)     0.00432       0.89271
   709    C   40  px     Ryd( 4p)     0.00014       3.31327
   710    C   40  py     Val( 2p)     1.16973       0.02734
   711    C   40  py     Ryd( 3p)     0.00325       0.85665
   712    C   40  py     Ryd( 4p)     0.00013       3.35005
   713    C   40  pz     Val( 2p)     1.16617       0.02840
   714    C   40  pz     Ryd( 3p)     0.00539       0.85219
   715    C   40  pz     Ryd( 4p)     0.00006       3.29676
   716    C   40  dxy    Ryd( 3d)     0.00116       2.45988
   717    C   40  dxz    Ryd( 3d)     0.00033       2.08222
   718    C   40  dyz    Ryd( 3d)     0.00034       2.08999
   719    C   40  dx2y2  Ryd( 3d)     0.00069       2.28948
   720    C   40  dz2    Ryd( 3d)     0.00139       2.42396

   721    C   41  S      Cor( 1S)     1.99946      -9.98381
   722    C   41  S      Val( 2S)     0.72590       0.08015
   723    C   41  S      Ryd( 3S)     0.00718       1.14696
   724    C   41  S      Ryd( 4S)     0.00008      22.88179
   725    C   41  px     Val( 2p)     0.77487       0.14205
   726    C   41  px     Ryd( 3p)     0.01727       1.11807
   727    C   41  px     Ryd( 4p)     0.00013       3.03822
   728    C   41  py     Val( 2p)     0.88318       0.12626
   729    C   41  py     Ryd( 3p)     0.01515       1.16528
   730    C   41  py     Ryd( 4p)     0.00016       2.89824
   731    C   41  pz     Val( 2p)     0.78889       0.11463
   732    C   41  pz     Ryd( 3p)     0.01522       0.95486
   733    C   41  pz     Ryd( 4p)     0.00014       2.94500
   734    C   41  dxy    Ryd( 3d)     0.00243       2.45675
   735    C   41  dxz    Ryd( 3d)     0.00231       2.44302
   736    C   41  dyz    Ryd( 3d)     0.00196       2.31033
   737    C   41  dx2y2  Ryd( 3d)     0.00427       2.29647
   738    C   41  dz2    Ryd( 3d)     0.00488       1.99753

   739    O   42  S      Cor( 1S)     1.99976     -18.65365
   740    O   42  S      Val( 2S)     1.71400      -0.69259
   741    O   42  S      Ryd( 3S)     0.00067       2.02462
   742    O   42  S      Ryd( 4S)     0.00000      49.98300
   743    O   42  px     Val( 2p)     1.64862      -0.08542
   744    O   42  px     Ryd( 3p)     0.00111       1.19314
   745    O   42  px     Ryd( 4p)     0.00010       5.25002
   746    O   42  py     Val( 2p)     1.80518      -0.07981
   747    O   42  py     Ryd( 3p)     0.00128       1.29538
   748    O   42  py     Ryd( 4p)     0.00003       5.20908
   749    O   42  pz     Val( 2p)     1.58704      -0.08524
   750    O   42  pz     Ryd( 3p)     0.00105       1.20594
   751    O   42  pz     Ryd( 4p)     0.00010       5.24666
   752    O   42  dxy    Ryd( 3d)     0.00081       3.34272
   753    O   42  dxz    Ryd( 3d)     0.00093       3.53536
   754    O   42  dyz    Ryd( 3d)     0.00071       3.35080
   755    O   42  dx2y2  Ryd( 3d)     0.00069       3.27991
   756    O   42  dz2    Ryd( 3d)     0.00097       3.24872

   757    O   43  S      Cor( 1S)     1.99975     -18.65667
   758    O   43  S      Val( 2S)     1.71020      -0.69430
   759    O   43  S      Ryd( 3S)     0.00089       2.15396
   760    O   43  S      Ryd( 4S)     0.00000      49.94743
   761    O   43  px     Val( 2p)     1.61697      -0.09715
   762    O   43  px     Ryd( 3p)     0.00120       1.35752
   763    O   43  px     Ryd( 4p)     0.00017       5.35071
   764    O   43  py     Val( 2p)     1.76959      -0.08442
   765    O   43  py     Ryd( 3p)     0.00128       1.45070
   766    O   43  py     Ryd( 4p)     0.00006       5.30470
   767    O   43  pz     Val( 2p)     1.65916      -0.08113
   768    O   43  pz     Ryd( 3p)     0.00156       1.23949
   769    O   43  pz     Ryd( 4p)     0.00010       5.21322
   770    O   43  dxy    Ryd( 3d)     0.00096       3.51430
   771    O   43  dxz    Ryd( 3d)     0.00087       3.47423
   772    O   43  dyz    Ryd( 3d)     0.00068       3.28459
   773    O   43  dx2y2  Ryd( 3d)     0.00098       3.34515
   774    O   43  dz2    Ryd( 3d)     0.00067       3.23093

   775    C   44  S      Cor( 1S)     1.99925      -9.97859
   776    C   44  S      Val( 2S)     1.09443      -0.19618
   777    C   44  S      Ryd( 3S)     0.00099       1.01140
   778    C   44  S      Ryd( 4S)     0.00001      23.53213
   779    C   44  px     Val( 2p)     1.16732      -0.04106
   780    C   44  px     Ryd( 3p)     0.00105       0.63670
   781    C   44  px     Ryd( 4p)     0.00008       3.17327
   782    C   44  py     Val( 2p)     1.12475      -0.04477
   783    C   44  py     Ryd( 3p)     0.00204       0.63415
   784    C   44  py     Ryd( 4p)     0.00009       3.15381
   785    C   44  pz     Val( 2p)     1.19794      -0.03796
   786    C   44  pz     Ryd( 3p)     0.00289       0.67380
   787    C   44  pz     Ryd( 4p)     0.00003       3.21082
   788    C   44  dxy    Ryd( 3d)     0.00055       2.16574
   789    C   44  dxz    Ryd( 3d)     0.00017       1.89049
   790    C   44  dyz    Ryd( 3d)     0.00110       2.23831
   791    C   44  dx2y2  Ryd( 3d)     0.00082       2.12405
   792    C   44  dz2    Ryd( 3d)     0.00064       2.19220

   793    C   45  S      Cor( 1S)     1.99913     -10.04866
   794    C   45  S      Val( 2S)     0.93258      -0.14584
   795    C   45  S      Ryd( 3S)     0.00353       1.04192
   796    C   45  S      Ryd( 4S)     0.00001      23.58541
   797    C   45  px     Val( 2p)     1.12030      -0.02383
   798    C   45  px     Ryd( 3p)     0.00319       0.85966
   799    C   45  px     Ryd( 4p)     0.00012       2.92016
   800    C   45  py     Val( 2p)     0.91733      -0.01838
   801    C   45  py     Ryd( 3p)     0.00275       0.86543
   802    C   45  py     Ryd( 4p)     0.00022       2.95912
   803    C   45  pz     Val( 2p)     0.84195      -0.01606
   804    C   45  pz     Ryd( 3p)     0.00443       0.81407
   805    C   45  pz     Ryd( 4p)     0.00019       2.94735
   806    C   45  dxy    Ryd( 3d)     0.00104       2.18835
   807    C   45  dxz    Ryd( 3d)     0.00099       1.86198
   808    C   45  dyz    Ryd( 3d)     0.00166       2.30303
   809    C   45  dx2y2  Ryd( 3d)     0.00118       2.11784
   810    C   45  dz2    Ryd( 3d)     0.00174       2.20610

   811    C   46  S      Cor( 1S)     1.99925      -9.96867
   812    C   46  S      Val( 2S)     1.09294      -0.18918
   813    C   46  S      Ryd( 3S)     0.00124       1.15412
   814    C   46  S      Ryd( 4S)     0.00001      23.50061
   815    C   46  px     Val( 2p)     1.20793      -0.03852
   816    C   46  px     Ryd( 3p)     0.00213       0.80452
   817    C   46  px     Ryd( 4p)     0.00005       3.21586
   818    C   46  py     Val( 2p)     1.17152      -0.03500
   819    C   46  py     Ryd( 3p)     0.00299       0.63564
   820    C   46  py     Ryd( 4p)     0.00004       3.22427
   821    C   46  pz     Val( 2p)     1.12282      -0.03766
   822    C   46  pz     Ryd( 3p)     0.00197       0.58015
   823    C   46  pz     Ryd( 4p)     0.00012       3.20790
   824    C   46  dxy    Ryd( 3d)     0.00070       2.07099
   825    C   46  dxz    Ryd( 3d)     0.00035       1.93341
   826    C   46  dyz    Ryd( 3d)     0.00088       2.23202
   827    C   46  dx2y2  Ryd( 3d)     0.00077       2.15761
   828    C   46  dz2    Ryd( 3d)     0.00084       2.24633

   829    O   47  S      Cor( 1S)     1.99977     -18.84969
   830    O   47  S      Val( 2S)     1.67889      -0.83527
   831    O   47  S      Ryd( 3S)     0.00092       1.83959
   832    O   47  S      Ryd( 4S)     0.00000      49.75383
   833    O   47  px     Val( 2p)     1.67004      -0.22934
   834    O   47  px     Ryd( 3p)     0.00176       1.03976
   835    O   47  px     Ryd( 4p)     0.00006       5.17451
   836    O   47  py     Val( 2p)     1.71695      -0.23068
   837    O   47  py     Ryd( 3p)     0.00212       0.94095
   838    O   47  py     Ryd( 4p)     0.00001       5.06533
   839    O   47  pz     Val( 2p)     1.68057      -0.23534
   840    O   47  pz     Ryd( 3p)     0.00232       0.91733
   841    O   47  pz     Ryd( 4p)     0.00002       5.09697
   842    O   47  dxy    Ryd( 3d)     0.00098       3.25741
   843    O   47  dxz    Ryd( 3d)     0.00086       3.20006
   844    O   47  dyz    Ryd( 3d)     0.00068       3.35646
   845    O   47  dx2y2  Ryd( 3d)     0.00092       3.26628
   846    O   47  dz2    Ryd( 3d)     0.00063       3.20779

   847    C   48  S      Cor( 1S)     1.99938      -9.97374
   848    C   48  S      Val( 2S)     1.15473      -0.22257
   849    C   48  S      Ryd( 3S)     0.00003       0.86360
   850    C   48  S      Ryd( 4S)     0.00000      23.56705
   851    C   48  px     Val( 2p)     1.21072      -0.05436
   852    C   48  px     Ryd( 3p)     0.00014       0.57698
   853    C   48  px     Ryd( 4p)     0.00001       3.18497
   854    C   48  py     Val( 2p)     1.21996      -0.05472
   855    C   48  py     Ryd( 3p)     0.00009       0.58604
   856    C   48  py     Ryd( 4p)     0.00002       3.19819
   857    C   48  pz     Val( 2p)     1.21317      -0.05420
   858    C   48  pz     Ryd( 3p)     0.00018       0.60755
   859    C   48  pz     Ryd( 4p)     0.00002       3.21007
   860    C   48  dxy    Ryd( 3d)     0.00021       1.90021
   861    C   48  dxz    Ryd( 3d)     0.00044       2.00809
   862    C   48  dyz    Ryd( 3d)     0.00075       2.14564
   863    C   48  dx2y2  Ryd( 3d)     0.00089       2.25361
   864    C   48  dz2    Ryd( 3d)     0.00060       2.06587

   865    N   49  S      Cor( 1S)     1.99953     -14.09154
   866    N   49  S      Val( 2S)     1.39165      -0.53258
   867    N   49  S      Ryd( 3S)     0.00071       1.39189
   868    N   49  S      Ryd( 4S)     0.00000      35.34550
   869    N   49  px     Val( 2p)     1.36374      -0.17162
   870    N   49  px     Ryd( 3p)     0.00260       0.69441
   871    N   49  px     Ryd( 4p)     0.00002       4.25253
   872    N   49  py     Val( 2p)     1.44839      -0.16266
   873    N   49  py     Ryd( 3p)     0.00319       0.82493
   874    N   49  py     Ryd( 4p)     0.00002       4.23774
   875    N   49  pz     Val( 2p)     1.64217      -0.17947
   876    N   49  pz     Ryd( 3p)     0.00475       0.84646
   877    N   49  pz     Ryd( 4p)     0.00003       4.11120
   878    N   49  dxy    Ryd( 3d)     0.00036       2.53157
   879    N   49  dxz    Ryd( 3d)     0.00066       2.49268
   880    N   49  dyz    Ryd( 3d)     0.00064       2.51249
   881    N   49  dx2y2  Ryd( 3d)     0.00105       2.87873
   882    N   49  dz2    Ryd( 3d)     0.00138       2.71874

   883    C   50  S      Cor( 1S)     1.99909     -10.04199
   884    C   50  S      Val( 2S)     0.95133      -0.16116
   885    C   50  S      Ryd( 3S)     0.00323       1.26168
   886    C   50  S      Ryd( 4S)     0.00001      23.54388
   887    C   50  px     Val( 2p)     0.87518      -0.03950
   888    C   50  px     Ryd( 3p)     0.00533       0.83936
   889    C   50  px     Ryd( 4p)     0.00015       3.08380
   890    C   50  py     Val( 2p)     1.16263      -0.05756
   891    C   50  py     Ryd( 3p)     0.00437       0.86236
   892    C   50  py     Ryd( 4p)     0.00012       2.98168
   893    C   50  pz     Val( 2p)     1.06630      -0.06373
   894    C   50  pz     Ryd( 3p)     0.00370       0.93662
   895    C   50  pz     Ryd( 4p)     0.00018       3.09785
   896    C   50  dxy    Ryd( 3d)     0.00083       1.99002
   897    C   50  dxz    Ryd( 3d)     0.00104       2.01482
   898    C   50  dyz    Ryd( 3d)     0.00041       2.09272
   899    C   50  dx2y2  Ryd( 3d)     0.00162       2.30071
   900    C   50  dz2    Ryd( 3d)     0.00159       2.37713

   901    C   51  S      Cor( 1S)     1.99925     -10.11104
   902    C   51  S      Val( 2S)     0.74942      -0.05813
   903    C   51  S      Ryd( 3S)     0.00520       0.80112
   904    C   51  S      Ryd( 4S)     0.00008      22.76340
   905    C   51  px     Val( 2p)     0.77278      -0.01221
   906    C   51  px     Ryd( 3p)     0.01212       0.95397
   907    C   51  px     Ryd( 4p)     0.00013       2.71157
   908    C   51  py     Val( 2p)     0.77377      -0.02416
   909    C   51  py     Ryd( 3p)     0.00894       0.88684
   910    C   51  py     Ryd( 4p)     0.00012       2.65253
   911    C   51  pz     Val( 2p)     0.94864      -0.00154
   912    C   51  pz     Ryd( 3p)     0.00750       1.42246
   913    C   51  pz     Ryd( 4p)     0.00015       2.67709
   914    C   51  dxy    Ryd( 3d)     0.00115       2.24020
   915    C   51  dxz    Ryd( 3d)     0.00241       2.21305
   916    C   51  dyz    Ryd( 3d)     0.00211       2.13784
   917    C   51  dx2y2  Ryd( 3d)     0.00440       1.74473
   918    C   51  dz2    Ryd( 3d)     0.00147       2.38069

   919    O   52  S      Cor( 1S)     1.99975     -18.79704
   920    O   52  S      Val( 2S)     1.69747      -0.83140
   921    O   52  S      Ryd( 3S)     0.00044       2.17441
   922    O   52  S      Ryd( 4S)     0.00000      49.61687
   923    O   52  px     Val( 2p)     1.56167      -0.23394
   924    O   52  px     Ryd( 3p)     0.00081       1.22191
   925    O   52  px     Ryd( 4p)     0.00007       5.22071
   926    O   52  py     Val( 2p)     1.54169      -0.22500
   927    O   52  py     Ryd( 3p)     0.00096       1.17013
   928    O   52  py     Ryd( 4p)     0.00006       5.14236
   929    O   52  pz     Val( 2p)     1.86008      -0.21767
   930    O   52  pz     Ryd( 3p)     0.00156       1.28547
   931    O   52  pz     Ryd( 4p)     0.00002       5.14867
   932    O   52  dxy    Ryd( 3d)     0.00116       3.55519
   933    O   52  dxz    Ryd( 3d)     0.00073       3.19994
   934    O   52  dyz    Ryd( 3d)     0.00059       3.13203
   935    O   52  dx2y2  Ryd( 3d)     0.00143       3.15548
   936    O   52  dz2    Ryd( 3d)     0.00054       3.18088

   937    C   53  S      Cor( 1S)     1.99915      -9.99415
   938    C   53  S      Val( 2S)     0.95887      -0.14310
   939    C   53  S      Ryd( 3S)     0.00190       1.28959
   940    C   53  S      Ryd( 4S)     0.00001      23.58053
   941    C   53  px     Val( 2p)     1.05886      -0.03490
   942    C   53  px     Ryd( 3p)     0.00384       0.76904
   943    C   53  px     Ryd( 4p)     0.00014       3.24509
   944    C   53  py     Val( 2p)     1.13526      -0.02621
   945    C   53  py     Ryd( 3p)     0.00599       0.80233
   946    C   53  py     Ryd( 4p)     0.00008       3.25304
   947    C   53  pz     Val( 2p)     1.03864      -0.03088
   948    C   53  pz     Ryd( 3p)     0.00461       0.82762
   949    C   53  pz     Ryd( 4p)     0.00012       3.29610
   950    C   53  dxy    Ryd( 3d)     0.00063       2.02425
   951    C   53  dxz    Ryd( 3d)     0.00060       2.08424
   952    C   53  dyz    Ryd( 3d)     0.00067       2.15588
   953    C   53  dx2y2  Ryd( 3d)     0.00094       2.34383
   954    C   53  dz2    Ryd( 3d)     0.00071       2.26782

   955    C   54  S      Cor( 1S)     1.99918      -9.98754
   956    C   54  S      Val( 2S)     1.00661      -0.16095
   957    C   54  S      Ryd( 3S)     0.00116       1.12179
   958    C   54  S      Ryd( 4S)     0.00001      23.58298
   959    C   54  px     Val( 2p)     1.17173      -0.03644
   960    C   54  px     Ryd( 3p)     0.00440       0.73727
   961    C   54  px     Ryd( 4p)     0.00009       3.24583
   962    C   54  py     Val( 2p)     1.09652      -0.03620
   963    C   54  py     Ryd( 3p)     0.00268       0.68041
   964    C   54  py     Ryd( 4p)     0.00013       3.16817
   965    C   54  pz     Val( 2p)     1.08264      -0.03351
   966    C   54  pz     Ryd( 3p)     0.00262       0.63410
   967    C   54  pz     Ryd( 4p)     0.00011       3.21376
   968    C   54  dxy    Ryd( 3d)     0.00042       2.01822
   969    C   54  dxz    Ryd( 3d)     0.00044       2.02493
   970    C   54  dyz    Ryd( 3d)     0.00090       2.25196
   971    C   54  dx2y2  Ryd( 3d)     0.00100       2.28997
   972    C   54  dz2    Ryd( 3d)     0.00073       2.20464

   973    C   55  S      Cor( 1S)     1.99923      -9.95126
   974    C   55  S      Val( 2S)     1.06456      -0.15946
   975    C   55  S      Ryd( 3S)     0.00097       1.17488
   976    C   55  S      Ryd( 4S)     0.00001      23.52809
   977    C   55  px     Val( 2p)     1.07544      -0.02307
   978    C   55  px     Ryd( 3p)     0.00161       0.69170
   979    C   55  px     Ryd( 4p)     0.00009       3.26617
   980    C   55  py     Val( 2p)     1.22387      -0.02528
   981    C   55  py     Ryd( 3p)     0.00271       0.73190
   982    C   55  py     Ryd( 4p)     0.00002       3.20284
   983    C   55  pz     Val( 2p)     1.21382      -0.02551
   984    C   55  pz     Ryd( 3p)     0.00295       0.78782
   985    C   55  pz     Ryd( 4p)     0.00004       3.25887
   986    C   55  dxy    Ryd( 3d)     0.00061       2.09153
   987    C   55  dxz    Ryd( 3d)     0.00074       2.08891
   988    C   55  dyz    Ryd( 3d)     0.00067       2.19847
   989    C   55  dx2y2  Ryd( 3d)     0.00074       2.33821
   990    C   55  dz2    Ryd( 3d)     0.00073       2.22695

   991    C   56  S      Cor( 1S)     1.99930      -9.98568
   992    C   56  S      Val( 2S)     1.07879      -0.19518
   993    C   56  S      Ryd( 3S)     0.00084       0.96174
   994    C   56  S      Ryd( 4S)     0.00000      23.55373
   995    C   56  px     Val( 2p)     1.19990      -0.04808
   996    C   56  px     Ryd( 3p)     0.00132       0.59249
   997    C   56  px     Ryd( 4p)     0.00002       3.15552
   998    C   56  py     Val( 2p)     1.10586      -0.04366
   999    C   56  py     Ryd( 3p)     0.00098       0.56896
  1000    C   56  py     Ryd( 4p)     0.00011       3.15247
  1001    C   56  pz     Val( 2p)     1.18583      -0.05017
  1002    C   56  pz     Ryd( 3p)     0.00255       0.68729
  1003    C   56  pz     Ryd( 4p)     0.00005       3.18153
  1004    C   56  dxy    Ryd( 3d)     0.00054       2.06877
  1005    C   56  dxz    Ryd( 3d)     0.00033       1.96957
  1006    C   56  dyz    Ryd( 3d)     0.00063       2.10010
  1007    C   56  dx2y2  Ryd( 3d)     0.00086       2.25223
  1008    C   56  dz2    Ryd( 3d)     0.00090       2.21860

  1009    N   57  S      Cor( 1S)     1.99921     -14.14263
  1010    N   57  S      Val( 2S)     1.24078      -0.49019
  1011    N   57  S      Ryd( 3S)     0.00152       1.56418
  1012    N   57  S      Ryd( 4S)     0.00000      35.31352
  1013    N   57  px     Val( 2p)     1.50307      -0.22227
  1014    N   57  px     Ryd( 3p)     0.00350       0.98219
  1015    N   57  px     Ryd( 4p)     0.00004       4.19823
  1016    N   57  py     Val( 2p)     1.57614      -0.22544
  1017    N   57  py     Ryd( 3p)     0.00397       0.90109
  1018    N   57  py     Ryd( 4p)     0.00004       4.06246
  1019    N   57  pz     Val( 2p)     1.29019      -0.21285
  1020    N   57  pz     Ryd( 3p)     0.00209       1.17569
  1021    N   57  pz     Ryd( 4p)     0.00008       4.44650
  1022    N   57  dxy    Ryd( 3d)     0.00060       2.68589
  1023    N   57  dxz    Ryd( 3d)     0.00072       2.73038
  1024    N   57  dyz    Ryd( 3d)     0.00071       2.60895
  1025    N   57  dx2y2  Ryd( 3d)     0.00026       2.31694
  1026    N   57  dz2    Ryd( 3d)     0.00054       2.84133

  1027    C   58  S      Cor( 1S)     1.99903     -10.07549
  1028    C   58  S      Val( 2S)     0.95908      -0.18452
  1029    C   58  S      Ryd( 3S)     0.00356       1.22662
  1030    C   58  S      Ryd( 4S)     0.00002      23.44478
  1031    C   58  px     Val( 2p)     1.17134      -0.09169
  1032    C   58  px     Ryd( 3p)     0.00549       0.89417
  1033    C   58  px     Ryd( 4p)     0.00016       3.01569
  1034    C   58  py     Val( 2p)     1.07785      -0.08927
  1035    C   58  py     Ryd( 3p)     0.00523       0.84621
  1036    C   58  py     Ryd( 4p)     0.00027       3.05546
  1037    C   58  pz     Val( 2p)     0.87614      -0.06258
  1038    C   58  pz     Ryd( 3p)     0.00439       0.83061
  1039    C   58  pz     Ryd( 4p)     0.00020       3.13997
  1040    C   58  dxy    Ryd( 3d)     0.00111       2.09904
  1041    C   58  dxz    Ryd( 3d)     0.00097       2.01949
  1042    C   58  dyz    Ryd( 3d)     0.00113       2.10657
  1043    C   58  dx2y2  Ryd( 3d)     0.00073       2.23644
  1044    C   58  dz2    Ryd( 3d)     0.00127       2.26218

  1045    C   59  S      Cor( 1S)     1.99930     -10.18582
  1046    C   59  S      Val( 2S)     0.80193      -0.16503
  1047    C   59  S      Ryd( 3S)     0.00591       0.81676
  1048    C   59  S      Ryd( 4S)     0.00007      22.98644
  1049    C   59  px     Val( 2p)     0.72832      -0.03279
  1050    C   59  px     Ryd( 3p)     0.00813       0.87527
  1051    C   59  px     Ryd( 4p)     0.00028       2.68883
  1052    C   59  py     Val( 2p)     0.79795      -0.02386
  1053    C   59  py     Ryd( 3p)     0.01465       0.84254
  1054    C   59  py     Ryd( 4p)     0.00015       2.76441
  1055    C   59  pz     Val( 2p)     0.79605      -0.08841
  1056    C   59  pz     Ryd( 3p)     0.00570       0.75514
  1057    C   59  pz     Ryd( 4p)     0.00012       2.60235
  1058    C   59  dxy    Ryd( 3d)     0.00315       2.19442
  1059    C   59  dxz    Ryd( 3d)     0.00227       1.87629
  1060    C   59  dyz    Ryd( 3d)     0.00273       1.96433
  1061    C   59  dx2y2  Ryd( 3d)     0.00445       2.15158
  1062    C   59  dz2    Ryd( 3d)     0.00130       1.80224

  1063    O   60  S      Cor( 1S)     1.99978     -18.83962
  1064    O   60  S      Val( 2S)     1.73020      -0.86660
  1065    O   60  S      Ryd( 3S)     0.00078       1.88675
  1066    O   60  S      Ryd( 4S)     0.00000      49.69528
  1067    O   60  px     Val( 2p)     1.73958      -0.23303
  1068    O   60  px     Ryd( 3p)     0.00166       1.01096
  1069    O   60  px     Ryd( 4p)     0.00003       4.96588
  1070    O   60  py     Val( 2p)     1.56220      -0.25932
  1071    O   60  py     Ryd( 3p)     0.00047       0.95032
  1072    O   60  py     Ryd( 4p)     0.00009       5.17010
  1073    O   60  pz     Val( 2p)     1.51816      -0.21981
  1074    O   60  pz     Ryd( 3p)     0.00077       1.00314
  1075    O   60  pz     Ryd( 4p)     0.00002       4.90881
  1076    O   60  dxy    Ryd( 3d)     0.00125       3.32893
  1077    O   60  dxz    Ryd( 3d)     0.00034       2.96386
  1078    O   60  dyz    Ryd( 3d)     0.00114       3.16485
  1079    O   60  dx2y2  Ryd( 3d)     0.00125       3.29687
  1080    O   60  dz2    Ryd( 3d)     0.00053       3.06257

  1081    C   61  S      Cor( 1S)     1.99909     -10.00307
  1082    C   61  S      Val( 2S)     1.00391      -0.17320
  1083    C   61  S      Ryd( 3S)     0.00174       1.16047
  1084    C   61  S      Ryd( 4S)     0.00001      23.47513
  1085    C   61  px     Val( 2p)     1.19957      -0.06559
  1086    C   61  px     Ryd( 3p)     0.00572       0.83105
  1087    C   61  px     Ryd( 4p)     0.00008       3.14757
  1088    C   61  py     Val( 2p)     1.09479      -0.06471
  1089    C   61  py     Ryd( 3p)     0.00307       0.64003
  1090    C   61  py     Ryd( 4p)     0.00015       3.21550
  1091    C   61  pz     Val( 2p)     1.10974      -0.05724
  1092    C   61  pz     Ryd( 3p)     0.00298       0.78262
  1093    C   61  pz     Ryd( 4p)     0.00015       3.22219
  1094    C   61  dxy    Ryd( 3d)     0.00062       2.07396
  1095    C   61  dxz    Ryd( 3d)     0.00063       2.11685
  1096    C   61  dyz    Ryd( 3d)     0.00076       2.14592
  1097    C   61  dx2y2  Ryd( 3d)     0.00076       2.22171
  1098    C   61  dz2    Ryd( 3d)     0.00082       2.29005

  1099    C   62  S      Cor( 1S)     1.99898     -10.01135
  1100    C   62  S      Val( 2S)     0.86843      -0.08396
  1101    C   62  S      Ryd( 3S)     0.00148       0.91746
  1102    C   62  S      Ryd( 4S)     0.00002      23.21853
  1103    C   62  px     Val( 2p)     1.06821      -0.03250
  1104    C   62  px     Ryd( 3p)     0.00320       1.02506
  1105    C   62  px     Ryd( 4p)     0.00012       3.31545
  1106    C   62  py     Val( 2p)     1.02800      -0.05635
  1107    C   62  py     Ryd( 3p)     0.00329       0.81446
  1108    C   62  py     Ryd( 4p)     0.00007       3.02748
  1109    C   62  pz     Val( 2p)     1.04856      -0.01878
  1110    C   62  pz     Ryd( 3p)     0.00579       1.29107
  1111    C   62  pz     Ryd( 4p)     0.00010       3.40205
  1112    C   62  dxy    Ryd( 3d)     0.00048       2.13877
  1113    C   62  dxz    Ryd( 3d)     0.00074       2.42102
  1114    C   62  dyz    Ryd( 3d)     0.00065       2.05420
  1115    C   62  dx2y2  Ryd( 3d)     0.00058       1.91416
  1116    C   62  dz2    Ryd( 3d)     0.00061       2.34713

  1117    C   63  S      Cor( 1S)     1.99900      -9.99541
  1118    C   63  S      Val( 2S)     0.93670      -0.10694
  1119    C   63  S      Ryd( 3S)     0.00151       1.04699
  1120    C   63  S      Ryd( 4S)     0.00001      23.20573
  1121    C   63  px     Val( 2p)     1.09665      -0.02568
  1122    C   63  px     Ryd( 3p)     0.00375       0.99481
  1123    C   63  px     Ryd( 4p)     0.00008       3.10830
  1124    C   63  py     Val( 2p)     1.05144      -0.05683
  1125    C   63  py     Ryd( 3p)     0.00271       0.81690
  1126    C   63  py     Ryd( 4p)     0.00006       2.91753
  1127    C   63  pz     Val( 2p)     1.11356      -0.02014
  1128    C   63  pz     Ryd( 3p)     0.00429       1.13701
  1129    C   63  pz     Ryd( 4p)     0.00013       3.24933
  1130    C   63  dxy    Ryd( 3d)     0.00056       2.12479
  1131    C   63  dxz    Ryd( 3d)     0.00069       2.34634
  1132    C   63  dyz    Ryd( 3d)     0.00061       1.94286
  1133    C   63  dx2y2  Ryd( 3d)     0.00043       1.88383
  1134    C   63  dz2    Ryd( 3d)     0.00060       2.47236

  1135    C   64  S      Cor( 1S)     1.99900      -9.99879
  1136    C   64  S      Val( 2S)     0.93900      -0.11114
  1137    C   64  S      Ryd( 3S)     0.00151       1.00449
  1138    C   64  S      Ryd( 4S)     0.00002      23.11362
  1139    C   64  px     Val( 2p)     1.13028      -0.02970
  1140    C   64  px     Ryd( 3p)     0.00532       1.12538
  1141    C   64  px     Ryd( 4p)     0.00009       2.88081
  1142    C   64  py     Val( 2p)     1.04562      -0.05750
  1143    C   64  py     Ryd( 3p)     0.00219       0.76041
  1144    C   64  py     Ryd( 4p)     0.00007       2.75518
  1145    C   64  pz     Val( 2p)     1.07931      -0.01869
  1146    C   64  pz     Ryd( 3p)     0.00355       1.03458
  1147    C   64  pz     Ryd( 4p)     0.00013       3.04875
  1148    C   64  dxy    Ryd( 3d)     0.00051       2.05507
  1149    C   64  dxz    Ryd( 3d)     0.00072       2.35940
  1150    C   64  dyz    Ryd( 3d)     0.00051       1.97929
  1151    C   64  dx2y2  Ryd( 3d)     0.00051       1.83656
  1152    C   64  dz2    Ryd( 3d)     0.00061       2.43384

  1153    C   65  S      Cor( 1S)     1.99911     -10.00162
  1154    C   65  S      Val( 2S)     0.95006      -0.11894
  1155    C   65  S      Ryd( 3S)     0.00108       1.06789
  1156    C   65  S      Ryd( 4S)     0.00001      23.17353
  1157    C   65  px     Val( 2p)     1.12270      -0.02479
  1158    C   65  px     Ryd( 3p)     0.00546       1.15419
  1159    C   65  px     Ryd( 4p)     0.00006       2.91408
  1160    C   65  py     Val( 2p)     1.02416      -0.05422
  1161    C   65  py     Ryd( 3p)     0.00253       0.81089
  1162    C   65  py     Ryd( 4p)     0.00005       2.80416
  1163    C   65  pz     Val( 2p)     1.07091      -0.01146
  1164    C   65  pz     Ryd( 3p)     0.00411       0.94726
  1165    C   65  pz     Ryd( 4p)     0.00011       3.07458
  1166    C   65  dxy    Ryd( 3d)     0.00058       2.10035
  1167    C   65  dxz    Ryd( 3d)     0.00071       2.34676
  1168    C   65  dyz    Ryd( 3d)     0.00055       1.98592
  1169    C   65  dx2y2  Ryd( 3d)     0.00050       1.80928
  1170    C   65  dz2    Ryd( 3d)     0.00059       2.43506

  1171    C   66  S      Cor( 1S)     1.99912     -10.00373
  1172    C   66  S      Val( 2S)     0.95002      -0.12012
  1173    C   66  S      Ryd( 3S)     0.00126       1.00059
  1174    C   66  S      Ryd( 4S)     0.00001      23.09960
  1175    C   66  px     Val( 2p)     1.08489      -0.02659
  1176    C   66  px     Ryd( 3p)     0.00420       1.03366
  1177    C   66  px     Ryd( 4p)     0.00008       2.84328
  1178    C   66  py     Val( 2p)     1.03528      -0.05463
  1179    C   66  py     Ryd( 3p)     0.00248       0.83690
  1180    C   66  py     Ryd( 4p)     0.00005       2.67827
  1181    C   66  pz     Val( 2p)     1.09932      -0.01183
  1182    C   66  pz     Ryd( 3p)     0.00473       1.10119
  1183    C   66  pz     Ryd( 4p)     0.00009       2.89810
  1184    C   66  dxy    Ryd( 3d)     0.00056       2.08339
  1185    C   66  dxz    Ryd( 3d)     0.00065       2.32527
  1186    C   66  dyz    Ryd( 3d)     0.00060       1.93098
  1187    C   66  dx2y2  Ryd( 3d)     0.00043       1.84560
  1188    C   66  dz2    Ryd( 3d)     0.00061       2.40800

  1189    C   67  S      Cor( 1S)     1.99912     -10.00077
  1190    C   67  S      Val( 2S)     0.95123      -0.11925
  1191    C   67  S      Ryd( 3S)     0.00123       0.98215
  1192    C   67  S      Ryd( 4S)     0.00001      23.21563
  1193    C   67  px     Val( 2p)     1.05485      -0.02436
  1194    C   67  px     Ryd( 3p)     0.00311       0.93487
  1195    C   67  px     Ryd( 4p)     0.00009       2.90691
  1196    C   67  py     Val( 2p)     1.02238      -0.05320
  1197    C   67  py     Ryd( 3p)     0.00178       0.76023
  1198    C   67  py     Ryd( 4p)     0.00006       2.74173
  1199    C   67  pz     Val( 2p)     1.16040      -0.01396
  1200    C   67  pz     Ryd( 3p)     0.00631       1.26863
  1201    C   67  pz     Ryd( 4p)     0.00008       2.82008
  1202    C   67  dxy    Ryd( 3d)     0.00043       2.15752
  1203    C   67  dxz    Ryd( 3d)     0.00065       2.34852
  1204    C   67  dyz    Ryd( 3d)     0.00046       1.94562
  1205    C   67  dx2y2  Ryd( 3d)     0.00049       1.88582
  1206    C   67  dz2    Ryd( 3d)     0.00080       2.29354

  1207    C   68  S      Cor( 1S)     1.99928      -9.99106
  1208    C   68  S      Val( 2S)     1.08398      -0.19909
  1209    C   68  S      Ryd( 3S)     0.00086       0.95823
  1210    C   68  S      Ryd( 4S)     0.00001      23.55568
  1211    C   68  px     Val( 2p)     1.16289      -0.04985
  1212    C   68  px     Ryd( 3p)     0.00145       0.59843
  1213    C   68  px     Ryd( 4p)     0.00005       3.16795
  1214    C   68  py     Val( 2p)     1.15305      -0.04690
  1215    C   68  py     Ryd( 3p)     0.00135       0.58555
  1216    C   68  py     Ryd( 4p)     0.00008       3.15004
  1217    C   68  pz     Val( 2p)     1.14749      -0.05004
  1218    C   68  pz     Ryd( 3p)     0.00126       0.57690
  1219    C   68  pz     Ryd( 4p)     0.00007       3.17380
  1220    C   68  dxy    Ryd( 3d)     0.00107       2.27647
  1221    C   68  dxz    Ryd( 3d)     0.00094       2.30619
  1222    C   68  dyz    Ryd( 3d)     0.00099       2.29108
  1223    C   68  dx2y2  Ryd( 3d)     0.00016       1.85011
  1224    C   68  dz2    Ryd( 3d)     0.00016       1.86313

  1225    C   69  S      Cor( 1S)     1.99917      -9.99789
  1226    C   69  S      Val( 2S)     1.00718      -0.16567
  1227    C   69  S      Ryd( 3S)     0.00140       1.06041
  1228    C   69  S      Ryd( 4S)     0.00001      23.51701
  1229    C   69  px     Val( 2p)     1.12620      -0.04216
  1230    C   69  px     Ryd( 3p)     0.00447       0.77133
  1231    C   69  px     Ryd( 4p)     0.00008       2.99964
  1232    C   69  py     Val( 2p)     1.12396      -0.04799
  1233    C   69  py     Ryd( 3p)     0.00138       0.63979
  1234    C   69  py     Ryd( 4p)     0.00005       3.00452
  1235    C   69  pz     Val( 2p)     1.11344      -0.04208
  1236    C   69  pz     Ryd( 3p)     0.00348       0.72828
  1237    C   69  pz     Ryd( 4p)     0.00008       3.01330
  1238    C   69  dxy    Ryd( 3d)     0.00100       2.27592
  1239    C   69  dxz    Ryd( 3d)     0.00105       2.34572
  1240    C   69  dyz    Ryd( 3d)     0.00098       2.30531
  1241    C   69  dx2y2  Ryd( 3d)     0.00029       1.88861
  1242    C   69  dz2    Ryd( 3d)     0.00027       1.88257

  1243    C   70  S      Cor( 1S)     1.99899     -10.00131
  1244    C   70  S      Val( 2S)     0.87134      -0.07672
  1245    C   70  S      Ryd( 3S)     0.00152       0.92097
  1246    C   70  S      Ryd( 4S)     0.00002      23.24463
  1247    C   70  px     Val( 2p)     1.07035      -0.01226
  1248    C   70  px     Ryd( 3p)     0.00470       1.14008
  1249    C   70  px     Ryd( 4p)     0.00014       3.38505
  1250    C   70  py     Val( 2p)     1.03012      -0.04160
  1251    C   70  py     Ryd( 3p)     0.00355       0.87664
  1252    C   70  py     Ryd( 4p)     0.00005       2.97291
  1253    C   70  pz     Val( 2p)     1.05526      -0.02477
  1254    C   70  pz     Ryd( 3p)     0.00434       1.03537
  1255    C   70  pz     Ryd( 4p)     0.00010       3.21422
  1256    C   70  dxy    Ryd( 3d)     0.00064       1.99238
  1257    C   70  dxz    Ryd( 3d)     0.00067       2.30233
  1258    C   70  dyz    Ryd( 3d)     0.00058       2.18419
  1259    C   70  dx2y2  Ryd( 3d)     0.00060       2.23712
  1260    C   70  dz2    Ryd( 3d)     0.00063       2.06372

  1261    C   71  S      Cor( 1S)     1.99901      -9.99614
  1262    C   71  S      Val( 2S)     0.93891      -0.10632
  1263    C   71  S      Ryd( 3S)     0.00166       1.02076
  1264    C   71  S      Ryd( 4S)     0.00002      23.17914
  1265    C   71  px     Val( 2p)     1.16060      -0.01369
  1266    C   71  px     Ryd( 3p)     0.00646       1.31358
  1267    C   71  px     Ryd( 4p)     0.00008       2.91525
  1268    C   71  py     Val( 2p)     1.02046      -0.04665
  1269    C   71  py     Ryd( 3p)     0.00162       0.75543
  1270    C   71  py     Ryd( 4p)     0.00008       2.83865
  1271    C   71  pz     Val( 2p)     1.05701      -0.02721
  1272    C   71  pz     Ryd( 3p)     0.00280       0.87719
  1273    C   71  pz     Ryd( 4p)     0.00013       2.98336
  1274    C   71  dxy    Ryd( 3d)     0.00048       2.03600
  1275    C   71  dxz    Ryd( 3d)     0.00062       2.29148
  1276    C   71  dyz    Ryd( 3d)     0.00043       2.23035
  1277    C   71  dx2y2  Ryd( 3d)     0.00073       2.10356
  1278    C   71  dz2    Ryd( 3d)     0.00064       2.01414

  1279    C   72  S      Cor( 1S)     1.99901      -9.99698
  1280    C   72  S      Val( 2S)     0.93988      -0.10742
  1281    C   72  S      Ryd( 3S)     0.00146       1.03156
  1282    C   72  S      Ryd( 4S)     0.00001      23.15163
  1283    C   72  px     Val( 2p)     1.08079      -0.01106
  1284    C   72  px     Ryd( 3p)     0.00346       1.00403
  1285    C   72  px     Ryd( 4p)     0.00011       3.02176
  1286    C   72  py     Val( 2p)     1.04997      -0.04760
  1287    C   72  py     Ryd( 3p)     0.00241       0.85922
  1288    C   72  py     Ryd( 4p)     0.00006       2.77296
  1289    C   72  pz     Val( 2p)     1.10852      -0.03094
  1290    C   72  pz     Ryd( 3p)     0.00496       1.10322
  1291    C   72  pz     Ryd( 4p)     0.00006       2.82511
  1292    C   72  dxy    Ryd( 3d)     0.00060       2.06145
  1293    C   72  dxz    Ryd( 3d)     0.00072       2.27981
  1294    C   72  dyz    Ryd( 3d)     0.00059       2.14832
  1295    C   72  dx2y2  Ryd( 3d)     0.00051       2.22079
  1296    C   72  dz2    Ryd( 3d)     0.00050       1.95917

  1297    C   73  S      Cor( 1S)     1.99903      -9.99793
  1298    C   73  S      Val( 2S)     0.95065      -0.11819
  1299    C   73  S      Ryd( 3S)     0.00184       1.06335
  1300    C   73  S      Ryd( 4S)     0.00002      23.15333
  1301    C   73  px     Val( 2p)     1.07667      -0.01974
  1302    C   73  px     Ryd( 3p)     0.00363       1.05208
  1303    C   73  px     Ryd( 4p)     0.00015       3.03891
  1304    C   73  py     Val( 2p)     1.07696      -0.05157
  1305    C   73  py     Ryd( 3p)     0.00300       0.92015
  1306    C   73  py     Ryd( 4p)     0.00010       2.85099
  1307    C   73  pz     Val( 2p)     1.13056      -0.03474
  1308    C   73  pz     Ryd( 3p)     0.00416       1.13795
  1309    C   73  pz     Ryd( 4p)     0.00010       2.89878
  1310    C   73  dxy    Ryd( 3d)     0.00049       2.06248
  1311    C   73  dxz    Ryd( 3d)     0.00059       2.31302
  1312    C   73  dyz    Ryd( 3d)     0.00064       2.15259
  1313    C   73  dx2y2  Ryd( 3d)     0.00055       2.27207
  1314    C   73  dz2    Ryd( 3d)     0.00056       1.96529

  1315    C   74  S      Cor( 1S)     1.99903      -9.99836
  1316    C   74  S      Val( 2S)     0.94849      -0.11724
  1317    C   74  S      Ryd( 3S)     0.00143       1.06422
  1318    C   74  S      Ryd( 4S)     0.00001      23.09677
  1319    C   74  px     Val( 2p)     1.17146      -0.01889
  1320    C   74  px     Ryd( 3p)     0.00581       1.35722
  1321    C   74  px     Ryd( 4p)     0.00009       2.88871
  1322    C   74  py     Val( 2p)     1.05426      -0.04978
  1323    C   74  py     Ryd( 3p)     0.00234       0.79988
  1324    C   74  py     Ryd( 4p)     0.00009       2.79769
  1325    C   74  pz     Val( 2p)     1.05743      -0.03550
  1326    C   74  pz     Ryd( 3p)     0.00282       0.93606
  1327    C   74  pz     Ryd( 4p)     0.00012       2.92362
  1328    C   74  dxy    Ryd( 3d)     0.00053       2.04503
  1329    C   74  dxz    Ryd( 3d)     0.00054       2.27008
  1330    C   74  dyz    Ryd( 3d)     0.00047       2.27796
  1331    C   74  dx2y2  Ryd( 3d)     0.00070       2.12717
  1332    C   74  dz2    Ryd( 3d)     0.00062       2.00066

  1333    C   75  S      Cor( 1S)     1.99879     -10.07313
  1334    C   75  S      Val( 2S)     0.81858      -0.08348
  1335    C   75  S      Ryd( 3S)     0.00231       1.04645
  1336    C   75  S      Ryd( 4S)     0.00004      22.72611
  1337    C   75  px     Val( 2p)     0.95704      -0.01775
  1338    C   75  px     Ryd( 3p)     0.00746       1.24930
  1339    C   75  px     Ryd( 4p)     0.00016       2.93058
  1340    C   75  py     Val( 2p)     0.92246      -0.05034
  1341    C   75  py     Ryd( 3p)     0.00327       0.88611
  1342    C   75  py     Ryd( 4p)     0.00011       2.82104
  1343    C   75  pz     Val( 2p)     0.95818      -0.03900
  1344    C   75  pz     Ryd( 3p)     0.00288       1.07836
  1345    C   75  pz     Ryd( 4p)     0.00013       2.88606
  1346    C   75  dxy    Ryd( 3d)     0.00144       2.05101
  1347    C   75  dxz    Ryd( 3d)     0.00147       2.24888
  1348    C   75  dyz    Ryd( 3d)     0.00098       2.23870
  1349    C   75  dx2y2  Ryd( 3d)     0.00122       2.23329
  1350    C   75  dz2    Ryd( 3d)     0.00160       1.99260

  1351    O   76  S      Cor( 1S)     1.99972     -18.90999
  1352    O   76  S      Val( 2S)     1.64682      -0.88020
  1353    O   76  S      Ryd( 3S)     0.00041       2.21295
  1354    O   76  S      Ryd( 4S)     0.00000      49.60976
  1355    O   76  px     Val( 2p)     1.73101      -0.30660
  1356    O   76  px     Ryd( 3p)     0.00104       1.29143
  1357    O   76  px     Ryd( 4p)     0.00005       5.12605
  1358    O   76  py     Val( 2p)     1.63153      -0.29002
  1359    O   76  py     Ryd( 3p)     0.00190       1.15213
  1360    O   76  py     Ryd( 4p)     0.00001       5.18812
  1361    O   76  pz     Val( 2p)     1.69836      -0.29021
  1362    O   76  pz     Ryd( 3p)     0.00213       1.09191
  1363    O   76  pz     Ryd( 4p)     0.00001       5.09097
  1364    O   76  dxy    Ryd( 3d)     0.00126       3.36390
  1365    O   76  dxz    Ryd( 3d)     0.00117       3.29025
  1366    O   76  dyz    Ryd( 3d)     0.00048       3.44951
  1367    O   76  dx2y2  Ryd( 3d)     0.00067       3.09776
  1368    O   76  dz2    Ryd( 3d)     0.00031       3.06670

  1369    C   77  S      Cor( 1S)     1.99928      -9.97868
  1370    C   77  S      Val( 2S)     1.07463      -0.18506
  1371    C   77  S      Ryd( 3S)     0.00067       0.97517
  1372    C   77  S      Ryd( 4S)     0.00001      23.58068
  1373    C   77  px     Val( 2p)     1.17652      -0.04233
  1374    C   77  px     Ryd( 3p)     0.00183       0.68922
  1375    C   77  px     Ryd( 4p)     0.00006       3.19755
  1376    C   77  py     Val( 2p)     1.17956      -0.03877
  1377    C   77  py     Ryd( 3p)     0.00154       0.65618
  1378    C   77  py     Ryd( 4p)     0.00005       3.22402
  1379    C   77  pz     Val( 2p)     1.12648      -0.03950
  1380    C   77  pz     Ryd( 3p)     0.00106       0.55801
  1381    C   77  pz     Ryd( 4p)     0.00010       3.15354
  1382    C   77  dxy    Ryd( 3d)     0.00095       2.23337
  1383    C   77  dxz    Ryd( 3d)     0.00074       2.18882
  1384    C   77  dyz    Ryd( 3d)     0.00101       2.30813
  1385    C   77  dx2y2  Ryd( 3d)     0.00027       1.93559
  1386    C   77  dz2    Ryd( 3d)     0.00041       1.96111

  1387    C   78  S      Cor( 1S)     1.99920      -9.98774
  1388    C   78  S      Val( 2S)     1.01477      -0.16533
  1389    C   78  S      Ryd( 3S)     0.00236       1.06584
  1390    C   78  S      Ryd( 4S)     0.00001      23.58572
  1391    C   78  px     Val( 2p)     1.08766      -0.03339
  1392    C   78  px     Ryd( 3p)     0.00337       0.71824
  1393    C   78  px     Ryd( 4p)     0.00011       3.15195
  1394    C   78  py     Val( 2p)     1.14570      -0.03164
  1395    C   78  py     Ryd( 3p)     0.00319       0.73640
  1396    C   78  py     Ryd( 4p)     0.00010       3.10050
  1397    C   78  pz     Val( 2p)     1.11444      -0.03762
  1398    C   78  pz     Ryd( 3p)     0.00227       0.65541
  1399    C   78  pz     Ryd( 4p)     0.00009       3.09562
  1400    C   78  dxy    Ryd( 3d)     0.00088       2.27063
  1401    C   78  dxz    Ryd( 3d)     0.00077       2.18723
  1402    C   78  dyz    Ryd( 3d)     0.00121       2.29125
  1403    C   78  dx2y2  Ryd( 3d)     0.00042       1.97201
  1404    C   78  dz2    Ryd( 3d)     0.00029       1.96810

  1405    C   79  S      Cor( 1S)     1.99919      -9.99801
  1406    C   79  S      Val( 2S)     0.95478      -0.14796
  1407    C   79  S      Ryd( 3S)     0.00166       1.13128
  1408    C   79  S      Ryd( 4S)     0.00001      23.62997
  1409    C   79  px     Val( 2p)     1.04420      -0.03516
  1410    C   79  px     Ryd( 3p)     0.00187       0.74642
  1411    C   79  px     Ryd( 4p)     0.00012       3.12466
  1412    C   79  py     Val( 2p)     1.10301      -0.03283
  1413    C   79  py     Ryd( 3p)     0.00287       0.74850
  1414    C   79  py     Ryd( 4p)     0.00009       3.09658
  1415    C   79  pz     Val( 2p)     1.07793      -0.03447
  1416    C   79  pz     Ryd( 3p)     0.00330       0.78729
  1417    C   79  pz     Ryd( 4p)     0.00012       3.10556
  1418    C   79  dxy    Ryd( 3d)     0.00081       2.25499
  1419    C   79  dxz    Ryd( 3d)     0.00072       2.22139
  1420    C   79  dyz    Ryd( 3d)     0.00116       2.30945
  1421    C   79  dx2y2  Ryd( 3d)     0.00055       1.99710
  1422    C   79  dz2    Ryd( 3d)     0.00039       1.98937

  1423    C   80  S      Cor( 1S)     1.99927      -9.97850
  1424    C   80  S      Val( 2S)     1.07435      -0.18777
  1425    C   80  S      Ryd( 3S)     0.00075       1.02523
  1426    C   80  S      Ryd( 4S)     0.00000      23.52646
  1427    C   80  px     Val( 2p)     1.17193      -0.04253
  1428    C   80  px     Ryd( 3p)     0.00278       0.63334
  1429    C   80  px     Ryd( 4p)     0.00003       3.16623
  1430    C   80  py     Val( 2p)     1.18569      -0.04524
  1431    C   80  py     Ryd( 3p)     0.00235       0.61194
  1432    C   80  py     Ryd( 4p)     0.00002       3.18840
  1433    C   80  pz     Val( 2p)     1.12454      -0.04136
  1434    C   80  pz     Ryd( 3p)     0.00156       0.56877
  1435    C   80  pz     Ryd( 4p)     0.00008       3.17034
  1436    C   80  dxy    Ryd( 3d)     0.00097       2.20471
  1437    C   80  dxz    Ryd( 3d)     0.00074       2.17751
  1438    C   80  dyz    Ryd( 3d)     0.00105       2.25577
  1439    C   80  dx2y2  Ryd( 3d)     0.00030       1.92889
  1440    C   80  dz2    Ryd( 3d)     0.00039       1.98344

  1441    C   81  S      Cor( 1S)     1.99927      -9.97595
  1442    C   81  S      Val( 2S)     1.07394      -0.18655
  1443    C   81  S      Ryd( 3S)     0.00102       1.03310
  1444    C   81  S      Ryd( 4S)     0.00000      23.50389
  1445    C   81  px     Val( 2p)     1.15987      -0.04259
  1446    C   81  px     Ryd( 3p)     0.00250       0.65030
  1447    C   81  px     Ryd( 4p)     0.00005       3.21222
  1448    C   81  py     Val( 2p)     1.15739      -0.04248
  1449    C   81  py     Ryd( 3p)     0.00169       0.57211
  1450    C   81  py     Ryd( 4p)     0.00006       3.17178
  1451    C   81  pz     Val( 2p)     1.17549      -0.04310
  1452    C   81  pz     Ryd( 3p)     0.00277       0.61844
  1453    C   81  pz     Ryd( 4p)     0.00003       3.21261
  1454    C   81  dxy    Ryd( 3d)     0.00070       2.17310
  1455    C   81  dxz    Ryd( 3d)     0.00058       2.08670
  1456    C   81  dyz    Ryd( 3d)     0.00086       2.19013
  1457    C   81  dx2y2  Ryd( 3d)     0.00068       2.04478
  1458    C   81  dz2    Ryd( 3d)     0.00060       2.08965

  1459    C   82  S      Cor( 1S)     1.99926      -9.98100
  1460    C   82  S      Val( 2S)     1.08430      -0.19261
  1461    C   82  S      Ryd( 3S)     0.00170       0.98439
  1462    C   82  S      Ryd( 4S)     0.00001      23.56746
  1463    C   82  px     Val( 2p)     1.18528      -0.04282
  1464    C   82  px     Ryd( 3p)     0.00227       0.62044
  1465    C   82  px     Ryd( 4p)     0.00005       3.18885
  1466    C   82  py     Val( 2p)     1.15578      -0.04517
  1467    C   82  py     Ryd( 3p)     0.00181       0.57510
  1468    C   82  py     Ryd( 4p)     0.00008       3.19322
  1469    C   82  pz     Val( 2p)     1.13965      -0.04563
  1470    C   82  pz     Ryd( 3p)     0.00213       0.59857
  1471    C   82  pz     Ryd( 4p)     0.00008       3.19288
  1472    C   82  dxy    Ryd( 3d)     0.00053       2.02848
  1473    C   82  dxz    Ryd( 3d)     0.00106       2.27500
  1474    C   82  dyz    Ryd( 3d)     0.00066       2.22367
  1475    C   82  dx2y2  Ryd( 3d)     0.00079       2.10960
  1476    C   82  dz2    Ryd( 3d)     0.00033       1.92423

  1477    C   83  S      Cor( 1S)     1.99916     -10.03240
  1478    C   83  S      Val( 2S)     1.09239      -0.24595
  1479    C   83  S      Ryd( 3S)     0.00110       0.99338
  1480    C   83  S      Ryd( 4S)     0.00001      23.60750
  1481    C   83  px     Val( 2p)     1.12862      -0.08188
  1482    C   83  px     Ryd( 3p)     0.00108       0.66814
  1483    C   83  px     Ryd( 4p)     0.00011       2.99572
  1484    C   83  py     Val( 2p)     1.17808      -0.06093
  1485    C   83  py     Ryd( 3p)     0.00197       0.67482
  1486    C   83  py     Ryd( 4p)     0.00006       3.03852
  1487    C   83  pz     Val( 2p)     1.06164      -0.09047
  1488    C   83  pz     Ryd( 3p)     0.00279       0.68397
  1489    C   83  pz     Ryd( 4p)     0.00018       2.94569
  1490    C   83  dxy    Ryd( 3d)     0.00060       1.93639
  1491    C   83  dxz    Ryd( 3d)     0.00177       2.01234
  1492    C   83  dyz    Ryd( 3d)     0.00094       2.15884
  1493    C   83  dx2y2  Ryd( 3d)     0.00105       2.09993
  1494    C   83  dz2    Ryd( 3d)     0.00069       1.82717

  1495    S   84  S      Cor( 1S)     2.00000     -87.77271
  1496    S   84  S      Cor( 2S)     1.99945      -8.67562
  1497    S   84  S      Val( 3S)     1.70895      -0.66253
  1498    S   84  S      Ryd( 4S)     0.00420       0.94958
  1499    S   84  S      Ryd( 5S)     0.00001      14.61636
  1500    S   84  S      Ryd( 6S)     0.00000     182.05559
  1501    S   84  px     Cor( 2p)     1.99993      -5.83248
  1502    S   84  px     Val( 3p)     1.10237      -0.13788
  1503    S   84  px     Ryd( 4p)     0.00730       0.52215
  1504    S   84  px     Ryd( 5p)     0.00020       2.05962
  1505    S   84  px     Ryd( 6p)     0.00000      17.15398
  1506    S   84  py     Cor( 2p)     1.99997      -5.82684
  1507    S   84  py     Val( 3p)     1.81143      -0.18476
  1508    S   84  py     Ryd( 4p)     0.00669       0.58470
  1509    S   84  py     Ryd( 5p)     0.00011       2.06072
  1510    S   84  py     Ryd( 6p)     0.00000      17.15599
  1511    S   84  pz     Cor( 2p)     1.99994      -5.83025
  1512    S   84  pz     Val( 3p)     1.39119      -0.15804
  1513    S   84  pz     Ryd( 4p)     0.00245       0.72631
  1514    S   84  pz     Ryd( 5p)     0.00020       2.07576
  1515    S   84  pz     Ryd( 6p)     0.00000      17.15921
  1516    S   84  dxy    Ryd( 3d)     0.00236       1.06289
  1517    S   84  dxz    Ryd( 3d)     0.00683       1.29916
  1518    S   84  dyz    Ryd( 3d)     0.00231       1.04153
  1519    S   84  dx2y2  Ryd( 3d)     0.00160       1.02258
  1520    S   84  dz2    Ryd( 3d)     0.00286       1.03902

  1521    C   85  S      Cor( 1S)     1.99926      -9.95673
  1522    C   85  S      Val( 2S)     1.07762      -0.16153
  1523    C   85  S      Ryd( 3S)     0.00063       1.04009
  1524    C   85  S      Ryd( 4S)     0.00001      23.59229
  1525    C   85  px     Val( 2p)     1.16230      -0.01252
  1526    C   85  px     Ryd( 3p)     0.00091       0.70611
  1527    C   85  px     Ryd( 4p)     0.00009       3.22975
  1528    C   85  py     Val( 2p)     1.19094      -0.01788
  1529    C   85  py     Ryd( 3p)     0.00114       0.63651
  1530    C   85  py     Ryd( 4p)     0.00005       3.23758
  1531    C   85  pz     Val( 2p)     1.11702      -0.01910
  1532    C   85  pz     Ryd( 3p)     0.00181       0.64907
  1533    C   85  pz     Ryd( 4p)     0.00009       3.20328
  1534    C   85  dxy    Ryd( 3d)     0.00025       1.95704
  1535    C   85  dxz    Ryd( 3d)     0.00058       2.20775
  1536    C   85  dyz    Ryd( 3d)     0.00069       2.13256
  1537    C   85  dx2y2  Ryd( 3d)     0.00110       2.33630
  1538    C   85  dz2    Ryd( 3d)     0.00087       2.15331

  1539    C   86  S      Cor( 1S)     1.99916      -9.96034
  1540    C   86  S      Val( 2S)     1.00448      -0.12580
  1541    C   86  S      Ryd( 3S)     0.00135       1.10813
  1542    C   86  S      Ryd( 4S)     0.00001      23.56463
  1543    C   86  px     Val( 2p)     1.14576      -0.01008
  1544    C   86  px     Ryd( 3p)     0.00231       0.72482
  1545    C   86  px     Ryd( 4p)     0.00009       3.10586
  1546    C   86  py     Val( 2p)     1.16228      -0.00658
  1547    C   86  py     Ryd( 3p)     0.00499       0.78175
  1548    C   86  py     Ryd( 4p)     0.00008       3.13332
  1549    C   86  pz     Val( 2p)     1.05652      -0.00045
  1550    C   86  pz     Ryd( 3p)     0.00268       0.77628
  1551    C   86  pz     Ryd( 4p)     0.00012       3.14958
  1552    C   86  dxy    Ryd( 3d)     0.00033       1.94279
  1553    C   86  dxz    Ryd( 3d)     0.00072       2.25053
  1554    C   86  dyz    Ryd( 3d)     0.00050       2.17265
  1555    C   86  dx2y2  Ryd( 3d)     0.00125       2.34137
  1556    C   86  dz2    Ryd( 3d)     0.00092       2.27213

  1557    C   87  S      Cor( 1S)     1.99896      -9.94453
  1558    C   87  S      Val( 2S)     0.86256      -0.01801
  1559    C   87  S      Ryd( 3S)     0.00136       1.02494
  1560    C   87  S      Ryd( 4S)     0.00002      23.27621
  1561    C   87  px     Val( 2p)     1.05265       0.00117
  1562    C   87  px     Ryd( 3p)     0.00385       0.84135
  1563    C   87  px     Ryd( 4p)     0.00005       3.03824
  1564    C   87  py     Val( 2p)     1.08282       0.04019
  1565    C   87  py     Ryd( 3p)     0.00375       1.18229
  1566    C   87  py     Ryd( 4p)     0.00016       3.50147
  1567    C   87  pz     Val( 2p)     1.05399       0.03403
  1568    C   87  pz     Ryd( 3p)     0.00554       1.25127
  1569    C   87  pz     Ryd( 4p)     0.00012       3.44671
  1570    C   87  dxy    Ryd( 3d)     0.00056       1.94833
  1571    C   87  dxz    Ryd( 3d)     0.00053       2.07734
  1572    C   87  dyz    Ryd( 3d)     0.00071       2.49316
  1573    C   87  dx2y2  Ryd( 3d)     0.00058       2.32350
  1574    C   87  dz2    Ryd( 3d)     0.00067       2.28078

  1575    C   88  S      Cor( 1S)     1.99899      -9.93849
  1576    C   88  S      Val( 2S)     0.93476      -0.04526
  1577    C   88  S      Ryd( 3S)     0.00172       1.11441
  1578    C   88  S      Ryd( 4S)     0.00002      23.18441
  1579    C   88  px     Val( 2p)     1.03040       0.00181
  1580    C   88  px     Ryd( 3p)     0.00203       0.86798
  1581    C   88  px     Ryd( 4p)     0.00005       2.93143
  1582    C   88  py     Val( 2p)     1.10422       0.04738
  1583    C   88  py     Ryd( 3p)     0.00346       1.13712
  1584    C   88  py     Ryd( 4p)     0.00012       3.22940
  1585    C   88  pz     Val( 2p)     1.10790       0.03388
  1586    C   88  pz     Ryd( 3p)     0.00476       1.20227
  1587    C   88  pz     Ryd( 4p)     0.00010       3.14427
  1588    C   88  dxy    Ryd( 3d)     0.00061       1.96700
  1589    C   88  dxz    Ryd( 3d)     0.00054       2.14594
  1590    C   88  dyz    Ryd( 3d)     0.00071       2.43224
  1591    C   88  dx2y2  Ryd( 3d)     0.00048       2.31159
  1592    C   88  dz2    Ryd( 3d)     0.00059       2.17923

  1593    C   89  S      Cor( 1S)     1.99899      -9.93966
  1594    C   89  S      Val( 2S)     0.93396      -0.04749
  1595    C   89  S      Ryd( 3S)     0.00120       1.15116
  1596    C   89  S      Ryd( 4S)     0.00002      23.23994
  1597    C   89  px     Val( 2p)     1.03312      -0.00518
  1598    C   89  px     Ryd( 3p)     0.00200       0.79189
  1599    C   89  px     Ryd( 4p)     0.00005       3.00231
  1600    C   89  py     Val( 2p)     1.16808       0.04213
  1601    C   89  py     Ryd( 3p)     0.00523       1.40503
  1602    C   89  py     Ryd( 4p)     0.00007       3.19403
  1603    C   89  pz     Val( 2p)     1.06436       0.03142
  1604    C   89  pz     Ryd( 3p)     0.00311       1.03157
  1605    C   89  pz     Ryd( 4p)     0.00012       3.28007
  1606    C   89  dxy    Ryd( 3d)     0.00039       1.94205
  1607    C   89  dxz    Ryd( 3d)     0.00050       2.19724
  1608    C   89  dyz    Ryd( 3d)     0.00060       2.51505
  1609    C   89  dx2y2  Ryd( 3d)     0.00076       2.22782
  1610    C   89  dz2    Ryd( 3d)     0.00072       2.21337

  1611    C   90  S      Cor( 1S)     1.99902      -9.93855
  1612    C   90  S      Val( 2S)     0.94729      -0.05796
  1613    C   90  S      Ryd( 3S)     0.00178       1.13585
  1614    C   90  S      Ryd( 4S)     0.00003      23.18633
  1615    C   90  px     Val( 2p)     1.05659       0.00001
  1616    C   90  px     Ryd( 3p)     0.00162       0.87374
  1617    C   90  px     Ryd( 4p)     0.00005       2.94464
  1618    C   90  py     Val( 2p)     1.16993       0.03972
  1619    C   90  py     Ryd( 3p)     0.00497       1.43261
  1620    C   90  py     Ryd( 4p)     0.00010       3.10444
  1621    C   90  pz     Val( 2p)     1.06821       0.02771
  1622    C   90  pz     Ryd( 3p)     0.00291       1.02587
  1623    C   90  pz     Ryd( 4p)     0.00014       3.13686
  1624    C   90  dxy    Ryd( 3d)     0.00052       2.00541
  1625    C   90  dxz    Ryd( 3d)     0.00047       2.22903
  1626    C   90  dyz    Ryd( 3d)     0.00061       2.47296
  1627    C   90  dx2y2  Ryd( 3d)     0.00071       2.20730
  1628    C   90  dz2    Ryd( 3d)     0.00054       2.15936

  1629    C   91  S      Cor( 1S)     1.99900      -9.93293
  1630    C   91  S      Val( 2S)     0.94604      -0.04983
  1631    C   91  S      Ryd( 3S)     0.00175       1.17404
  1632    C   91  S      Ryd( 4S)     0.00002      23.20088
  1633    C   91  px     Val( 2p)     1.06068       0.00411
  1634    C   91  px     Ryd( 3p)     0.00327       0.87521
  1635    C   91  px     Ryd( 4p)     0.00006       2.93203
  1636    C   91  py     Val( 2p)     1.09759       0.04300
  1637    C   91  py     Ryd( 3p)     0.00453       1.18061
  1638    C   91  py     Ryd( 4p)     0.00014       3.21311
  1639    C   91  pz     Val( 2p)     1.12694       0.03696
  1640    C   91  pz     Ryd( 3p)     0.00478       1.22546
  1641    C   91  pz     Ryd( 4p)     0.00011       3.09744
  1642    C   91  dxy    Ryd( 3d)     0.00054       1.95567
  1643    C   91  dxz    Ryd( 3d)     0.00059       2.13715
  1644    C   91  dyz    Ryd( 3d)     0.00060       2.42579
  1645    C   91  dx2y2  Ryd( 3d)     0.00056       2.38772
  1646    C   91  dz2    Ryd( 3d)     0.00065       2.20850

  1647    C   92  S      Cor( 1S)     1.99875     -10.00937
  1648    C   92  S      Val( 2S)     0.81639      -0.01339
  1649    C   92  S      Ryd( 3S)     0.00180       1.21361
  1650    C   92  S      Ryd( 4S)     0.00004      22.59062
  1651    C   92  px     Val( 2p)     0.92250       0.01336
  1652    C   92  px     Ryd( 3p)     0.00426       0.88865
  1653    C   92  px     Ryd( 4p)     0.00007       2.81309
  1654    C   92  py     Val( 2p)     1.02719       0.04402
  1655    C   92  py     Ryd( 3p)     0.00295       1.31775
  1656    C   92  py     Ryd( 4p)     0.00019       2.96551
  1657    C   92  pz     Val( 2p)     0.85451       0.04553
  1658    C   92  pz     Ryd( 3p)     0.00721       1.21959
  1659    C   92  pz     Ryd( 4p)     0.00014       3.01080
  1660    C   92  dxy    Ryd( 3d)     0.00132       2.01855
  1661    C   92  dxz    Ryd( 3d)     0.00129       2.22572
  1662    C   92  dyz    Ryd( 3d)     0.00142       2.37797
  1663    C   92  dx2y2  Ryd( 3d)     0.00105       2.36199
  1664    C   92  dz2    Ryd( 3d)     0.00226       2.11640

  1665    O   93  S      Cor( 1S)     1.99973     -18.82091
  1666    O   93  S      Val( 2S)     1.64361      -0.78648
  1667    O   93  S      Ryd( 3S)     0.00042       2.19007
  1668    O   93  S      Ryd( 4S)     0.00000      49.74391
  1669    O   93  px     Val( 2p)     1.78151      -0.21360
  1670    O   93  px     Ryd( 3p)     0.00146       1.07886
  1671    O   93  px     Ryd( 4p)     0.00003       5.12024
  1672    O   93  py     Val( 2p)     1.54924      -0.19388
  1673    O   93  py     Ryd( 3p)     0.00152       1.28132
  1674    O   93  py     Ryd( 4p)     0.00002       5.34801
  1675    O   93  pz     Val( 2p)     1.68999      -0.20651
  1676    O   93  pz     Ryd( 3p)     0.00183       1.10448
  1677    O   93  pz     Ryd( 4p)     0.00003       5.16520
  1678    O   93  dxy    Ryd( 3d)     0.00076       3.35754
  1679    O   93  dxz    Ryd( 3d)     0.00100       3.35099
  1680    O   93  dyz    Ryd( 3d)     0.00058       3.35766
  1681    O   93  dx2y2  Ryd( 3d)     0.00090       3.36346
  1682    O   93  dz2    Ryd( 3d)     0.00107       3.27672

  1683    C   94  S      Cor( 1S)     1.99928      -9.95640
  1684    C   94  S      Val( 2S)     1.07606      -0.16292
  1685    C   94  S      Ryd( 3S)     0.00063       1.01172
  1686    C   94  S      Ryd( 4S)     0.00001      23.62069
  1687    C   94  px     Val( 2p)     1.20264      -0.01778
  1688    C   94  px     Ryd( 3p)     0.00128       0.63137
  1689    C   94  px     Ryd( 4p)     0.00005       3.16064
  1690    C   94  py     Val( 2p)     1.08144      -0.01491
  1691    C   94  py     Ryd( 3p)     0.00115       0.58476
  1692    C   94  py     Ryd( 4p)     0.00012       3.16143
  1693    C   94  pz     Val( 2p)     1.19750      -0.01984
  1694    C   94  pz     Ryd( 3p)     0.00233       0.72930
  1695    C   94  pz     Ryd( 4p)     0.00004       3.22342
  1696    C   94  dxy    Ryd( 3d)     0.00056       2.04890
  1697    C   94  dxz    Ryd( 3d)     0.00044       2.06896
  1698    C   94  dyz    Ryd( 3d)     0.00070       2.11400
  1699    C   94  dx2y2  Ryd( 3d)     0.00078       2.31860
  1700    C   94  dz2    Ryd( 3d)     0.00077       2.20813

  1701    C   95  S      Cor( 1S)     1.99920      -9.96645
  1702    C   95  S      Val( 2S)     1.01446      -0.14423
  1703    C   95  S      Ryd( 3S)     0.00213       1.11319
  1704    C   95  S      Ryd( 4S)     0.00001      23.60217
  1705    C   95  px     Val( 2p)     1.16405      -0.01116
  1706    C   95  px     Ryd( 3p)     0.00261       0.70493
  1707    C   95  px     Ryd( 4p)     0.00007       3.11519
  1708    C   95  py     Val( 2p)     1.06502      -0.01441
  1709    C   95  py     Ryd( 3p)     0.00261       0.74301
  1710    C   95  py     Ryd( 4p)     0.00013       3.15512
  1711    C   95  pz     Val( 2p)     1.11296      -0.01292
  1712    C   95  pz     Ryd( 3p)     0.00320       0.67487
  1713    C   95  pz     Ryd( 4p)     0.00011       3.24195
  1714    C   95  dxy    Ryd( 3d)     0.00045       2.00878
  1715    C   95  dxz    Ryd( 3d)     0.00050       2.09859
  1716    C   95  dyz    Ryd( 3d)     0.00076       2.14477
  1717    C   95  dx2y2  Ryd( 3d)     0.00103       2.34199
  1718    C   95  dz2    Ryd( 3d)     0.00084       2.20682

  1719    C   96  S      Cor( 1S)     1.99917      -9.97397
  1720    C   96  S      Val( 2S)     0.95336      -0.12225
  1721    C   96  S      Ryd( 3S)     0.00157       1.20238
  1722    C   96  S      Ryd( 4S)     0.00001      23.67762
  1723    C   96  px     Val( 2p)     1.14155      -0.00712
  1724    C   96  px     Ryd( 3p)     0.00333       0.81330
  1725    C   96  px     Ryd( 4p)     0.00007       3.16994
  1726    C   96  py     Val( 2p)     1.04853      -0.01163
  1727    C   96  py     Ryd( 3p)     0.00298       0.86858
  1728    C   96  py     Ryd( 4p)     0.00015       3.19086
  1729    C   96  pz     Val( 2p)     1.03818      -0.01157
  1730    C   96  pz     Ryd( 3p)     0.00176       0.79089
  1731    C   96  pz     Ryd( 4p)     0.00011       3.18346
  1732    C   96  dxy    Ryd( 3d)     0.00063       2.06536
  1733    C   96  dxz    Ryd( 3d)     0.00058       2.21242
  1734    C   96  dyz    Ryd( 3d)     0.00057       2.08854
  1735    C   96  dx2y2  Ryd( 3d)     0.00102       2.37026
  1736    C   96  dz2    Ryd( 3d)     0.00089       2.29044

  1737    C   97  S      Cor( 1S)     1.99923      -9.95063
  1738    C   97  S      Val( 2S)     1.06439      -0.15732
  1739    C   97  S      Ryd( 3S)     0.00075       1.21890
  1740    C   97  S      Ryd( 4S)     0.00001      23.48536
  1741    C   97  px     Val( 2p)     1.21651      -0.02303
  1742    C   97  px     Ryd( 3p)     0.00183       0.77386
  1743    C   97  px     Ryd( 4p)     0.00004       3.18308
  1744    C   97  py     Val( 2p)     1.09010      -0.01955
  1745    C   97  py     Ryd( 3p)     0.00127       0.69692
  1746    C   97  py     Ryd( 4p)     0.00008       3.22501
  1747    C   97  pz     Val( 2p)     1.20021      -0.02325
  1748    C   97  pz     Ryd( 3p)     0.00332       0.83087
  1749    C   97  pz     Ryd( 4p)     0.00003       3.17861
  1750    C   97  dxy    Ryd( 3d)     0.00072       2.10166
  1751    C   97  dxz    Ryd( 3d)     0.00071       2.14502
  1752    C   97  dyz    Ryd( 3d)     0.00072       2.05824
  1753    C   97  dx2y2  Ryd( 3d)     0.00066       2.33055
  1754    C   97  dz2    Ryd( 3d)     0.00072       2.24280

  1755    C   98  S      Cor( 1S)     1.99924      -9.94731
  1756    C   98  S      Val( 2S)     1.07055      -0.15387
  1757    C   98  S      Ryd( 3S)     0.00104       1.13196
  1758    C   98  S      Ryd( 4S)     0.00001      23.55837
  1759    C   98  px     Val( 2p)     1.16889      -0.01398
  1760    C   98  px     Ryd( 3p)     0.00158       0.65664
  1761    C   98  px     Ryd( 4p)     0.00007       3.23274
  1762    C   98  py     Val( 2p)     1.20299      -0.01615
  1763    C   98  py     Ryd( 3p)     0.00278       0.74205
  1764    C   98  py     Ryd( 4p)     0.00004       3.26976
  1765    C   98  pz     Val( 2p)     1.12481      -0.01006
  1766    C   98  pz     Ryd( 3p)     0.00226       0.72642
  1767    C   98  pz     Ryd( 4p)     0.00013       3.21566
  1768    C   98  dxy    Ryd( 3d)     0.00036       2.00310
  1769    C   98  dxz    Ryd( 3d)     0.00059       2.21019
  1770    C   98  dyz    Ryd( 3d)     0.00040       2.06436
  1771    C   98  dx2y2  Ryd( 3d)     0.00096       2.31919
  1772    C   98  dz2    Ryd( 3d)     0.00101       2.26325

  1773    C   99  S      Cor( 1S)     1.99924      -9.96650
  1774    C   99  S      Val( 2S)     1.08842      -0.18257
  1775    C   99  S      Ryd( 3S)     0.00131       1.02798
  1776    C   99  S      Ryd( 4S)     0.00001      23.54571
  1777    C   99  px     Val( 2p)     1.08471      -0.03362
  1778    C   99  px     Ryd( 3p)     0.00141       0.59371
  1779    C   99  px     Ryd( 4p)     0.00011       3.14734
  1780    C   99  py     Val( 2p)     1.19995      -0.03166
  1781    C   99  py     Ryd( 3p)     0.00161       0.65861
  1782    C   99  py     Ryd( 4p)     0.00005       3.18719
  1783    C   99  pz     Val( 2p)     1.20633      -0.03051
  1784    C   99  pz     Ryd( 3p)     0.00305       0.71402
  1785    C   99  pz     Ryd( 4p)     0.00003       3.19591
  1786    C   99  dxy    Ryd( 3d)     0.00060       2.10199
  1787    C   99  dxz    Ryd( 3d)     0.00055       2.07342
  1788    C   99  dyz    Ryd( 3d)     0.00042       2.00954
  1789    C   99  dx2y2  Ryd( 3d)     0.00074       2.21924
  1790    C   99  dz2    Ryd( 3d)     0.00108       2.25851

  1791    C  100  S      Cor( 1S)     1.99917     -10.05244
  1792    C  100  S      Val( 2S)     0.93739      -0.15408
  1793    C  100  S      Ryd( 3S)     0.00351       0.99862
  1794    C  100  S      Ryd( 4S)     0.00002      23.54572
  1795    C  100  px     Val( 2p)     0.91843      -0.02595
  1796    C  100  px     Ryd( 3p)     0.00171       0.84954
  1797    C  100  px     Ryd( 4p)     0.00030       2.90835
  1798    C  100  py     Val( 2p)     0.99048      -0.01489
  1799    C  100  py     Ryd( 3p)     0.00376       0.87954
  1800    C  100  py     Ryd( 4p)     0.00011       2.84189
  1801    C  100  pz     Val( 2p)     0.97107      -0.02660
  1802    C  100  pz     Ryd( 3p)     0.00393       0.86605
  1803    C  100  pz     Ryd( 4p)     0.00013       2.87759
  1804    C  100  dxy    Ryd( 3d)     0.00158       2.08906
  1805    C  100  dxz    Ryd( 3d)     0.00120       2.00370
  1806    C  100  dyz    Ryd( 3d)     0.00102       1.98193
  1807    C  100  dx2y2  Ryd( 3d)     0.00157       2.19957
  1808    C  100  dz2    Ryd( 3d)     0.00142       2.34824

  1809    C  101  S      Cor( 1S)     1.99926      -9.97544
  1810    C  101  S      Val( 2S)     1.09607      -0.19602
  1811    C  101  S      Ryd( 3S)     0.00110       0.98458
  1812    C  101  S      Ryd( 4S)     0.00001      23.54258
  1813    C  101  px     Val( 2p)     1.19560      -0.04024
  1814    C  101  px     Ryd( 3p)     0.00334       0.66020
  1815    C  101  px     Ryd( 4p)     0.00001       3.16539
  1816    C  101  py     Val( 2p)     1.20279      -0.04001
  1817    C  101  py     Ryd( 3p)     0.00093       0.60443
  1818    C  101  py     Ryd( 4p)     0.00002       3.16540
  1819    C  101  pz     Val( 2p)     1.09197      -0.04448
  1820    C  101  pz     Ryd( 3p)     0.00124       0.55455
  1821    C  101  pz     Ryd( 4p)     0.00014       3.13518
  1822    C  101  dxy    Ryd( 3d)     0.00059       2.04521
  1823    C  101  dxz    Ryd( 3d)     0.00065       2.03042
  1824    C  101  dyz    Ryd( 3d)     0.00061       2.04013
  1825    C  101  dx2y2  Ryd( 3d)     0.00083       2.14898
  1826    C  101  dz2    Ryd( 3d)     0.00074       2.29318

  1827    O  102  S      Cor( 1S)     1.99978     -18.85675
  1828    O  102  S      Val( 2S)     1.68002      -0.83783
  1829    O  102  S      Ryd( 3S)     0.00081       1.84161
  1830    O  102  S      Ryd( 4S)     0.00000      49.72864
  1831    O  102  px     Val( 2p)     1.42947      -0.21673
  1832    O  102  px     Ryd( 3p)     0.00270       1.02989
  1833    O  102  px     Ryd( 4p)     0.00004       5.31819
  1834    O  102  py     Val( 2p)     1.76066      -0.24458
  1835    O  102  py     Ryd( 3p)     0.00155       0.93357
  1836    O  102  py     Ryd( 4p)     0.00004       5.03491
  1837    O  102  pz     Val( 2p)     1.86428      -0.24202
  1838    O  102  pz     Ryd( 3p)     0.00229       1.01763
  1839    O  102  pz     Ryd( 4p)     0.00003       5.03117
  1840    O  102  dxy    Ryd( 3d)     0.00085       3.37567
  1841    O  102  dxz    Ryd( 3d)     0.00055       3.23967
  1842    O  102  dyz    Ryd( 3d)     0.00104       3.17052
  1843    O  102  dx2y2  Ryd( 3d)     0.00079       3.31976
  1844    O  102  dz2    Ryd( 3d)     0.00084       3.15619

  1845    C  103  S      Cor( 1S)     1.99924      -9.92152
  1846    C  103  S      Val( 2S)     1.07722      -0.13109
  1847    C  103  S      Ryd( 3S)     0.00098       1.13387
  1848    C  103  S      Ryd( 4S)     0.00001      23.58802
  1849    C  103  px     Val( 2p)     1.18345       0.01320
  1850    C  103  px     Ryd( 3p)     0.00313       0.75751
  1851    C  103  px     Ryd( 4p)     0.00008       3.28162
  1852    C  103  py     Val( 2p)     1.11508       0.01332
  1853    C  103  py     Ryd( 3p)     0.00101       0.63783
  1854    C  103  py     Ryd( 4p)     0.00008       3.19260
  1855    C  103  pz     Val( 2p)     1.19949       0.01235
  1856    C  103  pz     Ryd( 3p)     0.00217       0.72017
  1857    C  103  pz     Ryd( 4p)     0.00008       3.18573
  1858    C  103  dxy    Ryd( 3d)     0.00038       2.01755
  1859    C  103  dxz    Ryd( 3d)     0.00051       2.09404
  1860    C  103  dyz    Ryd( 3d)     0.00096       2.23803
  1861    C  103  dx2y2  Ryd( 3d)     0.00099       2.36014
  1862    C  103  dz2    Ryd( 3d)     0.00064       2.18221

  1863    C  104  S      Cor( 1S)     1.99921      -9.94371
  1864    C  104  S      Val( 2S)     0.95282      -0.09123
  1865    C  104  S      Ryd( 3S)     0.00116       1.17977
  1866    C  104  S      Ryd( 4S)     0.00001      23.72009
  1867    C  104  px     Val( 2p)     1.04467       0.02061
  1868    C  104  px     Ryd( 3p)     0.00176       0.86905
  1869    C  104  px     Ryd( 4p)     0.00008       3.06805
  1870    C  104  py     Val( 2p)     1.07814       0.02350
  1871    C  104  py     Ryd( 3p)     0.00240       0.89312
  1872    C  104  py     Ryd( 4p)     0.00010       3.05937
  1873    C  104  pz     Val( 2p)     1.09150       0.02478
  1874    C  104  pz     Ryd( 3p)     0.00276       0.88073
  1875    C  104  pz     Ryd( 4p)     0.00011       3.09435
  1876    C  104  dxy    Ryd( 3d)     0.00053       2.05243
  1877    C  104  dxz    Ryd( 3d)     0.00057       2.11949
  1878    C  104  dyz    Ryd( 3d)     0.00103       2.28273
  1879    C  104  dx2y2  Ryd( 3d)     0.00080       2.37620
  1880    C  104  dz2    Ryd( 3d)     0.00065       2.27027

  1881    C  105  S      Cor( 1S)     1.99926      -9.91069
  1882    C  105  S      Val( 2S)     1.07205      -0.12154
  1883    C  105  S      Ryd( 3S)     0.00172       1.12625
  1884    C  105  S      Ryd( 4S)     0.00001      23.59763
  1885    C  105  px     Val( 2p)     1.18714       0.01761
  1886    C  105  px     Ryd( 3p)     0.00348       0.77966
  1887    C  105  px     Ryd( 4p)     0.00004       3.17538
  1888    C  105  py     Val( 2p)     1.20086       0.01729
  1889    C  105  py     Ryd( 3p)     0.00276       0.72046
  1890    C  105  py     Ryd( 4p)     0.00004       3.19173
  1891    C  105  pz     Val( 2p)     1.11291       0.02270
  1892    C  105  pz     Ryd( 3p)     0.00150       0.83676
  1893    C  105  pz     Ryd( 4p)     0.00009       3.26932
  1894    C  105  dxy    Ryd( 3d)     0.00034       2.02412
  1895    C  105  dxz    Ryd( 3d)     0.00041       2.11043
  1896    C  105  dyz    Ryd( 3d)     0.00093       2.24321
  1897    C  105  dx2y2  Ryd( 3d)     0.00115       2.32057
  1898    C  105  dz2    Ryd( 3d)     0.00080       2.29361

  1899    C  106  S      Cor( 1S)     1.99925      -9.92058
  1900    C  106  S      Val( 2S)     1.07371      -0.13063
  1901    C  106  S      Ryd( 3S)     0.00106       1.16507
  1902    C  106  S      Ryd( 4S)     0.00001      23.55597
  1903    C  106  px     Val( 2p)     1.08881       0.01075
  1904    C  106  px     Ryd( 3p)     0.00137       0.66398
  1905    C  106  px     Ryd( 4p)     0.00010       3.23643
  1906    C  106  py     Val( 2p)     1.20183       0.00964
  1907    C  106  py     Ryd( 3p)     0.00284       0.76960
  1908    C  106  py     Ryd( 4p)     0.00005       3.27246
  1909    C  106  pz     Val( 2p)     1.20600       0.01303
  1910    C  106  pz     Ryd( 3p)     0.00244       0.71962
  1911    C  106  pz     Ryd( 4p)     0.00003       3.25837
  1912    C  106  dxy    Ryd( 3d)     0.00057       2.04617
  1913    C  106  dxz    Ryd( 3d)     0.00083       2.13553
  1914    C  106  dyz    Ryd( 3d)     0.00080       2.16477
  1915    C  106  dx2y2  Ryd( 3d)     0.00074       2.34310
  1916    C  106  dz2    Ryd( 3d)     0.00054       2.23109

  1917    C  107  S      Cor( 1S)     1.99932      -9.96645
  1918    C  107  S      Val( 2S)     1.08613      -0.17681
  1919    C  107  S      Ryd( 3S)     0.00111       0.96145
  1920    C  107  S      Ryd( 4S)     0.00000      23.58313
  1921    C  107  px     Val( 2p)     1.10204      -0.02268
  1922    C  107  px     Ryd( 3p)     0.00076       0.60408
  1923    C  107  px     Ryd( 4p)     0.00009       3.11973
  1924    C  107  py     Val( 2p)     1.18796      -0.02293
  1925    C  107  py     Ryd( 3p)     0.00105       0.62869
  1926    C  107  py     Ryd( 4p)     0.00002       3.19054
  1927    C  107  pz     Val( 2p)     1.18139      -0.02283
  1928    C  107  pz     Ryd( 3p)     0.00091       0.66808
  1929    C  107  pz     Ryd( 4p)     0.00004       3.22732
  1930    C  107  dxy    Ryd( 3d)     0.00087       2.20249
  1931    C  107  dxz    Ryd( 3d)     0.00049       2.05577
  1932    C  107  dyz    Ryd( 3d)     0.00075       2.23052
  1933    C  107  dx2y2  Ryd( 3d)     0.00039       2.05678
  1934    C  107  dz2    Ryd( 3d)     0.00053       2.10859

  1935    C  108  S      Cor( 1S)     1.99928      -9.96067
  1936    C  108  S      Val( 2S)     1.09007      -0.17622
  1937    C  108  S      Ryd( 3S)     0.00256       1.01116
  1938    C  108  S      Ryd( 4S)     0.00000      23.60128
  1939    C  108  px     Val( 2p)     1.10068      -0.01902
  1940    C  108  px     Ryd( 3p)     0.00168       0.76287
  1941    C  108  px     Ryd( 4p)     0.00013       3.19879
  1942    C  108  py     Val( 2p)     1.18953      -0.01911
  1943    C  108  py     Ryd( 3p)     0.00105       0.61939
  1944    C  108  py     Ryd( 4p)     0.00003       3.27314
  1945    C  108  pz     Val( 2p)     1.18245      -0.02122
  1946    C  108  pz     Ryd( 3p)     0.00120       0.63507
  1947    C  108  pz     Ryd( 4p)     0.00004       3.25740
  1948    C  108  dxy    Ryd( 3d)     0.00089       2.22733
  1949    C  108  dxz    Ryd( 3d)     0.00058       2.09437
  1950    C  108  dyz    Ryd( 3d)     0.00097       2.24370
  1951    C  108  dx2y2  Ryd( 3d)     0.00034       2.11053
  1952    C  108  dz2    Ryd( 3d)     0.00057       2.07387

  1953    C  109  S      Cor( 1S)     1.99926      -9.95907
  1954    C  109  S      Val( 2S)     1.08053      -0.16928
  1955    C  109  S      Ryd( 3S)     0.00100       1.06689
  1956    C  109  S      Ryd( 4S)     0.00001      23.53562
  1957    C  109  px     Val( 2p)     1.19103      -0.01950
  1958    C  109  px     Ryd( 3p)     0.00302       0.66476
  1959    C  109  px     Ryd( 4p)     0.00002       3.23882
  1960    C  109  py     Val( 2p)     1.09257      -0.01936
  1961    C  109  py     Ryd( 3p)     0.00147       0.57378
  1962    C  109  py     Ryd( 4p)     0.00011       3.19896
  1963    C  109  pz     Val( 2p)     1.19921      -0.02225
  1964    C  109  pz     Ryd( 3p)     0.00218       0.62479
  1965    C  109  pz     Ryd( 4p)     0.00002       3.25011
  1966    C  109  dxy    Ryd( 3d)     0.00074       2.10100
  1967    C  109  dxz    Ryd( 3d)     0.00108       2.23199
  1968    C  109  dyz    Ryd( 3d)     0.00072       2.09439
  1969    C  109  dx2y2  Ryd( 3d)     0.00059       2.13524
  1970    C  109  dz2    Ryd( 3d)     0.00039       2.04828

  1971    C  110  S      Cor( 1S)     1.99922      -9.98128
  1972    C  110  S      Val( 2S)     0.96374      -0.13380
  1973    C  110  S      Ryd( 3S)     0.00133       1.12762
  1974    C  110  S      Ryd( 4S)     0.00001      23.65880
  1975    C  110  px     Val( 2p)     1.04288      -0.01275
  1976    C  110  px     Ryd( 3p)     0.00182       0.80059
  1977    C  110  px     Ryd( 4p)     0.00007       3.05504
  1978    C  110  py     Val( 2p)     1.05037      -0.01106
  1979    C  110  py     Ryd( 3p)     0.00161       0.82053
  1980    C  110  py     Ryd( 4p)     0.00008       3.03222
  1981    C  110  pz     Val( 2p)     1.11863      -0.00744
  1982    C  110  pz     Ryd( 3p)     0.00290       0.80781
  1983    C  110  pz     Ryd( 4p)     0.00008       3.05709
  1984    C  110  dxy    Ryd( 3d)     0.00059       2.13903
  1985    C  110  dxz    Ryd( 3d)     0.00075       2.27016
  1986    C  110  dyz    Ryd( 3d)     0.00070       2.10845
  1987    C  110  dx2y2  Ryd( 3d)     0.00062       2.18768
  1988    C  110  dz2    Ryd( 3d)     0.00074       2.11593

  1989    C  111  S      Cor( 1S)     1.99927      -9.95978
  1990    C  111  S      Val( 2S)     1.07730      -0.17042
  1991    C  111  S      Ryd( 3S)     0.00103       1.04156
  1992    C  111  S      Ryd( 4S)     0.00001      23.52279
  1993    C  111  px     Val( 2p)     1.13514      -0.02411
  1994    C  111  px     Ryd( 3p)     0.00243       0.62575
  1995    C  111  px     Ryd( 4p)     0.00006       3.20544
  1996    C  111  py     Val( 2p)     1.19659      -0.02422
  1997    C  111  py     Ryd( 3p)     0.00301       0.64067
  1998    C  111  py     Ryd( 4p)     0.00001       3.20743
  1999    C  111  pz     Val( 2p)     1.15076      -0.02313
  2000    C  111  pz     Ryd( 3p)     0.00110       0.56394
  2001    C  111  pz     Ryd( 4p)     0.00006       3.17778
  2002    C  111  dxy    Ryd( 3d)     0.00062       2.06085
  2003    C  111  dxz    Ryd( 3d)     0.00063       2.22538
  2004    C  111  dyz    Ryd( 3d)     0.00045       1.99630
  2005    C  111  dx2y2  Ryd( 3d)     0.00084       2.18601
  2006    C  111  dz2    Ryd( 3d)     0.00094       2.15105

  2007    C  112  S      Cor( 1S)     1.99926      -9.94441
  2008    C  112  S      Val( 2S)     1.07666      -0.15533
  2009    C  112  S      Ryd( 3S)     0.00125       1.10708
  2010    C  112  S      Ryd( 4S)     0.00001      23.53572
  2011    C  112  px     Val( 2p)     1.12928      -0.00788
  2012    C  112  px     Ryd( 3p)     0.00276       0.70372
  2013    C  112  px     Ryd( 4p)     0.00007       3.24331
  2014    C  112  py     Val( 2p)     1.17161      -0.01063
  2015    C  112  py     Ryd( 3p)     0.00301       0.68306
  2016    C  112  py     Ryd( 4p)     0.00005       3.25392
  2017    C  112  pz     Val( 2p)     1.18671      -0.01029
  2018    C  112  pz     Ryd( 3p)     0.00192       0.63468
  2019    C  112  pz     Ryd( 4p)     0.00007       3.18021
  2020    C  112  dxy    Ryd( 3d)     0.00038       2.09455
  2021    C  112  dxz    Ryd( 3d)     0.00091       2.27622
  2022    C  112  dyz    Ryd( 3d)     0.00047       2.04421
  2023    C  112  dx2y2  Ryd( 3d)     0.00091       2.22529
  2024    C  112  dz2    Ryd( 3d)     0.00070       2.12450

  2025    C  113  S      Cor( 1S)     1.99898     -10.01221
  2026    C  113  S      Val( 2S)     0.92850      -0.11899
  2027    C  113  S      Ryd( 3S)     0.00162       1.01161
  2028    C  113  S      Ryd( 4S)     0.00002      23.05419
  2029    C  113  px     Val( 2p)     1.07652      -0.06147
  2030    C  113  px     Ryd( 3p)     0.00250       1.00423
  2031    C  113  px     Ryd( 4p)     0.00007       2.92642
  2032    C  113  py     Val( 2p)     1.04733      -0.06661
  2033    C  113  py     Ryd( 3p)     0.00186       0.83070
  2034    C  113  py     Ryd( 4p)     0.00009       2.88149
  2035    C  113  pz     Val( 2p)     1.14841      -0.03856
  2036    C  113  pz     Ryd( 3p)     0.00540       1.17691
  2037    C  113  pz     Ryd( 4p)     0.00007       2.92069
  2038    C  113  dxy    Ryd( 3d)     0.00045       2.28656
  2039    C  113  dxz    Ryd( 3d)     0.00069       2.17596
  2040    C  113  dyz    Ryd( 3d)     0.00048       2.14114
  2041    C  113  dx2y2  Ryd( 3d)     0.00052       1.74483
  2042    C  113  dz2    Ryd( 3d)     0.00069       2.33213

  2043    C  114  S      Cor( 1S)     1.99898     -10.01575
  2044    C  114  S      Val( 2S)     0.93107      -0.12383
  2045    C  114  S      Ryd( 3S)     0.00166       1.01736
  2046    C  114  S      Ryd( 4S)     0.00001      23.02718
  2047    C  114  px     Val( 2p)     1.05618      -0.05948
  2048    C  114  px     Ryd( 3p)     0.00274       0.89041
  2049    C  114  px     Ryd( 4p)     0.00009       2.84030
  2050    C  114  py     Val( 2p)     1.06514      -0.06757
  2051    C  114  py     Ryd( 3p)     0.00317       0.90321
  2052    C  114  py     Ryd( 4p)     0.00006       2.76354
  2053    C  114  pz     Val( 2p)     1.13358      -0.04172
  2054    C  114  pz     Ryd( 3p)     0.00556       1.15009
  2055    C  114  pz     Ryd( 4p)     0.00009       2.82387
  2056    C  114  dxy    Ryd( 3d)     0.00049       2.24928
  2057    C  114  dxz    Ryd( 3d)     0.00056       2.22152
  2058    C  114  dyz    Ryd( 3d)     0.00070       2.04542
  2059    C  114  dx2y2  Ryd( 3d)     0.00049       1.73338
  2060    C  114  dz2    Ryd( 3d)     0.00063       2.33148

  2061    C  115  S      Cor( 1S)     1.99897      -9.94620
  2062    C  115  S      Val( 2S)     0.92746      -0.05675
  2063    C  115  S      Ryd( 3S)     0.00157       1.22015
  2064    C  115  S      Ryd( 4S)     0.00002      23.23275
  2065    C  115  px     Val( 2p)     1.08175      -0.00218
  2066    C  115  px     Ryd( 3p)     0.00300       1.01634
  2067    C  115  px     Ryd( 4p)     0.00010       3.28099
  2068    C  115  py     Val( 2p)     1.05258      -0.00639
  2069    C  115  py     Ryd( 3p)     0.00282       0.93357
  2070    C  115  py     Ryd( 4p)     0.00009       3.27926
  2071    C  115  pz     Val( 2p)     1.15811       0.01738
  2072    C  115  pz     Ryd( 3p)     0.00624       1.17080
  2073    C  115  pz     Ryd( 4p)     0.00008       3.37820
  2074    C  115  dxy    Ryd( 3d)     0.00047       2.39921
  2075    C  115  dxz    Ryd( 3d)     0.00075       2.23925
  2076    C  115  dyz    Ryd( 3d)     0.00052       2.24000
  2077    C  115  dx2y2  Ryd( 3d)     0.00058       1.83919
  2078    C  115  dz2    Ryd( 3d)     0.00073       2.39342

  2079    C  116  S      Cor( 1S)     1.99893      -9.94845
  2080    C  116  S      Val( 2S)     0.92977      -0.05336
  2081    C  116  S      Ryd( 3S)     0.00161       1.16665
  2082    C  116  S      Ryd( 4S)     0.00002      22.97497
  2083    C  116  px     Val( 2p)     1.04405       0.00761
  2084    C  116  px     Ryd( 3p)     0.00271       0.98333
  2085    C  116  px     Ryd( 4p)     0.00010       3.03354
  2086    C  116  py     Val( 2p)     1.05837       0.00329
  2087    C  116  py     Ryd( 3p)     0.00339       1.04231
  2088    C  116  py     Ryd( 4p)     0.00008       2.99789
  2089    C  116  pz     Val( 2p)     1.14734       0.02182
  2090    C  116  pz     Ryd( 3p)     0.00578       1.26958
  2091    C  116  pz     Ryd( 4p)     0.00009       3.07957
  2092    C  116  dxy    Ryd( 3d)     0.00050       2.35380
  2093    C  116  dxz    Ryd( 3d)     0.00056       2.31414
  2094    C  116  dyz    Ryd( 3d)     0.00071       2.15161
  2095    C  116  dx2y2  Ryd( 3d)     0.00050       1.83445
  2096    C  116  dz2    Ryd( 3d)     0.00064       2.38821

  2097    C  117  S      Cor( 1S)     1.99898     -10.01149
  2098    C  117  S      Val( 2S)     0.92886      -0.11809
  2099    C  117  S      Ryd( 3S)     0.00164       0.97720
  2100    C  117  S      Ryd( 4S)     0.00001      23.10337
  2101    C  117  px     Val( 2p)     1.07552      -0.06124
  2102    C  117  px     Ryd( 3p)     0.00245       0.98000
  2103    C  117  px     Ryd( 4p)     0.00007       2.93710
  2104    C  117  py     Val( 2p)     1.04807      -0.06525
  2105    C  117  py     Ryd( 3p)     0.00191       0.81270
  2106    C  117  py     Ryd( 4p)     0.00009       2.88020
  2107    C  117  pz     Val( 2p)     1.14583      -0.03606
  2108    C  117  pz     Ryd( 3p)     0.00541       1.17939
  2109    C  117  pz     Ryd( 4p)     0.00007       2.92436
  2110    C  117  dxy    Ryd( 3d)     0.00044       2.26969
  2111    C  117  dxz    Ryd( 3d)     0.00067       2.16366
  2112    C  117  dyz    Ryd( 3d)     0.00047       2.14524
  2113    C  117  dx2y2  Ryd( 3d)     0.00050       1.74347
  2114    C  117  dz2    Ryd( 3d)     0.00070       2.33301

  2115    C  118  S      Cor( 1S)     1.99898     -10.01352
  2116    C  118  S      Val( 2S)     0.93264      -0.12215
  2117    C  118  S      Ryd( 3S)     0.00164       0.99015
  2118    C  118  S      Ryd( 4S)     0.00001      23.07209
  2119    C  118  px     Val( 2p)     1.05556      -0.05745
  2120    C  118  px     Ryd( 3p)     0.00271       0.88836
  2121    C  118  px     Ryd( 4p)     0.00009       2.83239
  2122    C  118  py     Val( 2p)     1.06451      -0.06514
  2123    C  118  py     Ryd( 3p)     0.00316       0.90259
  2124    C  118  py     Ryd( 4p)     0.00006       2.76478
  2125    C  118  pz     Val( 2p)     1.13339      -0.03934
  2126    C  118  pz     Ryd( 3p)     0.00558       1.14208
  2127    C  118  pz     Ryd( 4p)     0.00009       2.82567
  2128    C  118  dxy    Ryd( 3d)     0.00049       2.23985
  2129    C  118  dxz    Ryd( 3d)     0.00055       2.22092
  2130    C  118  dyz    Ryd( 3d)     0.00069       2.04908
  2131    C  118  dx2y2  Ryd( 3d)     0.00047       1.73319
  2132    C  118  dz2    Ryd( 3d)     0.00064       2.32850

  2133    C  119  S      Cor( 1S)     1.99897     -10.02439
  2134    C  119  S      Val( 2S)     0.86629      -0.09509
  2135    C  119  S      Ryd( 3S)     0.00151       0.87769
  2136    C  119  S      Ryd( 4S)     0.00002      23.08191
  2137    C  119  px     Val( 2p)     1.03312      -0.05823
  2138    C  119  px     Ryd( 3p)     0.00378       1.04384
  2139    C  119  px     Ryd( 4p)     0.00007       3.04479
  2140    C  119  py     Val( 2p)     1.03770      -0.05567
  2141    C  119  py     Ryd( 3p)     0.00352       1.06518
  2142    C  119  py     Ryd( 4p)     0.00007       3.06149
  2143    C  119  pz     Val( 2p)     1.08485      -0.04028
  2144    C  119  pz     Ryd( 3p)     0.00378       1.02933
  2145    C  119  pz     Ryd( 4p)     0.00015       3.30658
  2146    C  119  dxy    Ryd( 3d)     0.00050       2.20188
  2147    C  119  dxz    Ryd( 3d)     0.00069       2.21484
  2148    C  119  dyz    Ryd( 3d)     0.00067       2.27518
  2149    C  119  dx2y2  Ryd( 3d)     0.00060       1.82138
  2150    C  119  dz2    Ryd( 3d)     0.00057       2.28161

  2151    C  120  S      Cor( 1S)     1.99914     -10.03919
  2152    C  120  S      Val( 2S)     1.01060      -0.20466
  2153    C  120  S      Ryd( 3S)     0.00116       1.10442
  2154    C  120  S      Ryd( 4S)     0.00001      23.45886
  2155    C  120  px     Val( 2p)     1.12644      -0.08039
  2156    C  120  px     Ryd( 3p)     0.00271       0.61937
  2157    C  120  px     Ryd( 4p)     0.00009       3.04021
  2158    C  120  py     Val( 2p)     1.14275      -0.08015
  2159    C  120  py     Ryd( 3p)     0.00305       0.68782
  2160    C  120  py     Ryd( 4p)     0.00013       3.09354
  2161    C  120  pz     Val( 2p)     1.09042      -0.08612
  2162    C  120  pz     Ryd( 3p)     0.00378       0.59750
  2163    C  120  pz     Ryd( 4p)     0.00016       3.07275
  2164    C  120  dxy    Ryd( 3d)     0.00094       2.23957
  2165    C  120  dxz    Ryd( 3d)     0.00088       2.16087
  2166    C  120  dyz    Ryd( 3d)     0.00078       2.12399
  2167    C  120  dx2y2  Ryd( 3d)     0.00063       1.90865
  2168    C  120  dz2    Ryd( 3d)     0.00042       2.06665

  2169    C  121  S      Cor( 1S)     1.99900     -10.00609
  2170    C  121  S      Val( 2S)     0.92758      -0.11155
  2171    C  121  S      Ryd( 3S)     0.00176       1.06490
  2172    C  121  S      Ryd( 4S)     0.00002      22.99383
  2173    C  121  px     Val( 2p)     1.04455      -0.05626
  2174    C  121  px     Ryd( 3p)     0.00252       0.90284
  2175    C  121  px     Ryd( 4p)     0.00008       2.97183
  2176    C  121  py     Val( 2p)     1.07725      -0.05483
  2177    C  121  py     Ryd( 3p)     0.00326       0.94421
  2178    C  121  py     Ryd( 4p)     0.00008       2.89161
  2179    C  121  pz     Val( 2p)     1.13568      -0.03071
  2180    C  121  pz     Ryd( 3p)     0.00496       1.14828
  2181    C  121  pz     Ryd( 4p)     0.00009       2.98184
  2182    C  121  dxy    Ryd( 3d)     0.00047       2.27661
  2183    C  121  dxz    Ryd( 3d)     0.00048       2.19879
  2184    C  121  dyz    Ryd( 3d)     0.00075       2.13723
  2185    C  121  dx2y2  Ryd( 3d)     0.00053       1.76620
  2186    C  121  dz2    Ryd( 3d)     0.00066       2.33319

  2187    C  122  S      Cor( 1S)     1.99899     -10.01058
  2188    C  122  S      Val( 2S)     0.92743      -0.11705
  2189    C  122  S      Ryd( 3S)     0.00148       1.09252
  2190    C  122  S      Ryd( 4S)     0.00002      22.89376
  2191    C  122  px     Val( 2p)     1.06204      -0.05830
  2192    C  122  px     Ryd( 3p)     0.00315       0.92421
  2193    C  122  px     Ryd( 4p)     0.00008       2.77693
  2194    C  122  py     Val( 2p)     1.04527      -0.05183
  2195    C  122  py     Ryd( 3p)     0.00224       0.87302
  2196    C  122  py     Ryd( 4p)     0.00010       2.84878
  2197    C  122  pz     Val( 2p)     1.14119      -0.03866
  2198    C  122  pz     Ryd( 3p)     0.00568       1.21722
  2199    C  122  pz     Ryd( 4p)     0.00008       2.78337
  2200    C  122  dxy    Ryd( 3d)     0.00045       2.28226
  2201    C  122  dxz    Ryd( 3d)     0.00068       2.08862
  2202    C  122  dyz    Ryd( 3d)     0.00050       2.22991
  2203    C  122  dx2y2  Ryd( 3d)     0.00052       1.77733
  2204    C  122  dz2    Ryd( 3d)     0.00069       2.24785

  2205    C  123  S      Cor( 1S)     1.99904     -10.01479
  2206    C  123  S      Val( 2S)     0.93203      -0.12364
  2207    C  123  S      Ryd( 3S)     0.00160       1.00678
  2208    C  123  S      Ryd( 4S)     0.00001      23.06228
  2209    C  123  px     Val( 2p)     1.04357      -0.05591
  2210    C  123  px     Ryd( 3p)     0.00250       0.83595
  2211    C  123  px     Ryd( 4p)     0.00012       2.94202
  2212    C  123  py     Val( 2p)     1.05246      -0.06105
  2213    C  123  py     Ryd( 3p)     0.00324       0.86677
  2214    C  123  py     Ryd( 4p)     0.00008       2.85783
  2215    C  123  pz     Val( 2p)     1.14509      -0.04354
  2216    C  123  pz     Ryd( 3p)     0.00647       1.09100
  2217    C  123  pz     Ryd( 4p)     0.00007       2.94115
  2218    C  123  dxy    Ryd( 3d)     0.00050       2.23294
  2219    C  123  dxz    Ryd( 3d)     0.00055       2.16786
  2220    C  123  dyz    Ryd( 3d)     0.00078       2.03816
  2221    C  123  dx2y2  Ryd( 3d)     0.00051       1.73186
  2222    C  123  dz2    Ryd( 3d)     0.00072       2.30311

  2223    C  124  S      Cor( 1S)     1.99904     -10.01678
  2224    C  124  S      Val( 2S)     0.93374      -0.12641
  2225    C  124  S      Ryd( 3S)     0.00149       0.98595
  2226    C  124  S      Ryd( 4S)     0.00002      23.08092
  2227    C  124  px     Val( 2p)     1.05473      -0.05654
  2228    C  124  px     Ryd( 3p)     0.00326       0.85501
  2229    C  124  px     Ryd( 4p)     0.00013       2.90763
  2230    C  124  py     Val( 2p)     1.03145      -0.06326
  2231    C  124  py     Ryd( 3p)     0.00212       0.76022
  2232    C  124  py     Ryd( 4p)     0.00013       2.88813
  2233    C  124  pz     Val( 2p)     1.15324      -0.04339
  2234    C  124  pz     Ryd( 3p)     0.00682       1.12185
  2235    C  124  pz     Ryd( 4p)     0.00007       2.92782
  2236    C  124  dxy    Ryd( 3d)     0.00048       2.23338
  2237    C  124  dxz    Ryd( 3d)     0.00073       2.10672
  2238    C  124  dyz    Ryd( 3d)     0.00047       2.09618
  2239    C  124  dx2y2  Ryd( 3d)     0.00056       1.73482
  2240    C  124  dz2    Ryd( 3d)     0.00083       2.28030

  2241    C  125  S      Cor( 1S)     1.99912     -10.04156
  2242    C  125  S      Val( 2S)     1.01366      -0.20877
  2243    C  125  S      Ryd( 3S)     0.00184       1.11585
  2244    C  125  S      Ryd( 4S)     0.00001      23.47540
  2245    C  125  px     Val( 2p)     1.09616      -0.08188
  2246    C  125  px     Ryd( 3p)     0.00162       0.71511
  2247    C  125  px     Ryd( 4p)     0.00008       2.99074
  2248    C  125  py     Val( 2p)     1.16515      -0.08605
  2249    C  125  py     Ryd( 3p)     0.00212       0.66273
  2250    C  125  py     Ryd( 4p)     0.00007       2.94921
  2251    C  125  pz     Val( 2p)     1.09624      -0.08473
  2252    C  125  pz     Ryd( 3p)     0.00405       0.69537
  2253    C  125  pz     Ryd( 4p)     0.00010       2.96214
  2254    C  125  dxy    Ryd( 3d)     0.00083       2.18493
  2255    C  125  dxz    Ryd( 3d)     0.00100       2.28446
  2256    C  125  dyz    Ryd( 3d)     0.00027       1.87816
  2257    C  125  dx2y2  Ryd( 3d)     0.00078       2.00871
  2258    C  125  dz2    Ryd( 3d)     0.00082       2.16378

  2259    C  126  S      Cor( 1S)     1.99907      -9.93478
  2260    C  126  S      Val( 2S)     1.01018      -0.10199
  2261    C  126  S      Ryd( 3S)     0.00139       1.27072
  2262    C  126  S      Ryd( 4S)     0.00001      23.59999
  2263    C  126  px     Val( 2p)     1.06188       0.02034
  2264    C  126  px     Ryd( 3p)     0.00321       0.78758
  2265    C  126  px     Ryd( 4p)     0.00014       3.30584
  2266    C  126  py     Val( 2p)     1.21964       0.00733
  2267    C  126  py     Ryd( 3p)     0.00339       0.78044
  2268    C  126  py     Ryd( 4p)     0.00009       3.29360
  2269    C  126  pz     Val( 2p)     1.12398       0.01461
  2270    C  126  pz     Ryd( 3p)     0.00694       0.82803
  2271    C  126  pz     Ryd( 4p)     0.00009       3.27642
  2272    C  126  dxy    Ryd( 3d)     0.00080       2.32996
  2273    C  126  dxz    Ryd( 3d)     0.00075       2.38669
  2274    C  126  dyz    Ryd( 3d)     0.00026       2.02150
  2275    C  126  dx2y2  Ryd( 3d)     0.00069       2.16974
  2276    C  126  dz2    Ryd( 3d)     0.00098       2.29780

  2277    C  127  S      Cor( 1S)     1.99913     -10.03586
  2278    C  127  S      Val( 2S)     1.01365      -0.20362
  2279    C  127  S      Ryd( 3S)     0.00185       1.10244
  2280    C  127  S      Ryd( 4S)     0.00001      23.47514
  2281    C  127  px     Val( 2p)     1.08290      -0.07648
  2282    C  127  px     Ryd( 3p)     0.00167       0.71564
  2283    C  127  px     Ryd( 4p)     0.00009       3.00041
  2284    C  127  py     Val( 2p)     1.16578      -0.08185
  2285    C  127  py     Ryd( 3p)     0.00216       0.63220
  2286    C  127  py     Ryd( 4p)     0.00009       2.95946
  2287    C  127  pz     Val( 2p)     1.11103      -0.08009
  2288    C  127  pz     Ryd( 3p)     0.00489       0.71245
  2289    C  127  pz     Ryd( 4p)     0.00010       2.97093
  2290    C  127  dxy    Ryd( 3d)     0.00084       2.19726
  2291    C  127  dxz    Ryd( 3d)     0.00092       2.29102
  2292    C  127  dyz    Ryd( 3d)     0.00025       1.88406
  2293    C  127  dx2y2  Ryd( 3d)     0.00075       2.00359
  2294    C  127  dz2    Ryd( 3d)     0.00089       2.15537

  2295    C  128  S      Cor( 1S)     1.99900      -9.95562
  2296    C  128  S      Val( 2S)     0.92240      -0.06109
  2297    C  128  S      Ryd( 3S)     0.00137       1.18195
  2298    C  128  S      Ryd( 4S)     0.00001      23.10223
  2299    C  128  px     Val( 2p)     1.05596      -0.00475
  2300    C  128  px     Ryd( 3p)     0.00261       0.93399
  2301    C  128  px     Ryd( 4p)     0.00010       3.24193
  2302    C  128  py     Val( 2p)     1.06879      -0.00704
  2303    C  128  py     Ryd( 3p)     0.00371       0.93810
  2304    C  128  py     Ryd( 4p)     0.00007       3.13208
  2305    C  128  pz     Val( 2p)     1.14189       0.01253
  2306    C  128  pz     Ryd( 3p)     0.00654       1.17027
  2307    C  128  pz     Ryd( 4p)     0.00006       3.26352
  2308    C  128  dxy    Ryd( 3d)     0.00047       2.33959
  2309    C  128  dxz    Ryd( 3d)     0.00052       2.25237
  2310    C  128  dyz    Ryd( 3d)     0.00078       2.13636
  2311    C  128  dx2y2  Ryd( 3d)     0.00059       1.82324
  2312    C  128  dz2    Ryd( 3d)     0.00067       2.37134

  2313    C  129  S      Cor( 1S)     1.99898      -9.95842
  2314    C  129  S      Val( 2S)     0.92173      -0.05834
  2315    C  129  S      Ryd( 3S)     0.00159       1.15192
  2316    C  129  S      Ryd( 4S)     0.00002      23.02428
  2317    C  129  px     Val( 2p)     1.06853      -0.00725
  2318    C  129  px     Ryd( 3p)     0.00370       0.99070
  2319    C  129  px     Ryd( 4p)     0.00009       3.14239
  2320    C  129  py     Val( 2p)     1.04989      -0.00936
  2321    C  129  py     Ryd( 3p)     0.00250       0.84759
  2322    C  129  py     Ryd( 4p)     0.00010       3.08508
  2323    C  129  pz     Val( 2p)     1.14983       0.02031
  2324    C  129  pz     Ryd( 3p)     0.00598       1.29979
  2325    C  129  pz     Ryd( 4p)     0.00006       3.15169
  2326    C  129  dxy    Ryd( 3d)     0.00047       2.35212
  2327    C  129  dxz    Ryd( 3d)     0.00066       2.17415
  2328    C  129  dyz    Ryd( 3d)     0.00046       2.22413
  2329    C  129  dx2y2  Ryd( 3d)     0.00062       1.80678
  2330    C  129  dz2    Ryd( 3d)     0.00077       2.40298

  2331    C  130  S      Cor( 1S)     1.99905     -10.01586
  2332    C  130  S      Val( 2S)     0.92934      -0.12103
  2333    C  130  S      Ryd( 3S)     0.00163       1.06580
  2334    C  130  S      Ryd( 4S)     0.00001      22.97205
  2335    C  130  px     Val( 2p)     1.03973      -0.05431
  2336    C  130  px     Ryd( 3p)     0.00251       0.87071
  2337    C  130  px     Ryd( 4p)     0.00009       2.93125
  2338    C  130  py     Val( 2p)     1.04824      -0.06129
  2339    C  130  py     Ryd( 3p)     0.00332       0.87969
  2340    C  130  py     Ryd( 4p)     0.00008       2.84947
  2341    C  130  pz     Val( 2p)     1.13996      -0.03912
  2342    C  130  pz     Ryd( 3p)     0.00673       1.12416
  2343    C  130  pz     Ryd( 4p)     0.00006       2.91525
  2344    C  130  dxy    Ryd( 3d)     0.00049       2.25579
  2345    C  130  dxz    Ryd( 3d)     0.00052       2.19279
  2346    C  130  dyz    Ryd( 3d)     0.00072       2.04252
  2347    C  130  dx2y2  Ryd( 3d)     0.00050       1.73465
  2348    C  130  dz2    Ryd( 3d)     0.00065       2.31401

  2349    C  131  S      Cor( 1S)     1.99906     -10.01869
  2350    C  131  S      Val( 2S)     0.93065      -0.12462
  2351    C  131  S      Ryd( 3S)     0.00150       1.03838
  2352    C  131  S      Ryd( 4S)     0.00001      23.01692
  2353    C  131  px     Val( 2p)     1.05270      -0.05723
  2354    C  131  px     Ryd( 3p)     0.00320       0.87924
  2355    C  131  px     Ryd( 4p)     0.00009       2.89149
  2356    C  131  py     Val( 2p)     1.02644      -0.06368
  2357    C  131  py     Ryd( 3p)     0.00189       0.78013
  2358    C  131  py     Ryd( 4p)     0.00009       2.87184
  2359    C  131  pz     Val( 2p)     1.14928      -0.04122
  2360    C  131  pz     Ryd( 3p)     0.00706       1.15486
  2361    C  131  pz     Ryd( 4p)     0.00006       2.90328
  2362    C  131  dxy    Ryd( 3d)     0.00046       2.25041
  2363    C  131  dxz    Ryd( 3d)     0.00070       2.11982
  2364    C  131  dyz    Ryd( 3d)     0.00045       2.10637
  2365    C  131  dx2y2  Ryd( 3d)     0.00055       1.73620
  2366    C  131  dz2    Ryd( 3d)     0.00073       2.28738

  2367    C  132  S      Cor( 1S)     1.99919     -10.04009
  2368    C  132  S      Val( 2S)     1.05128      -0.22931
  2369    C  132  S      Ryd( 3S)     0.00102       1.08670
  2370    C  132  S      Ryd( 4S)     0.00001      23.53447
  2371    C  132  px     Val( 2p)     1.16518      -0.09281
  2372    C  132  px     Ryd( 3p)     0.00317       0.78728
  2373    C  132  px     Ryd( 4p)     0.00011       3.02513
  2374    C  132  py     Val( 2p)     1.14097      -0.09885
  2375    C  132  py     Ryd( 3p)     0.00248       0.70474
  2376    C  132  py     Ryd( 4p)     0.00011       3.03058
  2377    C  132  pz     Val( 2p)     1.10308      -0.08706
  2378    C  132  pz     Ryd( 3p)     0.00258       0.72004
  2379    C  132  pz     Ryd( 4p)     0.00013       2.97541
  2380    C  132  dxy    Ryd( 3d)     0.00125       2.27407
  2381    C  132  dxz    Ryd( 3d)     0.00097       2.22502
  2382    C  132  dyz    Ryd( 3d)     0.00053       2.07980
  2383    C  132  dx2y2  Ryd( 3d)     0.00024       1.85068
  2384    C  132  dz2    Ryd( 3d)     0.00058       2.09369

  2385    C  133  S      Cor( 1S)     1.99897     -10.03424
  2386    C  133  S      Val( 2S)     0.86776      -0.10298
  2387    C  133  S      Ryd( 3S)     0.00125       0.85210
  2388    C  133  S      Ryd( 4S)     0.00002      23.06922
  2389    C  133  px     Val( 2p)     1.02507      -0.05934
  2390    C  133  px     Ryd( 3p)     0.00413       1.09452
  2391    C  133  px     Ryd( 4p)     0.00007       3.06865
  2392    C  133  py     Val( 2p)     1.01887      -0.06593
  2393    C  133  py     Ryd( 3p)     0.00339       0.95241
  2394    C  133  py     Ryd( 4p)     0.00006       3.00045
  2395    C  133  pz     Val( 2p)     1.08396      -0.04479
  2396    C  133  pz     Ryd( 3p)     0.00364       1.02294
  2397    C  133  pz     Ryd( 4p)     0.00015       3.30249
  2398    C  133  dxy    Ryd( 3d)     0.00046       2.18998
  2399    C  133  dxz    Ryd( 3d)     0.00079       2.26051
  2400    C  133  dyz    Ryd( 3d)     0.00062       2.15715
  2401    C  133  dx2y2  Ryd( 3d)     0.00067       1.81069
  2402    C  133  dz2    Ryd( 3d)     0.00058       2.31751

  2403    C  134  S      Cor( 1S)     1.99891      -9.96207
  2404    C  134  S      Val( 2S)     0.86870      -0.02924
  2405    C  134  S      Ryd( 3S)     0.00136       1.02794
  2406    C  134  S      Ryd( 4S)     0.00002      23.13309
  2407    C  134  px     Val( 2p)     1.02378       0.01251
  2408    C  134  px     Ryd( 3p)     0.00460       1.15934
  2409    C  134  px     Ryd( 4p)     0.00009       3.30489
  2410    C  134  py     Val( 2p)     1.00108       0.00923
  2411    C  134  py     Ryd( 3p)     0.00386       1.06873
  2412    C  134  py     Ryd( 4p)     0.00007       3.26225
  2413    C  134  pz     Val( 2p)     1.06889       0.02895
  2414    C  134  pz     Ryd( 3p)     0.00362       1.09730
  2415    C  134  pz     Ryd( 4p)     0.00014       3.52301
  2416    C  134  dxy    Ryd( 3d)     0.00041       2.30009
  2417    C  134  dxz    Ryd( 3d)     0.00078       2.34799
  2418    C  134  dyz    Ryd( 3d)     0.00064       2.26182
  2419    C  134  dx2y2  Ryd( 3d)     0.00085       1.91270
  2420    C  134  dz2    Ryd( 3d)     0.00055       2.39095

  2421    C  135  S      Cor( 1S)     1.99896     -10.03142
  2422    C  135  S      Val( 2S)     0.86850      -0.10059
  2423    C  135  S      Ryd( 3S)     0.00130       0.84882
  2424    C  135  S      Ryd( 4S)     0.00002      23.08961
  2425    C  135  px     Val( 2p)     1.02631      -0.05713
  2426    C  135  px     Ryd( 3p)     0.00422       1.08712
  2427    C  135  px     Ryd( 4p)     0.00007       3.06755
  2428    C  135  py     Val( 2p)     1.01917      -0.06264
  2429    C  135  py     Ryd( 3p)     0.00338       0.95829
  2430    C  135  py     Ryd( 4p)     0.00006       3.00365
  2431    C  135  pz     Val( 2p)     1.08311      -0.04218
  2432    C  135  pz     Ryd( 3p)     0.00354       1.03925
  2433    C  135  pz     Ryd( 4p)     0.00015       3.30246
  2434    C  135  dxy    Ryd( 3d)     0.00046       2.19041
  2435    C  135  dxz    Ryd( 3d)     0.00078       2.25625
  2436    C  135  dyz    Ryd( 3d)     0.00062       2.16825
  2437    C  135  dx2y2  Ryd( 3d)     0.00067       1.80890
  2438    C  135  dz2    Ryd( 3d)     0.00057       2.31725

  2439    C  136  S      Cor( 1S)     1.99914      -9.95260
  2440    C  136  S      Val( 2S)     1.03980      -0.13850
  2441    C  136  S      Ryd( 3S)     0.00115       1.29391
  2442    C  136  S      Ryd( 4S)     0.00001      23.59811
  2443    C  136  px     Val( 2p)     1.17124      -0.01253
  2444    C  136  px     Ryd( 3p)     0.00251       0.85691
  2445    C  136  px     Ryd( 4p)     0.00009       3.23543
  2446    C  136  py     Val( 2p)     1.15444      -0.01169
  2447    C  136  py     Ryd( 3p)     0.00310       0.90640
  2448    C  136  py     Ryd( 4p)     0.00008       3.26505
  2449    C  136  pz     Val( 2p)     1.12345      -0.01014
  2450    C  136  pz     Ryd( 3p)     0.00159       0.86995
  2451    C  136  pz     Ryd( 4p)     0.00016       3.26474
  2452    C  136  dxy    Ryd( 3d)     0.00038       2.02565
  2453    C  136  dxz    Ryd( 3d)     0.00057       2.30993
  2454    C  136  dyz    Ryd( 3d)     0.00117       2.48388
  2455    C  136  dx2y2  Ryd( 3d)     0.00097       2.31366
  2456    C  136  dz2    Ryd( 3d)     0.00044       2.06652

  2457    C  137  S      Cor( 1S)     1.99918     -10.03985
  2458    C  137  S      Val( 2S)     1.04931      -0.22898
  2459    C  137  S      Ryd( 3S)     0.00147       1.06388
  2460    C  137  S      Ryd( 4S)     0.00001      23.54154
  2461    C  137  px     Val( 2p)     1.14873      -0.09279
  2462    C  137  px     Ryd( 3p)     0.00311       0.84763
  2463    C  137  px     Ryd( 4p)     0.00011       2.90140
  2464    C  137  py     Val( 2p)     1.13275      -0.09773
  2465    C  137  py     Ryd( 3p)     0.00316       0.74599
  2466    C  137  py     Ryd( 4p)     0.00011       2.93194
  2467    C  137  pz     Val( 2p)     1.13068      -0.08931
  2468    C  137  pz     Ryd( 3p)     0.00131       0.68031
  2469    C  137  pz     Ryd( 4p)     0.00013       2.94875
  2470    C  137  dxy    Ryd( 3d)     0.00126       2.29418
  2471    C  137  dxz    Ryd( 3d)     0.00083       2.27332
  2472    C  137  dyz    Ryd( 3d)     0.00041       1.93665
  2473    C  137  dx2y2  Ryd( 3d)     0.00033       1.94252
  2474    C  137  dz2    Ryd( 3d)     0.00079       2.08606

  2475    C  138  S      Cor( 1S)     1.99919     -10.04061
  2476    C  138  S      Val( 2S)     1.05219      -0.23160
  2477    C  138  S      Ryd( 3S)     0.00166       1.06054
  2478    C  138  S      Ryd( 4S)     0.00001      23.54539
  2479    C  138  px     Val( 2p)     1.14950      -0.09425
  2480    C  138  px     Ryd( 3p)     0.00278       0.83616
  2481    C  138  px     Ryd( 4p)     0.00010       2.90215
  2482    C  138  py     Val( 2p)     1.13891      -0.09848
  2483    C  138  py     Ryd( 3p)     0.00333       0.82822
  2484    C  138  py     Ryd( 4p)     0.00009       2.93565
  2485    C  138  pz     Val( 2p)     1.12361      -0.09049
  2486    C  138  pz     Ryd( 3p)     0.00122       0.67243
  2487    C  138  pz     Ryd( 4p)     0.00014       2.92834
  2488    C  138  dxy    Ryd( 3d)     0.00128       2.30360
  2489    C  138  dxz    Ryd( 3d)     0.00090       2.27152
  2490    C  138  dyz    Ryd( 3d)     0.00031       1.85208
  2491    C  138  dx2y2  Ryd( 3d)     0.00036       1.95296
  2492    C  138  dz2    Ryd( 3d)     0.00078       2.16393

  2493    C  139  S      Cor( 1S)     1.99895      -9.95485
  2494    C  139  S      Val( 2S)     0.99133      -0.11958
  2495    C  139  S      Ryd( 3S)     0.00545       1.11867
  2496    C  139  S      Ryd( 4S)     0.00001      23.54520
  2497    C  139  px     Val( 2p)     1.17961      -0.05603
  2498    C  139  px     Ryd( 3p)     0.00816       1.19492
  2499    C  139  px     Ryd( 4p)     0.00006       3.16993
  2500    C  139  py     Val( 2p)     1.15338      -0.04878
  2501    C  139  py     Ryd( 3p)     0.00708       1.11508
  2502    C  139  py     Ryd( 4p)     0.00007       3.10340
  2503    C  139  pz     Val( 2p)     1.07505       0.01375
  2504    C  139  pz     Ryd( 3p)     0.00445       0.97850
  2505    C  139  pz     Ryd( 4p)     0.00012       3.48000
  2506    C  139  dxy    Ryd( 3d)     0.00056       2.09089
  2507    C  139  dxz    Ryd( 3d)     0.00072       2.27108
  2508    C  139  dyz    Ryd( 3d)     0.00073       2.19885
  2509    C  139  dx2y2  Ryd( 3d)     0.00050       1.75366
  2510    C  139  dz2    Ryd( 3d)     0.00053       2.22957

  2511    C  140  S      Cor( 1S)     1.99901     -10.00529
  2512    C  140  S      Val( 2S)     1.00580      -0.17738
  2513    C  140  S      Ryd( 3S)     0.00635       0.98990
  2514    C  140  S      Ryd( 4S)     0.00001      23.45273
  2515    C  140  px     Val( 2p)     1.19267      -0.10687
  2516    C  140  px     Ryd( 3p)     0.00894       1.14481
  2517    C  140  px     Ryd( 4p)     0.00006       3.02164
  2518    C  140  py     Val( 2p)     1.15138      -0.10058
  2519    C  140  py     Ryd( 3p)     0.00709       1.05508
  2520    C  140  py     Ryd( 4p)     0.00006       2.98696
  2521    C  140  pz     Val( 2p)     1.07668      -0.04314
  2522    C  140  pz     Ryd( 3p)     0.00433       0.98771
  2523    C  140  pz     Ryd( 4p)     0.00014       3.38445
  2524    C  140  dxy    Ryd( 3d)     0.00081       2.03232
  2525    C  140  dxz    Ryd( 3d)     0.00072       2.19923
  2526    C  140  dyz    Ryd( 3d)     0.00068       2.10644
  2527    C  140  dx2y2  Ryd( 3d)     0.00044       1.65597
  2528    C  140  dz2    Ryd( 3d)     0.00063       2.16221

  2529    C  141  S      Cor( 1S)     1.99925     -10.00050
  2530    C  141  S      Val( 2S)     1.06827      -0.21177
  2531    C  141  S      Ryd( 3S)     0.00070       1.19403
  2532    C  141  S      Ryd( 4S)     0.00000      23.37269
  2533    C  141  px     Val( 2p)     1.20496      -0.07105
  2534    C  141  px     Ryd( 3p)     0.00346       0.65944
  2535    C  141  px     Ryd( 4p)     0.00002       3.17926
  2536    C  141  py     Val( 2p)     1.17061      -0.07034
  2537    C  141  py     Ryd( 3p)     0.00293       0.62493
  2538    C  141  py     Ryd( 4p)     0.00005       3.18034
  2539    C  141  pz     Val( 2p)     1.12343      -0.07006
  2540    C  141  pz     Ryd( 3p)     0.00234       0.56050
  2541    C  141  pz     Ryd( 4p)     0.00006       3.18951
  2542    C  141  dxy    Ryd( 3d)     0.00111       2.25550
  2543    C  141  dxz    Ryd( 3d)     0.00049       1.97440
  2544    C  141  dyz    Ryd( 3d)     0.00091       2.22694
  2545    C  141  dx2y2  Ryd( 3d)     0.00023       1.87616
  2546    C  141  dz2    Ryd( 3d)     0.00069       2.08699

  2547    C  142  S      Cor( 1S)     1.99923     -10.00063
  2548    C  142  S      Val( 2S)     1.07160      -0.21150
  2549    C  142  S      Ryd( 3S)     0.00102       1.12072
  2550    C  142  S      Ryd( 4S)     0.00000      23.38836
  2551    C  142  px     Val( 2p)     1.10297      -0.06825
  2552    C  142  px     Ryd( 3p)     0.00191       0.54280
  2553    C  142  px     Ryd( 4p)     0.00008       3.19313
  2554    C  142  py     Val( 2p)     1.18024      -0.06734
  2555    C  142  py     Ryd( 3p)     0.00301       0.60237
  2556    C  142  py     Ryd( 4p)     0.00003       3.19048
  2557    C  142  pz     Val( 2p)     1.19707      -0.06754
  2558    C  142  pz     Ryd( 3p)     0.00358       0.60856
  2559    C  142  pz     Ryd( 4p)     0.00001       3.19271
  2560    C  142  dxy    Ryd( 3d)     0.00100       2.25873
  2561    C  142  dxz    Ryd( 3d)     0.00035       1.95964
  2562    C  142  dyz    Ryd( 3d)     0.00111       2.21899
  2563    C  142  dx2y2  Ryd( 3d)     0.00034       1.93645
  2564    C  142  dz2    Ryd( 3d)     0.00065       2.07337

  2565    C  143  S      Cor( 1S)     1.99923      -9.99956
  2566    C  143  S      Val( 2S)     1.07160      -0.21044
  2567    C  143  S      Ryd( 3S)     0.00103       1.12017
  2568    C  143  S      Ryd( 4S)     0.00000      23.39092
  2569    C  143  px     Val( 2p)     1.19462      -0.06667
  2570    C  143  px     Ryd( 3p)     0.00334       0.61076
  2571    C  143  px     Ryd( 4p)     0.00002       3.18509
  2572    C  143  py     Val( 2p)     1.15157      -0.06765
  2573    C  143  py     Ryd( 3p)     0.00250       0.57364
  2574    C  143  py     Ryd( 4p)     0.00005       3.19287
  2575    C  143  pz     Val( 2p)     1.13424      -0.06562
  2576    C  143  pz     Ryd( 3p)     0.00270       0.57393
  2577    C  143  pz     Ryd( 4p)     0.00005       3.20112
  2578    C  143  dxy    Ryd( 3d)     0.00114       2.26726
  2579    C  143  dxz    Ryd( 3d)     0.00030       1.91911
  2580    C  143  dyz    Ryd( 3d)     0.00085       2.19766
  2581    C  143  dx2y2  Ryd( 3d)     0.00032       1.91418
  2582    C  143  dz2    Ryd( 3d)     0.00085       2.15477

  2583    C  144  S      Cor( 1S)     1.99899     -10.00692
  2584    C  144  S      Val( 2S)     0.92526      -0.11354
  2585    C  144  S      Ryd( 3S)     0.00166       1.08252
  2586    C  144  S      Ryd( 4S)     0.00001      22.92464
  2587    C  144  px     Val( 2p)     1.05696      -0.05706
  2588    C  144  px     Ryd( 3p)     0.00253       0.92011
  2589    C  144  px     Ryd( 4p)     0.00006       2.91998
  2590    C  144  py     Val( 2p)     1.04503      -0.04937
  2591    C  144  py     Ryd( 3p)     0.00213       0.87804
  2592    C  144  py     Ryd( 4p)     0.00010       2.99389
  2593    C  144  pz     Val( 2p)     1.14711      -0.03455
  2594    C  144  pz     Ryd( 3p)     0.00560       1.18397
  2595    C  144  pz     Ryd( 4p)     0.00009       2.91832
  2596    C  144  dxy    Ryd( 3d)     0.00044       2.28991
  2597    C  144  dxz    Ryd( 3d)     0.00068       2.07818
  2598    C  144  dyz    Ryd( 3d)     0.00050       2.22510
  2599    C  144  dx2y2  Ryd( 3d)     0.00055       1.78134
  2600    C  144  dz2    Ryd( 3d)     0.00069       2.26686

  2601    C  145  S      Cor( 1S)     1.99898     -10.00856
  2602    C  145  S      Val( 2S)     0.92659      -0.11492
  2603    C  145  S      Ryd( 3S)     0.00136       1.07514
  2604    C  145  S      Ryd( 4S)     0.00001      22.95193
  2605    C  145  px     Val( 2p)     1.04518      -0.05728
  2606    C  145  px     Ryd( 3p)     0.00200       0.88017
  2607    C  145  px     Ryd( 4p)     0.00008       2.88017
  2608    C  145  py     Val( 2p)     1.07968      -0.05357
  2609    C  145  py     Ryd( 3p)     0.00314       1.01030
  2610    C  145  py     Ryd( 4p)     0.00008       2.85624
  2611    C  145  pz     Val( 2p)     1.13752      -0.03595
  2612    C  145  pz     Ryd( 3p)     0.00508       1.12765
  2613    C  145  pz     Ryd( 4p)     0.00010       2.94071
  2614    C  145  dxy    Ryd( 3d)     0.00047       2.27208
  2615    C  145  dxz    Ryd( 3d)     0.00049       2.17171
  2616    C  145  dyz    Ryd( 3d)     0.00078       2.14680
  2617    C  145  dx2y2  Ryd( 3d)     0.00053       1.76163
  2618    C  145  dz2    Ryd( 3d)     0.00061       2.30506

  2619    C  146  S      Cor( 1S)     1.99892     -10.01809
  2620    C  146  S      Val( 2S)     0.86061      -0.08623
  2621    C  146  S      Ryd( 3S)     0.00241       0.92613
  2622    C  146  S      Ryd( 4S)     0.00002      23.21264
  2623    C  146  px     Val( 2p)     1.02922      -0.05469
  2624    C  146  px     Ryd( 3p)     0.00589       0.94283
  2625    C  146  px     Ryd( 4p)     0.00006       3.17273
  2626    C  146  py     Val( 2p)     1.03734      -0.05028
  2627    C  146  py     Ryd( 3p)     0.00574       0.98708
  2628    C  146  py     Ryd( 4p)     0.00007       3.21256
  2629    C  146  pz     Val( 2p)     1.07485      -0.03833
  2630    C  146  pz     Ryd( 3p)     0.00553       1.01765
  2631    C  146  pz     Ryd( 4p)     0.00020       3.44321
  2632    C  146  dxy    Ryd( 3d)     0.00050       2.19026
  2633    C  146  dxz    Ryd( 3d)     0.00068       2.22288
  2634    C  146  dyz    Ryd( 3d)     0.00079       2.26137
  2635    C  146  dx2y2  Ryd( 3d)     0.00068       1.82489
  2636    C  146  dz2    Ryd( 3d)     0.00056       2.25423

  2637    C  147  S      Cor( 1S)     1.99925      -9.94824
  2638    C  147  S      Val( 2S)     1.18414      -0.24969
  2639    C  147  S      Ryd( 3S)     0.00167       1.33529
  2640    C  147  S      Ryd( 4S)     0.00000      23.51641
  2641    C  147  px     Val( 2p)     1.23677      -0.03177
  2642    C  147  px     Ryd( 3p)     0.00106       0.79445
  2643    C  147  px     Ryd( 4p)     0.00004       3.27827
  2644    C  147  py     Val( 2p)     1.26622      -0.05361
  2645    C  147  py     Ryd( 3p)     0.00162       0.81962
  2646    C  147  py     Ryd( 4p)     0.00004       3.20126
  2647    C  147  pz     Val( 2p)     1.30919      -0.07930
  2648    C  147  pz     Ryd( 3p)     0.00235       0.88383
  2649    C  147  pz     Ryd( 4p)     0.00005       3.07468
  2650    C  147  dxy    Ryd( 3d)     0.00044       1.99605
  2651    C  147  dxz    Ryd( 3d)     0.00081       2.23565
  2652    C  147  dyz    Ryd( 3d)     0.00052       1.98200
  2653    C  147  dx2y2  Ryd( 3d)     0.00067       2.23823
  2654    C  147  dz2    Ryd( 3d)     0.00040       1.89872

  2655    C  148  S      Cor( 1S)     1.99924      -9.94555
  2656    C  148  S      Val( 2S)     1.18419      -0.24789
  2657    C  148  S      Ryd( 3S)     0.00179       1.35448
  2658    C  148  S      Ryd( 4S)     0.00000      23.50828
  2659    C  148  px     Val( 2p)     1.23521      -0.03403
  2660    C  148  px     Ryd( 3p)     0.00089       0.88003
  2661    C  148  px     Ryd( 4p)     0.00005       3.31211
  2662    C  148  py     Val( 2p)     1.28636      -0.05612
  2663    C  148  py     Ryd( 3p)     0.00185       0.75756
  2664    C  148  py     Ryd( 4p)     0.00005       3.17847
  2665    C  148  pz     Val( 2p)     1.29130      -0.06862
  2666    C  148  pz     Ryd( 3p)     0.00215       0.85059
  2667    C  148  pz     Ryd( 4p)     0.00007       3.09950
  2668    C  148  dxy    Ryd( 3d)     0.00077       2.24808
  2669    C  148  dxz    Ryd( 3d)     0.00016       1.81744
  2670    C  148  dyz    Ryd( 3d)     0.00070       2.08597
  2671    C  148  dx2y2  Ryd( 3d)     0.00044       2.00722
  2672    C  148  dz2    Ryd( 3d)     0.00091       2.17716

  2673    C  149  S      Cor( 1S)     1.99924      -9.94640
  2674    C  149  S      Val( 2S)     1.19216      -0.24740
  2675    C  149  S      Ryd( 3S)     0.00199       1.33087
  2676    C  149  S      Ryd( 4S)     0.00000      23.50973
  2677    C  149  px     Val( 2p)     1.30720      -0.07567
  2678    C  149  px     Ryd( 3p)     0.00304       0.79584
  2679    C  149  px     Ryd( 4p)     0.00007       3.03854
  2680    C  149  py     Val( 2p)     1.24804      -0.03946
  2681    C  149  py     Ryd( 3p)     0.00151       0.77914
  2682    C  149  py     Ryd( 4p)     0.00006       3.19772
  2683    C  149  pz     Val( 2p)     1.23870      -0.03042
  2684    C  149  pz     Ryd( 3p)     0.00076       0.80328
  2685    C  149  pz     Ryd( 4p)     0.00006       3.23313
  2686    C  149  dxy    Ryd( 3d)     0.00042       1.90150
  2687    C  149  dxz    Ryd( 3d)     0.00095       2.23119
  2688    C  149  dyz    Ryd( 3d)     0.00026       1.92631
  2689    C  149  dx2y2  Ryd( 3d)     0.00071       2.12735
  2690    C  149  dz2    Ryd( 3d)     0.00063       2.10771

  2691    C  150  S      Cor( 1S)     1.99909     -10.01411
  2692    C  150  S      Val( 2S)     1.04543      -0.19076
  2693    C  150  S      Ryd( 3S)     0.00416       0.96134
  2694    C  150  S      Ryd( 4S)     0.00001      23.49279
  2695    C  150  px     Val( 2p)     1.21605      -0.09925
  2696    C  150  px     Ryd( 3p)     0.00769       1.25776
  2697    C  150  px     Ryd( 4p)     0.00007       2.93424
  2698    C  150  py     Val( 2p)     1.17139      -0.09512
  2699    C  150  py     Ryd( 3p)     0.00626       1.13327
  2700    C  150  py     Ryd( 4p)     0.00006       2.91477
  2701    C  150  pz     Val( 2p)     1.06002      -0.03663
  2702    C  150  pz     Ryd( 3p)     0.00519       0.84123
  2703    C  150  pz     Ryd( 4p)     0.00008       3.33714
  2704    C  150  dxy    Ryd( 3d)     0.00046       1.96539
  2705    C  150  dxz    Ryd( 3d)     0.00074       2.17734
  2706    C  150  dyz    Ryd( 3d)     0.00067       2.09093
  2707    C  150  dx2y2  Ryd( 3d)     0.00050       1.59530
  2708    C  150  dz2    Ryd( 3d)     0.00048       2.09541

  2709    C  151  S      Cor( 1S)     1.99928      -9.99326
  2710    C  151  S      Val( 2S)     1.20076      -0.30653
  2711    C  151  S      Ryd( 3S)     0.00267       1.14801
  2712    C  151  S      Ryd( 4S)     0.00000      23.47243
  2713    C  151  px     Val( 2p)     1.24474      -0.08953
  2714    C  151  px     Ryd( 3p)     0.00058       0.78765
  2715    C  151  px     Ryd( 4p)     0.00004       3.00843
  2716    C  151  py     Val( 2p)     1.26391      -0.09672
  2717    C  151  py     Ryd( 3p)     0.00095       0.78352
  2718    C  151  py     Ryd( 4p)     0.00004       2.98263
  2719    C  151  pz     Val( 2p)     1.34531      -0.13082
  2720    C  151  pz     Ryd( 3p)     0.00232       0.79256
  2721    C  151  pz     Ryd( 4p)     0.00004       2.86620
  2722    C  151  dxy    Ryd( 3d)     0.00095       2.21516
  2723    C  151  dxz    Ryd( 3d)     0.00033       1.85732
  2724    C  151  dyz    Ryd( 3d)     0.00094       2.06666
  2725    C  151  dx2y2  Ryd( 3d)     0.00023       1.81005
  2726    C  151  dz2    Ryd( 3d)     0.00072       1.91991

  2727    C  152  S      Cor( 1S)     1.99927      -9.99131
  2728    C  152  S      Val( 2S)     1.20129      -0.30301
  2729    C  152  S      Ryd( 3S)     0.00290       1.11563
  2730    C  152  S      Ryd( 4S)     0.00000      23.47491
  2731    C  152  px     Val( 2p)     1.24350      -0.08655
  2732    C  152  px     Ryd( 3p)     0.00070       0.76880
  2733    C  152  px     Ryd( 4p)     0.00005       2.99585
  2734    C  152  py     Val( 2p)     1.30486      -0.11203
  2735    C  152  py     Ryd( 3p)     0.00170       0.78599
  2736    C  152  py     Ryd( 4p)     0.00003       2.89682
  2737    C  152  pz     Val( 2p)     1.29452      -0.10758
  2738    C  152  pz     Ryd( 3p)     0.00161       0.78188
  2739    C  152  pz     Ryd( 4p)     0.00004       2.91898
  2740    C  152  dxy    Ryd( 3d)     0.00096       2.20764
  2741    C  152  dxz    Ryd( 3d)     0.00030       1.83542
  2742    C  152  dyz    Ryd( 3d)     0.00097       1.96447
  2743    C  152  dx2y2  Ryd( 3d)     0.00028       1.80248
  2744    C  152  dz2    Ryd( 3d)     0.00064       2.07122

  2745    C  153  S      Cor( 1S)     1.99927      -9.99167
  2746    C  153  S      Val( 2S)     1.20119      -0.30338
  2747    C  153  S      Ryd( 3S)     0.00287       1.11525
  2748    C  153  S      Ryd( 4S)     0.00000      23.47473
  2749    C  153  px     Val( 2p)     1.32589      -0.12096
  2750    C  153  px     Ryd( 3p)     0.00214       0.78743
  2751    C  153  px     Ryd( 4p)     0.00003       2.86425
  2752    C  153  py     Val( 2p)     1.26802      -0.09695
  2753    C  153  py     Ryd( 3p)     0.00118       0.77157
  2754    C  153  py     Ryd( 4p)     0.00005       2.96324
  2755    C  153  pz     Val( 2p)     1.24930      -0.08959
  2756    C  153  pz     Ryd( 3p)     0.00071       0.77273
  2757    C  153  pz     Ryd( 4p)     0.00004       2.98988
  2758    C  153  dxy    Ryd( 3d)     0.00103       2.09306
  2759    C  153  dxz    Ryd( 3d)     0.00034       1.81884
  2760    C  153  dyz    Ryd( 3d)     0.00085       2.14480
  2761    C  153  dx2y2  Ryd( 3d)     0.00030       1.81840
  2762    C  153  dz2    Ryd( 3d)     0.00064       2.00417

  2763    C  154  S      Cor( 1S)     1.99937     -10.00717
  2764    C  154  S      Val( 2S)     1.23780      -0.31531
  2765    C  154  S      Ryd( 3S)     0.00075       0.93582
  2766    C  154  S      Ryd( 4S)     0.00000      23.48015
  2767    C  154  px     Val( 2p)     1.37428      -0.10895
  2768    C  154  px     Ryd( 3p)     0.00297       0.69918
  2769    C  154  px     Ryd( 4p)     0.00011       2.84949
  2770    C  154  py     Val( 2p)     1.27884      -0.09149
  2771    C  154  py     Ryd( 3p)     0.00145       0.66474
  2772    C  154  py     Ryd( 4p)     0.00005       2.98699
  2773    C  154  pz     Val( 2p)     1.23784      -0.08457
  2774    C  154  pz     Ryd( 3p)     0.00063       0.66388
  2775    C  154  pz     Ryd( 4p)     0.00002       3.05034
  2776    C  154  dxy    Ryd( 3d)     0.00071       1.95029
  2777    C  154  dxz    Ryd( 3d)     0.00012       1.68928
  2778    C  154  dyz    Ryd( 3d)     0.00094       2.20814
  2779    C  154  dx2y2  Ryd( 3d)     0.00021       1.72369
  2780    C  154  dz2    Ryd( 3d)     0.00056       1.94709

  2781    C  155  S      Cor( 1S)     1.99937     -10.00978
  2782    C  155  S      Val( 2S)     1.23798      -0.31908
  2783    C  155  S      Ryd( 3S)     0.00084       0.97307
  2784    C  155  S      Ryd( 4S)     0.00000      23.48593
  2785    C  155  px     Val( 2p)     1.23354      -0.08737
  2786    C  155  px     Ryd( 3p)     0.00066       0.67300
  2787    C  155  px     Ryd( 4p)     0.00003       3.06422
  2788    C  155  py     Val( 2p)     1.28598      -0.09677
  2789    C  155  py     Ryd( 3p)     0.00154       0.69343
  2790    C  155  py     Ryd( 4p)     0.00005       2.98926
  2791    C  155  pz     Val( 2p)     1.37846      -0.11192
  2792    C  155  pz     Ryd( 3p)     0.00278       0.70703
  2793    C  155  pz     Ryd( 4p)     0.00010       2.85008
  2794    C  155  dxy    Ryd( 3d)     0.00096       2.20650
  2795    C  155  dxz    Ryd( 3d)     0.00015       1.72001
  2796    C  155  dyz    Ryd( 3d)     0.00065       1.91761
  2797    C  155  dx2y2  Ryd( 3d)     0.00021       1.78384
  2798    C  155  dz2    Ryd( 3d)     0.00057       1.88666

  2799    C  156  S      Cor( 1S)     1.99937     -10.00786
  2800    C  156  S      Val( 2S)     1.23774      -0.31616
  2801    C  156  S      Ryd( 3S)     0.00075       0.94008
  2802    C  156  S      Ryd( 4S)     0.00000      23.48250
  2803    C  156  px     Val( 2p)     1.23685      -0.08492
  2804    C  156  px     Ryd( 3p)     0.00074       0.65814
  2805    C  156  px     Ryd( 4p)     0.00003       3.05135
  2806    C  156  py     Val( 2p)     1.30933      -0.09845
  2807    C  156  py     Ryd( 3p)     0.00183       0.68319
  2808    C  156  py     Ryd( 4p)     0.00007       2.94091
  2809    C  156  pz     Val( 2p)     1.34595      -0.10428
  2810    C  156  pz     Ryd( 3p)     0.00245       0.69282
  2811    C  156  pz     Ryd( 4p)     0.00009       2.88593
  2812    C  156  dxy    Ryd( 3d)     0.00098       2.20394
  2813    C  156  dxz    Ryd( 3d)     0.00008       1.68995
  2814    C  156  dyz    Ryd( 3d)     0.00060       1.87122
  2815    C  156  dx2y2  Ryd( 3d)     0.00019       1.75688
  2816    C  156  dz2    Ryd( 3d)     0.00070       1.99558

  2817    C  157  S      Cor( 1S)     1.99949     -10.13128
  2818    C  157  S      Val( 2S)     0.92009      -0.18935
  2819    C  157  S      Ryd( 3S)     0.01096       0.70902
  2820    C  157  S      Ryd( 4S)     0.00003      23.20447
  2821    C  157  px     Val( 2p)     1.03908      -0.04852
  2822    C  157  px     Ryd( 3p)     0.00293       1.10058
  2823    C  157  px     Ryd( 4p)     0.00012       2.48794
  2824    C  157  py     Val( 2p)     0.82578      -0.01937
  2825    C  157  py     Ryd( 3p)     0.01257       0.83829
  2826    C  157  py     Ryd( 4p)     0.00029       2.58498
  2827    C  157  pz     Val( 2p)     0.71638      -0.10348
  2828    C  157  pz     Ryd( 3p)     0.00367       0.66690
  2829    C  157  pz     Ryd( 4p)     0.00016       2.46181
  2830    C  157  dxy    Ryd( 3d)     0.00191       2.35903
  2831    C  157  dxz    Ryd( 3d)     0.00090       1.68789
  2832    C  157  dyz    Ryd( 3d)     0.00208       1.89318
  2833    C  157  dx2y2  Ryd( 3d)     0.00327       2.32528
  2834    C  157  dz2    Ryd( 3d)     0.00114       1.83627

  2835    C  158  S      Cor( 1S)     1.99948     -10.13194
  2836    C  158  S      Val( 2S)     0.91830      -0.18843
  2837    C  158  S      Ryd( 3S)     0.01115       0.71859
  2838    C  158  S      Ryd( 4S)     0.00003      23.21559
  2839    C  158  px     Val( 2p)     1.01705      -0.05774
  2840    C  158  px     Ryd( 3p)     0.00208       1.02264
  2841    C  158  px     Ryd( 4p)     0.00015       2.46762
  2842    C  158  py     Val( 2p)     0.82771      -0.02584
  2843    C  158  py     Ryd( 3p)     0.01165       0.82454
  2844    C  158  py     Ryd( 4p)     0.00029       2.56929
  2845    C  158  pz     Val( 2p)     0.73714      -0.08916
  2846    C  158  pz     Ryd( 3p)     0.00518       0.71476
  2847    C  158  pz     Ryd( 4p)     0.00013       2.51176
  2848    C  158  dxy    Ryd( 3d)     0.00210       2.25295
  2849    C  158  dxz    Ryd( 3d)     0.00130       1.81163
  2850    C  158  dyz    Ryd( 3d)     0.00155       2.02333
  2851    C  158  dx2y2  Ryd( 3d)     0.00264       2.23354
  2852    C  158  dz2    Ryd( 3d)     0.00182       1.75808

  2853    C  159  S      Cor( 1S)     1.99938     -10.02964
  2854    C  159  S      Val( 2S)     0.90973      -0.08672
  2855    C  159  S      Ryd( 3S)     0.00984       0.93903
  2856    C  159  S      Ryd( 4S)     0.00004      23.35274
  2857    C  159  px     Val( 2p)     0.73321      -0.02006
  2858    C  159  px     Ryd( 3p)     0.00305       0.94339
  2859    C  159  px     Ryd( 4p)     0.00006       2.87187
  2860    C  159  py     Val( 2p)     0.82031       0.08757
  2861    C  159  py     Ryd( 3p)     0.01731       0.91215
  2862    C  159  py     Ryd( 4p)     0.00014       3.03656
  2863    C  159  pz     Val( 2p)     1.06836       0.03847
  2864    C  159  pz     Ryd( 3p)     0.00248       1.10733
  2865    C  159  pz     Ryd( 4p)     0.00011       2.94393
  2866    C  159  dxy    Ryd( 3d)     0.00308       1.85556
  2867    C  159  dxz    Ryd( 3d)     0.00055       1.80265
  2868    C  159  dyz    Ryd( 3d)     0.00356       2.49953
  2869    C  159  dx2y2  Ryd( 3d)     0.00100       2.37701
  2870    C  159  dz2    Ryd( 3d)     0.00164       2.35358

  2871    C  160  S      Cor( 1S)     1.99947     -10.12900
  2872    C  160  S      Val( 2S)     0.92263      -0.18651
  2873    C  160  S      Ryd( 3S)     0.01176       0.70430
  2874    C  160  S      Ryd( 4S)     0.00003      23.25193
  2875    C  160  px     Val( 2p)     0.96645      -0.06717
  2876    C  160  px     Ryd( 3p)     0.00150       0.93725
  2877    C  160  px     Ryd( 4p)     0.00017       2.52105
  2878    C  160  py     Val( 2p)     0.82170      -0.06761
  2879    C  160  py     Ryd( 3p)     0.00522       0.75298
  2880    C  160  py     Ryd( 4p)     0.00024       2.50805
  2881    C  160  pz     Val( 2p)     0.79899      -0.03068
  2882    C  160  pz     Ryd( 3p)     0.01185       0.84392
  2883    C  160  pz     Ryd( 4p)     0.00012       2.67860
  2884    C  160  dxy    Ryd( 3d)     0.00107       1.99330
  2885    C  160  dxz    Ryd( 3d)     0.00272       2.10320
  2886    C  160  dyz    Ryd( 3d)     0.00176       2.18732
  2887    C  160  dx2y2  Ryd( 3d)     0.00127       1.83266
  2888    C  160  dz2    Ryd( 3d)     0.00247       2.01742

  2889    O  161  S      Cor( 1S)     1.99976     -18.84834
  2890    O  161  S      Val( 2S)     1.70127      -0.88736
  2891    O  161  S      Ryd( 3S)     0.00112       1.78711
  2892    O  161  S      Ryd( 4S)     0.00000      49.65156
  2893    O  161  px     Val( 2p)     1.82152      -0.26919
  2894    O  161  px     Ryd( 3p)     0.00328       0.99275
  2895    O  161  px     Ryd( 4p)     0.00002       4.98653
  2896    O  161  py     Val( 2p)     1.61416      -0.29054
  2897    O  161  py     Ryd( 3p)     0.00110       0.91869
  2898    O  161  py     Ryd( 4p)     0.00007       5.15455
  2899    O  161  pz     Val( 2p)     1.37475      -0.25020
  2900    O  161  pz     Ryd( 3p)     0.00035       0.91576
  2901    O  161  pz     Ryd( 4p)     0.00003       4.87712
  2902    O  161  dxy    Ryd( 3d)     0.00125       3.35790
  2903    O  161  dxz    Ryd( 3d)     0.00046       2.97073
  2904    O  161  dyz    Ryd( 3d)     0.00125       3.17763
  2905    O  161  dx2y2  Ryd( 3d)     0.00130       3.26806
  2906    O  161  dz2    Ryd( 3d)     0.00065       3.03718

  2907    O  162  S      Cor( 1S)     1.99976     -18.84519
  2908    O  162  S      Val( 2S)     1.70065      -0.88354
  2909    O  162  S      Ryd( 3S)     0.00105       1.79608
  2910    O  162  S      Ryd( 4S)     0.00000      49.64599
  2911    O  162  px     Val( 2p)     1.71655      -0.25477
  2912    O  162  px     Ryd( 3p)     0.00263       1.01152
  2913    O  162  px     Ryd( 4p)     0.00002       4.94260
  2914    O  162  py     Val( 2p)     1.55541      -0.25697
  2915    O  162  py     Ryd( 3p)     0.00135       0.95868
  2916    O  162  py     Ryd( 4p)     0.00003       4.94394
  2917    O  162  pz     Val( 2p)     1.53110      -0.28691
  2918    O  162  pz     Ryd( 3p)     0.00055       0.89716
  2919    O  162  pz     Ryd( 4p)     0.00007       5.16798
  2920    O  162  dxy    Ryd( 3d)     0.00046       2.96649
  2921    O  162  dxz    Ryd( 3d)     0.00103       3.19749
  2922    O  162  dyz    Ryd( 3d)     0.00133       3.35895
  2923    O  162  dx2y2  Ryd( 3d)     0.00038       2.96466
  2924    O  162  dz2    Ryd( 3d)     0.00167       3.34437

  2925    O  163  S      Cor( 1S)     1.99976     -18.84909
  2926    O  163  S      Val( 2S)     1.70099      -0.88839
  2927    O  163  S      Ryd( 3S)     0.00106       1.78432
  2928    O  163  S      Ryd( 4S)     0.00000      49.64352
  2929    O  163  px     Val( 2p)     1.79118      -0.26462
  2930    O  163  px     Ryd( 3p)     0.00323       0.99080
  2931    O  163  px     Ryd( 4p)     0.00002       4.94256
  2932    O  163  py     Val( 2p)     1.61283      -0.28865
  2933    O  163  py     Ryd( 3p)     0.00116       0.92192
  2934    O  163  py     Ryd( 4p)     0.00006       5.12393
  2935    O  163  pz     Val( 2p)     1.40216      -0.25917
  2936    O  163  pz     Ryd( 3p)     0.00034       0.90759
  2937    O  163  pz     Ryd( 4p)     0.00004       4.93265
  2938    O  163  dxy    Ryd( 3d)     0.00111       3.21837
  2939    O  163  dxz    Ryd( 3d)     0.00045       3.01245
  2940    O  163  dyz    Ryd( 3d)     0.00131       3.33021
  2941    O  163  dx2y2  Ryd( 3d)     0.00110       3.22797
  2942    O  163  dz2    Ryd( 3d)     0.00093       3.01753

  2943    O  164  S      Cor( 1S)     1.99974     -18.74817
  2944    O  164  S      Val( 2S)     1.69404      -0.78769
  2945    O  164  S      Ryd( 3S)     0.00105       1.92067
  2946    O  164  S      Ryd( 4S)     0.00000      49.78722
  2947    O  164  px     Val( 2p)     1.32431      -0.14255
  2948    O  164  px     Ryd( 3p)     0.00038       1.13435
  2949    O  164  px     Ryd( 4p)     0.00004       5.04515
  2950    O  164  py     Val( 2p)     1.61927      -0.21133
  2951    O  164  py     Ryd( 3p)     0.00112       1.14309
  2952    O  164  py     Ryd( 4p)     0.00013       5.41998
  2953    O  164  pz     Val( 2p)     1.85135      -0.16101
  2954    O  164  pz     Ryd( 3p)     0.00348       1.24170
  2955    O  164  pz     Ryd( 4p)     0.00003       5.17014
  2956    O  164  dxy    Ryd( 3d)     0.00164       3.21454
  2957    O  164  dxz    Ryd( 3d)     0.00013       2.99215
  2958    O  164  dyz    Ryd( 3d)     0.00134       3.39576
  2959    O  164  dx2y2  Ryd( 3d)     0.00121       3.59717
  2960    O  164  dz2    Ryd( 3d)     0.00060       3.21905

  2961    C  165  S      Cor( 1S)     1.99910     -10.04242
  2962    C  165  S      Val( 2S)     0.89587      -0.15969
  2963    C  165  S      Ryd( 3S)     0.00024       1.33071
  2964    C  165  S      Ryd( 4S)     0.00001      23.58669
  2965    C  165  px     Val( 2p)     1.04079      -0.06839
  2966    C  165  px     Ryd( 3p)     0.00208       0.70881
  2967    C  165  px     Ryd( 4p)     0.00010       3.25386
  2968    C  165  py     Val( 2p)     1.04090      -0.06875
  2969    C  165  py     Ryd( 3p)     0.00231       0.72467
  2970    C  165  py     Ryd( 4p)     0.00011       3.27648
  2971    C  165  pz     Val( 2p)     1.04440      -0.07382
  2972    C  165  pz     Ryd( 3p)     0.00587       0.84240
  2973    C  165  pz     Ryd( 4p)     0.00013       3.28577
  2974    C  165  dxy    Ryd( 3d)     0.00106       2.28323
  2975    C  165  dxz    Ryd( 3d)     0.00053       1.98170
  2976    C  165  dyz    Ryd( 3d)     0.00094       2.31528
  2977    C  165  dx2y2  Ryd( 3d)     0.00057       1.93286
  2978    C  165  dz2    Ryd( 3d)     0.00076       2.14192

  2979    H  166  S      Val( 1S)     0.79355       0.11234
  2980    H  166  S      Ryd( 2S)     0.00339       0.66967
  2981    H  166  S      Ryd( 3S)     0.00019       2.59558
  2982    H  166  px     Ryd( 2p)     0.00016       2.03545
  2983    H  166  py     Ryd( 2p)     0.00029       2.71252
  2984    H  166  pz     Ryd( 2p)     0.00018       2.02843

  2985    H  167  S      Val( 1S)     0.80491       0.09854
  2986    H  167  S      Ryd( 2S)     0.00182       0.54432
  2987    H  167  S      Ryd( 3S)     0.00022       2.45240
  2988    H  167  px     Ryd( 2p)     0.00019       1.99219
  2989    H  167  py     Ryd( 2p)     0.00022       2.61883
  2990    H  167  pz     Ryd( 2p)     0.00016       2.05862

  2991    H  168  S      Val( 1S)     0.76503       0.15031
  2992    H  168  S      Ryd( 2S)     0.00353       0.79326
  2993    H  168  S      Ryd( 3S)     0.00034       2.62828
  2994    H  168  px     Ryd( 2p)     0.00031       2.06378
  2995    H  168  py     Ryd( 2p)     0.00020       2.46522
  2996    H  168  pz     Ryd( 2p)     0.00025       2.27315

  2997    H  169  S      Val( 1S)     0.81091       0.09869
  2998    H  169  S      Ryd( 2S)     0.00265       0.68310
  2999    H  169  S      Ryd( 3S)     0.00024       2.54112
  3000    H  169  px     Ryd( 2p)     0.00019       2.04880
  3001    H  169  py     Ryd( 2p)     0.00015       1.92216
  3002    H  169  pz     Ryd( 2p)     0.00024       2.66513

  3003    H  170  S      Val( 1S)     0.81843       0.08204
  3004    H  170  S      Ryd( 2S)     0.00337       0.57146
  3005    H  170  S      Ryd( 3S)     0.00019       2.24089
  3006    H  170  px     Ryd( 2p)     0.00036       2.75481
  3007    H  170  py     Ryd( 2p)     0.00021       1.92418
  3008    H  170  pz     Ryd( 2p)     0.00015       1.84947

  3009    H  171  S      Val( 1S)     0.80033       0.10897
  3010    H  171  S      Ryd( 2S)     0.00273       0.75647
  3011    H  171  S      Ryd( 3S)     0.00035       2.35900
  3012    H  171  px     Ryd( 2p)     0.00013       2.02330
  3013    H  171  py     Ryd( 2p)     0.00025       2.33385
  3014    H  171  pz     Ryd( 2p)     0.00018       2.17667

  3015    H  172  S      Val( 1S)     0.79910       0.08663
  3016    H  172  S      Ryd( 2S)     0.00115       0.73720
  3017    H  172  S      Ryd( 3S)     0.00015       1.95792
  3018    H  172  px     Ryd( 2p)     0.00032       2.71014
  3019    H  172  py     Ryd( 2p)     0.00012       1.83622
  3020    H  172  pz     Ryd( 2p)     0.00013       1.86286

  3021    H  173  S      Val( 1S)     0.81638       0.07009
  3022    H  173  S      Ryd( 2S)     0.00144       0.63406
  3023    H  173  S      Ryd( 3S)     0.00015       2.01845
  3024    H  173  px     Ryd( 2p)     0.00015       2.00196
  3025    H  173  py     Ryd( 2p)     0.00026       2.31917
  3026    H  173  pz     Ryd( 2p)     0.00017       2.01888

  3027    H  174  S      Val( 1S)     0.80111       0.07966
  3028    H  174  S      Ryd( 2S)     0.00113       0.51083
  3029    H  174  S      Ryd( 3S)     0.00013       2.11809
  3030    H  174  px     Ryd( 2p)     0.00011       1.89938
  3031    H  174  py     Ryd( 2p)     0.00011       1.77426
  3032    H  174  pz     Ryd( 2p)     0.00035       2.65104

  3033    H  175  S      Val( 1S)     0.78526       0.07804
  3034    H  175  S      Ryd( 2S)     0.00293       0.53807
  3035    H  175  S      Ryd( 3S)     0.00018       2.36928
  3036    H  175  px     Ryd( 2p)     0.00016       2.04065
  3037    H  175  py     Ryd( 2p)     0.00031       2.72202
  3038    H  175  pz     Ryd( 2p)     0.00021       2.02599

  3039    H  176  S      Val( 1S)     0.64589       0.11921
  3040    H  176  S      Ryd( 2S)     0.00293       0.57719
  3041    H  176  S      Ryd( 3S)     0.00050       2.31672
  3042    H  176  px     Ryd( 2p)     0.00037       1.92335
  3043    H  176  py     Ryd( 2p)     0.00056       2.59174
  3044    H  176  pz     Ryd( 2p)     0.00063       1.78818

  3045    H  177  S      Val( 1S)     0.64256       0.12374
  3046    H  177  S      Ryd( 2S)     0.00137       0.56977
  3047    H  177  S      Ryd( 3S)     0.00036       2.16017
  3048    H  177  px     Ryd( 2p)     0.00045       1.94614
  3049    H  177  py     Ryd( 2p)     0.00041       2.00322
  3050    H  177  pz     Ryd( 2p)     0.00082       2.34979

  3051    H  178  S      Val( 1S)     0.81170       0.05347
  3052    H  178  S      Ryd( 2S)     0.00365       0.65347
  3053    H  178  S      Ryd( 3S)     0.00017       2.44497
  3054    H  178  px     Ryd( 2p)     0.00021       2.71619
  3055    H  178  py     Ryd( 2p)     0.00028       1.90860
  3056    H  178  pz     Ryd( 2p)     0.00019       1.92944

  3057    H  179  S      Val( 1S)     0.73093       0.12164
  3058    H  179  S      Ryd( 2S)     0.00273       0.84848
  3059    H  179  S      Ryd( 3S)     0.00034       2.40125
  3060    H  179  px     Ryd( 2p)     0.00019       2.20961
  3061    H  179  py     Ryd( 2p)     0.00022       2.29285
  3062    H  179  pz     Ryd( 2p)     0.00027       2.23738

  3063    H  180  S      Val( 1S)     0.79024       0.09891
  3064    H  180  S      Ryd( 2S)     0.00223       0.60703
  3065    H  180  S      Ryd( 3S)     0.00026       2.46106
  3066    H  180  px     Ryd( 2p)     0.00031       2.26312
  3067    H  180  py     Ryd( 2p)     0.00024       1.96102
  3068    H  180  pz     Ryd( 2p)     0.00024       2.34438

  3069    H  181  S      Val( 1S)     0.79887       0.08668
  3070    H  181  S      Ryd( 2S)     0.00253       0.56196
  3071    H  181  S      Ryd( 3S)     0.00023       2.32775
  3072    H  181  px     Ryd( 2p)     0.00038       2.47669
  3073    H  181  py     Ryd( 2p)     0.00025       1.87014
  3074    H  181  pz     Ryd( 2p)     0.00016       2.10455

  3075    H  182  S      Val( 1S)     0.79269       0.09728
  3076    H  182  S      Ryd( 2S)     0.00154       0.49769
  3077    H  182  S      Ryd( 3S)     0.00018       2.37073
  3078    H  182  px     Ryd( 2p)     0.00038       2.46711
  3079    H  182  py     Ryd( 2p)     0.00021       1.89951
  3080    H  182  pz     Ryd( 2p)     0.00015       2.10439

  3081    H  183  S      Val( 1S)     0.79654       0.09169
  3082    H  183  S      Ryd( 2S)     0.00158       0.46516
  3083    H  183  S      Ryd( 3S)     0.00018       2.29672
  3084    H  183  px     Ryd( 2p)     0.00026       2.18332
  3085    H  183  py     Ryd( 2p)     0.00026       1.91383
  3086    H  183  pz     Ryd( 2p)     0.00026       2.28376

  3087    H  184  S      Val( 1S)     0.79620       0.09450
  3088    H  184  S      Ryd( 2S)     0.00161       0.47119
  3089    H  184  S      Ryd( 3S)     0.00018       2.30465
  3090    H  184  px     Ryd( 2p)     0.00016       1.97269
  3091    H  184  py     Ryd( 2p)     0.00018       1.75066
  3092    H  184  pz     Ryd( 2p)     0.00044       2.68588

  3093    H  185  S      Val( 1S)     0.76778       0.08297
  3094    H  185  S      Ryd( 2S)     0.00472       0.61538
  3095    H  185  S      Ryd( 3S)     0.00018       2.46351
  3096    H  185  px     Ryd( 2p)     0.00026       2.72843
  3097    H  185  py     Ryd( 2p)     0.00021       2.07152
  3098    H  185  pz     Ryd( 2p)     0.00016       2.00035

  3099    H  186  S      Val( 1S)     0.58367       0.12725
  3100    H  186  S      Ryd( 2S)     0.00406       0.46101
  3101    H  186  S      Ryd( 3S)     0.00036       2.21811
  3102    H  186  px     Ryd( 2p)     0.00052       2.35776
  3103    H  186  py     Ryd( 2p)     0.00045       2.02743
  3104    H  186  pz     Ryd( 2p)     0.00021       2.11460

  3105    O  187  S      Cor( 1S)     1.99976     -18.93709
  3106    O  187  S      Val( 2S)     1.70823      -0.91096
  3107    O  187  S      Ryd( 3S)     0.00091       1.92062
  3108    O  187  S      Ryd( 4S)     0.00000      49.73675
  3109    O  187  px     Val( 2p)     1.58246      -0.30663
  3110    O  187  px     Ryd( 3p)     0.00113       0.86497
  3111    O  187  px     Ryd( 4p)     0.00008       5.02738
  3112    O  187  py     Val( 2p)     1.57943      -0.28427
  3113    O  187  py     Ryd( 3p)     0.00119       1.06474
  3114    O  187  py     Ryd( 4p)     0.00004       5.17872
  3115    O  187  pz     Val( 2p)     1.80715      -0.30074
  3116    O  187  pz     Ryd( 3p)     0.00096       0.94713
  3117    O  187  pz     Ryd( 4p)     0.00002       4.82074
  3118    O  187  dxy    Ryd( 3d)     0.00061       3.15049
  3119    O  187  dxz    Ryd( 3d)     0.00079       3.06283
  3120    O  187  dyz    Ryd( 3d)     0.00074       3.10576
  3121    O  187  dx2y2  Ryd( 3d)     0.00139       3.46112
  3122    O  187  dz2    Ryd( 3d)     0.00091       3.10870

  3123    H  188  S      Val( 1S)     0.80885       0.11662
  3124    H  188  S      Ryd( 2S)     0.00156       0.97566
  3125    H  188  S      Ryd( 3S)     0.00024       1.97260
  3126    H  188  px     Ryd( 2p)     0.00025       2.32874
  3127    H  188  py     Ryd( 2p)     0.00021       2.27785
  3128    H  188  pz     Ryd( 2p)     0.00012       1.88062

  3129    H  189  S      Val( 1S)     0.81368       0.11050
  3130    H  189  S      Ryd( 2S)     0.00138       0.61290
  3131    H  189  S      Ryd( 3S)     0.00015       2.12710
  3132    H  189  px     Ryd( 2p)     0.00031       2.57449
  3133    H  189  py     Ryd( 2p)     0.00016       2.01522
  3134    H  189  pz     Ryd( 2p)     0.00014       1.88996

  3135    H  190  S      Val( 1S)     0.80754       0.11550
  3136    H  190  S      Ryd( 2S)     0.00127       0.51024
  3137    H  190  S      Ryd( 3S)     0.00013       2.20146
  3138    H  190  px     Ryd( 2p)     0.00013       1.90312
  3139    H  190  py     Ryd( 2p)     0.00015       1.91813
  3140    H  190  pz     Ryd( 2p)     0.00033       2.62753

  3141    H  191  S      Val( 1S)     0.81459       0.12123
  3142    H  191  S      Ryd( 2S)     0.00315       0.56301
  3143    H  191  S      Ryd( 3S)     0.00019       2.35581
  3144    H  191  px     Ryd( 2p)     0.00022       2.53886
  3145    H  191  py     Ryd( 2p)     0.00020       2.22145
  3146    H  191  pz     Ryd( 2p)     0.00019       1.89522

  3147    H  192  S      Val( 1S)     0.79932       0.13735
  3148    H  192  S      Ryd( 2S)     0.00278       0.60600
  3149    H  192  S      Ryd( 3S)     0.00031       2.43737
  3150    H  192  px     Ryd( 2p)     0.00022       2.42891
  3151    H  192  py     Ryd( 2p)     0.00022       2.26311
  3152    H  192  pz     Ryd( 2p)     0.00017       1.91871

  3153    H  193  S      Val( 1S)     0.81144       0.14704
  3154    H  193  S      Ryd( 2S)     0.00388       0.79205
  3155    H  193  S      Ryd( 3S)     0.00021       2.59084
  3156    H  193  px     Ryd( 2p)     0.00027       2.62610
  3157    H  193  py     Ryd( 2p)     0.00022       2.17538
  3158    H  193  pz     Ryd( 2p)     0.00016       1.96453

  3159    H  194  S      Val( 1S)     0.80573       0.12033
  3160    H  194  S      Ryd( 2S)     0.00141       0.82269
  3161    H  194  S      Ryd( 3S)     0.00021       2.18282
  3162    H  194  px     Ryd( 2p)     0.00013       1.84364
  3163    H  194  py     Ryd( 2p)     0.00015       2.06016
  3164    H  194  pz     Ryd( 2p)     0.00030       2.64393

  3165    H  195  S      Val( 1S)     0.81400       0.11091
  3166    H  195  S      Ryd( 2S)     0.00215       0.94349
  3167    H  195  S      Ryd( 3S)     0.00018       1.92794
  3168    H  195  px     Ryd( 2p)     0.00030       2.59202
  3169    H  195  py     Ryd( 2p)     0.00016       2.02920
  3170    H  195  pz     Ryd( 2p)     0.00013       1.90027

  3171    H  196  S      Val( 1S)     0.81086       0.11805
  3172    H  196  S      Ryd( 2S)     0.00131       0.73359
  3173    H  196  S      Ryd( 3S)     0.00018       2.11131
  3174    H  196  px     Ryd( 2p)     0.00012       1.84986
  3175    H  196  py     Ryd( 2p)     0.00026       2.45631
  3176    H  196  pz     Ryd( 2p)     0.00022       2.24772

  3177    H  197  S      Val( 1S)     0.81324       0.13964
  3178    H  197  S      Ryd( 2S)     0.00276       0.70804
  3179    H  197  S      Ryd( 3S)     0.00025       2.58722
  3180    H  197  px     Ryd( 2p)     0.00014       2.01966
  3181    H  197  py     Ryd( 2p)     0.00017       2.03743
  3182    H  197  pz     Ryd( 2p)     0.00027       2.66149

  3183    H  198  S      Val( 1S)     0.80878       0.14799
  3184    H  198  S      Ryd( 2S)     0.00307       0.78676
  3185    H  198  S      Ryd( 3S)     0.00022       2.59238
  3186    H  198  px     Ryd( 2p)     0.00017       2.47364
  3187    H  198  py     Ryd( 2p)     0.00024       2.38410
  3188    H  198  pz     Ryd( 2p)     0.00017       1.89825

  3189    H  199  S      Val( 1S)     0.74370       0.20198
  3190    H  199  S      Ryd( 2S)     0.00264       0.85931
  3191    H  199  S      Ryd( 3S)     0.00034       2.66402
  3192    H  199  px     Ryd( 2p)     0.00024       2.64849
  3193    H  199  py     Ryd( 2p)     0.00019       2.24510
  3194    H  199  pz     Ryd( 2p)     0.00018       1.95066

  3195    H  200  S      Val( 1S)     0.79883       0.12766
  3196    H  200  S      Ryd( 2S)     0.00169       1.12725
  3197    H  200  S      Ryd( 3S)     0.00030       2.00941
  3198    H  200  px     Ryd( 2p)     0.00028       2.45193
  3199    H  200  py     Ryd( 2p)     0.00019       2.13337
  3200    H  200  pz     Ryd( 2p)     0.00013       1.89394

  3201    H  201  S      Val( 1S)     0.80836       0.11787
  3202    H  201  S      Ryd( 2S)     0.00236       0.81613
  3203    H  201  S      Ryd( 3S)     0.00024       2.46020
  3204    H  201  px     Ryd( 2p)     0.00015       1.93302
  3205    H  201  py     Ryd( 2p)     0.00014       2.08927
  3206    H  201  pz     Ryd( 2p)     0.00025       2.51287

  3207    H  202  S      Val( 1S)     0.81356       0.10940
  3208    H  202  S      Ryd( 2S)     0.00170       0.50021
  3209    H  202  S      Ryd( 3S)     0.00018       2.24646
  3210    H  202  px     Ryd( 2p)     0.00015       1.97043
  3211    H  202  py     Ryd( 2p)     0.00025       2.32076
  3212    H  202  pz     Ryd( 2p)     0.00024       2.17417

  3213    H  203  S      Val( 1S)     0.81558       0.12768
  3214    H  203  S      Ryd( 2S)     0.00301       0.50929
  3215    H  203  S      Ryd( 3S)     0.00016       2.32482
  3216    H  203  px     Ryd( 2p)     0.00017       2.01372
  3217    H  203  py     Ryd( 2p)     0.00018       1.99057
  3218    H  203  pz     Ryd( 2p)     0.00026       2.54847

  3219    H  204  S      Val( 1S)     0.81449       0.10763
  3220    H  204  S      Ryd( 2S)     0.00178       0.53981
  3221    H  204  S      Ryd( 3S)     0.00019       2.24168
  3222    H  204  px     Ryd( 2p)     0.00014       1.84958
  3223    H  204  py     Ryd( 2p)     0.00026       2.35638
  3224    H  204  pz     Ryd( 2p)     0.00022       2.24251

  3225    H  205  S      Val( 1S)     0.80876       0.11878
  3226    H  205  S      Ryd( 2S)     0.00298       0.80504
  3227    H  205  S      Ryd( 3S)     0.00019       2.48866
  3228    H  205  px     Ryd( 2p)     0.00015       2.00085
  3229    H  205  py     Ryd( 2p)     0.00013       2.02716
  3230    H  205  pz     Ryd( 2p)     0.00022       2.50682

  3231    H  206  S      Val( 1S)     0.80293       0.11642
  3232    H  206  S      Ryd( 2S)     0.00166       0.53049
  3233    H  206  S      Ryd( 3S)     0.00020       2.22724
  3234    H  206  px     Ryd( 2p)     0.00026       2.27916
  3235    H  206  py     Ryd( 2p)     0.00019       2.15006
  3236    H  206  pz     Ryd( 2p)     0.00014       2.04463

  3237    H  207  S      Val( 1S)     0.78874       0.14885
  3238    H  207  S      Ryd( 2S)     0.00231       0.67952
  3239    H  207  S      Ryd( 3S)     0.00020       2.27737
  3240    H  207  px     Ryd( 2p)     0.00020       2.44120
  3241    H  207  py     Ryd( 2p)     0.00023       2.19955
  3242    H  207  pz     Ryd( 2p)     0.00016       1.92884

  3243    H  208  S      Val( 1S)     0.80513       0.13912
  3244    H  208  S      Ryd( 2S)     0.00257       0.68189
  3245    H  208  S      Ryd( 3S)     0.00026       2.39380
  3246    H  208  px     Ryd( 2p)     0.00014       2.10387
  3247    H  208  py     Ryd( 2p)     0.00012       1.95304
  3248    H  208  pz     Ryd( 2p)     0.00024       2.52524

  3249    H  209  S      Val( 1S)     0.80454       0.13278
  3250    H  209  S      Ryd( 2S)     0.00152       0.52892
  3251    H  209  S      Ryd( 3S)     0.00019       2.25164
  3252    H  209  px     Ryd( 2p)     0.00019       2.23790
  3253    H  209  py     Ryd( 2p)     0.00025       2.28744
  3254    H  209  pz     Ryd( 2p)     0.00018       2.01133

  3255    H  210  S      Val( 1S)     0.80648       0.10867
  3256    H  210  S      Ryd( 2S)     0.00137       0.92243
  3257    H  210  S      Ryd( 3S)     0.00022       2.01823
  3258    H  210  px     Ryd( 2p)     0.00025       2.28469
  3259    H  210  py     Ryd( 2p)     0.00018       2.14156
  3260    H  210  pz     Ryd( 2p)     0.00015       1.97213

  3261    H  211  S      Val( 1S)     0.81764       0.09177
  3262    H  211  S      Ryd( 2S)     0.00217       0.73105
  3263    H  211  S      Ryd( 3S)     0.00015       2.03051
  3264    H  211  px     Ryd( 2p)     0.00021       2.21485
  3265    H  211  py     Ryd( 2p)     0.00020       2.11008
  3266    H  211  pz     Ryd( 2p)     0.00019       2.10877

  3267    H  212  S      Val( 1S)     0.80489       0.10241
  3268    H  212  S      Ryd( 2S)     0.00139       0.61864
  3269    H  212  S      Ryd( 3S)     0.00015       2.08096
  3270    H  212  px     Ryd( 2p)     0.00018       2.09481
  3271    H  212  py     Ryd( 2p)     0.00014       1.88499
  3272    H  212  pz     Ryd( 2p)     0.00026       2.44463

  3273    H  213  S      Val( 1S)     0.79840       0.13580
  3274    H  213  S      Ryd( 2S)     0.00347       0.66892
  3275    H  213  S      Ryd( 3S)     0.00015       2.54690
  3276    H  213  px     Ryd( 2p)     0.00020       2.13250
  3277    H  213  py     Ryd( 2p)     0.00022       2.18850
  3278    H  213  pz     Ryd( 2p)     0.00020       2.27497

  3279    H  214  S      Val( 1S)     0.77056       0.15194
  3280    H  214  S      Ryd( 2S)     0.00302       0.87777
  3281    H  214  S      Ryd( 3S)     0.00024       2.57743
  3282    H  214  px     Ryd( 2p)     0.00017       2.01112
  3283    H  214  py     Ryd( 2p)     0.00023       2.46450
  3284    H  214  pz     Ryd( 2p)     0.00021       2.27166

  3285    H  215  S      Val( 1S)     0.81618       0.09929
  3286    H  215  S      Ryd( 2S)     0.00304       0.68538
  3287    H  215  S      Ryd( 3S)     0.00021       2.52462
  3288    H  215  px     Ryd( 2p)     0.00018       2.07649
  3289    H  215  py     Ryd( 2p)     0.00020       2.37779
  3290    H  215  pz     Ryd( 2p)     0.00027       2.11623

  3291    H  216  S      Val( 1S)     0.82225       0.09111
  3292    H  216  S      Ryd( 2S)     0.00255       0.78528
  3293    H  216  S      Ryd( 3S)     0.00020       2.62377
  3294    H  216  px     Ryd( 2p)     0.00026       2.55556
  3295    H  216  py     Ryd( 2p)     0.00015       2.04403
  3296    H  216  pz     Ryd( 2p)     0.00022       1.93927

  3297    H  217  S      Val( 1S)     0.79239       0.14396
  3298    H  217  S      Ryd( 2S)     0.00259       1.02207
  3299    H  217  S      Ryd( 3S)     0.00031       2.43012
  3300    H  217  px     Ryd( 2p)     0.00017       1.97056
  3301    H  217  py     Ryd( 2p)     0.00026       2.53771
  3302    H  217  pz     Ryd( 2p)     0.00016       2.10985

  3303    H  218  S      Val( 1S)     0.81710       0.10098
  3304    H  218  S      Ryd( 2S)     0.00196       0.71824
  3305    H  218  S      Ryd( 3S)     0.00023       2.09168
  3306    H  218  px     Ryd( 2p)     0.00023       2.13529
  3307    H  218  py     Ryd( 2p)     0.00020       2.11773
  3308    H  218  pz     Ryd( 2p)     0.00023       2.28708

  3309    H  219  S      Val( 1S)     0.80309       0.11748
  3310    H  219  S      Ryd( 2S)     0.00281       0.62902
  3311    H  219  S      Ryd( 3S)     0.00025       2.43316
  3312    H  219  px     Ryd( 2p)     0.00019       2.23982
  3313    H  219  py     Ryd( 2p)     0.00016       1.97425
  3314    H  219  pz     Ryd( 2p)     0.00020       2.31474

  3315    H  220  S      Val( 1S)     0.80722       0.09826
  3316    H  220  S      Ryd( 2S)     0.00234       0.81740
  3317    H  220  S      Ryd( 3S)     0.00020       2.53160
  3318    H  220  px     Ryd( 2p)     0.00018       1.79726
  3319    H  220  py     Ryd( 2p)     0.00016       1.90997
  3320    H  220  pz     Ryd( 2p)     0.00026       2.58147

  3321    H  221  S      Val( 1S)     0.80885       0.09223
  3322    H  221  S      Ryd( 2S)     0.00151       0.54653
  3323    H  221  S      Ryd( 3S)     0.00022       2.15717
  3324    H  221  px     Ryd( 2p)     0.00038       2.67215
  3325    H  221  py     Ryd( 2p)     0.00012       1.79242
  3326    H  221  pz     Ryd( 2p)     0.00015       1.83841

  3327    H  222  S      Val( 1S)     0.81092       0.09140
  3328    H  222  S      Ryd( 2S)     0.00144       0.74890
  3329    H  222  S      Ryd( 3S)     0.00029       1.96452
  3330    H  222  px     Ryd( 2p)     0.00017       1.88246
  3331    H  222  py     Ryd( 2p)     0.00034       2.64207
  3332    H  222  pz     Ryd( 2p)     0.00014       1.78984

  3333    H  223  S      Val( 1S)     0.80910       0.09539
  3334    H  223  S      Ryd( 2S)     0.00139       1.12266
  3335    H  223  S      Ryd( 3S)     0.00014       1.93508
  3336    H  223  px     Ryd( 2p)     0.00031       2.66886
  3337    H  223  py     Ryd( 2p)     0.00009       1.79236
  3338    H  223  pz     Ryd( 2p)     0.00015       1.82880

  3339    H  224  S      Val( 1S)     0.80354       0.09598
  3340    H  224  S      Ryd( 2S)     0.00159       0.72935
  3341    H  224  S      Ryd( 3S)     0.00019       2.18984
  3342    H  224  px     Ryd( 2p)     0.00012       1.85581
  3343    H  224  py     Ryd( 2p)     0.00034       2.65379
  3344    H  224  pz     Ryd( 2p)     0.00013       1.80977

  3345    H  225  S      Val( 1S)     0.81257       0.08768
  3346    H  225  S      Ryd( 2S)     0.00126       0.58206
  3347    H  225  S      Ryd( 3S)     0.00012       2.04498
  3348    H  225  px     Ryd( 2p)     0.00013       1.81643
  3349    H  225  py     Ryd( 2p)     0.00016       1.93073
  3350    H  225  pz     Ryd( 2p)     0.00037       2.58996

  3351    H  226  S      Val( 1S)     0.79674       0.10359
  3352    H  226  S      Ryd( 2S)     0.00294       0.52554
  3353    H  226  S      Ryd( 3S)     0.00015       2.11705
  3354    H  226  px     Ryd( 2p)     0.00018       1.94367
  3355    H  226  py     Ryd( 2p)     0.00027       2.43699
  3356    H  226  pz     Ryd( 2p)     0.00012       1.98704

  3357    H  227  S      Val( 1S)     0.80461       0.09686
  3358    H  227  S      Ryd( 2S)     0.00177       0.59389
  3359    H  227  S      Ryd( 3S)     0.00014       2.15115
  3360    H  227  px     Ryd( 2p)     0.00014       1.90681
  3361    H  227  py     Ryd( 2p)     0.00012       1.82516
  3362    H  227  pz     Ryd( 2p)     0.00034       2.61305

  3363    H  228  S      Val( 1S)     0.80775       0.08989
  3364    H  228  S      Ryd( 2S)     0.00134       0.49080
  3365    H  228  S      Ryd( 3S)     0.00013       2.15813
  3366    H  228  px     Ryd( 2p)     0.00028       2.42932
  3367    H  228  py     Ryd( 2p)     0.00013       1.82699
  3368    H  228  pz     Ryd( 2p)     0.00017       2.08435

  3369    H  229  S      Val( 1S)     0.80576       0.09605
  3370    H  229  S      Ryd( 2S)     0.00402       0.71316
  3371    H  229  S      Ryd( 3S)     0.00020       2.46385
  3372    H  229  px     Ryd( 2p)     0.00016       2.01485
  3373    H  229  py     Ryd( 2p)     0.00027       2.47841
  3374    H  229  pz     Ryd( 2p)     0.00013       1.99831

  3375    H  230  S      Val( 1S)     0.78604       0.09924
  3376    H  230  S      Ryd( 2S)     0.00361       0.56935
  3377    H  230  S      Ryd( 3S)     0.00023       2.41139
  3378    H  230  px     Ryd( 2p)     0.00023       1.88569
  3379    H  230  py     Ryd( 2p)     0.00016       1.94589
  3380    H  230  pz     Ryd( 2p)     0.00026       2.68383

  3381    H  231  S      Val( 1S)     0.61192       0.13607
  3382    H  231  S      Ryd( 2S)     0.00390       0.54443
  3383    H  231  S      Ryd( 3S)     0.00041       2.24967
  3384    H  231  px     Ryd( 2p)     0.00052       2.47058
  3385    H  231  py     Ryd( 2p)     0.00029       1.88545
  3386    H  231  pz     Ryd( 2p)     0.00030       1.96663

  3387    H  232  S      Val( 1S)     0.79923       0.09027
  3388    H  232  S      Ryd( 2S)     0.00166       0.52725
  3389    H  232  S      Ryd( 3S)     0.00019       2.14390
  3390    H  232  px     Ryd( 2p)     0.00016       2.00861
  3391    H  232  py     Ryd( 2p)     0.00029       2.51358
  3392    H  232  pz     Ryd( 2p)     0.00010       1.83961

  3393    H  233  S      Val( 1S)     0.81488       0.07843
  3394    H  233  S      Ryd( 2S)     0.00113       0.69036
  3395    H  233  S      Ryd( 3S)     0.00019       1.97728
  3396    H  233  px     Ryd( 2p)     0.00034       2.70862
  3397    H  233  py     Ryd( 2p)     0.00010       1.82804
  3398    H  233  pz     Ryd( 2p)     0.00014       1.80905

  3399    H  234  S      Val( 1S)     0.80428       0.08548
  3400    H  234  S      Ryd( 2S)     0.00121       0.48290
  3401    H  234  S      Ryd( 3S)     0.00012       2.12886
  3402    H  234  px     Ryd( 2p)     0.00010       1.84155
  3403    H  234  py     Ryd( 2p)     0.00018       2.07727
  3404    H  234  pz     Ryd( 2p)     0.00029       2.40002

  3405    H  235  S      Val( 1S)     0.80461       0.09355
  3406    H  235  S      Ryd( 2S)     0.00304       0.67995
  3407    H  235  S      Ryd( 3S)     0.00024       2.31314
  3408    H  235  px     Ryd( 2p)     0.00018       2.13826
  3409    H  235  py     Ryd( 2p)     0.00028       2.51927
  3410    H  235  pz     Ryd( 2p)     0.00024       1.88381

  3411    H  236  S      Val( 1S)     0.79899       0.09162
  3412    H  236  S      Ryd( 2S)     0.00241       0.49070
  3413    H  236  S      Ryd( 3S)     0.00022       2.36620
  3414    H  236  px     Ryd( 2p)     0.00024       2.70272
  3415    H  236  py     Ryd( 2p)     0.00017       1.96984
  3416    H  236  pz     Ryd( 2p)     0.00018       1.86743

  3417    H  237  S      Val( 1S)     0.79617       0.10657
  3418    H  237  S      Ryd( 2S)     0.00274       0.60364
  3419    H  237  S      Ryd( 3S)     0.00028       2.37945
  3420    H  237  px     Ryd( 2p)     0.00030       2.24196
  3421    H  237  py     Ryd( 2p)     0.00018       1.94908
  3422    H  237  pz     Ryd( 2p)     0.00035       2.39026

  3423    H  238  S      Val( 1S)     0.78808       0.11702
  3424    H  238  S      Ryd( 2S)     0.00213       0.80884
  3425    H  238  S      Ryd( 3S)     0.00028       2.53263
  3426    H  238  px     Ryd( 2p)     0.00032       2.40711
  3427    H  238  py     Ryd( 2p)     0.00030       2.27372
  3428    H  238  pz     Ryd( 2p)     0.00015       2.02149

  3429    H  239  S      Val( 1S)     0.77902       0.13004
  3430    H  239  S      Ryd( 2S)     0.00304       0.55189
  3431    H  239  S      Ryd( 3S)     0.00033       2.41467
  3432    H  239  px     Ryd( 2p)     0.00028       2.22736
  3433    H  239  py     Ryd( 2p)     0.00031       2.51787
  3434    H  239  pz     Ryd( 2p)     0.00012       2.02262

  3435    H  240  S      Val( 1S)     0.79803       0.12438
  3436    H  240  S      Ryd( 2S)     0.00307       0.97830
  3437    H  240  S      Ryd( 3S)     0.00026       2.62290
  3438    H  240  px     Ryd( 2p)     0.00028       2.30393
  3439    H  240  py     Ryd( 2p)     0.00015       2.00908
  3440    H  240  pz     Ryd( 2p)     0.00034       2.46127

  3441    H  241  S      Val( 1S)     0.51280       0.16291
  3442    H  241  S      Ryd( 2S)     0.00160       0.75130
  3443    H  241  S      Ryd( 3S)     0.00045       2.11210
  3444    H  241  px     Ryd( 2p)     0.00098       2.37215
  3445    H  241  py     Ryd( 2p)     0.00132       1.70862
  3446    H  241  pz     Ryd( 2p)     0.00113       2.05473

  3447    H  242  S      Val( 1S)     0.81690       0.10478
  3448    H  242  S      Ryd( 2S)     0.00171       0.48885
  3449    H  242  S      Ryd( 3S)     0.00012       2.15420
  3450    H  242  px     Ryd( 2p)     0.00011       1.93652
  3451    H  242  py     Ryd( 2p)     0.00034       2.62366
  3452    H  242  pz     Ryd( 2p)     0.00014       1.82149

  3453    H  243  S      Val( 1S)     0.80545       0.11713
  3454    H  243  S      Ryd( 2S)     0.00170       0.62833
  3455    H  243  S      Ryd( 3S)     0.00013       2.07646
  3456    H  243  px     Ryd( 2p)     0.00031       2.61062
  3457    H  243  py     Ryd( 2p)     0.00010       1.85857
  3458    H  243  pz     Ryd( 2p)     0.00013       1.94822

  3459    H  244  S      Val( 1S)     0.80897       0.11371
  3460    H  244  S      Ryd( 2S)     0.00189       0.59179
  3461    H  244  S      Ryd( 3S)     0.00015       2.09615
  3462    H  244  px     Ryd( 2p)     0.00018       2.21097
  3463    H  244  py     Ryd( 2p)     0.00015       1.93706
  3464    H  244  pz     Ryd( 2p)     0.00022       2.25661

  3465    H  245  S      Val( 1S)     0.80598       0.12025
  3466    H  245  S      Ryd( 2S)     0.00225       0.82752
  3467    H  245  S      Ryd( 3S)     0.00018       1.97847
  3468    H  245  px     Ryd( 2p)     0.00018       2.20595
  3469    H  245  py     Ryd( 2p)     0.00019       2.03479
  3470    H  245  pz     Ryd( 2p)     0.00027       2.32359

  3471    H  246  S      Val( 1S)     0.81002       0.11636
  3472    H  246  S      Ryd( 2S)     0.00284       0.50708
  3473    H  246  S      Ryd( 3S)     0.00015       2.35932
  3474    H  246  px     Ryd( 2p)     0.00022       2.65923
  3475    H  246  py     Ryd( 2p)     0.00015       1.87500
  3476    H  246  pz     Ryd( 2p)     0.00016       2.03123

  3477    H  247  S      Val( 1S)     0.81024       0.13521
  3478    H  247  S      Ryd( 2S)     0.00256       0.52611
  3479    H  247  S      Ryd( 3S)     0.00024       2.39135
  3480    H  247  px     Ryd( 2p)     0.00043       2.76515
  3481    H  247  py     Ryd( 2p)     0.00018       2.05926
  3482    H  247  pz     Ryd( 2p)     0.00022       1.78561

  3483    H  248  S      Val( 1S)     0.80114       0.14915
  3484    H  248  S      Ryd( 2S)     0.00237       0.56588
  3485    H  248  S      Ryd( 3S)     0.00026       2.48884
  3486    H  248  px     Ryd( 2p)     0.00030       2.49672
  3487    H  248  py     Ryd( 2p)     0.00026       2.37872
  3488    H  248  pz     Ryd( 2p)     0.00022       1.86792

  3489    H  249  S      Val( 1S)     0.80978       0.14415
  3490    H  249  S      Ryd( 2S)     0.00201       0.54859
  3491    H  249  S      Ryd( 3S)     0.00025       2.42895
  3492    H  249  px     Ryd( 2p)     0.00029       2.44487
  3493    H  249  py     Ryd( 2p)     0.00028       2.27265
  3494    H  249  pz     Ryd( 2p)     0.00024       1.91716

  3495    H  250  S      Val( 1S)     0.77475       0.22483
  3496    H  250  S      Ryd( 2S)     0.00347       0.68866
  3497    H  250  S      Ryd( 3S)     0.00054       2.56263
  3498    H  250  px     Ryd( 2p)     0.00053       2.83043
  3499    H  250  py     Ryd( 2p)     0.00035       2.16552
  3500    H  250  pz     Ryd( 2p)     0.00028       2.02841

  3501    H  251  S      Val( 1S)     0.78922       0.17944
  3502    H  251  S      Ryd( 2S)     0.00257       0.71926
  3503    H  251  S      Ryd( 3S)     0.00031       2.50556
  3504    H  251  px     Ryd( 2p)     0.00017       2.21075
  3505    H  251  py     Ryd( 2p)     0.00036       2.48883
  3506    H  251  pz     Ryd( 2p)     0.00027       2.09025

  3507    H  252  S      Val( 1S)     0.82694       0.13713
  3508    H  252  S      Ryd( 2S)     0.00196       0.72430
  3509    H  252  S      Ryd( 3S)     0.00015       2.06758
  3510    H  252  px     Ryd( 2p)     0.00029       2.43161
  3511    H  252  py     Ryd( 2p)     0.00020       2.21429
  3512    H  252  pz     Ryd( 2p)     0.00011       1.86121

  3513    H  253  S      Val( 1S)     0.82483       0.13628
  3514    H  253  S      Ryd( 2S)     0.00155       0.52394
  3515    H  253  S      Ryd( 3S)     0.00013       2.19442
  3516    H  253  px     Ryd( 2p)     0.00029       2.44845
  3517    H  253  py     Ryd( 2p)     0.00016       2.06244
  3518    H  253  pz     Ryd( 2p)     0.00016       1.97049

  3519    H  254  S      Val( 1S)     0.76882       0.18972
  3520    H  254  S      Ryd( 2S)     0.00418       0.67031
  3521    H  254  S      Ryd( 3S)     0.00018       2.20865
  3522    H  254  px     Ryd( 2p)     0.00009       1.94137
  3523    H  254  py     Ryd( 2p)     0.00043       2.62757
  3524    H  254  pz     Ryd( 2p)     0.00014       2.09336

  3525    H  255  S      Val( 1S)     0.83075       0.14107
  3526    H  255  S      Ryd( 2S)     0.00271       0.62994
  3527    H  255  S      Ryd( 3S)     0.00012       2.19458
  3528    H  255  px     Ryd( 2p)     0.00015       1.93771
  3529    H  255  py     Ryd( 2p)     0.00033       2.60726
  3530    H  255  pz     Ryd( 2p)     0.00024       2.07334

  3531    H  256  S      Val( 1S)     0.80752       0.16314
  3532    H  256  S      Ryd( 2S)     0.00334       0.80925
  3533    H  256  S      Ryd( 3S)     0.00018       2.08142
  3534    H  256  px     Ryd( 2p)     0.00029       2.54700
  3535    H  256  py     Ryd( 2p)     0.00026       2.21870
  3536    H  256  pz     Ryd( 2p)     0.00017       1.92461

  3537    H  257  S      Val( 1S)     0.80876       0.14646
  3538    H  257  S      Ryd( 2S)     0.00274       0.77129
  3539    H  257  S      Ryd( 3S)     0.00030       2.50912
  3540    H  257  px     Ryd( 2p)     0.00026       1.98133
  3541    H  257  py     Ryd( 2p)     0.00021       1.98263
  3542    H  257  pz     Ryd( 2p)     0.00027       2.84730

  3543    H  258  S      Val( 1S)     0.79565       0.17604
  3544    H  258  S      Ryd( 2S)     0.00483       0.82839
  3545    H  258  S      Ryd( 3S)     0.00038       2.42988
  3546    H  258  px     Ryd( 2p)     0.00032       2.49933
  3547    H  258  py     Ryd( 2p)     0.00028       2.48042
  3548    H  258  pz     Ryd( 2p)     0.00023       2.02016

  3549    H  259  S      Val( 1S)     0.79992       0.09012
  3550    H  259  S      Ryd( 2S)     0.00173       0.92054
  3551    H  259  S      Ryd( 3S)     0.00026       2.08725
  3552    H  259  px     Ryd( 2p)     0.00013       1.84552
  3553    H  259  py     Ryd( 2p)     0.00018       2.06861
  3554    H  259  pz     Ryd( 2p)     0.00032       2.43858

  3555    H  260  S      Val( 1S)     0.80409       0.08520
  3556    H  260  S      Ryd( 2S)     0.00286       0.54224
  3557    H  260  S      Ryd( 3S)     0.00014       2.12770
  3558    H  260  px     Ryd( 2p)     0.00037       2.69305
  3559    H  260  py     Ryd( 2p)     0.00015       1.84480
  3560    H  260  pz     Ryd( 2p)     0.00012       1.85507

  3561    H  261  S      Val( 1S)     0.80616       0.07734
  3562    H  261  S      Ryd( 2S)     0.00169       0.64924
  3563    H  261  S      Ryd( 3S)     0.00019       2.19224
  3564    H  261  px     Ryd( 2p)     0.00012       1.81727
  3565    H  261  py     Ryd( 2p)     0.00025       2.08908
  3566    H  261  pz     Ryd( 2p)     0.00030       2.40007

  3567    H  262  S      Val( 1S)     0.82096       0.10948
  3568    H  262  S      Ryd( 2S)     0.00432       0.77383
  3569    H  262  S      Ryd( 3S)     0.00026       2.45292
  3570    H  262  px     Ryd( 2p)     0.00041       2.70779
  3571    H  262  py     Ryd( 2p)     0.00023       1.97312
  3572    H  262  pz     Ryd( 2p)     0.00025       1.94300

  3573    H  263  S      Val( 1S)     0.80147       0.09313
  3574    H  263  S      Ryd( 2S)     0.00191       0.62884
  3575    H  263  S      Ryd( 3S)     0.00016       2.06727
  3576    H  263  px     Ryd( 2p)     0.00015       2.05577
  3577    H  263  py     Ryd( 2p)     0.00033       2.59704
  3578    H  263  pz     Ryd( 2p)     0.00012       1.79214

  3579    H  264  S      Val( 1S)     0.80196       0.09599
  3580    H  264  S      Ryd( 2S)     0.00285       0.57572
  3581    H  264  S      Ryd( 3S)     0.00015       2.10685
  3582    H  264  px     Ryd( 2p)     0.00037       2.70758
  3583    H  264  py     Ryd( 2p)     0.00013       1.86542
  3584    H  264  pz     Ryd( 2p)     0.00012       1.83048

  3585    H  265  S      Val( 1S)     0.80563       0.09090
  3586    H  265  S      Ryd( 2S)     0.00152       0.79350
  3587    H  265  S      Ryd( 3S)     0.00022       2.03370
  3588    H  265  px     Ryd( 2p)     0.00013       1.96812
  3589    H  265  py     Ryd( 2p)     0.00018       2.04148
  3590    H  265  pz     Ryd( 2p)     0.00029       2.46839

  3591    H  266  S      Val( 1S)     0.53095       0.17568
  3592    H  266  S      Ryd( 2S)     0.00191       0.65846
  3593    H  266  S      Ryd( 3S)     0.00039       2.17547
  3594    H  266  px     Ryd( 2p)     0.00076       2.41713
  3595    H  266  py     Ryd( 2p)     0.00131       1.85054
  3596    H  266  pz     Ryd( 2p)     0.00124       1.85093

  3597    H  267  S      Val( 1S)     0.80494       0.07595
  3598    H  267  S      Ryd( 2S)     0.00061       0.60876
  3599    H  267  S      Ryd( 3S)     0.00020       2.04330
  3600    H  267  px     Ryd( 2p)     0.00016       1.89968
  3601    H  267  py     Ryd( 2p)     0.00007       1.71104
  3602    H  267  pz     Ryd( 2p)     0.00028       2.50499

  3603    H  268  S      Val( 1S)     0.80286       0.07553
  3604    H  268  S      Ryd( 2S)     0.00051       0.33318
  3605    H  268  S      Ryd( 3S)     0.00012       2.17967
  3606    H  268  px     Ryd( 2p)     0.00037       2.67562
  3607    H  268  py     Ryd( 2p)     0.00010       1.72541
  3608    H  268  pz     Ryd( 2p)     0.00012       1.74949

  3609    H  269  S      Val( 1S)     0.77654       0.10021
  3610    H  269  S      Ryd( 2S)     0.00295       0.52216
  3611    H  269  S      Ryd( 3S)     0.00016       2.21340
  3612    H  269  px     Ryd( 2p)     0.00013       1.83123
  3613    H  269  py     Ryd( 2p)     0.00026       2.34093
  3614    H  269  pz     Ryd( 2p)     0.00016       1.99262

  3615    H  270  S      Val( 1S)     0.80898       0.07058
  3616    H  270  S      Ryd( 2S)     0.00109       0.63471
  3617    H  270  S      Ryd( 3S)     0.00020       2.16022
  3618    H  270  px     Ryd( 2p)     0.00011       1.77422
  3619    H  270  py     Ryd( 2p)     0.00027       2.39978
  3620    H  270  pz     Ryd( 2p)     0.00015       1.94480

  3621    H  271  S      Val( 1S)     0.80597       0.07396
  3622    H  271  S      Ryd( 2S)     0.00140       0.50332
  3623    H  271  S      Ryd( 3S)     0.00011       2.09482
  3624    H  271  px     Ryd( 2p)     0.00021       2.15180
  3625    H  271  py     Ryd( 2p)     0.00020       2.02629
  3626    H  271  pz     Ryd( 2p)     0.00019       2.12335

  3627    H  272  S      Val( 1S)     0.80705       0.07554
  3628    H  272  S      Ryd( 2S)     0.00176       0.58578
  3629    H  272  S      Ryd( 3S)     0.00018       2.10802
  3630    H  272  px     Ryd( 2p)     0.00021       2.12388
  3631    H  272  py     Ryd( 2p)     0.00018       2.01282
  3632    H  272  pz     Ryd( 2p)     0.00019       2.14330

  3633    H  273  S      Val( 1S)     0.80726       0.07643
  3634    H  273  S      Ryd( 2S)     0.00204       0.86445
  3635    H  273  S      Ryd( 3S)     0.00022       2.05400
  3636    H  273  px     Ryd( 2p)     0.00016       2.11655
  3637    H  273  py     Ryd( 2p)     0.00020       2.18004
  3638    H  273  pz     Ryd( 2p)     0.00017       2.00449

  3639    H  274  S      Val( 1S)     0.80469       0.07868
  3640    H  274  S      Ryd( 2S)     0.00242       0.47788
  3641    H  274  S      Ryd( 3S)     0.00014       2.28736
  3642    H  274  px     Ryd( 2p)     0.00016       2.05952
  3643    H  274  py     Ryd( 2p)     0.00023       2.23139
  3644    H  274  pz     Ryd( 2p)     0.00017       2.10369

  3645    H  275  S      Val( 1S)     0.80220       0.07886
  3646    H  275  S      Ryd( 2S)     0.00256       0.46434
  3647    H  275  S      Ryd( 3S)     0.00014       2.28847
  3648    H  275  px     Ryd( 2p)     0.00019       2.23943
  3649    H  275  py     Ryd( 2p)     0.00022       2.08444
  3650    H  275  pz     Ryd( 2p)     0.00019       2.10791

  3651    H  276  S      Val( 1S)     0.79531       0.09274
  3652    H  276  S      Ryd( 2S)     0.00208       0.48236
  3653    H  276  S      Ryd( 3S)     0.00025       2.33514
  3654    H  276  px     Ryd( 2p)     0.00043       2.71430
  3655    H  276  py     Ryd( 2p)     0.00018       1.79447
  3656    H  276  pz     Ryd( 2p)     0.00018       1.96871

  3657    H  277  S      Val( 1S)     0.79559       0.09227
  3658    H  277  S      Ryd( 2S)     0.00184       0.47101
  3659    H  277  S      Ryd( 3S)     0.00023       2.31396
  3660    H  277  px     Ryd( 2p)     0.00018       2.12218
  3661    H  277  py     Ryd( 2p)     0.00025       1.97315
  3662    H  277  pz     Ryd( 2p)     0.00036       2.36121

  3663    H  278  S      Val( 1S)     0.78747       0.09468
  3664    H  278  S      Ryd( 2S)     0.00245       0.58935
  3665    H  278  S      Ryd( 3S)     0.00027       2.40673
  3666    H  278  px     Ryd( 2p)     0.00015       2.15150
  3667    H  278  py     Ryd( 2p)     0.00026       2.00176
  3668    H  278  pz     Ryd( 2p)     0.00037       2.40859

  3669    H  279  S      Val( 1S)     0.78740       0.09342
  3670    H  279  S      Ryd( 2S)     0.00231       0.52819
  3671    H  279  S      Ryd( 3S)     0.00023       2.37063
  3672    H  279  px     Ryd( 2p)     0.00043       2.71034
  3673    H  279  py     Ryd( 2p)     0.00016       1.81245
  3674    H  279  pz     Ryd( 2p)     0.00017       1.95745

  3675    H  280  S      Val( 1S)     0.49896       0.14849
  3676    H  280  S      Ryd( 2S)     0.00152       1.00166
  3677    H  280  S      Ryd( 3S)     0.00049       2.32208
  3678    H  280  px     Ryd( 2p)     0.00093       2.01916
  3679    H  280  py     Ryd( 2p)     0.00111       2.14965
  3680    H  280  pz     Ryd( 2p)     0.00109       2.02037

  3681    H  281  S      Val( 1S)     0.81247       0.07642
  3682    H  281  S      Ryd( 2S)     0.00167       0.61072
  3683    H  281  S      Ryd( 3S)     0.00018       2.04749
  3684    H  281  px     Ryd( 2p)     0.00018       1.93702
  3685    H  281  py     Ryd( 2p)     0.00022       2.22167
  3686    H  281  pz     Ryd( 2p)     0.00024       2.18867

  3687    H  282  S      Val( 1S)     0.80327       0.09891
  3688    H  282  S      Ryd( 2S)     0.00122       0.80218
  3689    H  282  S      Ryd( 3S)     0.00030       2.08197
  3690    H  282  px     Ryd( 2p)     0.00025       2.41169
  3691    H  282  py     Ryd( 2p)     0.00017       2.06995
  3692    H  282  pz     Ryd( 2p)     0.00014       1.84748

  3693    H  283  S      Val( 1S)     0.80622       0.08541
  3694    H  283  S      Ryd( 2S)     0.00148       0.59883
  3695    H  283  S      Ryd( 3S)     0.00019       2.13849
  3696    H  283  px     Ryd( 2p)     0.00021       2.11784
  3697    H  283  py     Ryd( 2p)     0.00024       2.26560
  3698    H  283  pz     Ryd( 2p)     0.00016       2.02630

  3699    H  284  S      Val( 1S)     0.81244       0.08763
  3700    H  284  S      Ryd( 2S)     0.00345       0.70376
  3701    H  284  S      Ryd( 3S)     0.00026       2.46638
  3702    H  284  px     Ryd( 2p)     0.00021       2.22280
  3703    H  284  py     Ryd( 2p)     0.00020       2.17474
  3704    H  284  pz     Ryd( 2p)     0.00020       2.05542

  3705    H  285  S      Val( 1S)     0.80611       0.09112
  3706    H  285  S      Ryd( 2S)     0.00405       0.53355
  3707    H  285  S      Ryd( 3S)     0.00030       2.41641
  3708    H  285  px     Ryd( 2p)     0.00016       1.89542
  3709    H  285  py     Ryd( 2p)     0.00022       2.33246
  3710    H  285  pz     Ryd( 2p)     0.00022       2.29248

  3711    H  286  S      Val( 1S)     0.81171       0.09332
  3712    H  286  S      Ryd( 2S)     0.00379       0.46749
  3713    H  286  S      Ryd( 3S)     0.00016       2.36712
  3714    H  286  px     Ryd( 2p)     0.00014       1.89333
  3715    H  286  py     Ryd( 2p)     0.00023       2.43790
  3716    H  286  pz     Ryd( 2p)     0.00021       2.17592

  3717    H  287  S      Val( 1S)     0.80632       0.08035
  3718    H  287  S      Ryd( 2S)     0.00163       0.51351
  3719    H  287  S      Ryd( 3S)     0.00013       2.10523
  3720    H  287  px     Ryd( 2p)     0.00027       2.40448
  3721    H  287  py     Ryd( 2p)     0.00017       2.09988
  3722    H  287  pz     Ryd( 2p)     0.00013       1.82953

  3723    H  288  S      Val( 1S)     0.80605       0.08161
  3724    H  288  S      Ryd( 2S)     0.00172       0.60881
  3725    H  288  S      Ryd( 3S)     0.00015       2.11568
  3726    H  288  px     Ryd( 2p)     0.00018       2.09637
  3727    H  288  py     Ryd( 2p)     0.00019       2.17939
  3728    H  288  pz     Ryd( 2p)     0.00018       2.03961

  3729    H  289  S      Val( 1S)     0.80647       0.08045
  3730    H  289  S      Ryd( 2S)     0.00204       0.69550
  3731    H  289  S      Ryd( 3S)     0.00016       1.96227
  3732    H  289  px     Ryd( 2p)     0.00012       1.92925
  3733    H  289  py     Ryd( 2p)     0.00023       2.28891
  3734    H  289  pz     Ryd( 2p)     0.00022       2.14455

  3735    H  290  S      Val( 1S)     0.80561       0.08308
  3736    H  290  S      Ryd( 2S)     0.00160       0.53366
  3737    H  290  S      Ryd( 3S)     0.00015       2.09279
  3738    H  290  px     Ryd( 2p)     0.00032       2.51370
  3739    H  290  py     Ryd( 2p)     0.00015       1.94300
  3740    H  290  pz     Ryd( 2p)     0.00010       1.85516

  3741    H  291  S      Val( 1S)     0.80347       0.08633
  3742    H  291  S      Ryd( 2S)     0.00114       0.52803
  3743    H  291  S      Ryd( 3S)     0.00016       2.13707
  3744    H  291  px     Ryd( 2p)     0.00015       1.93536
  3745    H  291  py     Ryd( 2p)     0.00011       1.85436
  3746    H  291  pz     Ryd( 2p)     0.00031       2.57372

  3747    H  292  S      Val( 1S)     0.80553       0.08142
  3748    H  292  S      Ryd( 2S)     0.00222       0.67800
  3749    H  292  S      Ryd( 3S)     0.00020       2.02801
  3750    H  292  px     Ryd( 2p)     0.00012       1.86866
  3751    H  292  py     Ryd( 2p)     0.00028       2.48469
  3752    H  292  pz     Ryd( 2p)     0.00017       2.04270

  3753    H  293  S      Val( 1S)     0.80434       0.08096
  3754    H  293  S      Ryd( 2S)     0.00203       0.54767
  3755    H  293  S      Ryd( 3S)     0.00013       2.14613
  3756    H  293  px     Ryd( 2p)     0.00025       2.19980
  3757    H  293  py     Ryd( 2p)     0.00012       1.81242
  3758    H  293  pz     Ryd( 2p)     0.00028       2.27944

  3759    H  294  S      Val( 1S)     0.81193       0.09008
  3760    H  294  S      Ryd( 2S)     0.00195       1.07564
  3761    H  294  S      Ryd( 3S)     0.00038       1.88112
  3762    H  294  px     Ryd( 2p)     0.00028       2.41782
  3763    H  294  py     Ryd( 2p)     0.00013       1.89860
  3764    H  294  pz     Ryd( 2p)     0.00017       1.98459

  3765    H  295  S      Val( 1S)     0.79231       0.09351
  3766    H  295  S      Ryd( 2S)     0.00194       1.12927
  3767    H  295  S      Ryd( 3S)     0.00023       1.94234
  3768    H  295  px     Ryd( 2p)     0.00012       1.84577
  3769    H  295  py     Ryd( 2p)     0.00025       2.52673
  3770    H  295  pz     Ryd( 2p)     0.00014       1.93513

  3771    H  296  S      Val( 1S)     0.79624       0.08687
  3772    H  296  S      Ryd( 2S)     0.00375       0.48669
  3773    H  296  S      Ryd( 3S)     0.00024       2.32183
  3774    H  296  px     Ryd( 2p)     0.00008       1.80446
  3775    H  296  py     Ryd( 2p)     0.00033       2.55647
  3776    H  296  pz     Ryd( 2p)     0.00019       1.90627

  3777    H  297  S      Val( 1S)     0.78658       0.09586
  3778    H  297  S      Ryd( 2S)     0.00338       0.83815
  3779    H  297  S      Ryd( 3S)     0.00026       2.39975
  3780    H  297  px     Ryd( 2p)     0.00028       2.46631
  3781    H  297  py     Ryd( 2p)     0.00012       1.89578
  3782    H  297  pz     Ryd( 2p)     0.00018       1.91784

  3783    H  298  S      Val( 1S)     0.88452      -0.08923
  3784    H  298  S      Ryd( 2S)     0.00235       0.89361
  3785    H  298  S      Ryd( 3S)     0.00034       2.28675
  3786    H  298  px     Ryd( 2p)     0.00171       1.86716
  3787    H  298  py     Ryd( 2p)     0.00131       1.57205
  3788    H  298  pz     Ryd( 2p)     0.00121       1.66145

  3789    H  299  S      Val( 1S)     0.81794       0.09350
  3790    H  299  S      Ryd( 2S)     0.00160       0.63277
  3791    H  299  S      Ryd( 3S)     0.00019       2.11899
  3792    H  299  px     Ryd( 2p)     0.00013       1.91148
  3793    H  299  py     Ryd( 2p)     0.00023       2.10094
  3794    H  299  pz     Ryd( 2p)     0.00028       2.41700

  3795    H  300  S      Val( 1S)     0.81094       0.10537
  3796    H  300  S      Ryd( 2S)     0.00298       0.74681
  3797    H  300  S      Ryd( 3S)     0.00018       2.17652
  3798    H  300  px     Ryd( 2p)     0.00012       1.84115
  3799    H  300  py     Ryd( 2p)     0.00037       2.73471
  3800    H  300  pz     Ryd( 2p)     0.00015       1.90575

  3801    H  301  S      Val( 1S)     0.80708       0.12256
  3802    H  301  S      Ryd( 2S)     0.00141       1.09967
  3803    H  301  S      Ryd( 3S)     0.00015       1.79068
  3804    H  301  px     Ryd( 2p)     0.00031       2.69473
  3805    H  301  py     Ryd( 2p)     0.00012       1.88232
  3806    H  301  pz     Ryd( 2p)     0.00014       1.84386

  3807    H  302  S      Val( 1S)     0.80555       0.11573
  3808    H  302  S      Ryd( 2S)     0.00384       0.66786
  3809    H  302  S      Ryd( 3S)     0.00021       2.53111
  3810    H  302  px     Ryd( 2p)     0.00029       2.68427
  3811    H  302  py     Ryd( 2p)     0.00015       1.95071
  3812    H  302  pz     Ryd( 2p)     0.00021       1.99539

  3813    H  303  S      Val( 1S)     0.81408       0.11030
  3814    H  303  S      Ryd( 2S)     0.00322       0.69149
  3815    H  303  S      Ryd( 3S)     0.00025       2.51188
  3816    H  303  px     Ryd( 2p)     0.00015       1.87357
  3817    H  303  py     Ryd( 2p)     0.00026       2.81247
  3818    H  303  pz     Ryd( 2p)     0.00018       1.92918

  3819    H  304  S      Val( 1S)     0.78967       0.15809
  3820    H  304  S      Ryd( 2S)     0.00331       0.72984
  3821    H  304  S      Ryd( 3S)     0.00027       2.50731
  3822    H  304  px     Ryd( 2p)     0.00026       1.94937
  3823    H  304  py     Ryd( 2p)     0.00025       2.34045
  3824    H  304  pz     Ryd( 2p)     0.00030       2.44800

  3825    H  305  S      Val( 1S)     0.80491       0.14183
  3826    H  305  S      Ryd( 2S)     0.00277       0.74161
  3827    H  305  S      Ryd( 3S)     0.00028       2.61192
  3828    H  305  px     Ryd( 2p)     0.00022       1.85449
  3829    H  305  py     Ryd( 2p)     0.00042       2.85456
  3830    H  305  pz     Ryd( 2p)     0.00017       2.08475

  3831    H  306  S      Val( 1S)     0.79741       0.14393
  3832    H  306  S      Ryd( 2S)     0.00233       0.54325
  3833    H  306  S      Ryd( 3S)     0.00028       2.42624
  3834    H  306  px     Ryd( 2p)     0.00021       1.83620
  3835    H  306  py     Ryd( 2p)     0.00046       2.83093
  3836    H  306  pz     Ryd( 2p)     0.00015       2.05004

  3837    H  307  S      Val( 1S)     0.77643       0.16580
  3838    H  307  S      Ryd( 2S)     0.00355       0.57048
  3839    H  307  S      Ryd( 3S)     0.00026       2.51669
  3840    H  307  px     Ryd( 2p)     0.00021       1.97835
  3841    H  307  py     Ryd( 2p)     0.00020       2.35403
  3842    H  307  pz     Ryd( 2p)     0.00032       2.46039

  3843    H  308  S      Val( 1S)     0.50940       0.22977
  3844    H  308  S      Ryd( 2S)     0.00298       0.84690
  3845    H  308  S      Ryd( 3S)     0.00057       2.26973
  3846    H  308  px     Ryd( 2p)     0.00132       1.99012
  3847    H  308  py     Ryd( 2p)     0.00091       2.64562
  3848    H  308  pz     Ryd( 2p)     0.00130       1.92212

  3849    H  309  S      Val( 1S)     0.80972       0.10011
  3850    H  309  S      Ryd( 2S)     0.00132       0.45145
  3851    H  309  S      Ryd( 3S)     0.00017       2.21766
  3852    H  309  px     Ryd( 2p)     0.00014       1.94923
  3853    H  309  py     Ryd( 2p)     0.00016       1.86721
  3854    H  309  pz     Ryd( 2p)     0.00031       2.56830

  3855    H  310  S      Val( 1S)     0.80534       0.11933
  3856    H  310  S      Ryd( 2S)     0.00261       0.84130
  3857    H  310  S      Ryd( 3S)     0.00040       2.37788
  3858    H  310  px     Ryd( 2p)     0.00027       2.71449
  3859    H  310  py     Ryd( 2p)     0.00014       1.84307
  3860    H  310  pz     Ryd( 2p)     0.00012       1.87127

  3861    H  311  S      Val( 1S)     0.80368       0.10998
  3862    H  311  S      Ryd( 2S)     0.00141       0.61134
  3863    H  311  S      Ryd( 3S)     0.00020       2.12538
  3864    H  311  px     Ryd( 2p)     0.00017       2.09442
  3865    H  311  py     Ryd( 2p)     0.00023       2.10117
  3866    H  311  pz     Ryd( 2p)     0.00023       2.27239

  3867    H  312  S      Val( 1S)     0.81835       0.10267
  3868    H  312  S      Ryd( 2S)     0.00208       0.75698
  3869    H  312  S      Ryd( 3S)     0.00020       2.00348
  3870    H  312  px     Ryd( 2p)     0.00015       1.97087
  3871    H  312  py     Ryd( 2p)     0.00024       2.07177
  3872    H  312  pz     Ryd( 2p)     0.00032       2.47808

  3873    H  313  S      Val( 1S)     0.81185       0.10699
  3874    H  313  S      Ryd( 2S)     0.00328       0.55798
  3875    H  313  S      Ryd( 3S)     0.00015       2.35137
  3876    H  313  px     Ryd( 2p)     0.00028       2.75818
  3877    H  313  py     Ryd( 2p)     0.00018       1.96932
  3878    H  313  pz     Ryd( 2p)     0.00012       1.85630

  3879    H  314  S      Val( 1S)     0.80943       0.11991
  3880    H  314  S      Ryd( 2S)     0.00367       0.68625
  3881    H  314  S      Ryd( 3S)     0.00018       2.53715
  3882    H  314  px     Ryd( 2p)     0.00028       2.72421
  3883    H  314  py     Ryd( 2p)     0.00017       2.03881
  3884    H  314  pz     Ryd( 2p)     0.00018       1.91296

  3885    H  315  S      Val( 1S)     0.81376       0.09435
  3886    H  315  S      Ryd( 2S)     0.00294       0.48869
  3887    H  315  S      Ryd( 3S)     0.00015       2.46255
  3888    H  315  px     Ryd( 2p)     0.00014       1.97696
  3889    H  315  py     Ryd( 2p)     0.00021       1.94234
  3890    H  315  pz     Ryd( 2p)     0.00025       2.61926

  3891    H  316  S      Val( 1S)     0.80307       0.11311
  3892    H  316  S      Ryd( 2S)     0.00190       0.81103
  3893    H  316  S      Ryd( 3S)     0.00022       2.54099
  3894    H  316  px     Ryd( 2p)     0.00018       2.32120
  3895    H  316  py     Ryd( 2p)     0.00019       2.02407
  3896    H  316  pz     Ryd( 2p)     0.00023       2.30602

  3897    H  317  S      Val( 1S)     0.79385       0.11688
  3898    H  317  S      Ryd( 2S)     0.00472       0.69299
  3899    H  317  S      Ryd( 3S)     0.00020       2.56206
  3900    H  317  px     Ryd( 2p)     0.00025       2.65153
  3901    H  317  py     Ryd( 2p)     0.00021       2.01213
  3902    H  317  pz     Ryd( 2p)     0.00014       1.98885

  3903    H  318  S      Val( 1S)     0.79339       0.12365
  3904    H  318  S      Ryd( 2S)     0.00149       0.67523
  3905    H  318  S      Ryd( 3S)     0.00018       2.24751
  3906    H  318  px     Ryd( 2p)     0.00011       1.87008
  3907    H  318  py     Ryd( 2p)     0.00034       2.79877
  3908    H  318  pz     Ryd( 2p)     0.00017       1.89091

  3909    H  319  S      Val( 1S)     0.81386       0.10175
  3910    H  319  S      Ryd( 2S)     0.00185       0.81687
  3911    H  319  S      Ryd( 3S)     0.00025       2.08009
  3912    H  319  px     Ryd( 2p)     0.00033       2.71436
  3913    H  319  py     Ryd( 2p)     0.00012       1.97034
  3914    H  319  pz     Ryd( 2p)     0.00016       1.86589

  3915    H  320  S      Val( 1S)     0.79643       0.13245
  3916    H  320  S      Ryd( 2S)     0.00224       0.92271
  3917    H  320  S      Ryd( 3S)     0.00024       2.52994
  3918    H  320  px     Ryd( 2p)     0.00017       2.07352
  3919    H  320  py     Ryd( 2p)     0.00013       1.99386
  3920    H  320  pz     Ryd( 2p)     0.00023       2.49752

  3921    H  321  S      Val( 1S)     0.80616       0.08451
  3922    H  321  S      Ryd( 2S)     0.00134       0.54539
  3923    H  321  S      Ryd( 3S)     0.00014       2.11604
  3924    H  321  px     Ryd( 2p)     0.00032       2.15618
  3925    H  321  py     Ryd( 2p)     0.00018       2.13405
  3926    H  321  pz     Ryd( 2p)     0.00015       2.04991

  3927    H  322  S      Val( 1S)     0.78750       0.11689
  3928    H  322  S      Ryd( 2S)     0.00128       0.96782
  3929    H  322  S      Ryd( 3S)     0.00021       1.96195
  3930    H  322  px     Ryd( 2p)     0.00012       1.80383
  3931    H  322  py     Ryd( 2p)     0.00010       1.86788
  3932    H  322  pz     Ryd( 2p)     0.00033       2.71352

  3933    H  323  S      Val( 1S)     0.79970       0.09603
  3934    H  323  S      Ryd( 2S)     0.00283       0.59872
  3935    H  323  S      Ryd( 3S)     0.00014       2.11382
  3936    H  323  px     Ryd( 2p)     0.00014       1.87584
  3937    H  323  py     Ryd( 2p)     0.00035       2.67068
  3938    H  323  pz     Ryd( 2p)     0.00013       1.88830

  3939    H  324  S      Val( 1S)     0.83907       0.08885
  3940    H  324  S      Ryd( 2S)     0.00518       0.56142
  3941    H  324  S      Ryd( 3S)     0.00027       2.40484
  3942    H  324  px     Ryd( 2p)     0.00019       1.89825
  3943    H  324  py     Ryd( 2p)     0.00034       2.64836
  3944    H  324  pz     Ryd( 2p)     0.00031       1.91485

  3945    H  325  S      Val( 1S)     0.80678       0.07989
  3946    H  325  S      Ryd( 2S)     0.00208       0.48584
  3947    H  325  S      Ryd( 3S)     0.00014       2.13397
  3948    H  325  px     Ryd( 2p)     0.00022       2.16018
  3949    H  325  py     Ryd( 2p)     0.00022       2.18567
  3950    H  325  pz     Ryd( 2p)     0.00019       1.95833

  3951    H  326  S      Val( 1S)     0.81250       0.07828
  3952    H  326  S      Ryd( 2S)     0.00238       0.49705
  3953    H  326  S      Ryd( 3S)     0.00012       2.10669
  3954    H  326  px     Ryd( 2p)     0.00035       2.57800
  3955    H  326  py     Ryd( 2p)     0.00011       1.85667
  3956    H  326  pz     Ryd( 2p)     0.00018       1.85819

  3957    H  327  S      Val( 1S)     0.80180       0.08823
  3958    H  327  S      Ryd( 2S)     0.00367       0.52212
  3959    H  327  S      Ryd( 3S)     0.00015       2.10932
  3960    H  327  px     Ryd( 2p)     0.00011       1.88044
  3961    H  327  py     Ryd( 2p)     0.00036       2.60721
  3962    H  327  pz     Ryd( 2p)     0.00014       1.85914

  3963    H  328  S      Val( 1S)     0.54279       0.16556
  3964    H  328  S      Ryd( 2S)     0.00250       0.63941
  3965    H  328  S      Ryd( 3S)     0.00041       2.19848
  3966    H  328  px     Ryd( 2p)     0.00069       2.60685
  3967    H  328  py     Ryd( 2p)     0.00136       1.76165
  3968    H  328  pz     Ryd( 2p)     0.00176       1.73733

  3969    H  329  S      Val( 1S)     0.81554       0.13631
  3970    H  329  S      Ryd( 2S)     0.00245       0.82631
  3971    H  329  S      Ryd( 3S)     0.00030       2.43613
  3972    H  329  px     Ryd( 2p)     0.00017       2.06967
  3973    H  329  py     Ryd( 2p)     0.00016       1.86540
  3974    H  329  pz     Ryd( 2p)     0.00023       2.61140

  3975    H  330  S      Val( 1S)     0.81746       0.12481
  3976    H  330  S      Ryd( 2S)     0.00153       0.56584
  3977    H  330  S      Ryd( 3S)     0.00021       2.23061
  3978    H  330  px     Ryd( 2p)     0.00036       2.77089
  3979    H  330  py     Ryd( 2p)     0.00014       1.82692
  3980    H  330  pz     Ryd( 2p)     0.00015       1.92013

  3981    H  331  S      Val( 1S)     0.77513       0.16701
  3982    H  331  S      Ryd( 2S)     0.00311       0.83329
  3983    H  331  S      Ryd( 3S)     0.00033       2.44880
  3984    H  331  px     Ryd( 2p)     0.00013       1.99153
  3985    H  331  py     Ryd( 2p)     0.00020       2.32717
  3986    H  331  pz     Ryd( 2p)     0.00022       2.31201

  3987    H  332  S      Val( 1S)     0.82720       0.13795
  3988    H  332  S      Ryd( 2S)     0.00341       0.50596
  3989    H  332  S      Ryd( 3S)     0.00013       2.37310
  3990    H  332  px     Ryd( 2p)     0.00019       2.00398
  3991    H  332  py     Ryd( 2p)     0.00023       2.29161
  3992    H  332  pz     Ryd( 2p)     0.00023       2.32017

  3993    H  333  S      Val( 1S)     0.81446       0.13440
  3994    H  333  S      Ryd( 2S)     0.00301       0.57925
  3995    H  333  S      Ryd( 3S)     0.00019       2.45790
  3996    H  333  px     Ryd( 2p)     0.00015       1.98626
  3997    H  333  py     Ryd( 2p)     0.00023       2.71186
  3998    H  333  pz     Ryd( 2p)     0.00017       1.94631

  3999    H  334  S      Val( 1S)     0.80755       0.13948
  4000    H  334  S      Ryd( 2S)     0.00217       0.48768
  4001    H  334  S      Ryd( 3S)     0.00015       2.44910
  4002    H  334  px     Ryd( 2p)     0.00026       2.83188
  4003    H  334  py     Ryd( 2p)     0.00014       1.91631
  4004    H  334  pz     Ryd( 2p)     0.00016       1.93458

  4005    H  335  S      Val( 1S)     0.77183       0.17436
  4006    H  335  S      Ryd( 2S)     0.00409       0.70093
  4007    H  335  S      Ryd( 3S)     0.00024       2.53297
  4008    H  335  px     Ryd( 2p)     0.00012       2.04933
  4009    H  335  py     Ryd( 2p)     0.00017       2.37876
  4010    H  335  pz     Ryd( 2p)     0.00024       2.37803

  4011    H  336  S      Val( 1S)     0.80983       0.13379
  4012    H  336  S      Ryd( 2S)     0.00149       0.72205
  4013    H  336  S      Ryd( 3S)     0.00024       2.11934
  4014    H  336  px     Ryd( 2p)     0.00017       2.02007
  4015    H  336  py     Ryd( 2p)     0.00011       1.96244
  4016    H  336  pz     Ryd( 2p)     0.00030       2.58886

  4017    H  337  S      Val( 1S)     0.81521       0.12698
  4018    H  337  S      Ryd( 2S)     0.00141       0.62658
  4019    H  337  S      Ryd( 3S)     0.00020       2.17287
  4020    H  337  px     Ryd( 2p)     0.00017       1.93086
  4021    H  337  py     Ryd( 2p)     0.00032       2.67945
  4022    H  337  pz     Ryd( 2p)     0.00010       1.95029

  4023    H  338  S      Val( 1S)     0.78891       0.15846
  4024    H  338  S      Ryd( 2S)     0.00382       0.82885
  4025    H  338  S      Ryd( 3S)     0.00026       2.50412
  4026    H  338  px     Ryd( 2p)     0.00014       2.01389
  4027    H  338  py     Ryd( 2p)     0.00019       2.26366
  4028    H  338  pz     Ryd( 2p)     0.00020       2.40884

  4029    H  339  S      Val( 1S)     0.81610       0.09419
  4030    H  339  S      Ryd( 2S)     0.00179       0.61407
  4031    H  339  S      Ryd( 3S)     0.00018       2.17528
  4032    H  339  px     Ryd( 2p)     0.00014       1.76219
  4033    H  339  py     Ryd( 2p)     0.00018       2.04041
  4034    H  339  pz     Ryd( 2p)     0.00033       2.49120

  4035    H  340  S      Val( 1S)     0.80867       0.09881
  4036    H  340  S      Ryd( 2S)     0.00166       0.56932
  4037    H  340  S      Ryd( 3S)     0.00019       2.18473
  4038    H  340  px     Ryd( 2p)     0.00020       2.06547
  4039    H  340  py     Ryd( 2p)     0.00029       2.40793
  4040    H  340  pz     Ryd( 2p)     0.00014       1.83943

  4041    H  341  S      Val( 1S)     0.81023       0.09788
  4042    H  341  S      Ryd( 2S)     0.00155       0.64141
  4043    H  341  S      Ryd( 3S)     0.00020       2.19701
  4044    H  341  px     Ryd( 2p)     0.00018       1.98216
  4045    H  341  py     Ryd( 2p)     0.00023       2.11851
  4046    H  341  pz     Ryd( 2p)     0.00024       2.20821

  4047    H  342  S      Val( 1S)     0.80092       0.10925
  4048    H  342  S      Ryd( 2S)     0.00127       1.02824
  4049    H  342  S      Ryd( 3S)     0.00018       1.95167
  4050    H  342  px     Ryd( 2p)     0.00019       2.06261
  4051    H  342  py     Ryd( 2p)     0.00019       2.12185
  4052    H  342  pz     Ryd( 2p)     0.00020       2.29411

  4053    H  343  S      Val( 1S)     0.79622       0.11801
  4054    H  343  S      Ryd( 2S)     0.00235       1.03940
  4055    H  343  S      Ryd( 3S)     0.00024       2.12786
  4056    H  343  px     Ryd( 2p)     0.00020       2.04126
  4057    H  343  py     Ryd( 2p)     0.00019       2.08407
  4058    H  343  pz     Ryd( 2p)     0.00026       2.50133

  4059    H  344  S      Val( 1S)     0.80420       0.10596
  4060    H  344  S      Ryd( 2S)     0.00140       0.95318
  4061    H  344  S      Ryd( 3S)     0.00022       2.04334
  4062    H  344  px     Ryd( 2p)     0.00021       2.12202
  4063    H  344  py     Ryd( 2p)     0.00026       2.53363
  4064    H  344  pz     Ryd( 2p)     0.00012       1.84245

  4065    H  345  S      Val( 1S)     0.79867       0.11398
  4066    H  345  S      Ryd( 2S)     0.00158       0.96540
  4067    H  345  S      Ryd( 3S)     0.00027       2.04626
  4068    H  345  px     Ryd( 2p)     0.00024       2.36083
  4069    H  345  py     Ryd( 2p)     0.00012       1.78628
  4070    H  345  pz     Ryd( 2p)     0.00020       2.25043

  4071    H  346  S      Val( 1S)     0.81276       0.09746
  4072    H  346  S      Ryd( 2S)     0.00156       0.51346
  4073    H  346  S      Ryd( 3S)     0.00012       2.14456
  4074    H  346  px     Ryd( 2p)     0.00026       2.33360
  4075    H  346  py     Ryd( 2p)     0.00019       2.04460
  4076    H  346  pz     Ryd( 2p)     0.00014       1.99548

  4077    H  347  S      Val( 1S)     0.80712       0.10242
  4078    H  347  S      Ryd( 2S)     0.00220       0.70312
  4079    H  347  S      Ryd( 3S)     0.00021       2.12672
  4080    H  347  px     Ryd( 2p)     0.00013       1.93176
  4081    H  347  py     Ryd( 2p)     0.00016       2.01727
  4082    H  347  pz     Ryd( 2p)     0.00028       2.46729

  4083    H  348  S      Val( 1S)     0.81587       0.11496
  4084    H  348  S      Ryd( 2S)     0.00314       0.48772
  4085    H  348  S      Ryd( 3S)     0.00017       2.32338
  4086    H  348  px     Ryd( 2p)     0.00015       1.91756
  4087    H  348  py     Ryd( 2p)     0.00017       2.00540
  4088    H  348  pz     Ryd( 2p)     0.00025       2.55869

  4089    H  349  S      Val( 1S)     0.80574       0.09907
  4090    H  349  S      Ryd( 2S)     0.00165       0.52434
  4091    H  349  S      Ryd( 3S)     0.00015       2.13141
  4092    H  349  px     Ryd( 2p)     0.00012       1.88642
  4093    H  349  py     Ryd( 2p)     0.00034       2.67820
  4094    H  349  pz     Ryd( 2p)     0.00011       1.80930

  4095    H  350  S      Val( 1S)     0.81254       0.09700
  4096    H  350  S      Ryd( 2S)     0.00164       0.50043
  4097    H  350  S      Ryd( 3S)     0.00012       2.13737
  4098    H  350  px     Ryd( 2p)     0.00029       2.45634
  4099    H  350  py     Ryd( 2p)     0.00015       2.02130
  4100    H  350  pz     Ryd( 2p)     0.00013       1.87442

  4101    H  351  S      Val( 1S)     0.81005       0.09731
  4102    H  351  S      Ryd( 2S)     0.00219       0.73571
  4103    H  351  S      Ryd( 3S)     0.00015       1.97503
  4104    H  351  px     Ryd( 2p)     0.00012       1.85483
  4105    H  351  py     Ryd( 2p)     0.00013       1.98251
  4106    H  351  pz     Ryd( 2p)     0.00030       2.57551

  4107    H  352  S      Val( 1S)     0.79495       0.12605
  4108    H  352  S      Ryd( 2S)     0.00135       0.71156
  4109    H  352  S      Ryd( 3S)     0.00020       2.22255
  4110    H  352  px     Ryd( 2p)     0.00029       2.42786
  4111    H  352  py     Ryd( 2p)     0.00010       1.87609
  4112    H  352  pz     Ryd( 2p)     0.00018       2.17806

  4113    H  353  S      Val( 1S)     0.80425       0.11593
  4114    H  353  S      Ryd( 2S)     0.00162       0.60898
  4115    H  353  S      Ryd( 3S)     0.00022       2.21214
  4116    H  353  px     Ryd( 2p)     0.00014       1.90088
  4117    H  353  py     Ryd( 2p)     0.00035       2.72062
  4118    H  353  pz     Ryd( 2p)     0.00011       1.86154

  4119    H  354  S      Val( 1S)     0.80462       0.11827
  4120    H  354  S      Ryd( 2S)     0.00354       0.70479
  4121    H  354  S      Ryd( 3S)     0.00023       2.48409
  4122    H  354  px     Ryd( 2p)     0.00014       1.93319
  4123    H  354  py     Ryd( 2p)     0.00015       1.99454
  4124    H  354  pz     Ryd( 2p)     0.00023       2.60302

  4125    H  355  S      Val( 1S)     0.79970       0.07021
  4126    H  355  S      Ryd( 2S)     0.00172       0.48295
  4127    H  355  S      Ryd( 3S)     0.00027       2.30599
  4128    H  355  px     Ryd( 2p)     0.00024       2.03217
  4129    H  355  py     Ryd( 2p)     0.00019       1.84463
  4130    H  355  pz     Ryd( 2p)     0.00039       2.56672

  4131    H  356  S      Val( 1S)     0.79866       0.06232
  4132    H  356  S      Ryd( 2S)     0.00206       0.44033
  4133    H  356  S      Ryd( 3S)     0.00021       2.29382
  4134    H  356  px     Ryd( 2p)     0.00018       1.91628
  4135    H  356  py     Ryd( 2p)     0.00024       1.99843
  4136    H  356  pz     Ryd( 2p)     0.00036       2.45656

  4137    H  357  S      Val( 1S)     0.79245       0.13757
  4138    H  357  S      Ryd( 2S)     0.00266       0.65258
  4139    H  357  S      Ryd( 3S)     0.00027       2.64212
  4140    H  357  px     Ryd( 2p)     0.00026       2.16573
  4141    H  357  py     Ryd( 2p)     0.00017       1.99283
  4142    H  357  pz     Ryd( 2p)     0.00035       2.68992

  4143    H  358  S      Val( 1S)     0.78320       0.15374
  4144    H  358  S      Ryd( 2S)     0.00337       0.85425
  4145    H  358  S      Ryd( 3S)     0.00028       2.53664
  4146    H  358  px     Ryd( 2p)     0.00017       2.02152
  4147    H  358  py     Ryd( 2p)     0.00028       2.16981
  4148    H  358  pz     Ryd( 2p)     0.00033       2.56622

  4149    H  359  S      Val( 1S)     0.80499       0.06956
  4150    H  359  S      Ryd( 2S)     0.00185       0.49887
  4151    H  359  S      Ryd( 3S)     0.00027       2.29737
  4152    H  359  px     Ryd( 2p)     0.00025       2.00973
  4153    H  359  py     Ryd( 2p)     0.00018       1.83407
  4154    H  359  pz     Ryd( 2p)     0.00041       2.57672

  4155    H  360  S      Val( 1S)     0.79817       0.06530
  4156    H  360  S      Ryd( 2S)     0.00210       0.44045
  4157    H  360  S      Ryd( 3S)     0.00021       2.29341
  4158    H  360  px     Ryd( 2p)     0.00018       1.91201
  4159    H  360  py     Ryd( 2p)     0.00024       1.99739
  4160    H  360  pz     Ryd( 2p)     0.00036       2.45376

  4161    H  361  S      Val( 1S)     0.78427       0.05107
  4162    H  361  S      Ryd( 2S)     0.00175       0.56398
  4163    H  361  S      Ryd( 3S)     0.00017       2.02728
  4164    H  361  px     Ryd( 2p)     0.00020       1.94723
  4165    H  361  py     Ryd( 2p)     0.00031       2.39297
  4166    H  361  pz     Ryd( 2p)     0.00027       2.07141

  4167    H  362  S      Val( 1S)     0.79568       0.04366
  4168    H  362  S      Ryd( 2S)     0.00299       0.47299
  4169    H  362  S      Ryd( 3S)     0.00012       2.24956
  4170    H  362  px     Ryd( 2p)     0.00023       2.29248
  4171    H  362  py     Ryd( 2p)     0.00016       1.92654
  4172    H  362  pz     Ryd( 2p)     0.00016       2.11375

  4173    H  363  S      Val( 1S)     0.79080       0.08412
  4174    H  363  S      Ryd( 2S)     0.00324       0.53201
  4175    H  363  S      Ryd( 3S)     0.00030       2.30830
  4176    H  363  px     Ryd( 2p)     0.00021       1.90039
  4177    H  363  py     Ryd( 2p)     0.00023       2.08775
  4178    H  363  pz     Ryd( 2p)     0.00036       2.48568

  4179    H  364  S      Val( 1S)     0.80148       0.06543
  4180    H  364  S      Ryd( 2S)     0.00206       0.45012
  4181    H  364  S      Ryd( 3S)     0.00021       2.29803
  4182    H  364  px     Ryd( 2p)     0.00023       2.00192
  4183    H  364  py     Ryd( 2p)     0.00016       1.87786
  4184    H  364  pz     Ryd( 2p)     0.00039       2.52306

  4185    H  365  S      Val( 1S)     0.80369       0.07090
  4186    H  365  S      Ryd( 2S)     0.00218       0.46480
  4187    H  365  S      Ryd( 3S)     0.00024       2.32092
  4188    H  365  px     Ryd( 2p)     0.00020       1.89114
  4189    H  365  py     Ryd( 2p)     0.00026       1.99731
  4190    H  365  pz     Ryd( 2p)     0.00037       2.42942

  4191    H  366  S      Val( 1S)     0.80525       0.06778
  4192    H  366  S      Ryd( 2S)     0.00194       0.47164
  4193    H  366  S      Ryd( 3S)     0.00025       2.31420
  4194    H  366  px     Ryd( 2p)     0.00024       1.97517
  4195    H  366  py     Ryd( 2p)     0.00018       1.80048
  4196    H  366  pz     Ryd( 2p)     0.00041       2.50353

  4197    H  367  S      Val( 1S)     0.78308       0.05030
  4198    H  367  S      Ryd( 2S)     0.00351       0.45520
  4199    H  367  S      Ryd( 3S)     0.00013       2.24430
  4200    H  367  px     Ryd( 2p)     0.00021       1.91229
  4201    H  367  py     Ryd( 2p)     0.00029       2.65121
  4202    H  367  pz     Ryd( 2p)     0.00017       1.87772

  4203    H  368  S      Val( 1S)     0.79169       0.04488
  4204    H  368  S      Ryd( 2S)     0.00265       0.44356
  4205    H  368  S      Ryd( 3S)     0.00013       2.24653
  4206    H  368  px     Ryd( 2p)     0.00024       2.13032
  4207    H  368  py     Ryd( 2p)     0.00014       1.86570
  4208    H  368  pz     Ryd( 2p)     0.00025       2.38774

  4209    H  369  S      Val( 1S)     0.68588       0.22491
  4210    H  369  S      Ryd( 2S)     0.00670       0.90069
  4211    H  369  S      Ryd( 3S)     0.00039       2.66306
  4212    H  369  px     Ryd( 2p)     0.00015       2.16035
  4213    H  369  py     Ryd( 2p)     0.00035       2.80473
  4214    H  369  pz     Ryd( 2p)     0.00015       2.06580

  4215    H  370  S      Val( 1S)     0.79323       0.14820
  4216    H  370  S      Ryd( 2S)     0.00290       0.76789
  4217    H  370  S      Ryd( 3S)     0.00017       2.60983
  4218    H  370  px     Ryd( 2p)     0.00025       2.12170
  4219    H  370  py     Ryd( 2p)     0.00016       2.00175
  4220    H  370  pz     Ryd( 2p)     0.00022       2.68340

  4221    H  371  S      Val( 1S)     0.77638       0.06045
  4222    H  371  S      Ryd( 2S)     0.00411       0.48000
  4223    H  371  S      Ryd( 3S)     0.00013       2.22925
  4224    H  371  px     Ryd( 2p)     0.00022       1.92120
  4225    H  371  py     Ryd( 2p)     0.00029       2.65965
  4226    H  371  pz     Ryd( 2p)     0.00017       1.90119

  4227    H  372  S      Val( 1S)     0.79306       0.04874
  4228    H  372  S      Ryd( 2S)     0.00242       0.45132
  4229    H  372  S      Ryd( 3S)     0.00013       2.25110
  4230    H  372  px     Ryd( 2p)     0.00022       2.04669
  4231    H  372  py     Ryd( 2p)     0.00013       1.84409
  4232    H  372  pz     Ryd( 2p)     0.00026       2.46101

  4233    H  373  S      Val( 1S)     0.80542       0.12725
  4234    H  373  S      Ryd( 2S)     0.00280       0.77189
  4235    H  373  S      Ryd( 3S)     0.00029       2.63112
  4236    H  373  px     Ryd( 2p)     0.00021       2.02661
  4237    H  373  py     Ryd( 2p)     0.00028       2.13130
  4238    H  373  pz     Ryd( 2p)     0.00034       2.55738

  4239    H  374  S      Val( 1S)     0.81908       0.12952
  4240    H  374  S      Ryd( 2S)     0.00272       0.75137
  4241    H  374  S      Ryd( 3S)     0.00031       2.49394
  4242    H  374  px     Ryd( 2p)     0.00023       2.07242
  4243    H  374  py     Ryd( 2p)     0.00022       1.94650
  4244    H  374  pz     Ryd( 2p)     0.00043       2.65508

  4245    H  375  S      Val( 1S)     0.80022       0.07364
  4246    H  375  S      Ryd( 2S)     0.00170       0.47824
  4247    H  375  S      Ryd( 3S)     0.00025       2.32239
  4248    H  375  px     Ryd( 2p)     0.00021       1.91117
  4249    H  375  py     Ryd( 2p)     0.00026       2.01072
  4250    H  375  pz     Ryd( 2p)     0.00037       2.46169

  4251    H  376  S      Val( 1S)     0.80296       0.06742
  4252    H  376  S      Ryd( 2S)     0.00169       0.50454
  4253    H  376  S      Ryd( 3S)     0.00023       2.31699
  4254    H  376  px     Ryd( 2p)     0.00024       1.99814
  4255    H  376  py     Ryd( 2p)     0.00019       1.81310
  4256    H  376  pz     Ryd( 2p)     0.00040       2.52463

  4257    H  377  S      Val( 1S)     0.78670       0.05295
  4258    H  377  S      Ryd( 2S)     0.00298       0.55445
  4259    H  377  S      Ryd( 3S)     0.00020       2.16512
  4260    H  377  px     Ryd( 2p)     0.00017       2.27156
  4261    H  377  py     Ryd( 2p)     0.00015       1.95282
  4262    H  377  pz     Ryd( 2p)     0.00021       2.11432

  4263    H  378  S      Val( 1S)     0.78164       0.03789
  4264    H  378  S      Ryd( 2S)     0.00206       0.54856
  4265    H  378  S      Ryd( 3S)     0.00018       2.02877
  4266    H  378  px     Ryd( 2p)     0.00019       2.13334
  4267    H  378  py     Ryd( 2p)     0.00035       2.33790
  4268    H  378  pz     Ryd( 2p)     0.00019       1.83823

  4269    H  379  S      Val( 1S)     0.79916       0.12179
  4270    H  379  S      Ryd( 2S)     0.00251       0.70306
  4271    H  379  S      Ryd( 3S)     0.00026       2.58035
  4272    H  379  px     Ryd( 2p)     0.00017       2.00206
  4273    H  379  py     Ryd( 2p)     0.00028       2.61901
  4274    H  379  pz     Ryd( 2p)     0.00017       2.24007

  4275    H  380  S      Val( 1S)     0.77076       0.12666
  4276    H  380  S      Ryd( 2S)     0.00285       0.73381
  4277    H  380  S      Ryd( 3S)     0.00021       2.59830
  4278    H  380  px     Ryd( 2p)     0.00025       2.68697
  4279    H  380  py     Ryd( 2p)     0.00024       2.03226
  4280    H  380  pz     Ryd( 2p)     0.00024       2.11455

  4281    H  381  S      Val( 1S)     0.77866       0.04456
  4282    H  381  S      Ryd( 2S)     0.00378       0.54183
  4283    H  381  S      Ryd( 3S)     0.00016       2.20909
  4284    H  381  px     Ryd( 2p)     0.00022       2.09689
  4285    H  381  py     Ryd( 2p)     0.00023       1.94803
  4286    H  381  pz     Ryd( 2p)     0.00028       2.40963

  4287    H  382  S      Val( 1S)     0.79387       0.04195
  4288    H  382  S      Ryd( 2S)     0.00309       0.41225
  4289    H  382  S      Ryd( 3S)     0.00013       2.25929
  4290    H  382  px     Ryd( 2p)     0.00021       2.23296
  4291    H  382  py     Ryd( 2p)     0.00024       2.32025
  4292    H  382  pz     Ryd( 2p)     0.00010       1.80615

  4293    H  383  S      Val( 1S)     0.78370       0.04680
  4294    H  383  S      Ryd( 2S)     0.00526       0.50933
  4295    H  383  S      Ryd( 3S)     0.00014       2.21855
  4296    H  383  px     Ryd( 2p)     0.00019       2.16640
  4297    H  383  py     Ryd( 2p)     0.00019       1.87396
  4298    H  383  pz     Ryd( 2p)     0.00027       2.36214

  4299    H  384  S      Val( 1S)     0.78944       0.03918
  4300    H  384  S      Ryd( 2S)     0.00307       0.41374
  4301    H  384  S      Ryd( 3S)     0.00015       2.25579
  4302    H  384  px     Ryd( 2p)     0.00020       2.19906
  4303    H  384  py     Ryd( 2p)     0.00026       2.40104
  4304    H  384  pz     Ryd( 2p)     0.00012       1.79393

  4305    H  385  S      Val( 1S)     0.79974       0.06024
  4306    H  385  S      Ryd( 2S)     0.00156       0.49653
  4307    H  385  S      Ryd( 3S)     0.00018       2.15898
  4308    H  385  px     Ryd( 2p)     0.00026       2.41496
  4309    H  385  py     Ryd( 2p)     0.00018       2.06556
  4310    H  385  pz     Ryd( 2p)     0.00013       1.87810

  4311    H  386  S      Val( 1S)     0.79854       0.06066
  4312    H  386  S      Ryd( 2S)     0.00174       0.56551
  4313    H  386  S      Ryd( 3S)     0.00017       2.07050
  4314    H  386  px     Ryd( 2p)     0.00022       2.27090
  4315    H  386  py     Ryd( 2p)     0.00023       2.27833
  4316    H  386  pz     Ryd( 2p)     0.00011       1.82675

  4317    H  387  S      Val( 1S)     0.80023       0.05981
  4318    H  387  S      Ryd( 2S)     0.00157       0.49296
  4319    H  387  S      Ryd( 3S)     0.00018       2.16166
  4320    H  387  px     Ryd( 2p)     0.00014       1.95823
  4321    H  387  py     Ryd( 2p)     0.00017       2.04976
  4322    H  387  pz     Ryd( 2p)     0.00027       2.34996

  4323    H  388  S      Val( 1S)     0.80223       0.06358
  4324    H  388  S      Ryd( 2S)     0.00115       0.62298
  4325    H  388  S      Ryd( 3S)     0.00016       2.01267
  4326    H  388  px     Ryd( 2p)     0.00010       1.81097
  4327    H  388  py     Ryd( 2p)     0.00017       2.07851
  4328    H  388  pz     Ryd( 2p)     0.00026       2.47393

  4329    H  389  S      Val( 1S)     0.80442       0.05839
  4330    H  389  S      Ryd( 2S)     0.00179       0.54719
  4331    H  389  S      Ryd( 3S)     0.00014       2.07271
  4332    H  389  px     Ryd( 2p)     0.00025       2.29098
  4333    H  389  py     Ryd( 2p)     0.00021       2.20302
  4334    H  389  pz     Ryd( 2p)     0.00009       1.85408

  4335    H  390  S      Val( 1S)     0.79963       0.06396
  4336    H  390  S      Ryd( 2S)     0.00159       0.50226
  4337    H  390  S      Ryd( 3S)     0.00013       2.11349
  4338    H  390  px     Ryd( 2p)     0.00012       1.88157
  4339    H  390  py     Ryd( 2p)     0.00021       2.18735
  4340    H  390  pz     Ryd( 2p)     0.00022       2.26876

  4341    H  391  S      Val( 1S)     0.80127       0.06552
  4342    H  391  S      Ryd( 2S)     0.00112       0.63080
  4343    H  391  S      Ryd( 3S)     0.00016       2.00784
  4344    H  391  px     Ryd( 2p)     0.00009       1.84429
  4345    H  391  py     Ryd( 2p)     0.00015       1.99622
  4346    H  391  pz     Ryd( 2p)     0.00028       2.52642

  4347    H  392  S      Val( 1S)     0.79837       0.06610
  4348    H  392  S      Ryd( 2S)     0.00155       0.50835
  4349    H  392  S      Ryd( 3S)     0.00013       2.11081
  4350    H  392  px     Ryd( 2p)     0.00030       2.50091
  4351    H  392  py     Ryd( 2p)     0.00014       2.00611
  4352    H  392  pz     Ryd( 2p)     0.00011       1.83536

  4353    H  393  S      Val( 1S)     0.80479       0.05898
  4354    H  393  S      Ryd( 2S)     0.00178       0.54957
  4355    H  393  S      Ryd( 3S)     0.00014       2.07265
  4356    H  393  px     Ryd( 2p)     0.00021       2.21425
  4357    H  393  py     Ryd( 2p)     0.00023       2.30092
  4358    H  393  pz     Ryd( 2p)     0.00011       1.83600

  4359    H  394  S      Val( 1S)     0.79744       0.07548
  4360    H  394  S      Ryd( 2S)     0.00242       0.51747
  4361    H  394  S      Ryd( 3S)     0.00022       2.35208
  4362    H  394  px     Ryd( 2p)     0.00024       1.99941
  4363    H  394  py     Ryd( 2p)     0.00017       1.91289
  4364    H  394  pz     Ryd( 2p)     0.00039       2.55724

  4365    H  395  S      Val( 1S)     0.79449       0.07740
  4366    H  395  S      Ryd( 2S)     0.00194       0.49168
  4367    H  395  S      Ryd( 3S)     0.00028       2.32710
  4368    H  395  px     Ryd( 2p)     0.00020       1.87304
  4369    H  395  py     Ryd( 2p)     0.00028       2.11858
  4370    H  395  pz     Ryd( 2p)     0.00034       2.45036

  4371    H  396  S      Val( 1S)     0.89926      -0.00912
  4372    H  396  S      Ryd( 2S)     0.00527       0.39545
  4373    H  396  S      Ryd( 3S)     0.00014       2.21403
  4374    H  396  px     Ryd( 2p)     0.00078       2.59744
  4375    H  396  py     Ryd( 2p)     0.00011       1.83461
  4376    H  396  pz     Ryd( 2p)     0.00005       1.62870

  4377    H  397  S      Val( 1S)     0.90179      -0.01152
  4378    H  397  S      Ryd( 2S)     0.00543       0.39546
  4379    H  397  S      Ryd( 3S)     0.00013       2.22369
  4380    H  397  px     Ryd( 2p)     0.00072       2.50510
  4381    H  397  py     Ryd( 2p)     0.00011       1.81569
  4382    H  397  pz     Ryd( 2p)     0.00012       1.75272

  4383    H  398  S      Val( 1S)     0.88913       0.10303
  4384    H  398  S      Ryd( 2S)     0.00524       0.79075
  4385    H  398  S      Ryd( 3S)     0.00024       2.59605
  4386    H  398  px     Ryd( 2p)     0.00021       1.98679
  4387    H  398  py     Ryd( 2p)     0.00014       2.10392
  4388    H  398  pz     Ryd( 2p)     0.00067       2.72380

  4389    H  399  S      Val( 1S)     0.89805      -0.00886
  4390    H  399  S      Ryd( 2S)     0.00540       0.40751
  4391    H  399  S      Ryd( 3S)     0.00015       2.22933
  4392    H  399  px     Ryd( 2p)     0.00060       2.32892
  4393    H  399  py     Ryd( 2p)     0.00016       1.77609
  4394    H  399  pz     Ryd( 2p)     0.00021       1.96851

  4395    H  400  S      Val( 1S)     0.52710       0.11650
  4396    H  400  S      Ryd( 2S)     0.00111       0.87648
  4397    H  400  S      Ryd( 3S)     0.00055       2.03449
  4398    H  400  px     Ryd( 2p)     0.00119       1.80503
  4399    H  400  py     Ryd( 2p)     0.00084       2.50984
  4400    H  400  pz     Ryd( 2p)     0.00148       1.65565

  4401    H  401  S      Val( 1S)     0.59005       0.17080
  4402    H  401  S      Ryd( 2S)     0.00207       1.00342
  4403    H  401  S      Ryd( 3S)     0.00074       2.29260
  4404    H  401  px     Ryd( 2p)     0.00031       2.06738
  4405    H  401  py     Ryd( 2p)     0.00062       2.42928
  4406    H  401  pz     Ryd( 2p)     0.00028       1.92148

  4407   Ge  402  S      Cor( 1S)     2.00000    -395.91542
  4408   Ge  402  S      Cor( 2S)     2.00000     -50.09131
  4409   Ge  402  S      Cor( 3S)     1.99888      -8.24067
  4410   Ge  402  S      Val( 4S)     0.89343      -0.17991
  4411   Ge  402  S      Ryd( 5S)     0.00123       0.80449
  4412   Ge  402  S      Ryd( 6S)     0.00004      12.50233
  4413   Ge  402  S      Ryd( 8S)     0.00000     839.06227
  4414   Ge  402  S      Ryd( 7S)     0.00000      41.30602
  4415   Ge  402  px     Cor( 2p)     2.00000     -44.04545
  4416   Ge  402  px     Cor( 3p)     1.99975      -4.44851
  4417   Ge  402  px     Val( 4p)     0.54483       0.11969
  4418   Ge  402  px     Ryd( 6p)     0.00148       1.27831
  4419   Ge  402  px     Ryd( 5p)     0.00133       1.02253
  4420   Ge  402  px     Ryd( 7p)     0.00002       5.94993
  4421   Ge  402  px     Ryd( 8p)     0.00000     222.94997
  4422   Ge  402  py     Cor( 2p)     2.00000     -44.04556
  4423   Ge  402  py     Cor( 3p)     1.99975      -4.44891
  4424   Ge  402  py     Val( 4p)     0.54194       0.11928
  4425   Ge  402  py     Ryd( 6p)     0.00149       1.17723
  4426   Ge  402  py     Ryd( 5p)     0.00133       0.86169
  4427   Ge  402  py     Ryd( 7p)     0.00002       6.04366
  4428   Ge  402  py     Ryd( 8p)     0.00000     222.95609
  4429   Ge  402  pz     Cor( 2p)     2.00000     -44.04553
  4430   Ge  402  pz     Cor( 3p)     1.99982      -4.44909
  4431   Ge  402  pz     Val( 4p)     0.56082       0.11211
  4432   Ge  402  pz     Ryd( 6p)     0.00204       1.35853
  4433   Ge  402  pz     Ryd( 5p)     0.00108       1.21338
  4434   Ge  402  pz     Ryd( 7p)     0.00001       5.89139
  4435   Ge  402  pz     Ryd( 8p)     0.00000     222.91393
  4436   Ge  402  dxy    Cor( 3d)     1.99806      -1.11596
  4437   Ge  402  dxy    Ryd( 4d)     0.00179       1.64265
  4438   Ge  402  dxy    Ryd( 5d)     0.00006       2.60818
  4439   Ge  402  dxz    Cor( 3d)     1.99926      -1.11624
  4440   Ge  402  dxz    Ryd( 4d)     0.00097       1.43363
  4441   Ge  402  dxz    Ryd( 5d)     0.00008       2.46059
  4442   Ge  402  dyz    Cor( 3d)     1.99791      -1.11606
  4443   Ge  402  dyz    Ryd( 4d)     0.00169       1.57129
  4444   Ge  402  dyz    Ryd( 5d)     0.00006       2.53846
  4445   Ge  402  dx2y2  Cor( 3d)     1.99886      -1.11622
  4446   Ge  402  dx2y2  Ryd( 4d)     0.00153       1.41591
  4447   Ge  402  dx2y2  Ryd( 5d)     0.00013       2.35763
  4448   Ge  402  dz2    Cor( 3d)     1.99838      -1.11611
  4449   Ge  402  dz2    Ryd( 4d)     0.00160       1.56682
  4450   Ge  402  dz2    Ryd( 5d)     0.00009       2.57071

  4451    H  403  S      Val( 1S)     0.78972       0.11878
  4452    H  403  S      Ryd( 2S)     0.00192       0.69394
  4453    H  403  S      Ryd( 3S)     0.00026       2.23647
  4454    H  403  px     Ryd( 2p)     0.00018       1.80689
  4455    H  403  py     Ryd( 2p)     0.00034       2.75178
  4456    H  403  pz     Ryd( 2p)     0.00013       1.89194

  4457    H  404  S      Val( 1S)     0.77269       0.13153
  4458    H  404  S      Ryd( 2S)     0.00118       0.71998
  4459    H  404  S      Ryd( 3S)     0.00027       2.54174
  4460    H  404  px     Ryd( 2p)     0.00015       2.03846
  4461    H  404  py     Ryd( 2p)     0.00019       1.95744
  4462    H  404  pz     Ryd( 2p)     0.00022       2.47284

  4463    H  405  S      Val( 1S)     0.78506       0.11927
  4464    H  405  S      Ryd( 2S)     0.00085       0.75295
  4465    H  405  S      Ryd( 3S)     0.00027       2.23457
  4466    H  405  px     Ryd( 2p)     0.00023       2.14338
  4467    H  405  py     Ryd( 2p)     0.00014       1.89179
  4468    H  405  pz     Ryd( 2p)     0.00023       2.42771

  4469    H  406  S      Val( 1S)     0.79450       0.11219
  4470    H  406  S      Ryd( 2S)     0.00092       1.29009
  4471    H  406  S      Ryd( 3S)     0.00020       2.05563
  4472    H  406  px     Ryd( 2p)     0.00025       2.62818
  4473    H  406  py     Ryd( 2p)     0.00015       1.95876
  4474    H  406  pz     Ryd( 2p)     0.00019       1.84093

  4475    H  407  S      Val( 1S)     0.76323       0.13580
  4476    H  407  S      Ryd( 2S)     0.00114       1.11141
  4477    H  407  S      Ryd( 3S)     0.00022       1.98163
  4478    H  407  px     Ryd( 2p)     0.00027       2.25162
  4479    H  407  py     Ryd( 2p)     0.00023       2.40057
  4480    H  407  pz     Ryd( 2p)     0.00018       1.87560

  4481    H  408  S      Val( 1S)     0.78690       0.11894
  4482    H  408  S      Ryd( 2S)     0.00160       0.79601
  4483    H  408  S      Ryd( 3S)     0.00025       2.59525
  4484    H  408  px     Ryd( 2p)     0.00018       1.86721
  4485    H  408  py     Ryd( 2p)     0.00017       2.04059
  4486    H  408  pz     Ryd( 2p)     0.00027       2.59718

  4487    H  409  S      Val( 1S)     0.78160       0.12010
  4488    H  409  S      Ryd( 2S)     0.00097       1.14997
  4489    H  409  S      Ryd( 3S)     0.00019       2.16115
  4490    H  409  px     Ryd( 2p)     0.00027       2.59267
  4491    H  409  py     Ryd( 2p)     0.00016       1.86742
  4492    H  409  pz     Ryd( 2p)     0.00018       2.03817

  4493    H  410  S      Val( 1S)     0.77566       0.12750
  4494    H  410  S      Ryd( 2S)     0.00149       0.74785
  4495    H  410  S      Ryd( 3S)     0.00019       2.59951
  4496    H  410  px     Ryd( 2p)     0.00019       2.32676
  4497    H  410  py     Ryd( 2p)     0.00016       1.99035
  4498    H  410  pz     Ryd( 2p)     0.00021       2.23225

  4499    H  411  S      Val( 1S)     0.78606       0.11186
  4500    H  411  S      Ryd( 2S)     0.00147       1.13080
  4501    H  411  S      Ryd( 3S)     0.00019       2.14859
  4502    H  411  px     Ryd( 2p)     0.00014       1.98918
  4503    H  411  py     Ryd( 2p)     0.00027       2.61904
  4504    H  411  pz     Ryd( 2p)     0.00020       1.87327

  4505   Si  412  S      Cor( 1S)     2.00000     -65.25741
  4506   Si  412  S      Cor( 2S)     1.99890      -5.90847
  4507   Si  412  S      Val( 3S)     0.76323      -0.10738
  4508   Si  412  S      Ryd( 4S)     0.00061       0.59827
  4509   Si  412  S      Ryd( 5S)     0.00004       8.93359
  4510   Si  412  S      Ryd( 6S)     0.00000     136.58817
  4511   Si  412  px     Cor( 2p)     1.99975      -3.58911
  4512   Si  412  px     Val( 3p)     0.53294       0.08455
  4513   Si  412  px     Ryd( 4p)     0.00092       0.78901
  4514   Si  412  px     Ryd( 5p)     0.00113       1.29718
  4515   Si  412  px     Ryd( 6p)     0.00001      10.88188
  4516   Si  412  py     Cor( 2p)     1.99976      -3.58909
  4517   Si  412  py     Val( 3p)     0.53518       0.08376
  4518   Si  412  py     Ryd( 4p)     0.00106       0.80524
  4519   Si  412  py     Ryd( 5p)     0.00101       1.29909
  4520   Si  412  py     Ryd( 6p)     0.00000      10.90256
  4521   Si  412  pz     Cor( 2p)     1.99979      -3.58916
  4522   Si  412  pz     Val( 3p)     0.54243       0.07812
  4523   Si  412  pz     Ryd( 4p)     0.00192       0.89745
  4524   Si  412  pz     Ryd( 5p)     0.00078       1.38823
  4525   Si  412  pz     Ryd( 6p)     0.00000      10.86878
  4526   Si  412  dxy    Ryd( 3d)     0.00637       1.34340
  4527   Si  412  dxz    Ryd( 3d)     0.00291       1.10665
  4528   Si  412  dyz    Ryd( 3d)     0.00554       1.25461
  4529   Si  412  dx2y2  Ryd( 3d)     0.00361       0.97894
  4530   Si  412  dz2    Ryd( 3d)     0.00505       1.21397

  4531    H  413  S      Val( 1S)     0.77751       0.06609
  4532    H  413  S      Ryd( 2S)     0.00060       0.41688
  4533    H  413  S      Ryd( 3S)     0.00019       2.12752
  4534    H  413  px     Ryd( 2p)     0.00011       1.73306
  4535    H  413  py     Ryd( 2p)     0.00014       1.92659
  4536    H  413  pz     Ryd( 2p)     0.00028       2.47716

  4537    H  414  S      Val( 1S)     0.77749       0.06549
  4538    H  414  S      Ryd( 2S)     0.00066       0.40712
  4539    H  414  S      Ryd( 3S)     0.00018       2.13181
  4540    H  414  px     Ryd( 2p)     0.00024       2.27522
  4541    H  414  py     Ryd( 2p)     0.00018       2.08809
  4542    H  414  pz     Ryd( 2p)     0.00010       1.77191

  4543    H  415  S      Val( 1S)     0.77412       0.06932
  4544    H  415  S      Ryd( 2S)     0.00054       0.42299
  4545    H  415  S      Ryd( 3S)     0.00018       2.11563
  4546    H  415  px     Ryd( 2p)     0.00010       1.78185
  4547    H  415  py     Ryd( 2p)     0.00022       2.21790
  4548    H  415  pz     Ryd( 2p)     0.00020       2.12576

  4549    H  416  S      Val( 1S)     0.77408       0.06974
  4550    H  416  S      Ryd( 2S)     0.00053       0.42751
  4551    H  416  S      Ryd( 3S)     0.00018       2.11240
  4552    H  416  px     Ryd( 2p)     0.00025       2.35638
  4553    H  416  py     Ryd( 2p)     0.00015       1.96912
  4554    H  416  pz     Ryd( 2p)     0.00012       1.80186

  4555    H  417  S      Val( 1S)     0.77734       0.06601
  4556    H  417  S      Ryd( 2S)     0.00065       0.40568
  4557    H  417  S      Ryd( 3S)     0.00018       2.13209
  4558    H  417  px     Ryd( 2p)     0.00023       2.26347
  4559    H  417  py     Ryd( 2p)     0.00020       2.12953
  4560    H  417  pz     Ryd( 2p)     0.00010       1.74430

  4561    H  418  S      Val( 1S)     0.77703       0.06693
  4562    H  418  S      Ryd( 2S)     0.00058       0.42054
  4563    H  418  S      Ryd( 3S)     0.00019       2.12477
  4564    H  418  px     Ryd( 2p)     0.00011       1.79937
  4565    H  418  py     Ryd( 2p)     0.00014       1.85286
  4566    H  418  pz     Ryd( 2p)     0.00028       2.48724

  4567    H  419  S      Val( 1S)     0.77483       0.06521
  4568    H  419  S      Ryd( 2S)     0.00055       0.44583
  4569    H  419  S      Ryd( 3S)     0.00018       2.11275
  4570    H  419  px     Ryd( 2p)     0.00023       2.31400
  4571    H  419  py     Ryd( 2p)     0.00016       2.02159
  4572    H  419  pz     Ryd( 2p)     0.00011       1.82024

  4573    H  420  S      Val( 1S)     0.77449       0.06553
  4574    H  420  S      Ryd( 2S)     0.00057       0.44114
  4575    H  420  S      Ryd( 3S)     0.00018       2.11601
  4576    H  420  px     Ryd( 2p)     0.00011       1.83662
  4577    H  420  py     Ryd( 2p)     0.00020       2.16192
  4578    H  420  pz     Ryd( 2p)     0.00020       2.16083

  4579    H  421  S      Val( 1S)     0.77266       0.06591
  4580    H  421  S      Ryd( 2S)     0.00055       0.43202
  4581    H  421  S      Ryd( 3S)     0.00018       2.10854
  4582    H  421  px     Ryd( 2p)     0.00023       2.29625
  4583    H  421  py     Ryd( 2p)     0.00019       2.12555
  4584    H  421  pz     Ryd( 2p)     0.00009       1.70560

  4585    H  422  S      Val( 1S)     0.78181       0.06731
  4586    H  422  S      Ryd( 2S)     0.00095       0.43043
  4587    H  422  S      Ryd( 3S)     0.00020       2.10532
  4588    H  422  px     Ryd( 2p)     0.00016       1.67164
  4589    H  422  py     Ryd( 2p)     0.00021       1.96061
  4590    H  422  pz     Ryd( 2p)     0.00029       2.37589

  4591    H  423  S      Val( 1S)     0.78380       0.06547
  4592    H  423  S      Ryd( 2S)     0.00100       0.40995
  4593    H  423  S      Ryd( 3S)     0.00019       2.11623
  4594    H  423  px     Ryd( 2p)     0.00033       2.20610
  4595    H  423  py     Ryd( 2p)     0.00022       2.08343
  4596    H  423  pz     Ryd( 2p)     0.00011       1.71900

  4597    H  424  S      Val( 1S)     0.78077       0.06871
  4598    H  424  S      Ryd( 2S)     0.00096       0.42427
  4599    H  424  S      Ryd( 3S)     0.00020       2.11996
  4600    H  424  px     Ryd( 2p)     0.00017       1.69814
  4601    H  424  py     Ryd( 2p)     0.00024       2.05825
  4602    H  424  pz     Ryd( 2p)     0.00025       2.24966

  4603    H  425  S      Val( 1S)     0.78087       0.06797
  4604    H  425  S      Ryd( 2S)     0.00096       0.42008
  4605    H  425  S      Ryd( 3S)     0.00020       2.11546
  4606    H  425  px     Ryd( 2p)     0.00030       2.38353
  4607    H  425  py     Ryd( 2p)     0.00020       1.92503
  4608    H  425  pz     Ryd( 2p)     0.00014       1.69308

  4609    H  426  S      Val( 1S)     0.78304       0.06519
  4610    H  426  S      Ryd( 2S)     0.00096       0.41818
  4611    H  426  S      Ryd( 3S)     0.00019       2.10553
  4612    H  426  px     Ryd( 2p)     0.00025       2.24213
  4613    H  426  py     Ryd( 2p)     0.00026       2.08567
  4614    H  426  pz     Ryd( 2p)     0.00015       1.67702

  4615    H  427  S      Val( 1S)     0.78254       0.06577
  4616    H  427  S      Ryd( 2S)     0.00095       0.43276
  4617    H  427  S      Ryd( 3S)     0.00019       2.09051
  4618    H  427  px     Ryd( 2p)     0.00011       1.71197
  4619    H  427  py     Ryd( 2p)     0.00019       1.92754
  4620    H  427  pz     Ryd( 2p)     0.00037       2.36289

  4621    H  428  S      Val( 1S)     0.78163       0.06428
  4622    H  428  S      Ryd( 2S)     0.00092       0.45909
  4623    H  428  S      Ryd( 3S)     0.00019       2.07701
  4624    H  428  px     Ryd( 2p)     0.00029       2.40559
  4625    H  428  py     Ryd( 2p)     0.00019       1.91903
  4626    H  428  pz     Ryd( 2p)     0.00017       1.69333

  4627    H  429  S      Val( 1S)     0.78217       0.06355
  4628    H  429  S      Ryd( 2S)     0.00088       0.48006
  4629    H  429  S      Ryd( 3S)     0.00019       2.05396
  4630    H  429  px     Ryd( 2p)     0.00011       1.75005
  4631    H  429  py     Ryd( 2p)     0.00020       2.04738
  4632    H  429  pz     Ryd( 2p)     0.00034       2.21723

  4633    H  430  S      Val( 1S)     0.78071       0.06445
  4634    H  430  S      Ryd( 2S)     0.00080       0.46140
  4635    H  430  S      Ryd( 3S)     0.00020       2.05117
  4636    H  430  px     Ryd( 2p)     0.00024       2.20546
  4637    H  430  py     Ryd( 2p)     0.00026       2.12582
  4638    H  430  pz     Ryd( 2p)     0.00016       1.66463

  4639   Sn  431  S      Val( 5S)     0.82191       0.02681
  4640   Sn  431  S      Ryd( 6S)     0.00008      12.20471
  4641   Sn  431  px     Val( 5p)     0.38805       0.08498
  4642   Sn  431  px     Ryd( 6p)     0.00100       0.51049
  4643   Sn  431  py     Val( 5p)     0.38663       0.08254
  4644   Sn  431  py     Ryd( 6p)     0.00105       0.51198
  4645   Sn  431  pz     Val( 5p)     0.39419       0.08361
  4646   Sn  431  pz     Ryd( 6p)     0.00117       0.53583

 [ 46 electrons found in the effective core potential]

 WARNING:  1 low occupancy (<1.9990e) core orbital  found on  C   23
           1 low occupancy (<1.9990e) core orbital  found on  C   24
           1 low occupancy (<1.9990e) core orbital  found on  C   25
           1 low occupancy (<1.9990e) core orbital  found on  C   27
           1 low occupancy (<1.9990e) core orbital  found on  C   28
           1 low occupancy (<1.9990e) core orbital  found on  C   32
           1 low occupancy (<1.9990e) core orbital  found on  C   33
           1 low occupancy (<1.9990e) core orbital  found on  C   34
           1 low occupancy (<1.9990e) core orbital  found on  C   62
           1 low occupancy (<1.9990e) core orbital  found on  C   63
           1 low occupancy (<1.9990e) core orbital  found on  C   70
           1 low occupancy (<1.9990e) core orbital  found on  C   75
           1 low occupancy (<1.9990e) core orbital  found on  C   87
           1 low occupancy (<1.9990e) core orbital  found on  C   88
           1 low occupancy (<1.9990e) core orbital  found on  C   89
           1 low occupancy (<1.9990e) core orbital  found on  C   92
           1 low occupancy (<1.9990e) core orbital  found on  C  113
           1 low occupancy (<1.9990e) core orbital  found on  C  114
           1 low occupancy (<1.9990e) core orbital  found on  C  115
           1 low occupancy (<1.9990e) core orbital  found on  C  116
           1 low occupancy (<1.9990e) core orbital  found on  C  117
           1 low occupancy (<1.9990e) core orbital  found on  C  118
           1 low occupancy (<1.9990e) core orbital  found on  C  119
           1 low occupancy (<1.9990e) core orbital  found on  C  121
           1 low occupancy (<1.9990e) core orbital  found on  C  122
           1 low occupancy (<1.9990e) core orbital  found on  C  128
           1 low occupancy (<1.9990e) core orbital  found on  C  129
           1 low occupancy (<1.9990e) core orbital  found on  C  133
           1 low occupancy (<1.9990e) core orbital  found on  C  134
           1 low occupancy (<1.9990e) core orbital  found on  C  135
           1 low occupancy (<1.9990e) core orbital  found on  C  139
           1 low occupancy (<1.9990e) core orbital  found on  C  144
           1 low occupancy (<1.9990e) core orbital  found on  C  145
           1 low occupancy (<1.9990e) core orbital  found on  C  146
           5 low occupancy (<1.9990e) core orbitals found on Ge  402
           1 low occupancy (<1.9990e) core orbital  found on Si  412

 WARNING:  Population inversion found on atom Ge  402
           Population inversion found on atom Si  412


 Summary of Natural Population Analysis:                  
                                                          
                                       Natural Population 
                Natural  -----------------------------------------------
    Atom  No    Charge         Core      Valence    Rydberg      Total
 -----------------------------------------------------------------------
      C    1   -0.57104      1.99930     4.56287    0.00887     6.57104
      C    2   -0.37276      1.99921     4.35927    0.01429     6.37276
[truncated: 26,974,182 more chars]
