# Supplementary material for: Evidence for a shape-based recognition of odorants in vivo in the human nose from an analysis of the molecular mechanism of lily-of-the-valley odorants detection in the Lilial and Bourgeonal family using the C/Si/Ge/Sn switch strategy
Source: PLoS One. 2017 Aug 1;12(8):e0182147. doi: 10.1371/journal.pone.0182147 (PMC5538716; doi:10.1371/journal.pone.0182147)
Supplement: S3 File — Contains: Gaussian output files. File naming: “C”: compound 2a; “Si”: 2b; “Ge”: 2c; “Sn”: 2d. “fix” for calculation of fixed ligand, “ligfree” for free minimization of a ligand in the binding pocket. (ZIP) [file pone.0182147.s003.zip › FileF8_Ge_ligfree.log]

 Entering Gaussian System, Link 0=g09
 Input=BP2_Ge_cent_DFTmin_ligfree_cont_qconv_normalcont_freq.com
 Output=BP2_Ge_cent_DFTmin_ligfree_cont_qconv_normalcont_freq.log
 Initial command:
 /cm/shared/apps/gaussian/g09/l1.exe /bph/theodata1/swolf/work/gscratch/Gau-23669.inp -scrdir=/bph/theodata1/swolf/work/gscratch/
 Entering Link 1 = /cm/shared/apps/gaussian/g09/l1.exe PID=     23673.
  
 Copyright (c) 1988,1990,1992,1993,1995,1998,2003,2009, Gaussian, Inc.
                  All Rights Reserved.
  
 This is part of the Gaussian(R) 09 program.  It is based on
 the Gaussian(R) 03 system (copyright 2003, Gaussian, Inc.),
 the Gaussian(R) 98 system (copyright 1998, Gaussian, Inc.),
 the Gaussian(R) 94 system (copyright 1995, Gaussian, Inc.),
 the Gaussian 92(TM) system (copyright 1992, Gaussian, Inc.),
 the Gaussian 90(TM) system (copyright 1990, Gaussian, Inc.),
 the Gaussian 88(TM) system (copyright 1988, Gaussian, Inc.),
 the Gaussian 86(TM) system (copyright 1986, Carnegie Mellon
 University), and the Gaussian 82(TM) system (copyright 1983,
 Carnegie Mellon University). Gaussian is a federally registered
 trademark of Gaussian, Inc.
  
 This software contains proprietary and confidential information,
 including trade secrets, belonging to Gaussian, Inc.
  
 This software is provided under written license and may be
 used, copied, transmitted, or stored only in accord with that
 written license.
  
 The following legend is applicable only to US Government
 contracts under FAR:
  
                    RESTRICTED RIGHTS LEGEND
  
 Use, reproduction and disclosure by the US Government is
 subject to restrictions as set forth in subparagraphs (a)
 and (c) of the Commercial Computer Software - Restricted
 Rights clause in FAR 52.227-19.
  
 Gaussian, Inc.
 340 Quinnipiac St., Bldg. 40, Wallingford CT 06492
  
  
 ---------------------------------------------------------------
 Warning -- This program may not be used in any manner that
 competes with the business of Gaussian, Inc. or will provide
 assistance to any competitor of Gaussian, Inc.  The licensee
 of this program is prohibited from giving any competitor of
 Gaussian, Inc. access to this program.  By using this program,
 the user acknowledges that Gaussian, Inc. is engaged in the
 business of creating and licensing software in the field of
 computational chemistry and represents and warrants to the
 licensee that it is not a competitor of Gaussian, Inc. and that
 it will not use this program in any manner prohibited above.
 ---------------------------------------------------------------
  

 Cite this work as:
 Gaussian 09, Revision A.02,
 M. J. Frisch, G. W. Trucks, H. B. Schlegel, G. E. Scuseria, 
 M. A. Robb, J. R. Cheeseman, G. Scalmani, V. Barone, B. Mennucci, 
 G. A. Petersson, H. Nakatsuji, M. Caricato, X. Li, H. P. Hratchian, 
 A. F. Izmaylov, J. Bloino, G. Zheng, J. L. Sonnenberg, M. Hada, 
 M. Ehara, K. Toyota, R. Fukuda, J. Hasegawa, M. Ishida, T. Nakajima, 
 Y. Honda, O. Kitao, H. Nakai, T. Vreven, J. A. Montgomery, Jr., 
 J. E. Peralta, F. Ogliaro, M. Bearpark, J. J. Heyd, E. Brothers, 
 K. N. Kudin, V. N. Staroverov, R. Kobayashi, J. Normand, 
 K. Raghavachari, A. Rendell, J. C. Burant, S. S. Iyengar, J. Tomasi, 
 M. Cossi, N. Rega, J. M. Millam, M. Klene, J. E. Knox, J. B. Cross, 
 V. Bakken, C. Adamo, J. Jaramillo, R. Gomperts, R. E. Stratmann, 
 O. Yazyev, A. J. Austin, R. Cammi, C. Pomelli, J. W. Ochterski, 
 R. L. Martin, K. Morokuma, V. G. Zakrzewski, G. A. Voth, 
 P. Salvador, J. J. Dannenberg, S. Dapprich, A. D. Daniels, 
 O. Farkas, J. B. Foresman, J. V. Ortiz, J. Cioslowski, 
 and D. J. Fox, Gaussian, Inc., Wallingford CT, 2009.
 
 ******************************************
 Gaussian 09:  AM64L-G09RevA.02 11-Jun-2009
                 9-Dec-2015 
 ******************************************
 %nprocshared=24
 Will use up to   24 processors via shared memory.
 %mem=30GB
 %RWF=/bph/theodata1/swolf/work/gscratch/Gefreefreq.rwf
 %chk=BP2_Ge_cent_DFTmin_ligfree_freq.chk
 ----------------------------------------------------------------------
 # freq=(modredundant,SaveNormalModes) b3lyp/gen nosymm pop=nbo geom=co
 nnectivity pseudo=read Temperature=310.15
 ----------------------------------------------------------------------
 1/10=4,18=120,30=1,38=1,57=2,111=310150/1,3;
 2/12=2,15=1,17=6,18=5,40=1/2;
 3/5=7,11=2,16=1,17=8,25=1,30=1,71=2,74=-5/1,2,3;
 4//1;
 5/5=2,38=5,98=1/2;
 8/6=4,10=90,11=11/1;
 11/6=1,8=1,9=11,15=111,16=1,31=1/1,2,10;
 10/6=1,31=1/2;
 6/7=2,8=2,9=2,10=2,18=1,28=1/1,7;
 7/8=1,10=1,25=1,30=1,92=1/1,2,3,16;
 1/10=4,30=1/3;
 99//99;
 -------------------
 Title Card Required
 -------------------
 Symbolic Z-matrix:
 Charge = -1 Multiplicity = 1
 C                     5.31222  -0.66305  -5.60786 
 C                     5.30022   0.44394  -4.54785 
 C                     5.16822  -0.19405  -3.14986 
 C                     6.30322  -1.17305  -2.86386 
 C                     5.16822   0.85494  -2.05485 
 C                     1.68122  -1.76905  -6.13185 
 C                     0.57823  -0.92206  -6.77987 
 C                    -0.68778  -1.72605  -7.08385 
 C                     0.21022   0.21595  -5.84085 
 C                     3.27121  -5.93404  -3.38186 
 C                     2.70425  -4.74708  -2.57884 
 C                     1.81121  -5.20905  -1.42786 
 C                     3.84322  -3.90705  -1.99486 
 C                     0.37422  -7.42505  -5.37886 
 C                    -0.45803  -6.6214   -6.39527 
 C                     0.25323  -11.28206  -2.43984 
 C                    -0.7548   -10.13803  -2.45788 
 C                    -2.06773  -10.51813  -1.78782 
 N                    -2.37078  -9.89903  -0.65086 
 O                    -2.8138   -11.35302  -2.28788 
 C                    -4.89478  -4.03505  -9.64986 
 C                    -4.39078  -4.72905  -8.38386 
 C                    -4.43678  -3.83305  -7.17486 
 C                    -5.43778  -2.85605  -7.09884 
 C                    -3.46478  -3.92505  -6.16286 
 C                    -5.42377  -1.93405  -6.04986 
 C                    -3.50979  -3.04606  -5.06385 
 C                    -4.50776  -2.05605  -5.00188 
 O                    -4.62079  -1.21706  -3.93284 
 C                     5.67822   8.39595  -2.37186 
 C                     5.68722   7.50395  -1.13585 
 C                     5.27022   6.11495  -1.47885 
 C                     6.23122   5.16994  -1.84986 
 C                     3.90922   5.80294  -1.53986 
 C                     5.83122   3.98495  -2.48486 
 C                     3.52223   4.61495  -2.15986 
 C                     4.47022   3.73395  -2.68685 
 C                    -0.40078   5.36395  -3.70486 
 C                    -0.57778   5.17494  -2.19985 
 C                     0.66022   4.55797  -1.54186 
 C                     0.93022   3.10193  -1.94188 
 O                     0.12722   2.57495  -2.74785 
 O                     1.85822   2.49995  -1.36285 
 C                    -8.93778  -3.38805  -4.49085 
 C                    -8.05578  -2.11606  -4.54686 
 C                    -8.26578  -1.33605  -5.85085 
 O                    -8.33678  -1.24105  -3.45985 
 C                    -9.62978  -4.11705  -0.77786 
 N                    -8.26978  -7.73806  -4.16686 
 C                    -6.82178  -7.82305  -4.04385 
 C                    -6.43876  -7.59105  -2.57485 
 O                    -5.53578  -6.81406  -2.26886 
 C                    -6.17978  -6.80705  -5.02486 
 C                    -6.68579  -7.06405  -6.45785 
 C                    -4.64578  -6.88906  -5.02086 
 C                    -6.34677  -8.43806  -7.04986 
 N                    -7.11379  -8.27805  -1.64586 
 C                    -6.72378  -8.23405  -0.24486 
 C                    -7.53678  -9.2361    0.57217 
 O                    -7.03774  -10.34972   0.87903 
 C                    -6.90578  -6.80304   0.28014 
 C                    -6.50478  -6.63005   1.72214 
 C                    -5.30378  -7.19205   2.19115 
 C                    -7.35078  -5.93406   2.60215 
 C                    -4.96078  -7.08005   3.54814 
 C                    -6.99978  -5.81105   3.95714 
 C                    -5.80778  -6.38705   4.43114 
 C                     3.91722  -10.01805   4.11915 
 C                     3.12923  -10.92506   3.17115 
 C                     2.17422  -10.17505   2.27115 
 C                     2.65422  -9.49904   1.13513 
 C                     0.80621  -10.12604   2.59213 
 C                     1.77522  -8.73406   0.34816 
 C                    -0.07077  -9.35406   1.81116 
 C                     0.41724  -8.63808   0.70314 
 O                    -0.4298   -7.84803  -0.01886 
 C                     4.91321  -5.33207   5.84813 
 C                     5.65426  -5.97304   4.66816 
 C                     6.92619  -6.71706   5.08714 
 C                     7.66122  -7.27906   3.87315 
 C                     7.84023  -5.78504   5.87414 
 C                     1.44023  -4.55004   4.48316 
 C                     0.9032   -5.52406   3.44014 
 S                     2.08423  -5.60005   2.07514 
 C                     0.04522   0.41395   5.36415 
 C                     0.93823   0.09995   4.16014 
 C                     0.51423   0.78495   2.88215 
 C                     0.59222   2.18195   2.74814 
 C                    -0.02678   0.00795   1.84415 
 C                     0.01622   2.80694   1.62615 
 C                    -0.58578   0.63095   0.71815 
 C                    -0.62177   2.03195   0.64014 
 O                    -1.28078   2.62794  -0.39585 
 C                    -3.34678  -1.05905   4.37215 
 C                    -3.54379  -2.56905   4.19315 
 C                    -2.80778  -3.12606   2.96914 
 C                    -2.78977  -4.65005   2.99315 
 C                    -3.48278  -2.63305   1.69015 
 C                     3.96222   2.53495   6.92414 
 C                     2.53322   2.24295   7.38715 
 C                     2.44222   2.36794   8.91415 
 O                     1.61122   3.15695   6.79214 
 C                     4.17022   3.58995   3.25914 
 C                     3.76122   4.99695   2.80515 
 C                     4.31922   5.34595   1.44414 
 C                     2.23722   5.10395   2.75014 
 C                     6.25522  -1.43807   3.27112 
 C                     4.8516   -1.05002   2.77029 
 C                     9.06422  -0.65705   0.74815 
 C                     9.48222   0.80495   0.45415 
 C                     10.64822   0.97195  -0.51986 
 C                     8.29222   1.57195  -0.12586 
 C                     3.45322   37.85095   9.43014 
 C                     3.17422   38.39795   7.11314 
 C                     0.53904  -2.46187  -0.16232 
 C                    -0.22619  -1.31798  -2.1124 
 C                     5.65922  -2.61805   34.68414 
 C                     5.37622  -2.06505   32.36914 
 C                    -5.05078  -8.18105  -37.50685 
 C                    -3.97978  -7.12305  -37.64785 
 C                    -5.73278  -8.36105  -36.29886 
 C                    -5.37678  -9.02905  -38.56386 
 C                     4.60922  -3.52905   34.59314 
 C                     4.32522  -2.97705   32.28114 
 C                     5.02322   39.55195   8.40414 
 C                     1.93199  -0.53657  -1.14848 
 C                     7.22022  -0.90505   33.66315 
 C                    -0.56608  -3.31213  -0.22702 
 C                    -1.31455  -2.17363  -2.17459 
 C                     2.40122   36.94595   9.34014 
 C                     2.12122   37.48995   7.02714 
 C                    -3.43078  -6.64605  -36.28286 
 C                     3.85822   38.59195   8.31515 
 C                     0.75001  -1.47066  -1.11785 
 C                     6.06022  -1.87205   33.57115 
 C                     2.83858  -0.48218   0.09389 
 C                     8.12022  -1.17205   34.89114 
 C                     5.81322   39.40895   9.72615 
 C                    -1.50312  -3.21773  -1.25372 
 C                     1.70522   36.73995   8.13715 
 C                    -8.32727  -12.13635  -38.29289 
 C                    -9.44235  -10.63203  -36.63832 
 C                    -7.66219  -12.25528  -35.88755 
 C                    -6.69578  -9.35205  -36.15886 
 C                    -6.34478  -10.02405  -38.42285 
 C                    -7.02778  -10.21205  -37.21785 
 C                    -3.05743  -5.94008  -0.15059 
 C                    -2.00837  -5.67502  -3.06021 
 C                    -4.62642  -3.85292  -1.89959 
 C                     3.91722  -3.73105   33.39015 
 C                    -0.08181   34.72586   9.67191 
 C                     0.71618   34.16512   6.74333 
 C                    -1.27242   36.43054   7.39191 
 C                     0.4478   -4.07501   32.9141 
 C                     2.17793  -6.23005   35.10377 
 C                     2.64419  -6.48357   31.61275 
 C                     8.84523   0.07695   35.33414 
 C                     6.62523   40.64594   10.02914 
 C                     3.12889   0.93236   0.55012 
 C                    -2.61978  -7.72005  -35.59885 
 O                     8.31022   1.08595   35.71514 
 O                    -2.92278  -8.26205  -34.56685 
 O                     6.21422   41.61495   10.61215 
 O                     4.23161   1.32333   0.87242 
 C                    -8.10078  -11.29905  -37.02085 
 H                    -6.49048  -5.80104  -4.72539 
 H                    -4.30546  -7.92808  -4.95636 
 H                    -4.22318  -6.35559  -4.18138 
 H                    -4.24166  -6.46893  -5.94057 
 H                    -7.77136  -6.94173  -6.47951 
 H                    -6.27421  -6.27958  -7.09219 
 H                    -5.27292  -8.6412   -7.04719 
 H                    -6.84284  -9.24787  -6.50778 
 H                    -6.68785  -8.49615  -8.08764 
 H                    -6.50725  -8.83532  -4.31736 
 H                    -8.77139  -8.55455  -3.84231 
 H                    -8.64412  -6.91529  -3.7099 
 H                    -7.94686  -6.4947    0.1344 
 H                    -6.31201  -6.14962  -0.35773 
 H                    -4.63888  -7.7121    1.51648 
 H                    -8.27637  -5.50337   2.23702 
 H                    -4.03872  -7.51737   3.91165 
 H                    -7.64972  -5.27473   4.63919 
 H                    -5.54164  -6.29472   5.47762 
 H                    -5.68716  -8.5533   -0.14674 
 H                    -7.74748  -9.00181  -1.94794 
 O                    -8.8651   -8.90868   0.98838 
 H                     4.54085  -1.40799  -5.40394 
 H                     6.27215  -1.18488  -5.63557 
 H                     5.13402  -0.27148  -6.6151 
 H                     6.21546   1.04432  -4.60419 
 H                     4.45831   1.12099  -4.71974 
 H                     4.22258  -0.74769  -3.13463 
 H                     6.20559  -1.59076  -1.85841 
 H                     7.2717   -0.65994  -2.90995 
 H                     6.34545  -2.01331  -3.56222 
 H                     5.30072   0.39546  -1.07597 
 H                     6.00066   1.53979  -2.18374 
 H                     4.24444   1.4216   -2.00815 
 H                     2.55487  -1.15437  -5.91665 
 H                     1.33106  -2.19517  -5.18547 
 H                     1.99858  -2.59626  -6.77669 
 H                     0.96738  -0.50499  -7.71813 
 H                    -0.49417  -2.55777  -7.77121 
 H                    -1.10177  -2.14653  -6.16506 
 H                    -1.46058  -1.09553  -7.53266 
 H                     1.06929   0.82832  -5.55546 
 H                    -0.21885  -0.17149  -4.91407 
 H                    -0.53316   0.88627  -6.28353 
 H                     2.47869  -6.58479  -3.75445 
 H                     3.93411  -6.5381   -2.75108 
 H                     3.85542  -5.58834  -4.23986 
 H                     2.11464  -4.11623  -3.25351 
 H                     1.5197   -4.3827   -0.79965 
 H                     2.35242  -5.9293   -0.80691 
 H                     0.89854  -5.68879  -1.80282 
 H                     3.46072  -3.03411  -1.46395 
 H                     4.43078  -4.4996   -1.28397 
 H                     4.52456  -3.55366  -2.77284 
 H                     0.21474  -7.05833  -4.36467 
 H                     1.44083  -7.35467  -5.60355 
 H                     0.10059  -8.4838   -5.39731 
 H                    -1.52584  -6.72011  -6.18815 
 H                    -0.20235  -5.55933  -6.36355 
 H                    -0.283    -6.97463  -7.41567 
 H                    -0.18796  -12.17973  -2.87845 
 H                     0.56619  -11.51805  -1.41933 
 H                     1.14693  -11.02149  -3.01282 
 H                    -0.32451  -9.24493  -2.0058 
 H                    -1.00869  -9.89183  -3.49266 
 H                    -3.26718  -10.11815  -0.24214 
 H                    -4.39519  -3.07486  -9.79979 
 H                    -5.97181  -3.8554   -9.62425 
 H                    -4.70134  -4.65495  -10.53089 
 H                    -4.96175  -5.64833  -8.22593 
 H                    -3.35639  -5.05218  -8.54307 
 H                    -6.16172  -2.73771  -7.89176 
 H                    -2.66586  -4.64976  -6.24291 
 H                    -6.07041  -1.08006  -6.04454 
 H                    -2.76531  -3.12623  -4.28869 
 H                    -3.78517  -1.14493  -3.45845 
 H                     5.98362   9.4208   -2.13201 
 H                     4.67997   8.43648  -2.81628 
 H                     6.35916   8.01043  -3.13615 
 H                     5.01919   7.93065  -0.37892 
 H                     6.69136   7.50622  -0.69533 
 H                     7.28585   5.40597  -1.745 
 H                     3.16959   6.52509  -1.20956 
 H                     6.58811   3.30606  -2.85731 
 H                     2.52622   4.39576  -2.41994 
 H                     4.12702   2.88767  -3.25524 
 H                     0.46806   5.99643  -3.92467 
 H                    -1.27783   5.8447   -4.15303 
 H                    -0.25346   4.39186  -4.17265 
 H                    -0.79266   6.14386  -1.72691 
 H                    -1.45672   4.54031  -2.05311 
 H                     0.55093   4.55636  -0.4481 
 H                     1.46149   5.26466  -1.6822 
 H                    -8.71783  -3.95903  -3.58777 
 H                    -9.99938  -3.12307  -4.48388 
 H                    -8.73833  -4.01457  -5.36353 
 H                    -7.02306  -2.45224  -4.47437 
 H                    -7.74771  -0.37734  -5.82553 
 H                    -9.33381  -1.10322  -5.93986 
 H                    -7.97534  -1.89628  -6.73912 
 H                    -7.50246  -0.84836  -3.18577 
 H                    -9.27408  -4.0596    0.25194 
 H                    -10.72045  -4.15031  -0.78618 
 H                    -9.28796  -3.23954  -1.32719 
 H                    -9.2339   -5.0157   -1.25295 
 H                     4.59209  -10.60143   4.7528 
 H                     3.2447   -9.45364   4.77132 
 H                     4.52092  -9.29539   3.5637 
 H                     2.57035  -11.66134   3.7579 
 H                     3.83531  -11.49854   2.55938 
 H                     3.70369  -9.55667   0.86896 
 H                     0.42784  -10.66718   3.45156 
 H                     2.14329  -8.20045  -0.52009 
 H                    -1.12221  -9.28913   2.06283 
 H                     0.07377  -7.22627  -0.55959 
 H                     4.57584  -6.08786   6.56544 
 H                     4.04388  -4.77271   5.51052 
 H                     5.54589  -4.62292   6.38378 
 H                     4.98355  -6.66478   4.14426 
 H                     5.92373  -5.19419   3.94425 
 H                     6.6376   -7.5548    5.73719 
 H                     8.54794  -7.84727   4.17022 
 H                     7.0203   -7.94532   3.28696 
 H                     7.99086  -6.47166   3.2104 
 H                     8.80682  -6.25964   6.07351 
 H                     7.42056  -5.49907   6.8399 
 H                     8.0385   -4.86735   5.30934 
 H                     0.70685  -4.37263   5.27935 
 H                     2.33424  -4.95441   4.95082 
 H                     1.69156  -3.59092   4.02952 
 H                     0.72005  -6.51909   3.84827 
 H                    -0.02656  -5.16615   2.99981 
 H                     3.12248  -6.08388   2.78511 
 H                     0.35834  -0.15531   6.24643 
 H                     0.10425   1.47674   5.60525 
 H                    -0.99892   0.18213   5.16547 
 H                     1.96945   0.37677   4.41279 
 H                     0.95139  -0.98272   3.99489 
 H                     1.04605   2.77422   3.53054 
 H                    -0.06487  -1.0685    1.93509 
 H                     0.00338   3.88535   1.54716 
 H                    -1.05021   0.06275  -0.07277 
 H                    -1.0537    3.55994  -0.43483 
 H                    -3.70216  -0.72      5.34989 
 H                    -2.2925   -0.80366   4.28509 
 H                    -3.88035  -0.48238   3.61267 
 H                    -3.17244  -3.07855   5.09208 
 H                    -4.61036  -2.81476   4.12193 
 H                    -1.77631  -2.75175   2.99387 
 H                    -2.41039  -5.02854   3.9494 
 H                    -2.16784  -5.06113   2.19936 
 H                    -3.79655  -5.03913   2.86287 
 H                    -3.47402  -1.54302   1.61744 
 H                    -4.5283   -2.96236   1.66865 
 H                    -2.9883   -3.00748   0.79867 
 H                     4.65709   1.88223   7.45815 
 H                     4.08238   2.36305   5.85615 
 H                     4.22495   3.57517   7.1363 
 H                     2.27358   1.2173    7.0924 
 H                     3.12185   1.67256   9.41618 
 H                     1.42748   2.15246   9.26681 
 H                     2.6961    3.38738   9.21709 
 H                     0.7261    2.90111   7.06658 
 H                     3.6408    3.32042   4.17441 
 H                     5.24655   3.53537   3.45854 
 H                     3.94989   2.85182   2.48771 
 H                     4.13032   5.72095   3.5468 
 H                     4.00034   6.3451    1.13881 
 H                     5.4138    5.32672   1.42862 
 H                     3.97413   4.62984   0.69908 
 H                     1.77243   4.83893   3.70417 
 H                     1.92414   6.12454   2.49985 
 H                     1.86152   4.44357   1.97331 
 H                     6.21113  -2.02727   4.19364 
 H                     6.85852  -0.54986   3.47839 
 H                     6.78846  -2.03566   2.52713 
 H                     4.30508  -0.48827   3.53293 
 H                     4.92316  -0.41826   1.89199 
 H                     4.26578  -1.94033   2.52502 
 H                     8.22808  -0.67349   1.4461 
 H                     9.88732  -1.23435   1.18328 
 H                     8.74761  -1.1617   -0.17079 
 H                     9.76556   1.26642   1.40946 
 H                     10.88436   2.03089  -0.65799 
 H                     11.55859   0.4689   -0.17367 
 H                     10.3959   0.55703  -1.50208 
 H                     7.40507   1.52211   0.51032 
 H                     8.53123   2.62944  -0.27466 
 H                     8.015     1.15621  -1.09797 
 H                     3.952     37.94506   10.38229 
 H                     3.47493   38.95589   6.23098 
 H                     1.25671  -2.60866   0.63683 
 H                    -0.13671  -0.48661  -2.80363 
 H                     6.14848  -2.52216   35.64123 
 H                     5.67565  -1.50467   31.48813 
 H                    -4.37506  -6.25295  -38.18407 
 H                    -3.15603  -7.50663  -38.26022 
 H                    -5.50122  -7.76098  -35.4317 
 H                    -4.86026  -8.92497  -39.51381 
 H                     4.33477  -4.09157   35.48077 
 H                     3.82778  -3.09578   31.3225 
 H                     4.64299   40.57823   8.33697 
 H                     5.69006   39.41221   7.54751 
 H                     1.58031   0.47624  -1.38093 
 H                     2.54317  -0.81072  -2.01392 
 H                     6.82992   0.11525   33.74799 
 H                     7.81526  -0.94124   32.7463 
 H                    -0.66197  -4.09044   0.52422 
 H                    -2.02466  -2.0191   -2.97732 
 H                     2.12082   36.38855   10.22795 
 H                     1.62106   37.3702   6.07017 
 H                    -4.21672  -6.28869  -35.61948 
 H                    -2.75151  -5.8035   -36.46903 
 H                     2.33831  -0.93676   0.95492 
 H                     3.77616  -1.02195  -0.04495 
 H                     7.51218  -1.43754   35.75496 
 H                     8.824    -1.9864    34.7056 
 H                     5.11684   39.32926   10.55966 
 H                     6.45322   38.52261   9.70361 
 H                    -7.41881  -12.6606  -38.60191 
 H                    -9.09435  -12.89198  -38.10258 
 H                    -8.67028  -11.52159  -39.12971 
 H                    -9.35972  -10.05737  -35.71316 
 H                    -10.21726  -11.39098  -36.49206 
 H                    -9.77698  -9.95085  -37.42555 
 H                    -7.5252   -11.72706  -34.94147 
 H                    -6.71677  -12.74532  -36.13539 
 H                    -8.41781  -13.03148  -35.73068 
 H                    -7.18808  -9.45953  -35.19916 
 H                    -6.5545   -10.65879  -39.27386 
 H                     9.95804   0.02162   35.31588 
 H                     7.67288   40.63754   9.64722 
 H                     2.26182   1.59757   0.59656 
 H                    -1.69288  -8.01372  -36.1438 
 H                    -9.03217  -7.98681   0.75173 
 H                    -1.88301  -9.06433  -0.35988 
 Ge                   -2.8398   -4.63004  -1.59572 
 H                    -4.59571  -2.85448  -2.32422 
 H                    -5.21641  -4.50333  -2.54112 
 H                    -5.11902  -3.78607  -0.92651 
 H                    -0.9357   -5.70018  -2.86191 
 H                    -2.38933  -6.69647  -3.06643 
 H                    -2.14933  -5.24552  -4.04856 
 H                    -2.12288  -6.25014   0.31163 
 H                    -3.72498  -5.55531   0.61456 
 H                    -3.5247   -6.81026  -0.61508 
 Si                    0.26768   35.51255   7.99106 
 H                    -1.10332   36.90898   6.42268 
 H                    -2.11877   35.74567   7.27882 
 H                    -1.56557   37.21215   8.09869 
 H                     1.59942   33.60659   7.06623 
 H                    -0.10591   33.45255   6.62296 
 H                     0.93509   34.58701   5.75795 
 H                     0.77794   34.16307   10.04717 
 H                    -0.34837   35.4744   10.42378 
 H                    -0.92039   34.02714   9.5932 
 H                     0.50372  -3.48996   31.99376 
 H                    -0.38665  -4.77421   32.82584 
 H                     0.24154  -3.39228   33.74066 
 H                     3.57     -7.04123   31.76676 
 H                     1.82219  -7.19679   31.52012 
 H                     2.72753  -5.93603   30.67158 
 H                     3.11677  -6.74919   35.30792 
 H                     1.96295  -5.56355   35.94183 
 H                     1.38134  -6.97534   35.05126 
 Sn                    2.29035  -5.136     33.2539 
 
 The following ModRedundant input section has been read:
 X    1 F                                                                      
 X    2 F                                                                      
 X    3 F                                                                      
 X    4 F                                                                      
 X    5 F                                                                      
 X    6 F                                                                      
 X    7 F                                                                      
 X    8 F                                                                      
 X    9 F                                                                      
 X   10 F                                                                      
 X   11 F                                                                      
 X   12 F                                                                      
 X   13 F                                                                      
 X   14 F                                                                      
 X   15 F                                                                      
 X   16 F                                                                      
 X   17 F                                                                      
 X   18 F                                                                      
 X   19 F                                                                      
 X   20 F                                                                      
 X   21 F                                                                      
 X   22 F                                                                      
 X   23 F                                                                      
 X   24 F                                                                      
 X   25 F                                                                      
 X   26 F                                                                      
 X   27 F                                                                      
 X   28 F                                                                      
 X   29 F                                                                      
 X   30 F                                                                      
 X   31 F                                                                      
 X   32 F                                                                      
 X   33 F                                                                      
 X   34 F                                                                      
 X   35 F                                                                      
 X   36 F                                                                      
 X   37 F                                                                      
 X   38 F                                                                      
 X   39 F                                                                      
 X   40 F                                                                      
 X   41 F                                                                      
 X   42 F                                                                      
 X   43 F                                                                      
 X   44 F                                                                      
 X   45 F                                                                      
 X   46 F                                                                      
 X   47 F                                                                      
 X   48 F                                                                      
 X   49 F                                                                      
 X   50 F                                                                      
 X   51 F                                                                      
 X   52 F                                                                      
 X   53 F                                                                      
 X   54 F                                                                      
 X   55 F                                                                      
 X   56 F                                                                      
 X   57 F                                                                      
 X   58 F                                                                      
 X   59 F                                                                      
 X   60 F                                                                      
 X   61 F                                                                      
 X   62 F                                                                      
 X   63 F                                                                      
 X   64 F                                                                      
 X   65 F                                                                      
 X   66 F                                                                      
 X   67 F                                                                      
 X   68 F                                                                      
 X   69 F                                                                      
 X   70 F                                                                      
 X   71 F                                                                      
 X   72 F                                                                      
 X   73 F                                                                      
 X   74 F                                                                      
 X   75 F                                                                      
 X   76 F                                                                      
 X   77 F                                                                      
 X   78 F                                                                      
 X   79 F                                                                      
 X   80 F                                                                      
 X   81 F                                                                      
 X   82 F                                                                      
 X   83 F                                                                      
 X   84 F                                                                      
 X   85 F                                                                      
 X   86 F                                                                      
 X   87 F                                                                      
 X   88 F                                                                      
 X   89 F                                                                      
 X   90 F                                                                      
 X   91 F                                                                      
 X   92 F                                                                      
 X   93 F                                                                      
 X   94 F                                                                      
 X   95 F                                                                      
 X   96 F                                                                      
 X   97 F                                                                      
 X   98 F                                                                      
 X   99 F                                                                      
 X  100 F                                                                      
 X  101 F                                                                      
 X  102 F                                                                      
 X  103 F                                                                      
 X  104 F                                                                      
 X  105 F                                                                      
 X  106 F                                                                      
 X  107 F                                                                      
 X  108 F                                                                      
 X  109 F                                                                      
 X  110 F                                                                      
 X  111 F                                                                      
 X  112 F                                                                      
 X  113 F                                                                      
 X  114 F                                                                      
 X  117 F                                                                      
 X  118 F                                                                      
 X  119 F                                                                      
 X  120 F                                                                      
 X  121 F                                                                      
 X  122 F                                                                      
 X  123 F                                                                      
 X  124 F                                                                      
 X  125 F                                                                      
 X  127 F                                                                      
 X  130 F                                                                      
 X  131 F                                                                      
 X  132 F                                                                      
 X  133 F                                                                      
 X  135 F                                                                      
 X  137 F                                                                      
 X  138 F                                                                      
 X  140 F                                                                      
 X  144 F                                                                      
 X  145 F                                                                      
 X  146 F                                                                      
 X  150 F                                                                      
 X  157 F                                                                      
 X  158 F                                                                      
 X  160 F                                                                      
 X  161 F                                                                      
 X  162 F                                                                      
 X  163 F                                                                      
 X  165 F                                                                      
 X  187 F                                                                      

 GradGradGradGradGradGradGradGradGradGradGradGradGradGradGradGradGradGrad
 Berny optimization.
 Initialization pass.
                           ----------------------------
                           !    Initial Parameters    !
                           ! (Angstroms and Degrees)  !
 --------------------------                            --------------------------
 ! Name  Definition              Value          Derivative Info.                !
 --------------------------------------------------------------------------------
 ! X1    R(1,-1)                 5.3122         frozen, calculate D2E/DX2 analyt!
 ! Y1    R(1,-2)                -0.6631         frozen, calculate D2E/DX2 analyt!
 ! Z1    R(1,-3)                -5.6079         frozen, calculate D2E/DX2 analyt!
 ! X2    R(2,-1)                 5.3002         frozen, calculate D2E/DX2 analyt!
 ! Y2    R(2,-2)                 0.4439         frozen, calculate D2E/DX2 analyt!
 ! Z2    R(2,-3)                -4.5479         frozen, calculate D2E/DX2 analyt!
 ! X3    R(3,-1)                 5.1682         frozen, calculate D2E/DX2 analyt!
 ! Y3    R(3,-2)                -0.194          frozen, calculate D2E/DX2 analyt!
 ! Z3    R(3,-3)                -3.1499         frozen, calculate D2E/DX2 analyt!
 ! X4    R(4,-1)                 6.3032         frozen, calculate D2E/DX2 analyt!
 ! Y4    R(4,-2)                -1.1731         frozen, calculate D2E/DX2 analyt!
 ! Z4    R(4,-3)                -2.8639         frozen, calculate D2E/DX2 analyt!
 ! X5    R(5,-1)                 5.1682         frozen, calculate D2E/DX2 analyt!
 ! Y5    R(5,-2)                 0.8549         frozen, calculate D2E/DX2 analyt!
 ! Z5    R(5,-3)                -2.0549         frozen, calculate D2E/DX2 analyt!
 ! X6    R(6,-1)                 1.6812         frozen, calculate D2E/DX2 analyt!
 ! Y6    R(6,-2)                -1.7691         frozen, calculate D2E/DX2 analyt!
 ! Z6    R(6,-3)                -6.1319         frozen, calculate D2E/DX2 analyt!
 ! X7    R(7,-1)                 0.5782         frozen, calculate D2E/DX2 analyt!
 ! Y7    R(7,-2)                -0.9221         frozen, calculate D2E/DX2 analyt!
 ! Z7    R(7,-3)                -6.7799         frozen, calculate D2E/DX2 analyt!
 ! X8    R(8,-1)                -0.6878         frozen, calculate D2E/DX2 analyt!
 ! Y8    R(8,-2)                -1.7261         frozen, calculate D2E/DX2 analyt!
 ! Z8    R(8,-3)                -7.0839         frozen, calculate D2E/DX2 analyt!
 ! X9    R(9,-1)                 0.2102         frozen, calculate D2E/DX2 analyt!
 ! Y9    R(9,-2)                 0.216          frozen, calculate D2E/DX2 analyt!
 ! Z9    R(9,-3)                -5.8408         frozen, calculate D2E/DX2 analyt!
 ! X10   R(10,-1)                3.2712         frozen, calculate D2E/DX2 analyt!
 ! Y10   R(10,-2)               -5.934          frozen, calculate D2E/DX2 analyt!
 ! Z10   R(10,-3)               -3.3819         frozen, calculate D2E/DX2 analyt!
 ! X11   R(11,-1)                2.7042         frozen, calculate D2E/DX2 analyt!
 ! Y11   R(11,-2)               -4.7471         frozen, calculate D2E/DX2 analyt!
 ! Z11   R(11,-3)               -2.5788         frozen, calculate D2E/DX2 analyt!
 ! X12   R(12,-1)                1.8112         frozen, calculate D2E/DX2 analyt!
 ! Y12   R(12,-2)               -5.209          frozen, calculate D2E/DX2 analyt!
 ! Z12   R(12,-3)               -1.4279         frozen, calculate D2E/DX2 analyt!
 ! X13   R(13,-1)                3.8432         frozen, calculate D2E/DX2 analyt!
 ! Y13   R(13,-2)               -3.907          frozen, calculate D2E/DX2 analyt!
 ! Z13   R(13,-3)               -1.9949         frozen, calculate D2E/DX2 analyt!
 ! X14   R(14,-1)                0.3742         frozen, calculate D2E/DX2 analyt!
 ! Y14   R(14,-2)               -7.4251         frozen, calculate D2E/DX2 analyt!
 ! Z14   R(14,-3)               -5.3789         frozen, calculate D2E/DX2 analyt!
 ! X15   R(15,-1)               -0.458          frozen, calculate D2E/DX2 analyt!
 ! Y15   R(15,-2)               -6.6214         frozen, calculate D2E/DX2 analyt!
 ! Z15   R(15,-3)               -6.3953         frozen, calculate D2E/DX2 analyt!
 ! X16   R(16,-1)                0.2532         frozen, calculate D2E/DX2 analyt!
 ! Y16   R(16,-2)              -11.2821         frozen, calculate D2E/DX2 analyt!
 ! Z16   R(16,-3)               -2.4398         frozen, calculate D2E/DX2 analyt!
 ! X17   R(17,-1)               -0.7548         frozen, calculate D2E/DX2 analyt!
 ! Y17   R(17,-2)              -10.138          frozen, calculate D2E/DX2 analyt!
 ! Z17   R(17,-3)               -2.4579         frozen, calculate D2E/DX2 analyt!
 ! X18   R(18,-1)               -2.0677         frozen, calculate D2E/DX2 analyt!
 ! Y18   R(18,-2)              -10.5181         frozen, calculate D2E/DX2 analyt!
 ! Z18   R(18,-3)               -1.7878         frozen, calculate D2E/DX2 analyt!
 ! X19   R(19,-1)               -2.3708         frozen, calculate D2E/DX2 analyt!
 ! Y19   R(19,-2)               -9.899          frozen, calculate D2E/DX2 analyt!
 ! Z19   R(19,-3)               -0.6509         frozen, calculate D2E/DX2 analyt!
 ! X20   R(20,-1)               -2.8138         frozen, calculate D2E/DX2 analyt!
 ! Y20   R(20,-2)              -11.353          frozen, calculate D2E/DX2 analyt!
 ! Z20   R(20,-3)               -2.2879         frozen, calculate D2E/DX2 analyt!
 ! X21   R(21,-1)               -4.8948         frozen, calculate D2E/DX2 analyt!
 ! Y21   R(21,-2)               -4.0351         frozen, calculate D2E/DX2 analyt!
 ! Z21   R(21,-3)               -9.6499         frozen, calculate D2E/DX2 analyt!
 ! X22   R(22,-1)               -4.3908         frozen, calculate D2E/DX2 analyt!
 ! Y22   R(22,-2)               -4.7291         frozen, calculate D2E/DX2 analyt!
 ! Z22   R(22,-3)               -8.3839         frozen, calculate D2E/DX2 analyt!
 ! X23   R(23,-1)               -4.4368         frozen, calculate D2E/DX2 analyt!
 ! Y23   R(23,-2)               -3.8331         frozen, calculate D2E/DX2 analyt!
 ! Z23   R(23,-3)               -7.1749         frozen, calculate D2E/DX2 analyt!
 ! X24   R(24,-1)               -5.4378         frozen, calculate D2E/DX2 analyt!
 ! Y24   R(24,-2)               -2.8561         frozen, calculate D2E/DX2 analyt!
 ! Z24   R(24,-3)               -7.0988         frozen, calculate D2E/DX2 analyt!
 ! X25   R(25,-1)               -3.4648         frozen, calculate D2E/DX2 analyt!
 ! Y25   R(25,-2)               -3.925          frozen, calculate D2E/DX2 analyt!
 ! Z25   R(25,-3)               -6.1629         frozen, calculate D2E/DX2 analyt!
 ! X26   R(26,-1)               -5.4238         frozen, calculate D2E/DX2 analyt!
 ! Y26   R(26,-2)               -1.9341         frozen, calculate D2E/DX2 analyt!
 ! Z26   R(26,-3)               -6.0499         frozen, calculate D2E/DX2 analyt!
 ! X27   R(27,-1)               -3.5098         frozen, calculate D2E/DX2 analyt!
 ! Y27   R(27,-2)               -3.0461         frozen, calculate D2E/DX2 analyt!
 ! Z27   R(27,-3)               -5.0638         frozen, calculate D2E/DX2 analyt!
 ! X28   R(28,-1)               -4.5078         frozen, calculate D2E/DX2 analyt!
 ! Y28   R(28,-2)               -2.056          frozen, calculate D2E/DX2 analyt!
 ! Z28   R(28,-3)               -5.0019         frozen, calculate D2E/DX2 analyt!
 ! X29   R(29,-1)               -4.6208         frozen, calculate D2E/DX2 analyt!
 ! Y29   R(29,-2)               -1.2171         frozen, calculate D2E/DX2 analyt!
 ! Z29   R(29,-3)               -3.9328         frozen, calculate D2E/DX2 analyt!
 ! X30   R(30,-1)                5.6782         frozen, calculate D2E/DX2 analyt!
 ! Y30   R(30,-2)                8.3959         frozen, calculate D2E/DX2 analyt!
 ! Z30   R(30,-3)               -2.3719         frozen, calculate D2E/DX2 analyt!
 ! X31   R(31,-1)                5.6872         frozen, calculate D2E/DX2 analyt!
 ! Y31   R(31,-2)                7.504          frozen, calculate D2E/DX2 analyt!
 ! Z31   R(31,-3)               -1.1358         frozen, calculate D2E/DX2 analyt!
 ! X32   R(32,-1)                5.2702         frozen, calculate D2E/DX2 analyt!
 ! Y32   R(32,-2)                6.1149         frozen, calculate D2E/DX2 analyt!
 ! Z32   R(32,-3)               -1.4789         frozen, calculate D2E/DX2 analyt!
 ! X33   R(33,-1)                6.2312         frozen, calculate D2E/DX2 analyt!
 ! Y33   R(33,-2)                5.1699         frozen, calculate D2E/DX2 analyt!
 ! Z33   R(33,-3)               -1.8499         frozen, calculate D2E/DX2 analyt!
 ! X34   R(34,-1)                3.9092         frozen, calculate D2E/DX2 analyt!
 ! Y34   R(34,-2)                5.8029         frozen, calculate D2E/DX2 analyt!
 ! Z34   R(34,-3)               -1.5399         frozen, calculate D2E/DX2 analyt!
 ! X35   R(35,-1)                5.8312         frozen, calculate D2E/DX2 analyt!
 ! Y35   R(35,-2)                3.985          frozen, calculate D2E/DX2 analyt!
 ! Z35   R(35,-3)               -2.4849         frozen, calculate D2E/DX2 analyt!
 ! X36   R(36,-1)                3.5222         frozen, calculate D2E/DX2 analyt!
 ! Y36   R(36,-2)                4.6149         frozen, calculate D2E/DX2 analyt!
 ! Z36   R(36,-3)               -2.1599         frozen, calculate D2E/DX2 analyt!
 ! X37   R(37,-1)                4.4702         frozen, calculate D2E/DX2 analyt!
 ! Y37   R(37,-2)                3.734          frozen, calculate D2E/DX2 analyt!
 ! Z37   R(37,-3)               -2.6869         frozen, calculate D2E/DX2 analyt!
 ! X38   R(38,-1)               -0.4008         frozen, calculate D2E/DX2 analyt!
 ! Y38   R(38,-2)                5.3639         frozen, calculate D2E/DX2 analyt!
 ! Z38   R(38,-3)               -3.7049         frozen, calculate D2E/DX2 analyt!
 ! X39   R(39,-1)               -0.5778         frozen, calculate D2E/DX2 analyt!
 ! Y39   R(39,-2)                5.1749         frozen, calculate D2E/DX2 analyt!
 ! Z39   R(39,-3)               -2.1998         frozen, calculate D2E/DX2 analyt!
 ! X40   R(40,-1)                0.6602         frozen, calculate D2E/DX2 analyt!
 ! Y40   R(40,-2)                4.558          frozen, calculate D2E/DX2 analyt!
 ! Z40   R(40,-3)               -1.5419         frozen, calculate D2E/DX2 analyt!
 ! X41   R(41,-1)                0.9302         frozen, calculate D2E/DX2 analyt!
 ! Y41   R(41,-2)                3.1019         frozen, calculate D2E/DX2 analyt!
 ! Z41   R(41,-3)               -1.9419         frozen, calculate D2E/DX2 analyt!
 ! X42   R(42,-1)                0.1272         frozen, calculate D2E/DX2 analyt!
 ! Y42   R(42,-2)                2.575          frozen, calculate D2E/DX2 analyt!
 ! Z42   R(42,-3)               -2.7479         frozen, calculate D2E/DX2 analyt!
 ! X43   R(43,-1)                1.8582         frozen, calculate D2E/DX2 analyt!
 ! Y43   R(43,-2)                2.4999         frozen, calculate D2E/DX2 analyt!
 ! Z43   R(43,-3)               -1.3628         frozen, calculate D2E/DX2 analyt!
 ! X44   R(44,-1)               -8.9378         frozen, calculate D2E/DX2 analyt!
 ! Y44   R(44,-2)               -3.388          frozen, calculate D2E/DX2 analyt!
 ! Z44   R(44,-3)               -4.4909         frozen, calculate D2E/DX2 analyt!
 ! X45   R(45,-1)               -8.0558         frozen, calculate D2E/DX2 analyt!
 ! Y45   R(45,-2)               -2.1161         frozen, calculate D2E/DX2 analyt!
 ! Z45   R(45,-3)               -4.5469         frozen, calculate D2E/DX2 analyt!
 ! X46   R(46,-1)               -8.2658         frozen, calculate D2E/DX2 analyt!
 ! Y46   R(46,-2)               -1.3361         frozen, calculate D2E/DX2 analyt!
 ! Z46   R(46,-3)               -5.8509         frozen, calculate D2E/DX2 analyt!
 ! X47   R(47,-1)               -8.3368         frozen, calculate D2E/DX2 analyt!
 ! Y47   R(47,-2)               -1.2411         frozen, calculate D2E/DX2 analyt!
 ! Z47   R(47,-3)               -3.4599         frozen, calculate D2E/DX2 analyt!
 ! X48   R(48,-1)               -9.6298         frozen, calculate D2E/DX2 analyt!
 ! Y48   R(48,-2)               -4.1171         frozen, calculate D2E/DX2 analyt!
 ! Z48   R(48,-3)               -0.7779         frozen, calculate D2E/DX2 analyt!
 ! X49   R(49,-1)               -8.2698         frozen, calculate D2E/DX2 analyt!
 ! Y49   R(49,-2)               -7.7381         frozen, calculate D2E/DX2 analyt!
 ! Z49   R(49,-3)               -4.1669         frozen, calculate D2E/DX2 analyt!
 ! X50   R(50,-1)               -6.8218         frozen, calculate D2E/DX2 analyt!
 ! Y50   R(50,-2)               -7.823          frozen, calculate D2E/DX2 analyt!
 ! Z50   R(50,-3)               -4.0439         frozen, calculate D2E/DX2 analyt!
 ! X51   R(51,-1)               -6.4388         frozen, calculate D2E/DX2 analyt!
 ! Y51   R(51,-2)               -7.591          frozen, calculate D2E/DX2 analyt!
 ! Z51   R(51,-3)               -2.5749         frozen, calculate D2E/DX2 analyt!
 ! X52   R(52,-1)               -5.5358         frozen, calculate D2E/DX2 analyt!
 ! Y52   R(52,-2)               -6.8141         frozen, calculate D2E/DX2 analyt!
 ! Z52   R(52,-3)               -2.2689         frozen, calculate D2E/DX2 analyt!
 ! X53   R(53,-1)               -6.1798         frozen, calculate D2E/DX2 analyt!
 ! Y53   R(53,-2)               -6.8071         frozen, calculate D2E/DX2 analyt!
 ! Z53   R(53,-3)               -5.0249         frozen, calculate D2E/DX2 analyt!
 ! X54   R(54,-1)               -6.6858         frozen, calculate D2E/DX2 analyt!
 ! Y54   R(54,-2)               -7.064          frozen, calculate D2E/DX2 analyt!
 ! Z54   R(54,-3)               -6.4579         frozen, calculate D2E/DX2 analyt!
 ! X55   R(55,-1)               -4.6458         frozen, calculate D2E/DX2 analyt!
 ! Y55   R(55,-2)               -6.8891         frozen, calculate D2E/DX2 analyt!
 ! Z55   R(55,-3)               -5.0209         frozen, calculate D2E/DX2 analyt!
 ! X56   R(56,-1)               -6.3468         frozen, calculate D2E/DX2 analyt!
 ! Y56   R(56,-2)               -8.4381         frozen, calculate D2E/DX2 analyt!
 ! Z56   R(56,-3)               -7.0499         frozen, calculate D2E/DX2 analyt!
 ! X57   R(57,-1)               -7.1138         frozen, calculate D2E/DX2 analyt!
 ! Y57   R(57,-2)               -8.278          frozen, calculate D2E/DX2 analyt!
 ! Z57   R(57,-3)               -1.6459         frozen, calculate D2E/DX2 analyt!
 ! X58   R(58,-1)               -6.7238         frozen, calculate D2E/DX2 analyt!
 ! Y58   R(58,-2)               -8.234          frozen, calculate D2E/DX2 analyt!
 ! Z58   R(58,-3)               -0.2449         frozen, calculate D2E/DX2 analyt!
 ! X59   R(59,-1)               -7.5368         frozen, calculate D2E/DX2 analyt!
 ! Y59   R(59,-2)               -9.2361         frozen, calculate D2E/DX2 analyt!
 ! Z59   R(59,-3)                0.5722         frozen, calculate D2E/DX2 analyt!
 ! X60   R(60,-1)               -7.0377         frozen, calculate D2E/DX2 analyt!
 ! Y60   R(60,-2)              -10.3497         frozen, calculate D2E/DX2 analyt!
 ! Z60   R(60,-3)                0.879          frozen, calculate D2E/DX2 analyt!
 ! X61   R(61,-1)               -6.9058         frozen, calculate D2E/DX2 analyt!
 ! Y61   R(61,-2)               -6.803          frozen, calculate D2E/DX2 analyt!
 ! Z61   R(61,-3)                0.2801         frozen, calculate D2E/DX2 analyt!
 ! X62   R(62,-1)               -6.5048         frozen, calculate D2E/DX2 analyt!
 ! Y62   R(62,-2)               -6.6301         frozen, calculate D2E/DX2 analyt!
 ! Z62   R(62,-3)                1.7221         frozen, calculate D2E/DX2 analyt!
 ! X63   R(63,-1)               -5.3038         frozen, calculate D2E/DX2 analyt!
 ! Y63   R(63,-2)               -7.1921         frozen, calculate D2E/DX2 analyt!
 ! Z63   R(63,-3)                2.1912         frozen, calculate D2E/DX2 analyt!
 ! X64   R(64,-1)               -7.3508         frozen, calculate D2E/DX2 analyt!
 ! Y64   R(64,-2)               -5.9341         frozen, calculate D2E/DX2 analyt!
 ! Z64   R(64,-3)                2.6022         frozen, calculate D2E/DX2 analyt!
 ! X65   R(65,-1)               -4.9608         frozen, calculate D2E/DX2 analyt!
 ! Y65   R(65,-2)               -7.0801         frozen, calculate D2E/DX2 analyt!
 ! Z65   R(65,-3)                3.5481         frozen, calculate D2E/DX2 analyt!
 ! X66   R(66,-1)               -6.9998         frozen, calculate D2E/DX2 analyt!
 ! Y66   R(66,-2)               -5.8111         frozen, calculate D2E/DX2 analyt!
 ! Z66   R(66,-3)                3.9571         frozen, calculate D2E/DX2 analyt!
 ! X67   R(67,-1)               -5.8078         frozen, calculate D2E/DX2 analyt!
 ! Y67   R(67,-2)               -6.3871         frozen, calculate D2E/DX2 analyt!
 ! Z67   R(67,-3)                4.4311         frozen, calculate D2E/DX2 analyt!
 ! X68   R(68,-1)                3.9172         frozen, calculate D2E/DX2 analyt!
 ! Y68   R(68,-2)              -10.0181         frozen, calculate D2E/DX2 analyt!
 ! Z68   R(68,-3)                4.1191         frozen, calculate D2E/DX2 analyt!
 ! X69   R(69,-1)                3.1292         frozen, calculate D2E/DX2 analyt!
 ! Y69   R(69,-2)              -10.9251         frozen, calculate D2E/DX2 analyt!
 ! Z69   R(69,-3)                3.1711         frozen, calculate D2E/DX2 analyt!
 ! X70   R(70,-1)                2.1742         frozen, calculate D2E/DX2 analyt!
 ! Y70   R(70,-2)              -10.1751         frozen, calculate D2E/DX2 analyt!
 ! Z70   R(70,-3)                2.2712         frozen, calculate D2E/DX2 analyt!
 ! X71   R(71,-1)                2.6542         frozen, calculate D2E/DX2 analyt!
 ! Y71   R(71,-2)               -9.499          frozen, calculate D2E/DX2 analyt!
 ! Z71   R(71,-3)                1.1351         frozen, calculate D2E/DX2 analyt!
 ! X72   R(72,-1)                0.8062         frozen, calculate D2E/DX2 analyt!
 ! Y72   R(72,-2)              -10.126          frozen, calculate D2E/DX2 analyt!
 ! Z72   R(72,-3)                2.5921         frozen, calculate D2E/DX2 analyt!
 ! X73   R(73,-1)                1.7752         frozen, calculate D2E/DX2 analyt!
 ! Y73   R(73,-2)               -8.7341         frozen, calculate D2E/DX2 analyt!
 ! Z73   R(73,-3)                0.3482         frozen, calculate D2E/DX2 analyt!
 ! X74   R(74,-1)               -0.0708         frozen, calculate D2E/DX2 analyt!
 ! Y74   R(74,-2)               -9.3541         frozen, calculate D2E/DX2 analyt!
 ! Z74   R(74,-3)                1.8112         frozen, calculate D2E/DX2 analyt!
 ! X75   R(75,-1)                0.4172         frozen, calculate D2E/DX2 analyt!
 ! Y75   R(75,-2)               -8.6381         frozen, calculate D2E/DX2 analyt!
 ! Z75   R(75,-3)                0.7031         frozen, calculate D2E/DX2 analyt!
 ! X76   R(76,-1)               -0.4298         frozen, calculate D2E/DX2 analyt!
 ! Y76   R(76,-2)               -7.848          frozen, calculate D2E/DX2 analyt!
 ! Z76   R(76,-3)               -0.0189         frozen, calculate D2E/DX2 analyt!
 ! X77   R(77,-1)                4.9132         frozen, calculate D2E/DX2 analyt!
 ! Y77   R(77,-2)               -5.3321         frozen, calculate D2E/DX2 analyt!
 ! Z77   R(77,-3)                5.8481         frozen, calculate D2E/DX2 analyt!
 ! X78   R(78,-1)                5.6543         frozen, calculate D2E/DX2 analyt!
 ! Y78   R(78,-2)               -5.973          frozen, calculate D2E/DX2 analyt!
 ! Z78   R(78,-3)                4.6682         frozen, calculate D2E/DX2 analyt!
 ! X79   R(79,-1)                6.9262         frozen, calculate D2E/DX2 analyt!
 ! Y79   R(79,-2)               -6.7171         frozen, calculate D2E/DX2 analyt!
 ! Z79   R(79,-3)                5.0871         frozen, calculate D2E/DX2 analyt!
 ! X80   R(80,-1)                7.6612         frozen, calculate D2E/DX2 analyt!
 ! Y80   R(80,-2)               -7.2791         frozen, calculate D2E/DX2 analyt!
 ! Z80   R(80,-3)                3.8731         frozen, calculate D2E/DX2 analyt!
 ! X81   R(81,-1)                7.8402         frozen, calculate D2E/DX2 analyt!
 ! Y81   R(81,-2)               -5.785          frozen, calculate D2E/DX2 analyt!
 ! Z81   R(81,-3)                5.8741         frozen, calculate D2E/DX2 analyt!
 ! X82   R(82,-1)                1.4402         frozen, calculate D2E/DX2 analyt!
 ! Y82   R(82,-2)               -4.55           frozen, calculate D2E/DX2 analyt!
 ! Z82   R(82,-3)                4.4832         frozen, calculate D2E/DX2 analyt!
 ! X83   R(83,-1)                0.9032         frozen, calculate D2E/DX2 analyt!
 ! Y83   R(83,-2)               -5.5241         frozen, calculate D2E/DX2 analyt!
 ! Z83   R(83,-3)                3.4401         frozen, calculate D2E/DX2 analyt!
 ! X84   R(84,-1)                2.0842         frozen, calculate D2E/DX2 analyt!
 ! Y84   R(84,-2)               -5.6001         frozen, calculate D2E/DX2 analyt!
 ! Z84   R(84,-3)                2.0751         frozen, calculate D2E/DX2 analyt!
 ! X85   R(85,-1)                0.0452         frozen, calculate D2E/DX2 analyt!
 ! Y85   R(85,-2)                0.4139         frozen, calculate D2E/DX2 analyt!
 ! Z85   R(85,-3)                5.3641         frozen, calculate D2E/DX2 analyt!
 ! X86   R(86,-1)                0.9382         frozen, calculate D2E/DX2 analyt!
 ! Y86   R(86,-2)                0.0999         frozen, calculate D2E/DX2 analyt!
 ! Z86   R(86,-3)                4.1601         frozen, calculate D2E/DX2 analyt!
 ! X87   R(87,-1)                0.5142         frozen, calculate D2E/DX2 analyt!
 ! Y87   R(87,-2)                0.7849         frozen, calculate D2E/DX2 analyt!
 ! Z87   R(87,-3)                2.8821         frozen, calculate D2E/DX2 analyt!
 ! X88   R(88,-1)                0.5922         frozen, calculate D2E/DX2 analyt!
 ! Y88   R(88,-2)                2.1819         frozen, calculate D2E/DX2 analyt!
 ! Z88   R(88,-3)                2.7481         frozen, calculate D2E/DX2 analyt!
 ! X89   R(89,-1)               -0.0268         frozen, calculate D2E/DX2 analyt!
 ! Y89   R(89,-2)                0.008          frozen, calculate D2E/DX2 analyt!
 ! Z89   R(89,-3)                1.8441         frozen, calculate D2E/DX2 analyt!
 ! X90   R(90,-1)                0.0162         frozen, calculate D2E/DX2 analyt!
 ! Y90   R(90,-2)                2.8069         frozen, calculate D2E/DX2 analyt!
 ! Z90   R(90,-3)                1.6262         frozen, calculate D2E/DX2 analyt!
 ! X91   R(91,-1)               -0.5858         frozen, calculate D2E/DX2 analyt!
 ! Y91   R(91,-2)                0.6309         frozen, calculate D2E/DX2 analyt!
 ! Z91   R(91,-3)                0.7181         frozen, calculate D2E/DX2 analyt!
 ! X92   R(92,-1)               -0.6218         frozen, calculate D2E/DX2 analyt!
 ! Y92   R(92,-2)                2.032          frozen, calculate D2E/DX2 analyt!
 ! Z92   R(92,-3)                0.6401         frozen, calculate D2E/DX2 analyt!
 ! X93   R(93,-1)               -1.2808         frozen, calculate D2E/DX2 analyt!
 ! Y93   R(93,-2)                2.6279         frozen, calculate D2E/DX2 analyt!
 ! Z93   R(93,-3)               -0.3959         frozen, calculate D2E/DX2 analyt!
 ! X94   R(94,-1)               -3.3468         frozen, calculate D2E/DX2 analyt!
 ! Y94   R(94,-2)               -1.0591         frozen, calculate D2E/DX2 analyt!
 ! Z94   R(94,-3)                4.3721         frozen, calculate D2E/DX2 analyt!
 ! X95   R(95,-1)               -3.5438         frozen, calculate D2E/DX2 analyt!
 ! Y95   R(95,-2)               -2.5691         frozen, calculate D2E/DX2 analyt!
 ! Z95   R(95,-3)                4.1931         frozen, calculate D2E/DX2 analyt!
 ! X96   R(96,-1)               -2.8078         frozen, calculate D2E/DX2 analyt!
 ! Y96   R(96,-2)               -3.1261         frozen, calculate D2E/DX2 analyt!
 ! Z96   R(96,-3)                2.9691         frozen, calculate D2E/DX2 analyt!
 ! X97   R(97,-1)               -2.7898         frozen, calculate D2E/DX2 analyt!
 ! Y97   R(97,-2)               -4.6501         frozen, calculate D2E/DX2 analyt!
 ! Z97   R(97,-3)                2.9932         frozen, calculate D2E/DX2 analyt!
 ! X98   R(98,-1)               -3.4828         frozen, calculate D2E/DX2 analyt!
 ! Y98   R(98,-2)               -2.6331         frozen, calculate D2E/DX2 analyt!
 ! Z98   R(98,-3)                1.6901         frozen, calculate D2E/DX2 analyt!
 ! X99   R(99,-1)                3.9622         frozen, calculate D2E/DX2 analyt!
 ! Y99   R(99,-2)                2.5349         frozen, calculate D2E/DX2 analyt!
 ! Z99   R(99,-3)                6.9241         frozen, calculate D2E/DX2 analyt!
 ! X100  R(100,-1)               2.5332         frozen, calculate D2E/DX2 analyt!
 ! Y100  R(100,-2)               2.243          frozen, calculate D2E/DX2 analyt!
 ! Z100  R(100,-3)               7.3872         frozen, calculate D2E/DX2 analyt!
 ! X101  R(101,-1)               2.4422         frozen, calculate D2E/DX2 analyt!
 ! Y101  R(101,-2)               2.3679         frozen, calculate D2E/DX2 analyt!
 ! Z101  R(101,-3)               8.9141         frozen, calculate D2E/DX2 analyt!
 ! X102  R(102,-1)               1.6112         frozen, calculate D2E/DX2 analyt!
 ! Y102  R(102,-2)               3.1569         frozen, calculate D2E/DX2 analyt!
 ! Z102  R(102,-3)               6.7921         frozen, calculate D2E/DX2 analyt!
 ! X103  R(103,-1)               4.1702         frozen, calculate D2E/DX2 analyt!
 ! Y103  R(103,-2)               3.5899         frozen, calculate D2E/DX2 analyt!
 ! Z103  R(103,-3)               3.2591         frozen, calculate D2E/DX2 analyt!
 ! X104  R(104,-1)               3.7612         frozen, calculate D2E/DX2 analyt!
 ! Y104  R(104,-2)               4.9969         frozen, calculate D2E/DX2 analyt!
 ! Z104  R(104,-3)               2.8051         frozen, calculate D2E/DX2 analyt!
 ! X105  R(105,-1)               4.3192         frozen, calculate D2E/DX2 analyt!
 ! Y105  R(105,-2)               5.3459         frozen, calculate D2E/DX2 analyt!
 ! Z105  R(105,-3)               1.4441         frozen, calculate D2E/DX2 analyt!
 ! X106  R(106,-1)               2.2372         frozen, calculate D2E/DX2 analyt!
 ! Y106  R(106,-2)               5.104          frozen, calculate D2E/DX2 analyt!
 ! Z106  R(106,-3)               2.7501         frozen, calculate D2E/DX2 analyt!
 ! X107  R(107,-1)               6.2552         frozen, calculate D2E/DX2 analyt!
 ! Y107  R(107,-2)              -1.4381         frozen, calculate D2E/DX2 analyt!
 ! Z107  R(107,-3)               3.2711         frozen, calculate D2E/DX2 analyt!
 ! X108  R(108,-1)               4.8516         frozen, calculate D2E/DX2 analyt!
 ! Y108  R(108,-2)              -1.05           frozen, calculate D2E/DX2 analyt!
 ! Z108  R(108,-3)               2.7703         frozen, calculate D2E/DX2 analyt!
 ! X109  R(109,-1)               9.0642         frozen, calculate D2E/DX2 analyt!
 ! Y109  R(109,-2)              -0.657          frozen, calculate D2E/DX2 analyt!
 ! Z109  R(109,-3)               0.7481         frozen, calculate D2E/DX2 analyt!
 ! X110  R(110,-1)               9.4822         frozen, calculate D2E/DX2 analyt!
 ! Y110  R(110,-2)               0.8049         frozen, calculate D2E/DX2 analyt!
 ! Z110  R(110,-3)               0.4541         frozen, calculate D2E/DX2 analyt!
 ! X111  R(111,-1)              10.6482         frozen, calculate D2E/DX2 analyt!
 ! Y111  R(111,-2)               0.9719         frozen, calculate D2E/DX2 analyt!
 ! Z111  R(111,-3)              -0.5199         frozen, calculate D2E/DX2 analyt!
 ! X112  R(112,-1)               8.2922         frozen, calculate D2E/DX2 analyt!
 ! Y112  R(112,-2)               1.5719         frozen, calculate D2E/DX2 analyt!
 ! Z112  R(112,-3)              -0.1259         frozen, calculate D2E/DX2 analyt!
 ! X113  R(113,-1)               3.4532         frozen, calculate D2E/DX2 analyt!
 ! Y113  R(113,-2)              37.8509         frozen, calculate D2E/DX2 analyt!
 ! Z113  R(113,-3)               9.4301         frozen, calculate D2E/DX2 analyt!
 ! X114  R(114,-1)               3.1742         frozen, calculate D2E/DX2 analyt!
 ! Y114  R(114,-2)              38.3979         frozen, calculate D2E/DX2 analyt!
 ! Z114  R(114,-3)               7.1131         frozen, calculate D2E/DX2 analyt!
 ! X117  R(117,-1)               5.6592         frozen, calculate D2E/DX2 analyt!
 ! Y117  R(117,-2)              -2.6181         frozen, calculate D2E/DX2 analyt!
 ! Z117  R(117,-3)              34.6841         frozen, calculate D2E/DX2 analyt!
 ! X118  R(118,-1)               5.3762         frozen, calculate D2E/DX2 analyt!
 ! Y118  R(118,-2)              -2.0651         frozen, calculate D2E/DX2 analyt!
 ! Z118  R(118,-3)              32.3691         frozen, calculate D2E/DX2 analyt!
 ! X119  R(119,-1)              -5.0508         frozen, calculate D2E/DX2 analyt!
 ! Y119  R(119,-2)              -8.1811         frozen, calculate D2E/DX2 analyt!
 ! Z119  R(119,-3)             -37.5069         frozen, calculate D2E/DX2 analyt!
 ! X120  R(120,-1)              -3.9798         frozen, calculate D2E/DX2 analyt!
 ! Y120  R(120,-2)              -7.1231         frozen, calculate D2E/DX2 analyt!
 ! Z120  R(120,-3)             -37.6479         frozen, calculate D2E/DX2 analyt!
 ! X121  R(121,-1)              -5.7328         frozen, calculate D2E/DX2 analyt!
 ! Y121  R(121,-2)              -8.3611         frozen, calculate D2E/DX2 analyt!
 ! Z121  R(121,-3)             -36.2989         frozen, calculate D2E/DX2 analyt!
 ! X122  R(122,-1)              -5.3768         frozen, calculate D2E/DX2 analyt!
 ! Y122  R(122,-2)              -9.0291         frozen, calculate D2E/DX2 analyt!
 ! Z122  R(122,-3)             -38.5639         frozen, calculate D2E/DX2 analyt!
 ! X123  R(123,-1)               4.6092         frozen, calculate D2E/DX2 analyt!
 ! Y123  R(123,-2)              -3.5291         frozen, calculate D2E/DX2 analyt!
 ! Z123  R(123,-3)              34.5931         frozen, calculate D2E/DX2 analyt!
 ! X124  R(124,-1)               4.3252         frozen, calculate D2E/DX2 analyt!
 ! Y124  R(124,-2)              -2.9771         frozen, calculate D2E/DX2 analyt!
 ! Z124  R(124,-3)              32.2811         frozen, calculate D2E/DX2 analyt!
 ! X125  R(125,-1)               5.0232         frozen, calculate D2E/DX2 analyt!
 ! Y125  R(125,-2)              39.5519         frozen, calculate D2E/DX2 analyt!
 ! Z125  R(125,-3)               8.4041         frozen, calculate D2E/DX2 analyt!
 ! X127  R(127,-1)               7.2202         frozen, calculate D2E/DX2 analyt!
 ! Y127  R(127,-2)              -0.9051         frozen, calculate D2E/DX2 analyt!
 ! Z127  R(127,-3)              33.6631         frozen, calculate D2E/DX2 analyt!
 ! X130  R(130,-1)               2.4012         frozen, calculate D2E/DX2 analyt!
 ! Y130  R(130,-2)              36.9459         frozen, calculate D2E/DX2 analyt!
 ! Z130  R(130,-3)               9.3401         frozen, calculate D2E/DX2 analyt!
 ! X131  R(131,-1)               2.1212         frozen, calculate D2E/DX2 analyt!
 ! Y131  R(131,-2)              37.4899         frozen, calculate D2E/DX2 analyt!
 ! Z131  R(131,-3)               7.0271         frozen, calculate D2E/DX2 analyt!
 ! X132  R(132,-1)              -3.4308         frozen, calculate D2E/DX2 analyt!
 ! Y132  R(132,-2)              -6.6461         frozen, calculate D2E/DX2 analyt!
 ! Z132  R(132,-3)             -36.2829         frozen, calculate D2E/DX2 analyt!
 ! X133  R(133,-1)               3.8582         frozen, calculate D2E/DX2 analyt!
 ! Y133  R(133,-2)              38.5919         frozen, calculate D2E/DX2 analyt!
 ! Z133  R(133,-3)               8.3151         frozen, calculate D2E/DX2 analyt!
 ! X135  R(135,-1)               6.0602         frozen, calculate D2E/DX2 analyt!
 ! Y135  R(135,-2)              -1.8721         frozen, calculate D2E/DX2 analyt!
 ! Z135  R(135,-3)              33.5711         frozen, calculate D2E/DX2 analyt!
 ! X137  R(137,-1)               8.1202         frozen, calculate D2E/DX2 analyt!
 ! Y137  R(137,-2)              -1.1721         frozen, calculate D2E/DX2 analyt!
 ! Z137  R(137,-3)              34.8911         frozen, calculate D2E/DX2 analyt!
 ! X138  R(138,-1)               5.8132         frozen, calculate D2E/DX2 analyt!
 ! Y138  R(138,-2)              39.4089         frozen, calculate D2E/DX2 analyt!
 ! Z138  R(138,-3)               9.7261         frozen, calculate D2E/DX2 analyt!
 ! X140  R(140,-1)               1.7052         frozen, calculate D2E/DX2 analyt!
 ! Y140  R(140,-2)              36.7399         frozen, calculate D2E/DX2 analyt!
 ! Z140  R(140,-3)               8.1371         frozen, calculate D2E/DX2 analyt!
 ! X144  R(144,-1)              -6.6958         frozen, calculate D2E/DX2 analyt!
 ! Y144  R(144,-2)              -9.3521         frozen, calculate D2E/DX2 analyt!
 ! Z144  R(144,-3)             -36.1589         frozen, calculate D2E/DX2 analyt!
 ! X145  R(145,-1)              -6.3448         frozen, calculate D2E/DX2 analyt!
 ! Y145  R(145,-2)             -10.0241         frozen, calculate D2E/DX2 analyt!
 ! Z145  R(145,-3)             -38.4229         frozen, calculate D2E/DX2 analyt!
 ! X146  R(146,-1)              -7.0278         frozen, calculate D2E/DX2 analyt!
 ! Y146  R(146,-2)             -10.2121         frozen, calculate D2E/DX2 analyt!
 ! Z146  R(146,-3)             -37.2179         frozen, calculate D2E/DX2 analyt!
 ! X150  R(150,-1)               3.9172         frozen, calculate D2E/DX2 analyt!
 ! Y150  R(150,-2)              -3.7311         frozen, calculate D2E/DX2 analyt!
 ! Z150  R(150,-3)              33.3901         frozen, calculate D2E/DX2 analyt!
 ! X157  R(157,-1)               8.8452         frozen, calculate D2E/DX2 analyt!
 ! Y157  R(157,-2)               0.0769         frozen, calculate D2E/DX2 analyt!
 ! Z157  R(157,-3)              35.3341         frozen, calculate D2E/DX2 analyt!
 ! X158  R(158,-1)               6.6252         frozen, calculate D2E/DX2 analyt!
 ! Y158  R(158,-2)              40.6459         frozen, calculate D2E/DX2 analyt!
 ! Z158  R(158,-3)              10.0291         frozen, calculate D2E/DX2 analyt!
 ! X160  R(160,-1)              -2.6198         frozen, calculate D2E/DX2 analyt!
 ! Y160  R(160,-2)              -7.7201         frozen, calculate D2E/DX2 analyt!
 ! Z160  R(160,-3)             -35.5989         frozen, calculate D2E/DX2 analyt!
 ! X161  R(161,-1)               8.3102         frozen, calculate D2E/DX2 analyt!
 ! Y161  R(161,-2)               1.0859         frozen, calculate D2E/DX2 analyt!
 ! Z161  R(161,-3)              35.7151         frozen, calculate D2E/DX2 analyt!
 ! X162  R(162,-1)              -2.9228         frozen, calculate D2E/DX2 analyt!
 ! Y162  R(162,-2)              -8.2621         frozen, calculate D2E/DX2 analyt!
 ! Z162  R(162,-3)             -34.5669         frozen, calculate D2E/DX2 analyt!
 ! X163  R(163,-1)               6.2142         frozen, calculate D2E/DX2 analyt!
 ! Y163  R(163,-2)              41.6149         frozen, calculate D2E/DX2 analyt!
 ! Z163  R(163,-3)              10.6121         frozen, calculate D2E/DX2 analyt!
 ! X165  R(165,-1)              -8.1008         frozen, calculate D2E/DX2 analyt!
 ! Y165  R(165,-2)             -11.2991         frozen, calculate D2E/DX2 analyt!
 ! Z165  R(165,-3)             -37.0209         frozen, calculate D2E/DX2 analyt!
 ! X187  R(187,-1)              -8.8651         frozen, calculate D2E/DX2 analyt!
 ! Y187  R(187,-2)              -8.9087         frozen, calculate D2E/DX2 analyt!
 ! Z187  R(187,-3)               0.9884         frozen, calculate D2E/DX2 analyt!
 ! R1    R(1,2)                  1.5327         calculate D2E/DX2 analytically  !
 ! R2    R(1,188)                1.0916         calculate D2E/DX2 analytically  !
 ! R3    R(1,189)                1.0929         calculate D2E/DX2 analytically  !
 ! R4    R(1,190)                1.0953         calculate D2E/DX2 analytically  !
 ! R5    R(2,3)                  1.5424         calculate D2E/DX2 analytically  !
 ! R6    R(2,191)                1.096          calculate D2E/DX2 analytically  !
 ! R7    R(2,192)                1.094          calculate D2E/DX2 analytically  !
 ! R8    R(3,4)                  1.5259         calculate D2E/DX2 analytically  !
 ! R9    R(3,5)                  1.5164         calculate D2E/DX2 analytically  !
 ! R10   R(3,193)                1.0959         calculate D2E/DX2 analytically  !
 ! R11   R(4,194)                1.0931         calculate D2E/DX2 analytically  !
 ! R12   R(4,195)                1.097          calculate D2E/DX2 analytically  !
 ! R13   R(4,196)                1.0934         calculate D2E/DX2 analytically  !
 ! R14   R(5,197)                1.0894         calculate D2E/DX2 analytically  !
 ! R15   R(5,198)                1.0856         calculate D2E/DX2 analytically  !
 ! R16   R(5,199)                1.0847         calculate D2E/DX2 analytically  !
 ! R17   R(6,7)                  1.5342         calculate D2E/DX2 analytically  !
 ! R18   R(6,200)                1.0897         calculate D2E/DX2 analytically  !
 ! R19   R(6,201)                1.0954         calculate D2E/DX2 analytically  !
 ! R20   R(6,202)                1.0958         calculate D2E/DX2 analytically  !
 ! R21   R(7,8)                  1.5302         calculate D2E/DX2 analytically  !
 ! R22   R(7,9)                  1.5206         calculate D2E/DX2 analytically  !
 ! R23   R(7,203)                1.0981         calculate D2E/DX2 analytically  !
 ! R24   R(8,204)                1.0962         calculate D2E/DX2 analytically  !
 ! R25   R(8,205)                1.092          calculate D2E/DX2 analytically  !
 ! R26   R(8,206)                1.0937         calculate D2E/DX2 analytically  !
 ! R27   R(9,207)                1.0929         calculate D2E/DX2 analytically  !
 ! R28   R(9,208)                1.0923         calculate D2E/DX2 analytically  !
 ! R29   R(9,209)                1.0945         calculate D2E/DX2 analytically  !
 ! R30   R(10,11)                1.5412         calculate D2E/DX2 analytically  !
 ! R31   R(10,210)               1.0911         calculate D2E/DX2 analytically  !
 ! R32   R(10,211)               1.0964         calculate D2E/DX2 analytically  !
 ! R33   R(10,212)               1.0941         calculate D2E/DX2 analytically  !
 ! R34   R(11,12)                1.5283         calculate D2E/DX2 analytically  !
 ! R35   R(11,13)                1.531          calculate D2E/DX2 analytically  !
 ! R36   R(11,213)               1.0958         calculate D2E/DX2 analytically  !
 ! R37   R(12,214)               1.0782         calculate D2E/DX2 analytically  !
 ! R38   R(12,215)               1.0942         calculate D2E/DX2 analytically  !
 ! R39   R(12,216)               1.0971         calculate D2E/DX2 analytically  !
 ! R40   R(13,217)               1.091          calculate D2E/DX2 analytically  !
 ! R41   R(13,218)               1.0962         calculate D2E/DX2 analytically  !
 ! R42   R(13,219)               1.0929         calculate D2E/DX2 analytically  !
 ! R43   R(14,15)                1.54           calculate D2E/DX2 analytically  !
 ! R44   R(14,210)               2.7881         calculate D2E/DX2 analytically  !
 ! R45   R(14,220)               1.0902         calculate D2E/DX2 analytically  !
 ! R46   R(14,221)               1.0923         calculate D2E/DX2 analytically  !
 ! R47   R(14,222)               1.0937         calculate D2E/DX2 analytically  !
 ! R48   R(15,223)               1.0922         calculate D2E/DX2 analytically  !
 ! R49   R(15,224)               1.0929         calculate D2E/DX2 analytically  !
 ! R50   R(15,225)               1.0939         calculate D2E/DX2 analytically  !
 ! R51   R(16,17)                1.5249         calculate D2E/DX2 analytically  !
 ! R52   R(16,226)               1.0922         calculate D2E/DX2 analytically  !
 ! R53   R(16,227)               1.0932         calculate D2E/DX2 analytically  !
 ! R54   R(16,228)               1.0931         calculate D2E/DX2 analytically  !
 ! R55   R(17,18)                1.5223         calculate D2E/DX2 analytically  !
 ! R56   R(17,229)               1.0896         calculate D2E/DX2 analytically  !
 ! R57   R(17,230)               1.0935         calculate D2E/DX2 analytically  !
 ! R58   R(18,19)                1.3296         calculate D2E/DX2 analytically  !
 ! R59   R(18,20)                1.2263         calculate D2E/DX2 analytically  !
 ! R60   R(19,231)               1.0093         calculate D2E/DX2 analytically  !
 ! R61   R(19,401)               1.0096         calculate D2E/DX2 analytically  !
 ! R62   R(21,22)                1.5292         calculate D2E/DX2 analytically  !
 ! R63   R(21,162)              25.3498         calculate D2E/DX2 analytically  !
 ! R64   R(21,232)               1.0927         calculate D2E/DX2 analytically  !
 ! R65   R(21,233)               1.0922         calculate D2E/DX2 analytically  !
 ! R66   R(21,234)               1.0945         calculate D2E/DX2 analytically  !
 ! R67   R(22,23)                1.5055         calculate D2E/DX2 analytically  !
 ! R68   R(22,235)               1.0936         calculate D2E/DX2 analytically  !
 ! R69   R(22,236)               1.0953         calculate D2E/DX2 analytically  !
 ! R70   R(23,24)                1.4008         calculate D2E/DX2 analytically  !
 ! R71   R(23,25)                1.4062         calculate D2E/DX2 analytically  !
 ! R72   R(24,26)                1.3967         calculate D2E/DX2 analytically  !
 ! R73   R(24,237)               1.0802         calculate D2E/DX2 analytically  !
 ! R74   R(25,27)                1.408          calculate D2E/DX2 analytically  !
 ! R75   R(25,238)               1.0816         calculate D2E/DX2 analytically  !
 ! R76   R(26,28)                1.3972         calculate D2E/DX2 analytically  !
 ! R77   R(26,239)               1.0712         calculate D2E/DX2 analytically  !
 ! R78   R(26,262)               2.304          calculate D2E/DX2 analytically  !
 ! R79   R(27,28)                1.4071         calculate D2E/DX2 analytically  !
 ! R80   R(27,240)               1.0777         calculate D2E/DX2 analytically  !
 ! R81   R(28,29)                1.3636         calculate D2E/DX2 analytically  !
 ! R82   R(29,241)               0.9636         calculate D2E/DX2 analytically  !
 ! R83   R(29,403)               2.2955         calculate D2E/DX2 analytically  !
 ! R84   R(30,31)                1.5243         calculate D2E/DX2 analytically  !
 ! R85   R(30,242)               1.096          calculate D2E/DX2 analytically  !
 ! R86   R(30,243)               1.0935         calculate D2E/DX2 analytically  !
 ! R87   R(30,244)               1.0938         calculate D2E/DX2 analytically  !
 ! R88   R(30,416)              27.2267         calculate D2E/DX2 analytically  !
 ! R89   R(30,417)              27.2433         calculate D2E/DX2 analytically  !
 ! R90   R(31,32)                1.4903         calculate D2E/DX2 analytically  !
 ! R91   R(31,245)               1.096          calculate D2E/DX2 analytically  !
 ! R92   R(31,246)               1.0965         calculate D2E/DX2 analytically  !
 ! R93   R(32,33)                1.3979         calculate D2E/DX2 analytically  !
 ! R94   R(32,34)                1.3976         calculate D2E/DX2 analytically  !
 ! R95   R(33,35)                1.4026         calculate D2E/DX2 analytically  !
 ! R96   R(33,247)               1.0858         calculate D2E/DX2 analytically  !
 ! R97   R(34,36)                1.3948         calculate D2E/DX2 analytically  !
 ! R98   R(34,248)               1.0852         calculate D2E/DX2 analytically  !
 ! R99   R(34,335)               2.5285         calculate D2E/DX2 analytically  !
 ! R100  R(35,37)                1.3986         calculate D2E/DX2 analytically  !
 ! R101  R(35,198)               2.4695         calculate D2E/DX2 analytically  !
 ! R102  R(35,249)               1.0828         calculate D2E/DX2 analytically  !
 ! R103  R(36,37)                1.3973         calculate D2E/DX2 analytically  !
 ! R104  R(36,250)               1.0525         calculate D2E/DX2 analytically  !
 ! R105  R(37,199)               2.4205         calculate D2E/DX2 analytically  !
 ! R106  R(37,251)               1.0757         calculate D2E/DX2 analytically  !
 ! R107  R(38,39)                1.5271         calculate D2E/DX2 analytically  !
 ! R108  R(38,252)               1.0969         calculate D2E/DX2 analytically  !
 ! R109  R(38,253)               1.096          calculate D2E/DX2 analytically  !
 ! R110  R(38,254)               1.0888         calculate D2E/DX2 analytically  !
 ! R111  R(39,40)                1.5317         calculate D2E/DX2 analytically  !
 ! R112  R(39,255)               1.0994         calculate D2E/DX2 analytically  !
 ! R113  R(39,256)               1.094          calculate D2E/DX2 analytically  !
 ! R114  R(39,308)               2.4393         calculate D2E/DX2 analytically  !
 ! R115  R(40,41)                1.5339         calculate D2E/DX2 analytically  !
 ! R116  R(40,257)               1.0992         calculate D2E/DX2 analytically  !
 ! R117  R(40,258)               1.0776         calculate D2E/DX2 analytically  !
 ! R118  R(40,308)               2.2714         calculate D2E/DX2 analytically  !
 ! R119  R(41,42)                1.2538         calculate D2E/DX2 analytically  !
 ! R120  R(41,43)                1.2485         calculate D2E/DX2 analytically  !
 ! R121  R(43,369)               2.0428         calculate D2E/DX2 analytically  !
 ! R122  R(43,398)               2.1946         calculate D2E/DX2 analytically  !
 ! R123  R(44,45)                1.5489         calculate D2E/DX2 analytically  !
 ! R124  R(44,259)               1.0909         calculate D2E/DX2 analytically  !
 ! R125  R(44,260)               1.0942         calculate D2E/DX2 analytically  !
 ! R126  R(44,261)               1.0926         calculate D2E/DX2 analytically  !
 ! R127  R(45,46)                1.5339         calculate D2E/DX2 analytically  !
 ! R128  R(45,47)                1.4234         calculate D2E/DX2 analytically  !
 ! R129  R(45,262)               1.0885         calculate D2E/DX2 analytically  !
 ! R130  R(46,239)               2.2187         calculate D2E/DX2 analytically  !
 ! R131  R(46,263)               1.09           calculate D2E/DX2 analytically  !
 ! R132  R(46,264)               1.0967         calculate D2E/DX2 analytically  !
 ! R133  R(46,265)               1.0896         calculate D2E/DX2 analytically  !
 ! R134  R(47,266)               0.962          calculate D2E/DX2 analytically  !
 ! R135  R(47,269)               3.0736         calculate D2E/DX2 analytically  !
 ! R136  R(48,178)               3.0525         calculate D2E/DX2 analytically  !
 ! R137  R(48,259)               2.9584         calculate D2E/DX2 analytically  !
 ! R138  R(48,267)               1.091          calculate D2E/DX2 analytically  !
 ! R139  R(48,268)               1.0912         calculate D2E/DX2 analytically  !
 ! R140  R(48,269)               1.0902         calculate D2E/DX2 analytically  !
 ! R141  R(48,270)               1.0909         calculate D2E/DX2 analytically  !
 ! R142  R(49,50)                1.4557         calculate D2E/DX2 analytically  !
 ! R143  R(49,176)               1.0117         calculate D2E/DX2 analytically  !
 ! R144  R(49,177)               1.0129         calculate D2E/DX2 analytically  !
 ! R145  R(50,51)                1.5357         calculate D2E/DX2 analytically  !
 ! R146  R(50,53)                1.5514         calculate D2E/DX2 analytically  !
 ! R147  R(50,175)               1.0947         calculate D2E/DX2 analytically  !
 ! R148  R(51,52)                1.2299         calculate D2E/DX2 analytically  !
 ! R149  R(51,57)                1.3382         calculate D2E/DX2 analytically  !
 ! R150  R(52,404)               2.3485         calculate D2E/DX2 analytically  !
 ! R151  R(53,54)                1.5413         calculate D2E/DX2 analytically  !
 ! R152  R(53,55)                1.5362         calculate D2E/DX2 analytically  !
 ! R153  R(53,166)               1.0947         calculate D2E/DX2 analytically  !
 ! R154  R(54,56)                1.534          calculate D2E/DX2 analytically  !
 ! R155  R(54,170)               1.0927         calculate D2E/DX2 analytically  !
 ! R156  R(54,171)               1.0896         calculate D2E/DX2 analytically  !
 ! R157  R(55,167)               1.0952         calculate D2E/DX2 analytically  !
 ! R158  R(55,168)               1.0807         calculate D2E/DX2 analytically  !
 ! R159  R(55,169)               1.0889         calculate D2E/DX2 analytically  !
 ! R160  R(56,172)               1.0929         calculate D2E/DX2 analytically  !
 ! R161  R(56,173)               1.0935         calculate D2E/DX2 analytically  !
 ! R162  R(56,174)               1.0939         calculate D2E/DX2 analytically  !
 ! R163  R(57,58)                1.4549         calculate D2E/DX2 analytically  !
 ! R164  R(57,186)               1.0083         calculate D2E/DX2 analytically  !
 ! R165  R(58,59)                1.5273         calculate D2E/DX2 analytically  !
 ! R166  R(58,61)                1.5351         calculate D2E/DX2 analytically  !
 ! R167  R(58,185)               1.0891         calculate D2E/DX2 analytically  !
 ! R168  R(59,60)                1.2583         calculate D2E/DX2 analytically  !
 ! R169  R(59,187)               1.43           calculate D2E/DX2 analytically  !
 ! R170  R(61,62)                1.5067         calculate D2E/DX2 analytically  !
 ! R171  R(61,178)               1.0955         calculate D2E/DX2 analytically  !
 ! R172  R(61,179)               1.0892         calculate D2E/DX2 analytically  !
 ! R173  R(62,63)                1.4065         calculate D2E/DX2 analytically  !
 ! R174  R(62,64)                1.4052         calculate D2E/DX2 analytically  !
 ! R175  R(63,65)                1.4041         calculate D2E/DX2 analytically  !
 ! R176  R(63,180)               1.0806         calculate D2E/DX2 analytically  !
 ! R177  R(64,66)                1.4051         calculate D2E/DX2 analytically  !
 ! R178  R(64,181)               1.0842         calculate D2E/DX2 analytically  !
 ! R179  R(65,67)                1.4062         calculate D2E/DX2 analytically  !
 ! R180  R(65,182)               1.0833         calculate D2E/DX2 analytically  !
 ! R181  R(65,317)               2.4475         calculate D2E/DX2 analytically  !
 ! R182  R(66,67)                1.4062         calculate D2E/DX2 analytically  !
 ! R183  R(66,183)               1.0841         calculate D2E/DX2 analytically  !
 ! R184  R(67,184)               1.0837         calculate D2E/DX2 analytically  !
 ! R185  R(68,69)                1.5305         calculate D2E/DX2 analytically  !
 ! R186  R(68,271)               1.0942         calculate D2E/DX2 analytically  !
 ! R187  R(68,272)               1.0937         calculate D2E/DX2 analytically  !
 ! R188  R(68,273)               1.0933         calculate D2E/DX2 analytically  !
 ! R189  R(69,70)                1.5115         calculate D2E/DX2 analytically  !
 ! R190  R(69,274)               1.0949         calculate D2E/DX2 analytically  !
 ! R191  R(69,275)               1.0962         calculate D2E/DX2 analytically  !
 ! R192  R(70,71)                1.4064         calculate D2E/DX2 analytically  !
 ! R193  R(70,72)                1.406          calculate D2E/DX2 analytically  !
 ! R194  R(71,73)                1.4061         calculate D2E/DX2 analytically  !
 ! R195  R(71,276)               1.0842         calculate D2E/DX2 analytically  !
 ! R196  R(72,74)                1.4053         calculate D2E/DX2 analytically  !
 ! R197  R(72,277)               1.0838         calculate D2E/DX2 analytically  !
 ! R198  R(73,75)                1.4069         calculate D2E/DX2 analytically  !
 ! R199  R(73,278)               1.0835         calculate D2E/DX2 analytically  !
 ! R200  R(74,75)                1.4066         calculate D2E/DX2 analytically  !
 ! R201  R(74,279)               1.0831         calculate D2E/DX2 analytically  !
 ! R202  R(75,76)                1.3649         calculate D2E/DX2 analytically  !
 ! R203  R(76,229)               2.4311         calculate D2E/DX2 analytically  !
 ! R204  R(76,280)               0.9657         calculate D2E/DX2 analytically  !
 ! R205  R(76,401)               1.9255         calculate D2E/DX2 analytically  !
 ! R206  R(76,409)               2.3514         calculate D2E/DX2 analytically  !
 ! R207  R(77,78)                1.5337         calculate D2E/DX2 analytically  !
 ! R208  R(77,281)               1.0953         calculate D2E/DX2 analytically  !
 ! R209  R(77,282)               1.0875         calculate D2E/DX2 analytically  !
 ! R210  R(77,283)               1.0909         calculate D2E/DX2 analytically  !
 ! R211  R(78,79)                1.532          calculate D2E/DX2 analytically  !
 ! R212  R(78,284)               1.0967         calculate D2E/DX2 analytically  !
 ! R213  R(78,285)               1.0969         calculate D2E/DX2 analytically  !
 ! R214  R(79,80)                1.5264         calculate D2E/DX2 analytically  !
 ! R215  R(79,81)                1.5243         calculate D2E/DX2 analytically  !
 ! R216  R(79,286)               1.0989         calculate D2E/DX2 analytically  !
 ! R217  R(80,287)               1.0942         calculate D2E/DX2 analytically  !
 ! R218  R(80,288)               1.0947         calculate D2E/DX2 analytically  !
 ! R219  R(80,289)               1.0953         calculate D2E/DX2 analytically  !
 ! R220  R(81,290)               1.0951         calculate D2E/DX2 analytically  !
 ! R221  R(81,291)               1.0911         calculate D2E/DX2 analytically  !
 ! R222  R(81,292)               1.0957         calculate D2E/DX2 analytically  !
 ! R223  R(82,83)                1.5248         calculate D2E/DX2 analytically  !
 ! R224  R(82,293)               1.0969         calculate D2E/DX2 analytically  !
 ! R225  R(82,294)               1.087          calculate D2E/DX2 analytically  !
 ! R226  R(82,295)               1.0904         calculate D2E/DX2 analytically  !
 ! R227  R(83,84)                1.8066         calculate D2E/DX2 analytically  !
 ! R228  R(83,296)               1.091          calculate D2E/DX2 analytically  !
 ! R229  R(83,297)               1.0892         calculate D2E/DX2 analytically  !
 ! R230  R(84,215)               2.9132         calculate D2E/DX2 analytically  !
 ! R231  R(84,298)               1.3476         calculate D2E/DX2 analytically  !
 ! R232  R(85,86)                1.5316         calculate D2E/DX2 analytically  !
 ! R233  R(85,299)               1.0957         calculate D2E/DX2 analytically  !
 ! R234  R(85,300)               1.0914         calculate D2E/DX2 analytically  !
 ! R235  R(85,301)               1.0879         calculate D2E/DX2 analytically  !
 ! R236  R(86,87)                1.5107         calculate D2E/DX2 analytically  !
 ! R237  R(86,302)               1.0972         calculate D2E/DX2 analytically  !
 ! R238  R(86,303)               1.0953         calculate D2E/DX2 analytically  !
 ! R239  R(87,88)                1.4056         calculate D2E/DX2 analytically  !
 ! R240  R(87,89)                1.4049         calculate D2E/DX2 analytically  !
 ! R241  R(88,90)                1.4076         calculate D2E/DX2 analytically  !
 ! R242  R(88,304)               1.0812         calculate D2E/DX2 analytically  !
 ! R243  R(89,91)                1.403          calculate D2E/DX2 analytically  !
 ! R244  R(89,305)               1.081          calculate D2E/DX2 analytically  !
 ! R245  R(90,92)                1.4071         calculate D2E/DX2 analytically  !
 ! R246  R(90,306)               1.0814         calculate D2E/DX2 analytically  !
 ! R247  R(90,338)               2.4908         calculate D2E/DX2 analytically  !
 ! R248  R(91,92)                1.4036         calculate D2E/DX2 analytically  !
 ! R249  R(91,307)               1.0789         calculate D2E/DX2 analytically  !
 ! R250  R(92,93)                1.3648         calculate D2E/DX2 analytically  !
 ! R251  R(93,308)               0.9601         calculate D2E/DX2 analytically  !
 ! R252  R(94,95)                1.5333         calculate D2E/DX2 analytically  !
 ! R253  R(94,309)               1.0942         calculate D2E/DX2 analytically  !
 ! R254  R(94,310)               1.0883         calculate D2E/DX2 analytically  !
 ! R255  R(94,311)               1.0927         calculate D2E/DX2 analytically  !
 ! R256  R(95,96)                1.533          calculate D2E/DX2 analytically  !
 ! R257  R(95,312)               1.098          calculate D2E/DX2 analytically  !
 ! R258  R(95,313)               1.0968         calculate D2E/DX2 analytically  !
 ! R259  R(96,97)                1.5243         calculate D2E/DX2 analytically  !
 ! R260  R(96,98)                1.5279         calculate D2E/DX2 analytically  !
 ! R261  R(96,314)               1.0976         calculate D2E/DX2 analytically  !
 ! R262  R(97,297)               2.811          calculate D2E/DX2 analytically  !
 ! R263  R(97,315)               1.0962         calculate D2E/DX2 analytically  !
 ! R264  R(97,316)               1.089          calculate D2E/DX2 analytically  !
 ! R265  R(97,317)               1.0872         calculate D2E/DX2 analytically  !
 ! R266  R(98,318)               1.0925         calculate D2E/DX2 analytically  !
 ! R267  R(98,319)               1.0964         calculate D2E/DX2 analytically  !
 ! R268  R(98,320)               1.086          calculate D2E/DX2 analytically  !
 ! R269  R(99,100)               1.5303         calculate D2E/DX2 analytically  !
 ! R270  R(99,321)               1.0927         calculate D2E/DX2 analytically  !
 ! R271  R(99,322)               1.0884         calculate D2E/DX2 analytically  !
 ! R272  R(99,323)               1.0937         calculate D2E/DX2 analytically  !
 ! R273  R(100,101)              1.5348         calculate D2E/DX2 analytically  !
 ! R274  R(100,102)              1.4281         calculate D2E/DX2 analytically  !
 ! R275  R(100,324)              1.0983         calculate D2E/DX2 analytically  !
 ! R276  R(101,325)              1.0943         calculate D2E/DX2 analytically  !
 ! R277  R(101,326)              1.0957         calculate D2E/DX2 analytically  !
 ! R278  R(101,327)              1.0934         calculate D2E/DX2 analytically  !
 ! R279  R(101,360)             23.1309         calculate D2E/DX2 analytically  !
 ! R280  R(101,366)             23.1064         calculate D2E/DX2 analytically  !
 ! R281  R(101,427)             23.29           calculate D2E/DX2 analytically  !
 ! R282  R(102,300)              2.55           calculate D2E/DX2 analytically  !
 ! R283  R(102,328)              0.9614         calculate D2E/DX2 analytically  !
 ! R284  R(103,104)              1.534          calculate D2E/DX2 analytically  !
 ! R285  R(103,329)              1.0912         calculate D2E/DX2 analytically  !
 ! R286  R(103,330)              1.096          calculate D2E/DX2 analytically  !
 ! R287  R(103,331)              1.0902         calculate D2E/DX2 analytically  !
 ! R288  R(104,105)              1.5118         calculate D2E/DX2 analytically  !
 ! R289  R(104,106)              1.5287         calculate D2E/DX2 analytically  !
 ! R290  R(104,332)              1.1002         calculate D2E/DX2 analytically  !
 ! R291  R(105,333)              1.0923         calculate D2E/DX2 analytically  !
 ! R292  R(105,334)              1.0949         calculate D2E/DX2 analytically  !
 ! R293  R(105,335)              1.0895         calculate D2E/DX2 analytically  !
 ! R294  R(106,336)              1.0938         calculate D2E/DX2 analytically  !
 ! R295  R(106,337)              1.0965         calculate D2E/DX2 analytically  !
 ! R296  R(106,338)              1.0866         calculate D2E/DX2 analytically  !
 ! R297  R(107,108)              1.54           calculate D2E/DX2 analytically  !
 ! R298  R(107,339)              1.0955         calculate D2E/DX2 analytically  !
 ! R299  R(107,340)              1.0935         calculate D2E/DX2 analytically  !
 ! R300  R(107,341)              1.0931         calculate D2E/DX2 analytically  !
 ! R301  R(107,345)              2.7942         calculate D2E/DX2 analytically  !
 ! R302  R(108,342)              1.0936         calculate D2E/DX2 analytically  !
 ! R303  R(108,343)              1.0843         calculate D2E/DX2 analytically  !
 ! R304  R(108,344)              1.0936         calculate D2E/DX2 analytically  !
 ! R305  R(109,110)              1.5487         calculate D2E/DX2 analytically  !
 ! R306  R(109,345)              1.0893         calculate D2E/DX2 analytically  !
 ! R307  R(109,346)              1.0955         calculate D2E/DX2 analytically  !
 ! R308  R(109,347)              1.0952         calculate D2E/DX2 analytically  !
 ! R309  R(110,111)              1.5284         calculate D2E/DX2 analytically  !
 ! R310  R(110,112)              1.53           calculate D2E/DX2 analytically  !
 ! R311  R(110,348)              1.0981         calculate D2E/DX2 analytically  !
 ! R312  R(111,349)              1.0937         calculate D2E/DX2 analytically  !
 ! R313  R(111,350)              1.0962         calculate D2E/DX2 analytically  !
 ! R314  R(111,351)              1.0957         calculate D2E/DX2 analytically  !
 ! R315  R(112,352)              1.0928         calculate D2E/DX2 analytically  !
 ! R316  R(112,353)              1.0943         calculate D2E/DX2 analytically  !
 ! R317  R(112,354)              1.093          calculate D2E/DX2 analytically  !
 ! R318  R(113,130)              1.3906         calculate D2E/DX2 analytically  !
 ! R319  R(113,133)              1.3987         calculate D2E/DX2 analytically  !
 ! R320  R(113,355)              1.079          calculate D2E/DX2 analytically  !
 ! R321  R(114,131)              1.3931         calculate D2E/DX2 analytically  !
 ! R322  R(114,133)              1.3965         calculate D2E/DX2 analytically  !
 ! R323  R(114,356)              1.0863         calculate D2E/DX2 analytically  !
 ! R324  R(115,128)              1.3959         calculate D2E/DX2 analytically  !
 ! R325  R(115,134)              1.3929         calculate D2E/DX2 analytically  !
 ! R326  R(115,214)              2.2489         calculate D2E/DX2 analytically  !
 ! R327  R(115,305)              2.5895         calculate D2E/DX2 analytically  !
 ! R328  R(115,357)              1.0841         calculate D2E/DX2 analytically  !
 ! R329  R(116,129)              1.3858         calculate D2E/DX2 analytically  !
 ! R330  R(116,134)              1.4019         calculate D2E/DX2 analytically  !
 ! R331  R(116,307)              2.5972         calculate D2E/DX2 analytically  !
 ! R332  R(116,358)              1.0849         calculate D2E/DX2 analytically  !
 ! R333  R(117,123)              1.3931         calculate D2E/DX2 analytically  !
 ! R334  R(117,135)              1.3986         calculate D2E/DX2 analytically  !
 ! R335  R(117,359)              1.0792         calculate D2E/DX2 analytically  !
 ! R336  R(118,124)              1.3943         calculate D2E/DX2 analytically  !
 ! R337  R(118,135)              1.3964         calculate D2E/DX2 analytically  !
 ! R338  R(118,325)             23.3643         calculate D2E/DX2 analytically  !
 ! R339  R(118,360)              1.0862         calculate D2E/DX2 analytically  !
 ! R340  R(119,120)              1.512          calculate D2E/DX2 analytically  !
 ! R341  R(119,121)              1.3989         calculate D2E/DX2 analytically  !
 ! R342  R(119,122)              1.3938         calculate D2E/DX2 analytically  !
 ! R343  R(120,132)              1.5467         calculate D2E/DX2 analytically  !
 ! R344  R(120,361)              1.0958         calculate D2E/DX2 analytically  !
 ! R345  R(120,362)              1.0958         calculate D2E/DX2 analytically  !
 ! R346  R(121,144)              1.3889         calculate D2E/DX2 analytically  !
 ! R347  R(121,363)              1.0797         calculate D2E/DX2 analytically  !
 ! R348  R(122,145)              1.3953         calculate D2E/DX2 analytically  !
 ! R349  R(122,364)              1.0863         calculate D2E/DX2 analytically  !
 ! R350  R(123,150)              1.4025         calculate D2E/DX2 analytically  !
 ! R351  R(123,365)              1.0861         calculate D2E/DX2 analytically  !
 ! R352  R(124,150)              1.4017         calculate D2E/DX2 analytically  !
 ! R353  R(124,325)             23.3639         calculate D2E/DX2 analytically  !
 ! R354  R(124,366)              1.0865         calculate D2E/DX2 analytically  !
 ! R355  R(125,133)              1.5122         calculate D2E/DX2 analytically  !
 ! R356  R(125,138)              1.5467         calculate D2E/DX2 analytically  !
 ! R357  R(125,367)              1.0965         calculate D2E/DX2 analytically  !
 ! R358  R(125,368)              1.0945         calculate D2E/DX2 analytically  !
 ! R359  R(126,134)              1.5068         calculate D2E/DX2 analytically  !
 ! R360  R(126,136)              1.5389         calculate D2E/DX2 analytically  !
 ! R361  R(126,369)              1.097          calculate D2E/DX2 analytically  !
 ! R362  R(126,370)              1.0944         calculate D2E/DX2 analytically  !
 ! R363  R(127,135)              1.513          calculate D2E/DX2 analytically  !
 ! R364  R(127,137)              1.5457         calculate D2E/DX2 analytically  !
 ! R365  R(127,371)              1.0957         calculate D2E/DX2 analytically  !
 ! R366  R(127,372)              1.0936         calculate D2E/DX2 analytically  !
 ! R367  R(128,139)              1.3932         calculate D2E/DX2 analytically  !
 ! R368  R(128,214)              2.4134         calculate D2E/DX2 analytically  !
 ! R369  R(128,373)              1.086          calculate D2E/DX2 analytically  !
 ! R370  R(129,139)              1.4049         calculate D2E/DX2 analytically  !
 ! R371  R(129,374)              1.0828         calculate D2E/DX2 analytically  !
 ! R372  R(130,140)              1.405          calculate D2E/DX2 analytically  !
 ! R373  R(130,375)              1.0851         calculate D2E/DX2 analytically  !
 ! R374  R(131,140)              1.4027         calculate D2E/DX2 analytically  !
 ! R375  R(131,376)              1.0864         calculate D2E/DX2 analytically  !
 ! R376  R(132,160)              1.5097         calculate D2E/DX2 analytically  !
 ! R377  R(132,377)              1.0888         calculate D2E/DX2 analytically  !
 ! R378  R(132,378)              1.0982         calculate D2E/DX2 analytically  !
 ! R379  R(134,307)              2.5854         calculate D2E/DX2 analytically  !
 ! R380  R(136,159)              1.5144         calculate D2E/DX2 analytically  !
 ! R381  R(136,343)              2.7537         calculate D2E/DX2 analytically  !
 ! R382  R(136,379)              1.0947         calculate D2E/DX2 analytically  !
 ! R383  R(136,380)              1.0907         calculate D2E/DX2 analytically  !
 ! R384  R(137,157)              1.5106         calculate D2E/DX2 analytically  !
 ! R385  R(137,381)              1.0892         calculate D2E/DX2 analytically  !
 ! R386  R(137,382)              1.0922         calculate D2E/DX2 analytically  !
 ! R387  R(138,158)              1.5104         calculate D2E/DX2 analytically  !
 ! R388  R(138,383)              1.0891         calculate D2E/DX2 analytically  !
 ! R389  R(138,384)              1.0935         calculate D2E/DX2 analytically  !
 ! R390  R(139,320)              2.5421         calculate D2E/DX2 analytically  !
 ! R391  R(139,402)              1.9744         calculate D2E/DX2 analytically  !
 ! R392  R(140,412)              1.8959         calculate D2E/DX2 analytically  !
 ! R393  R(141,165)              1.5396         calculate D2E/DX2 analytically  !
 ! R394  R(141,385)              1.0935         calculate D2E/DX2 analytically  !
 ! R395  R(141,386)              1.0934         calculate D2E/DX2 analytically  !
 ! R396  R(141,387)              1.0935         calculate D2E/DX2 analytically  !
 ! R397  R(142,165)              1.5463         calculate D2E/DX2 analytically  !
 ! R398  R(142,388)              1.0922         calculate D2E/DX2 analytically  !
 ! R399  R(142,389)              1.0945         calculate D2E/DX2 analytically  !
 ! R400  R(142,390)              1.0935         calculate D2E/DX2 analytically  !
 ! R401  R(143,165)              1.5463         calculate D2E/DX2 analytically  !
 ! R402  R(143,391)              1.0922         calculate D2E/DX2 analytically  !
 ! R403  R(143,392)              1.0933         calculate D2E/DX2 analytically  !
 ! R404  R(143,393)              1.0946         calculate D2E/DX2 analytically  !
 ! R405  R(144,146)              1.404          calculate D2E/DX2 analytically  !
 ! R406  R(144,394)              1.0839         calculate D2E/DX2 analytically  !
 ! R407  R(145,146)              1.3978         calculate D2E/DX2 analytically  !
 ! R408  R(145,395)              1.0822         calculate D2E/DX2 analytically  !
 ! R409  R(146,165)              1.54           calculate D2E/DX2 analytically  !
 ! R410  R(147,402)              1.9626         calculate D2E/DX2 analytically  !
 ! R411  R(147,409)              1.0877         calculate D2E/DX2 analytically  !
 ! R412  R(147,410)              1.0859         calculate D2E/DX2 analytically  !
 ! R413  R(147,411)              1.0915         calculate D2E/DX2 analytically  !
 ! R414  R(148,220)              2.9253         calculate D2E/DX2 analytically  !
 ! R415  R(148,402)              1.9819         calculate D2E/DX2 analytically  !
 ! R416  R(148,406)              1.0911         calculate D2E/DX2 analytically  !
 ! R417  R(148,407)              1.0902         calculate D2E/DX2 analytically  !
 ! R418  R(148,408)              1.0868         calculate D2E/DX2 analytically  !
 ! R419  R(149,402)              1.9719         calculate D2E/DX2 analytically  !
 ! R420  R(149,403)              1.0854         calculate D2E/DX2 analytically  !
 ! R421  R(149,404)              1.0875         calculate D2E/DX2 analytically  !
 ! R422  R(149,405)              1.0927         calculate D2E/DX2 analytically  !
 ! R423  R(150,431)              2.1539         calculate D2E/DX2 analytically  !
 ! R424  R(151,412)              1.8885         calculate D2E/DX2 analytically  !
 ! R425  R(151,419)              1.0939         calculate D2E/DX2 analytically  !
 ! R426  R(151,420)              1.0939         calculate D2E/DX2 analytically  !
 ! R427  R(151,421)              1.0944         calculate D2E/DX2 analytically  !
 ! R428  R(152,242)             26.8104         calculate D2E/DX2 analytically  !
 ! R429  R(152,412)              1.8904         calculate D2E/DX2 analytically  !
 ! R430  R(152,416)              1.0938         calculate D2E/DX2 analytically  !
 ! R431  R(152,417)              1.0946         calculate D2E/DX2 analytically  !
 ! R432  R(152,418)              1.094          calculate D2E/DX2 analytically  !
 ! R433  R(153,412)              1.8904         calculate D2E/DX2 analytically  !
 ! R434  R(153,413)              1.094          calculate D2E/DX2 analytically  !
 ! R435  R(153,414)              1.0946         calculate D2E/DX2 analytically  !
 ! R436  R(153,415)              1.0938         calculate D2E/DX2 analytically  !
 ! R437  R(154,422)              1.092          calculate D2E/DX2 analytically  !
 ! R438  R(154,423)              1.0922         calculate D2E/DX2 analytically  !
 ! R439  R(154,424)              1.0917         calculate D2E/DX2 analytically  !
 ! R440  R(154,431)              2.1532         calculate D2E/DX2 analytically  !
 ! R441  R(155,428)              1.0921         calculate D2E/DX2 analytically  !
 ! R442  R(155,429)              1.0921         calculate D2E/DX2 analytically  !
 ! R443  R(155,430)              1.0921         calculate D2E/DX2 analytically  !
 ! R444  R(155,431)              2.1521         calculate D2E/DX2 analytically  !
 ! R445  R(156,425)              1.0917         calculate D2E/DX2 analytically  !
 ! R446  R(156,426)              1.0922         calculate D2E/DX2 analytically  !
 ! R447  R(156,427)              1.092          calculate D2E/DX2 analytically  !
 ! R448  R(156,431)              2.1528         calculate D2E/DX2 analytically  !
 ! R449  R(157,161)              1.2039         calculate D2E/DX2 analytically  !
 ! R450  R(157,396)              1.1143         calculate D2E/DX2 analytically  !
 ! R451  R(158,163)              1.2032         calculate D2E/DX2 analytically  !
 ! R452  R(158,397)              1.1151         calculate D2E/DX2 analytically  !
 ! R453  R(159,164)              1.2136         calculate D2E/DX2 analytically  !
 ! R454  R(159,343)              2.6161         calculate D2E/DX2 analytically  !
 ! R455  R(159,398)              1.0938         calculate D2E/DX2 analytically  !
 ! R456  R(160,162)              1.2044         calculate D2E/DX2 analytically  !
 ! R457  R(160,234)             25.3403         calculate D2E/DX2 analytically  !
 ! R458  R(160,399)              1.1146         calculate D2E/DX2 analytically  !
 ! R459  R(162,232)             25.3472         calculate D2E/DX2 analytically  !
 ! R460  R(162,234)             24.3701         calculate D2E/DX2 analytically  !
 ! R461  R(164,197)              2.4083         calculate D2E/DX2 analytically  !
 ! R462  R(164,331)              2.2416         calculate D2E/DX2 analytically  !
 ! R463  R(164,343)              2.1333         calculate D2E/DX2 analytically  !
 ! R464  R(171,235)              1.8456         calculate D2E/DX2 analytically  !
 ! R465  R(187,400)              0.9663         calculate D2E/DX2 analytically  !
 ! R466  R(188,200)              2.0667         calculate D2E/DX2 analytically  !
 ! R467  R(208,358)              2.1354         calculate D2E/DX2 analytically  !
 ! R468  R(250,258)              1.5598         calculate D2E/DX2 analytically  !
 ! R469  R(282,294)              1.8081         calculate D2E/DX2 analytically  !
 ! R470  R(301,310)              1.8494         calculate D2E/DX2 analytically  !
 ! R471  R(322,329)              1.9849         calculate D2E/DX2 analytically  !
 ! A1    A(2,1,188)            110.9877         calculate D2E/DX2 analytically  !
 ! A2    A(2,1,189)            111.6698         calculate D2E/DX2 analytically  !
 ! A3    A(2,1,190)            112.1182         calculate D2E/DX2 analytically  !
 ! A4    A(188,1,189)          107.4309         calculate D2E/DX2 analytically  !
 ! A5    A(188,1,190)          107.5056         calculate D2E/DX2 analytically  !
 ! A6    A(189,1,190)          106.8744         calculate D2E/DX2 analytically  !
 ! A7    A(1,2,3)              109.1943         calculate D2E/DX2 analytically  !
 ! A8    A(1,2,191)            110.7041         calculate D2E/DX2 analytically  !
 ! A9    A(1,2,192)            110.1425         calculate D2E/DX2 analytically  !
 ! A10   A(3,2,191)            110.1601         calculate D2E/DX2 analytically  !
 ! A11   A(3,2,192)            109.4242         calculate D2E/DX2 analytically  !
 ! A12   A(191,2,192)          107.191          calculate D2E/DX2 analytically  !
 ! A13   A(2,3,4)              111.8153         calculate D2E/DX2 analytically  !
 ! A14   A(2,3,5)              111.6157         calculate D2E/DX2 analytically  !
 ! A15   A(2,3,193)            107.1827         calculate D2E/DX2 analytically  !
 ! A16   A(4,3,5)              107.9676         calculate D2E/DX2 analytically  !
 ! A17   A(4,3,193)            108.3669         calculate D2E/DX2 analytically  !
 ! A18   A(5,3,193)            109.843          calculate D2E/DX2 analytically  !
 ! A19   A(3,4,194)            110.5557         calculate D2E/DX2 analytically  !
 ! A20   A(3,4,195)            110.4079         calculate D2E/DX2 analytically  !
 ! A21   A(3,4,196)            113.7066         calculate D2E/DX2 analytically  !
 ! A22   A(194,4,195)          107.2317         calculate D2E/DX2 analytically  !
 ! A23   A(194,4,196)          107.2942         calculate D2E/DX2 analytically  !
 ! A24   A(195,4,196)          107.369          calculate D2E/DX2 analytically  !
 ! A25   A(3,5,197)            110.9204         calculate D2E/DX2 analytically  !
 ! A26   A(3,5,198)            110.5276         calculate D2E/DX2 analytically  !
 ! A27   A(3,5,199)            113.1076         calculate D2E/DX2 analytically  !
 ! A28   A(197,5,198)          106.2291         calculate D2E/DX2 analytically  !
 ! A29   A(197,5,199)          106.5717         calculate D2E/DX2 analytically  !
 ! A30   A(198,5,199)          109.1827         calculate D2E/DX2 analytically  !
 ! A31   A(7,6,200)            110.3888         calculate D2E/DX2 analytically  !
 ! A32   A(7,6,201)            110.4787         calculate D2E/DX2 analytically  !
 ! A33   A(7,6,202)            112.1111         calculate D2E/DX2 analytically  !
 ! A34   A(200,6,201)          107.7649         calculate D2E/DX2 analytically  !
 ! A35   A(200,6,202)          108.0496         calculate D2E/DX2 analytically  !
 ! A36   A(201,6,202)          107.8988         calculate D2E/DX2 analytically  !
 ! A37   A(6,7,8)              112.8692         calculate D2E/DX2 analytically  !
 ! A38   A(6,7,9)              109.0455         calculate D2E/DX2 analytically  !
 ! A39   A(6,7,203)            108.4092         calculate D2E/DX2 analytically  !
 ! A40   A(8,7,9)              108.4009         calculate D2E/DX2 analytically  !
 ! A41   A(8,7,203)            108.8461         calculate D2E/DX2 analytically  !
 ! A42   A(9,7,203)            109.2188         calculate D2E/DX2 analytically  !
 ! A43   A(7,8,204)            112.1531         calculate D2E/DX2 analytically  !
 ! A44   A(7,8,205)            110.4158         calculate D2E/DX2 analytically  !
 ! A45   A(7,8,206)            111.2968         calculate D2E/DX2 analytically  !
 ! A46   A(204,8,205)          107.6014         calculate D2E/DX2 analytically  !
 ! A47   A(204,8,206)          107.7513         calculate D2E/DX2 analytically  !
 ! A48   A(205,8,206)          107.4206         calculate D2E/DX2 analytically  !
 ! A49   A(7,9,207)            112.9764         calculate D2E/DX2 analytically  !
 ! A50   A(7,9,208)            110.7051         calculate D2E/DX2 analytically  !
 ! A51   A(7,9,209)            111.8982         calculate D2E/DX2 analytically  !
 ! A52   A(207,9,208)          106.616          calculate D2E/DX2 analytically  !
 ! A53   A(207,9,209)          107.2375         calculate D2E/DX2 analytically  !
 ! A54   A(208,9,209)          107.0743         calculate D2E/DX2 analytically  !
 ! A55   A(11,10,210)          111.7202         calculate D2E/DX2 analytically  !
 ! A56   A(11,10,211)          110.3025         calculate D2E/DX2 analytically  !
 ! A57   A(11,10,212)          111.2046         calculate D2E/DX2 analytically  !
 ! A58   A(210,10,211)         107.8802         calculate D2E/DX2 analytically  !
 ! A59   A(210,10,212)         107.9705         calculate D2E/DX2 analytically  !
 ! A60   A(211,10,212)         107.6023         calculate D2E/DX2 analytically  !
 ! A61   A(10,11,12)           111.9974         calculate D2E/DX2 analytically  !
 ! A62   A(10,11,13)           110.3433         calculate D2E/DX2 analytically  !
 ! A63   A(10,11,213)          108.6951         calculate D2E/DX2 analytically  !
 ! A64   A(12,11,13)           108.2582         calculate D2E/DX2 analytically  !
 ! A65   A(12,11,213)          108.8625         calculate D2E/DX2 analytically  !
 ! A66   A(13,11,213)          108.6179         calculate D2E/DX2 analytically  !
 ! A67   A(11,12,214)          111.4154         calculate D2E/DX2 analytically  !
 ! A68   A(11,12,215)          109.7157         calculate D2E/DX2 analytically  !
 ! A69   A(11,12,216)          111.1543         calculate D2E/DX2 analytically  !
 ! A70   A(214,12,215)         107.9128         calculate D2E/DX2 analytically  !
 ! A71   A(214,12,216)         108.0194         calculate D2E/DX2 analytically  !
 ! A72   A(215,12,216)         108.5161         calculate D2E/DX2 analytically  !
 ! A73   A(11,13,217)          111.3351         calculate D2E/DX2 analytically  !
 ! A74   A(11,13,218)          110.4578         calculate D2E/DX2 analytically  !
 ! A75   A(11,13,219)          111.6971         calculate D2E/DX2 analytically  !
 ! A76   A(217,13,218)         107.7489         calculate D2E/DX2 analytically  !
 ! A77   A(217,13,219)         107.835          calculate D2E/DX2 analytically  !
 ! A78   A(218,13,219)         107.594          calculate D2E/DX2 analytically  !
 ! A79   A(15,14,210)          129.433          calculate D2E/DX2 analytically  !
 ! A80   A(15,14,220)          111.0634         calculate D2E/DX2 analytically  !
 ! A81   A(15,14,221)          110.9972         calculate D2E/DX2 analytically  !
 ! A82   A(15,14,222)          111.0285         calculate D2E/DX2 analytically  !
 ! A83   A(210,14,220)          57.7937         calculate D2E/DX2 analytically  !
 ! A84   A(210,14,221)          50.4592         calculate D2E/DX2 analytically  !
 ! A85   A(210,14,222)         119.3682         calculate D2E/DX2 analytically  !
 ! A86   A(220,14,221)         108.2123         calculate D2E/DX2 analytically  !
 ! A87   A(220,14,222)         107.7423         calculate D2E/DX2 analytically  !
 ! A88   A(221,14,222)         107.6511         calculate D2E/DX2 analytically  !
 ! A89   A(14,15,223)          110.8569         calculate D2E/DX2 analytically  !
 ! A90   A(14,15,224)          111.1956         calculate D2E/DX2 analytically  !
 ! A91   A(14,15,225)          111.1417         calculate D2E/DX2 analytically  !
 ! A92   A(223,15,224)         108.1231         calculate D2E/DX2 analytically  !
 ! A93   A(223,15,225)         107.7069         calculate D2E/DX2 analytically  !
 ! A94   A(224,15,225)         107.6652         calculate D2E/DX2 analytically  !
 ! A95   A(17,16,226)          110.1722         calculate D2E/DX2 analytically  !
 ! A96   A(17,16,227)          111.2382         calculate D2E/DX2 analytically  !
 ! A97   A(17,16,228)          110.8191         calculate D2E/DX2 analytically  !
 ! A98   A(226,16,227)         108.2465         calculate D2E/DX2 analytically  !
 ! A99   A(226,16,228)         108.4025         calculate D2E/DX2 analytically  !
 ! A100  A(227,16,228)         107.8619         calculate D2E/DX2 analytically  !
 ! A101  A(16,17,18)           112.1862         calculate D2E/DX2 analytically  !
 ! A102  A(16,17,229)          110.4251         calculate D2E/DX2 analytically  !
 ! A103  A(16,17,230)          109.4864         calculate D2E/DX2 analytically  !
 ! A104  A(18,17,229)          111.2631         calculate D2E/DX2 analytically  !
 ! A105  A(18,17,230)          105.813          calculate D2E/DX2 analytically  !
 ! A106  A(229,17,230)         107.4436         calculate D2E/DX2 analytically  !
 ! A107  A(17,18,19)           117.1762         calculate D2E/DX2 analytically  !
 ! A108  A(17,18,20)           121.0138         calculate D2E/DX2 analytically  !
 ! A109  A(19,18,20)           121.8073         calculate D2E/DX2 analytically  !
 ! A110  A(18,19,231)          116.5925         calculate D2E/DX2 analytically  !
 ! A111  A(18,19,401)          121.4195         calculate D2E/DX2 analytically  !
 ! A112  A(231,19,401)         119.4649         calculate D2E/DX2 analytically  !
 ! A113  A(22,21,162)          135.4339         calculate D2E/DX2 analytically  !
 ! A114  A(22,21,232)          111.2046         calculate D2E/DX2 analytically  !
 ! A115  A(22,21,233)          112.3487         calculate D2E/DX2 analytically  !
 ! A116  A(22,21,234)          110.5568         calculate D2E/DX2 analytically  !
 ! A117  A(162,21,233)          97.307          calculate D2E/DX2 analytically  !
 ! A118  A(232,21,233)         108.0305         calculate D2E/DX2 analytically  !
 ! A119  A(232,21,234)         107.8447         calculate D2E/DX2 analytically  !
 ! A120  A(233,21,234)         106.6375         calculate D2E/DX2 analytically  !
 ! A121  A(21,22,23)           112.6228         calculate D2E/DX2 analytically  !
 ! A122  A(21,22,235)          109.2056         calculate D2E/DX2 analytically  !
 ! A123  A(21,22,236)          108.9536         calculate D2E/DX2 analytically  !
 ! A124  A(23,22,235)          111.6135         calculate D2E/DX2 analytically  !
 ! A125  A(23,22,236)          108.7327         calculate D2E/DX2 analytically  !
 ! A126  A(235,22,236)         105.4302         calculate D2E/DX2 analytically  !
 ! A127  A(22,23,24)           118.7174         calculate D2E/DX2 analytically  !
 ! A128  A(22,23,25)           121.1896         calculate D2E/DX2 analytically  !
 ! A129  A(24,23,25)           120.0337         calculate D2E/DX2 analytically  !
 ! A130  A(23,24,26)           119.6044         calculate D2E/DX2 analytically  !
 ! A131  A(23,24,237)          121.03           calculate D2E/DX2 analytically  !
 ! A132  A(26,24,237)          119.0596         calculate D2E/DX2 analytically  !
 ! A133  A(23,25,27)           119.9208         calculate D2E/DX2 analytically  !
 ! A134  A(23,25,238)          120.075          calculate D2E/DX2 analytically  !
 ! A135  A(27,25,238)          119.9779         calculate D2E/DX2 analytically  !
 ! A136  A(24,26,28)           120.8154         calculate D2E/DX2 analytically  !
 ! A137  A(24,26,239)          121.5985         calculate D2E/DX2 analytically  !
 ! A138  A(24,26,262)          110.9869         calculate D2E/DX2 analytically  !
 ! A139  A(28,26,239)          117.4928         calculate D2E/DX2 analytically  !
 ! A140  A(28,26,262)           85.558          calculate D2E/DX2 analytically  !
 ! A141  A(239,26,262)          75.9297         calculate D2E/DX2 analytically  !
 ! A142  A(25,27,28)           119.7543         calculate D2E/DX2 analytically  !
 ! A143  A(25,27,240)          119.5301         calculate D2E/DX2 analytically  !
 ! A144  A(28,27,240)          120.7028         calculate D2E/DX2 analytically  !
 ! A145  A(26,28,27)           119.5626         calculate D2E/DX2 analytically  !
 ! A146  A(26,28,29)           118.6819         calculate D2E/DX2 analytically  !
 ! A147  A(27,28,29)           121.7491         calculate D2E/DX2 analytically  !
 ! A148  A(28,29,241)          111.1084         calculate D2E/DX2 analytically  !
 ! A149  A(28,29,403)           96.2919         calculate D2E/DX2 analytically  !
 ! A150  A(241,29,403)          72.4775         calculate D2E/DX2 analytically  !
 ! A151  A(31,30,242)          111.5996         calculate D2E/DX2 analytically  !
 ! A152  A(31,30,243)          110.8948         calculate D2E/DX2 analytically  !
 ! A153  A(31,30,244)          110.8953         calculate D2E/DX2 analytically  !
 ! A154  A(31,30,416)          105.1682         calculate D2E/DX2 analytically  !
 ! A155  A(31,30,417)          105.7684         calculate D2E/DX2 analytically  !
 ! A156  A(242,30,243)         107.9797         calculate D2E/DX2 analytically  !
 ! A157  A(242,30,244)         108.0006         calculate D2E/DX2 analytically  !
 ! A158  A(242,30,416)          25.8421         calculate D2E/DX2 analytically  !
 ! A159  A(242,30,417)          29.1722         calculate D2E/DX2 analytically  !
 ! A160  A(243,30,244)         107.3014         calculate D2E/DX2 analytically  !
 ! A161  A(243,30,416)          88.2695         calculate D2E/DX2 analytically  !
 ! A162  A(243,30,417)          84.6219         calculate D2E/DX2 analytically  !
 ! A163  A(244,30,416)         131.4396         calculate D2E/DX2 analytically  !
 ! A164  A(244,30,417)         133.3956         calculate D2E/DX2 analytically  !
 ! A165  A(30,31,32)           110.9248         calculate D2E/DX2 analytically  !
 ! A166  A(30,31,245)          109.1824         calculate D2E/DX2 analytically  !
 ! A167  A(30,31,246)          109.2664         calculate D2E/DX2 analytically  !
 ! A168  A(32,31,245)          110.5647         calculate D2E/DX2 analytically  !
 ! A169  A(32,31,246)          110.5266         calculate D2E/DX2 analytically  !
 ! A170  A(245,31,246)         106.2539         calculate D2E/DX2 analytically  !
 ! A171  A(31,32,33)           119.9205         calculate D2E/DX2 analytically  !
 ! A172  A(31,32,34)           119.3801         calculate D2E/DX2 analytically  !
 ! A173  A(33,32,34)           120.4596         calculate D2E/DX2 analytically  !
 ! A174  A(32,33,35)           119.6838         calculate D2E/DX2 analytically  !
 ! A175  A(32,33,247)          119.6789         calculate D2E/DX2 analytically  !
 ! A176  A(35,33,247)          120.2883         calculate D2E/DX2 analytically  !
 ! A177  A(32,34,36)           118.6669         calculate D2E/DX2 analytically  !
 ! A178  A(32,34,248)          120.1232         calculate D2E/DX2 analytically  !
 ! A179  A(32,34,335)           92.2879         calculate D2E/DX2 analytically  !
 ! A180  A(36,34,248)          120.8622         calculate D2E/DX2 analytically  !
 ! A181  A(36,34,335)           90.3186         calculate D2E/DX2 analytically  !
 ! A182  A(248,34,335)          93.2516         calculate D2E/DX2 analytically  !
 ! A183  A(33,35,37)           119.6368         calculate D2E/DX2 analytically  !
 ! A184  A(33,35,198)          139.6183         calculate D2E/DX2 analytically  !
 ! A185  A(33,35,249)          119.082          calculate D2E/DX2 analytically  !
 ! A186  A(37,35,198)           84.6455         calculate D2E/DX2 analytically  !
 ! A187  A(37,35,249)          121.1985         calculate D2E/DX2 analytically  !
 ! A188  A(198,35,249)          51.1842         calculate D2E/DX2 analytically  !
 ! A189  A(34,36,37)           121.0916         calculate D2E/DX2 analytically  !
 ! A190  A(34,36,250)          123.3519         calculate D2E/DX2 analytically  !
 ! A191  A(37,36,250)          114.6786         calculate D2E/DX2 analytically  !
 ! A192  A(35,37,36)           119.5092         calculate D2E/DX2 analytically  !
 ! A193  A(35,37,199)          102.8104         calculate D2E/DX2 analytically  !
 ! A194  A(35,37,251)          121.8698         calculate D2E/DX2 analytically  !
 ! A195  A(36,37,199)          115.6762         calculate D2E/DX2 analytically  !
 ! A196  A(36,37,251)          118.6108         calculate D2E/DX2 analytically  !
 ! A197  A(199,37,251)          50.7125         calculate D2E/DX2 analytically  !
 ! A198  A(39,38,252)          111.1409         calculate D2E/DX2 analytically  !
 ! A199  A(39,38,253)          111.3788         calculate D2E/DX2 analytically  !
 ! A200  A(39,38,254)          109.1838         calculate D2E/DX2 analytically  !
 ! A201  A(252,38,253)         107.3964         calculate D2E/DX2 analytically  !
 ! A202  A(252,38,254)         108.7552         calculate D2E/DX2 analytically  !
 ! A203  A(253,38,254)         108.9176         calculate D2E/DX2 analytically  !
 ! A204  A(38,39,40)           112.3041         calculate D2E/DX2 analytically  !
 ! A205  A(38,39,255)          109.7266         calculate D2E/DX2 analytically  !
 ! A206  A(38,39,256)          107.2841         calculate D2E/DX2 analytically  !
 ! A207  A(38,39,308)          144.852          calculate D2E/DX2 analytically  !
 ! A208  A(40,39,255)          109.1574         calculate D2E/DX2 analytically  !
 ! A209  A(40,39,256)          110.9813         calculate D2E/DX2 analytically  !
 ! A210  A(255,39,256)         107.2495         calculate D2E/DX2 analytically  !
 ! A211  A(255,39,308)         103.5386         calculate D2E/DX2 analytically  !
 ! A212  A(256,39,308)          50.3655         calculate D2E/DX2 analytically  !
 ! A213  A(39,40,41)           114.3666         calculate D2E/DX2 analytically  !
 ! A214  A(39,40,257)          110.3449         calculate D2E/DX2 analytically  !
 ! A215  A(39,40,258)          106.3128         calculate D2E/DX2 analytically  !
 ! A216  A(41,40,257)          105.9977         calculate D2E/DX2 analytically  !
 ! A217  A(41,40,258)          117.2369         calculate D2E/DX2 analytically  !
 ! A218  A(41,40,308)           80.9578         calculate D2E/DX2 analytically  !
 ! A219  A(257,40,258)         101.7998         calculate D2E/DX2 analytically  !
 ! A220  A(257,40,308)          55.8999         calculate D2E/DX2 analytically  !
 ! A221  A(258,40,308)         155.8872         calculate D2E/DX2 analytically  !
 ! A222  A(40,41,42)           116.9913         calculate D2E/DX2 analytically  !
 ! A223  A(40,41,43)           117.8756         calculate D2E/DX2 analytically  !
 ! A224  A(42,41,43)           124.8535         calculate D2E/DX2 analytically  !
 ! A225  A(45,44,259)          110.1803         calculate D2E/DX2 analytically  !
 ! A226  A(45,44,260)          110.7222         calculate D2E/DX2 analytically  !
 ! A227  A(45,44,261)          109.7595         calculate D2E/DX2 analytically  !
 ! A228  A(259,44,260)         108.4875         calculate D2E/DX2 analytically  !
 ! A229  A(259,44,261)         108.9213         calculate D2E/DX2 analytically  !
 ! A230  A(260,44,261)         108.7266         calculate D2E/DX2 analytically  !
 ! A231  A(44,45,46)           111.739          calculate D2E/DX2 analytically  !
 ! A232  A(44,45,47)           111.3952         calculate D2E/DX2 analytically  !
 ! A233  A(44,45,262)          106.5126         calculate D2E/DX2 analytically  !
 ! A234  A(46,45,47)           108.0334         calculate D2E/DX2 analytically  !
 ! A235  A(46,45,262)          110.0939         calculate D2E/DX2 analytically  !
 ! A236  A(47,45,262)          109.0441         calculate D2E/DX2 analytically  !
 ! A237  A(45,46,239)           89.8519         calculate D2E/DX2 analytically  !
 ! A238  A(45,46,263)          111.2493         calculate D2E/DX2 analytically  !
 ! A239  A(45,46,264)          108.0756         calculate D2E/DX2 analytically  !
 ! A240  A(45,46,265)          113.2706         calculate D2E/DX2 analytically  !
 ! A241  A(239,46,263)          55.2684         calculate D2E/DX2 analytically  !
 ! A242  A(239,46,264)         158.7495         calculate D2E/DX2 analytically  !
 ! A243  A(239,46,265)          74.0024         calculate D2E/DX2 analytically  !
 ! A244  A(263,46,264)         106.1417         calculate D2E/DX2 analytically  !
 ! A245  A(263,46,265)         110.1491         calculate D2E/DX2 analytically  !
 ! A246  A(264,46,265)         107.6122         calculate D2E/DX2 analytically  !
 ! A247  A(45,47,266)          107.2952         calculate D2E/DX2 analytically  !
 ! A248  A(45,47,269)          101.0268         calculate D2E/DX2 analytically  !
 ! A249  A(266,47,269)         109.6412         calculate D2E/DX2 analytically  !
 ! A250  A(178,48,259)          98.9463         calculate D2E/DX2 analytically  !
 ! A251  A(178,48,267)          65.1138         calculate D2E/DX2 analytically  !
 ! A252  A(178,48,268)         121.9783         calculate D2E/DX2 analytically  !
 ! A253  A(178,48,269)         127.2049         calculate D2E/DX2 analytically  !
 ! A254  A(178,48,270)          44.6358         calculate D2E/DX2 analytically  !
 ! A255  A(259,48,267)         142.4857         calculate D2E/DX2 analytically  !
 ! A256  A(259,48,268)         107.607          calculate D2E/DX2 analytically  !
 ! A257  A(259,48,269)          51.8147         calculate D2E/DX2 analytically  !
 ! A258  A(259,48,270)          61.2151         calculate D2E/DX2 analytically  !
 ! A259  A(267,48,268)         109.5524         calculate D2E/DX2 analytically  !
 ! A260  A(267,48,269)         109.3293         calculate D2E/DX2 analytically  !
 ! A261  A(267,48,270)         109.6425         calculate D2E/DX2 analytically  !
 ! A262  A(268,48,269)         109.5148         calculate D2E/DX2 analytically  !
 ! A263  A(268,48,270)         109.5294         calculate D2E/DX2 analytically  !
 ! A264  A(269,48,270)         109.2584         calculate D2E/DX2 analytically  !
 ! A265  A(50,49,176)          114.7682         calculate D2E/DX2 analytically  !
 ! A266  A(50,49,177)          112.144          calculate D2E/DX2 analytically  !
 ! A267  A(176,49,177)         109.1231         calculate D2E/DX2 analytically  !
 ! A268  A(49,50,51)           108.6682         calculate D2E/DX2 analytically  !
 ! A269  A(49,50,53)           108.6612         calculate D2E/DX2 analytically  !
 ! A270  A(49,50,175)          108.5823         calculate D2E/DX2 analytically  !
 ! A271  A(51,50,53)           113.7486         calculate D2E/DX2 analytically  !
 ! A272  A(51,50,175)          107.879          calculate D2E/DX2 analytically  !
 ! A273  A(53,50,175)          109.1895         calculate D2E/DX2 analytically  !
 ! A274  A(50,51,52)           121.0987         calculate D2E/DX2 analytically  !
 ! A275  A(50,51,57)           117.4325         calculate D2E/DX2 analytically  !
 ! A276  A(52,51,57)           121.464          calculate D2E/DX2 analytically  !
 ! A277  A(51,52,404)          133.8335         calculate D2E/DX2 analytically  !
 ! A278  A(50,53,54)           110.051          calculate D2E/DX2 analytically  !
 ! A279  A(50,53,55)           112.125          calculate D2E/DX2 analytically  !
 ! A280  A(50,53,166)          108.1444         calculate D2E/DX2 analytically  !
 ! A281  A(54,53,55)           108.7449         calculate D2E/DX2 analytically  !
 ! A282  A(54,53,166)          108.3249         calculate D2E/DX2 analytically  !
 ! A283  A(55,53,166)          109.3766         calculate D2E/DX2 analytically  !
 ! A284  A(53,54,56)           115.8228         calculate D2E/DX2 analytically  !
 ! A285  A(53,54,170)          109.0221         calculate D2E/DX2 analytically  !
 ! A286  A(53,54,171)          107.2906         calculate D2E/DX2 analytically  !
 ! A287  A(56,54,170)          108.1906         calculate D2E/DX2 analytically  !
 ! A288  A(56,54,171)          109.6769         calculate D2E/DX2 analytically  !
 ! A289  A(170,54,171)         106.4489         calculate D2E/DX2 analytically  !
 ! A290  A(53,55,167)          111.1661         calculate D2E/DX2 analytically  !
 ! A291  A(53,55,168)          111.4788         calculate D2E/DX2 analytically  !
 ! A292  A(53,55,169)          110.353          calculate D2E/DX2 analytically  !
 ! A293  A(167,55,168)         107.5208         calculate D2E/DX2 analytically  !
 ! A294  A(167,55,169)         107.4842         calculate D2E/DX2 analytically  !
 ! A295  A(168,55,169)         108.6942         calculate D2E/DX2 analytically  !
 ! A296  A(54,56,172)          112.4998         calculate D2E/DX2 analytically  !
 ! A297  A(54,56,173)          111.824          calculate D2E/DX2 analytically  !
 ! A298  A(54,56,174)          110.1672         calculate D2E/DX2 analytically  !
 ! A299  A(172,56,173)         107.8716         calculate D2E/DX2 analytically  !
 ! A300  A(172,56,174)         107.3853         calculate D2E/DX2 analytically  !
 ! A301  A(173,56,174)         106.8286         calculate D2E/DX2 analytically  !
 ! A302  A(51,57,58)           121.1813         calculate D2E/DX2 analytically  !
 ! A303  A(51,57,186)          118.5258         calculate D2E/DX2 analytically  !
 ! A304  A(58,57,186)          118.5991         calculate D2E/DX2 analytically  !
 ! A305  A(57,58,59)           110.6453         calculate D2E/DX2 analytically  !
 ! A306  A(57,58,61)           109.0096         calculate D2E/DX2 analytically  !
 ! A307  A(57,58,185)          109.4532         calculate D2E/DX2 analytically  !
 ! A308  A(59,58,61)           111.4412         calculate D2E/DX2 analytically  !
 ! A309  A(59,58,185)          105.4352         calculate D2E/DX2 analytically  !
 ! A310  A(61,58,185)          110.8114         calculate D2E/DX2 analytically  !
 ! A311  A(58,59,60)           120.0            calculate D2E/DX2 analytically  !
 ! A312  A(58,59,187)          119.9966         calculate D2E/DX2 analytically  !
 ! A313  A(60,59,187)          120.0033         calculate D2E/DX2 analytically  !
 ! A314  A(58,61,62)           113.7528         calculate D2E/DX2 analytically  !
 ! A315  A(58,61,178)          109.241          calculate D2E/DX2 analytically  !
 ! A316  A(58,61,179)          107.1164         calculate D2E/DX2 analytically  !
 ! A317  A(62,61,178)          110.3609         calculate D2E/DX2 analytically  !
 ! A318  A(62,61,179)          110.2744         calculate D2E/DX2 analytically  !
 ! A319  A(178,61,179)         105.7405         calculate D2E/DX2 analytically  !
 ! A320  A(61,62,63)           120.0352         calculate D2E/DX2 analytically  !
 ! A321  A(61,62,64)           119.7361         calculate D2E/DX2 analytically  !
 ! A322  A(63,62,64)           120.2102         calculate D2E/DX2 analytically  !
 ! A323  A(62,63,65)           119.9325         calculate D2E/DX2 analytically  !
 ! A324  A(62,63,180)          120.6309         calculate D2E/DX2 analytically  !
 ! A325  A(65,63,180)          119.4366         calculate D2E/DX2 analytically  !
 ! A326  A(62,64,66)           119.7941         calculate D2E/DX2 analytically  !
 ! A327  A(62,64,181)          119.9879         calculate D2E/DX2 analytically  !
 ! A328  A(66,64,181)          120.2146         calculate D2E/DX2 analytically  !
 ! A329  A(63,65,67)           119.9357         calculate D2E/DX2 analytically  !
 ! A330  A(63,65,182)          119.9999         calculate D2E/DX2 analytically  !
 ! A331  A(67,65,182)          120.0606         calculate D2E/DX2 analytically  !
 ! A332  A(64,66,67)           120.0635         calculate D2E/DX2 analytically  !
 ! A333  A(64,66,183)          120.0162         calculate D2E/DX2 analytically  !
 ! A334  A(67,66,183)          119.92           calculate D2E/DX2 analytically  !
 ! A335  A(65,67,66)           120.053          calculate D2E/DX2 analytically  !
 ! A336  A(65,67,184)          120.0278         calculate D2E/DX2 analytically  !
 ! A337  A(66,67,184)          119.9191         calculate D2E/DX2 analytically  !
 ! A338  A(69,68,271)          111.1183         calculate D2E/DX2 analytically  !
 ! A339  A(69,68,272)          111.0144         calculate D2E/DX2 analytically  !
 ! A340  A(69,68,273)          111.1831         calculate D2E/DX2 analytically  !
 ! A341  A(271,68,272)         108.0033         calculate D2E/DX2 analytically  !
 ! A342  A(271,68,273)         107.8225         calculate D2E/DX2 analytically  !
 ! A343  A(272,68,273)         107.5407         calculate D2E/DX2 analytically  !
 ! A344  A(68,69,70)           113.5831         calculate D2E/DX2 analytically  !
 ! A345  A(68,69,274)          109.2324         calculate D2E/DX2 analytically  !
 ! A346  A(68,69,275)          108.9102         calculate D2E/DX2 analytically  !
 ! A347  A(70,69,274)          109.2851         calculate D2E/DX2 analytically  !
 ! A348  A(70,69,275)          109.5278         calculate D2E/DX2 analytically  !
 ! A349  A(274,69,275)         106.0252         calculate D2E/DX2 analytically  !
 ! A350  A(69,70,71)           120.2543         calculate D2E/DX2 analytically  !
 ! A351  A(69,70,72)           119.7444         calculate D2E/DX2 analytically  !
 ! A352  A(71,70,72)           119.9812         calculate D2E/DX2 analytically  !
 ! A353  A(70,71,73)           120.0156         calculate D2E/DX2 analytically  !
 ! A354  A(70,71,276)          120.2054         calculate D2E/DX2 analytically  !
 ! A355  A(73,71,276)          119.7757         calculate D2E/DX2 analytically  !
 ! A356  A(70,72,74)           119.9638         calculate D2E/DX2 analytically  !
 ! A357  A(70,72,277)          120.2187         calculate D2E/DX2 analytically  !
 ! A358  A(74,72,277)          119.8078         calculate D2E/DX2 analytically  !
 ! A359  A(71,73,75)           119.9534         calculate D2E/DX2 analytically  !
 ! A360  A(71,73,278)          120.268          calculate D2E/DX2 analytically  !
 ! A361  A(75,73,278)          119.7662         calculate D2E/DX2 analytically  !
 ! A362  A(72,74,75)           120.0576         calculate D2E/DX2 analytically  !
 ! A363  A(72,74,279)          120.6371         calculate D2E/DX2 analytically  !
 ! A364  A(75,74,279)          119.2971         calculate D2E/DX2 analytically  !
 ! A365  A(73,75,74)           119.9282         calculate D2E/DX2 analytically  !
 ! A366  A(73,75,76)           120.3342         calculate D2E/DX2 analytically  !
 ! A367  A(74,75,76)           119.7369         calculate D2E/DX2 analytically  !
 ! A368  A(75,76,229)           94.1779         calculate D2E/DX2 analytically  !
 ! A369  A(75,76,280)          110.1979         calculate D2E/DX2 analytically  !
 ! A370  A(75,76,401)          101.3277         calculate D2E/DX2 analytically  !
 ! A371  A(75,76,409)          139.983          calculate D2E/DX2 analytically  !
 ! A372  A(229,76,280)          83.6689         calculate D2E/DX2 analytically  !
 ! A373  A(229,76,401)          61.6392         calculate D2E/DX2 analytically  !
 ! A374  A(229,76,409)         122.4471         calculate D2E/DX2 analytically  !
 ! A375  A(280,76,401)         134.5151         calculate D2E/DX2 analytically  !
 ! A376  A(280,76,409)          90.9533         calculate D2E/DX2 analytically  !
 ! A377  A(401,76,409)          84.8784         calculate D2E/DX2 analytically  !
 ! A378  A(78,77,281)          111.365          calculate D2E/DX2 analytically  !
 ! A379  A(78,77,282)          111.2451         calculate D2E/DX2 analytically  !
 ! A380  A(78,77,283)          111.6667         calculate D2E/DX2 analytically  !
 ! A381  A(281,77,282)         108.1819         calculate D2E/DX2 analytically  !
 ! A382  A(281,77,283)         107.7967         calculate D2E/DX2 analytically  !
 ! A383  A(282,77,283)         106.3612         calculate D2E/DX2 analytically  !
 ! A384  A(77,78,79)           113.1859         calculate D2E/DX2 analytically  !
 ! A385  A(77,78,284)          109.6105         calculate D2E/DX2 analytically  !
 ! A386  A(77,78,285)          109.2502         calculate D2E/DX2 analytically  !
 ! A387  A(79,78,284)          109.3939         calculate D2E/DX2 analytically  !
 ! A388  A(79,78,285)          108.7449         calculate D2E/DX2 analytically  !
 ! A389  A(284,78,285)         106.4282         calculate D2E/DX2 analytically  !
 ! A390  A(78,79,80)           111.1684         calculate D2E/DX2 analytically  !
 ! A391  A(78,79,81)           110.0052         calculate D2E/DX2 analytically  !
 ! A392  A(78,79,286)          108.2988         calculate D2E/DX2 analytically  !
 ! A393  A(80,79,81)           110.3035         calculate D2E/DX2 analytically  !
 ! A394  A(80,79,286)          108.4363         calculate D2E/DX2 analytically  !
 ! A395  A(81,79,286)          108.5531         calculate D2E/DX2 analytically  !
 ! A396  A(79,80,287)          111.4374         calculate D2E/DX2 analytically  !
 ! A397  A(79,80,288)          111.5948         calculate D2E/DX2 analytically  !
 ! A398  A(79,80,289)          110.7777         calculate D2E/DX2 analytically  !
 ! A399  A(287,80,288)         107.6842         calculate D2E/DX2 analytically  !
 ! A400  A(287,80,289)         107.6479         calculate D2E/DX2 analytically  !
 ! A401  A(288,80,289)         107.5082         calculate D2E/DX2 analytically  !
 ! A402  A(79,81,290)          110.9943         calculate D2E/DX2 analytically  !
 ! A403  A(79,81,291)          112.7423         calculate D2E/DX2 analytically  !
 ! A404  A(79,81,292)          110.7625         calculate D2E/DX2 analytically  !
 ! A405  A(290,81,291)         106.9726         calculate D2E/DX2 analytically  !
 ! A406  A(290,81,292)         107.2844         calculate D2E/DX2 analytically  !
 ! A407  A(291,81,292)         107.8387         calculate D2E/DX2 analytically  !
 ! A408  A(83,82,293)          111.3673         calculate D2E/DX2 analytically  !
 ! A409  A(83,82,294)          110.2639         calculate D2E/DX2 analytically  !
 ! A410  A(83,82,295)          111.0078         calculate D2E/DX2 analytically  !
 ! A411  A(293,82,294)         107.3239         calculate D2E/DX2 analytically  !
 ! A412  A(293,82,295)         108.2899         calculate D2E/DX2 analytically  !
 ! A413  A(294,82,295)         108.4613         calculate D2E/DX2 analytically  !
 ! A414  A(82,83,84)           108.2679         calculate D2E/DX2 analytically  !
 ! A415  A(82,83,296)          112.6962         calculate D2E/DX2 analytically  !
 ! A416  A(82,83,297)          111.5467         calculate D2E/DX2 analytically  !
 ! A417  A(84,83,296)          110.7347         calculate D2E/DX2 analytically  !
 ! A418  A(84,83,297)          105.4497         calculate D2E/DX2 analytically  !
 ! A419  A(296,83,297)         107.9162         calculate D2E/DX2 analytically  !
 ! A420  A(83,84,215)          144.3337         calculate D2E/DX2 analytically  !
 ! A421  A(83,84,298)           96.9326         calculate D2E/DX2 analytically  !
 ! A422  A(215,84,298)         114.1857         calculate D2E/DX2 analytically  !
 ! A423  A(86,85,299)          111.0926         calculate D2E/DX2 analytically  !
 ! A424  A(86,85,300)          109.9851         calculate D2E/DX2 analytically  !
 ! A425  A(86,85,301)          111.8623         calculate D2E/DX2 analytically  !
 ! A426  A(299,85,300)         108.2148         calculate D2E/DX2 analytically  !
 ! A427  A(299,85,301)         108.0978         calculate D2E/DX2 analytically  !
 ! A428  A(300,85,301)         107.4439         calculate D2E/DX2 analytically  !
 ! A429  A(85,86,87)           114.1057         calculate D2E/DX2 analytically  !
 ! A430  A(85,86,302)          108.377          calculate D2E/DX2 analytically  !
 ! A431  A(85,86,303)          109.1639         calculate D2E/DX2 analytically  !
 ! A432  A(87,86,302)          110.1313         calculate D2E/DX2 analytically  !
 ! A433  A(87,86,303)          108.9012         calculate D2E/DX2 analytically  !
 ! A434  A(302,86,303)         105.8328         calculate D2E/DX2 analytically  !
 ! A435  A(86,87,88)           121.0467         calculate D2E/DX2 analytically  !
 ! A436  A(86,87,89)           118.8373         calculate D2E/DX2 analytically  !
 ! A437  A(88,87,89)           120.0393         calculate D2E/DX2 analytically  !
 ! A438  A(87,88,90)           119.6438         calculate D2E/DX2 analytically  !
 ! A439  A(87,88,304)          119.9184         calculate D2E/DX2 analytically  !
 ! A440  A(90,88,304)          120.3564         calculate D2E/DX2 analytically  !
 ! A441  A(87,89,91)           120.0526         calculate D2E/DX2 analytically  !
 ! A442  A(87,89,305)          120.142          calculate D2E/DX2 analytically  !
 ! A443  A(91,89,305)          119.714          calculate D2E/DX2 analytically  !
 ! A444  A(88,90,92)           119.9708         calculate D2E/DX2 analytically  !
 ! A445  A(88,90,306)          120.3906         calculate D2E/DX2 analytically  !
 ! A446  A(88,90,338)           82.9634         calculate D2E/DX2 analytically  !
 ! A447  A(92,90,306)          119.5183         calculate D2E/DX2 analytically  !
 ! A448  A(92,90,338)          142.7004         calculate D2E/DX2 analytically  !
 ! A449  A(306,90,338)          50.4847         calculate D2E/DX2 analytically  !
 ! A450  A(89,91,92)           119.8692         calculate D2E/DX2 analytically  !
 ! A451  A(89,91,307)          121.734          calculate D2E/DX2 analytically  !
 ! A452  A(92,91,307)          118.2853         calculate D2E/DX2 analytically  !
 ! A453  A(90,92,91)           119.9457         calculate D2E/DX2 analytically  !
 ! A454  A(90,92,93)           120.6858         calculate D2E/DX2 analytically  !
 ! A455  A(91,92,93)           119.3684         calculate D2E/DX2 analytically  !
 ! A456  A(92,93,308)          109.9087         calculate D2E/DX2 analytically  !
 ! A457  A(95,94,309)          111.5767         calculate D2E/DX2 analytically  !
 ! A458  A(95,94,310)          110.2586         calculate D2E/DX2 analytically  !
 ! A459  A(95,94,311)          112.0765         calculate D2E/DX2 analytically  !
 ! A460  A(309,94,310)         108.2649         calculate D2E/DX2 analytically  !
 ! A461  A(309,94,311)         107.3942         calculate D2E/DX2 analytically  !
 ! A462  A(310,94,311)         107.0735         calculate D2E/DX2 analytically  !
 ! A463  A(94,95,96)           112.9136         calculate D2E/DX2 analytically  !
 ! A464  A(94,95,312)          108.5389         calculate D2E/DX2 analytically  !
 ! A465  A(94,95,313)          110.6794         calculate D2E/DX2 analytically  !
 ! A466  A(96,95,312)          108.8272         calculate D2E/DX2 analytically  !
 ! A467  A(96,95,313)          109.4893         calculate D2E/DX2 analytically  !
 ! A468  A(312,95,313)         106.1458         calculate D2E/DX2 analytically  !
 ! A469  A(95,96,97)           110.8768         calculate D2E/DX2 analytically  !
 ! A470  A(95,96,98)           109.8171         calculate D2E/DX2 analytically  !
 ! A471  A(95,96,314)          108.0163         calculate D2E/DX2 analytically  !
 ! A472  A(97,96,98)           109.9385         calculate D2E/DX2 analytically  !
 ! A473  A(97,96,314)          109.2389         calculate D2E/DX2 analytically  !
 ! A474  A(98,96,314)          108.9052         calculate D2E/DX2 analytically  !
 ! A475  A(96,97,297)          101.2573         calculate D2E/DX2 analytically  !
 ! A476  A(96,97,315)          111.2875         calculate D2E/DX2 analytically  !
 ! A477  A(96,97,316)          111.8811         calculate D2E/DX2 analytically  !
 ! A478  A(96,97,317)          110.1804         calculate D2E/DX2 analytically  !
 ! A479  A(297,97,315)          66.0671         calculate D2E/DX2 analytically  !
 ! A480  A(297,97,316)          51.0249         calculate D2E/DX2 analytically  !
 ! A481  A(297,97,317)         147.6593         calculate D2E/DX2 analytically  !
 ! A482  A(315,97,316)         107.9317         calculate D2E/DX2 analytically  !
 ! A483  A(315,97,317)         107.5456         calculate D2E/DX2 analytically  !
 ! A484  A(316,97,317)         107.8445         calculate D2E/DX2 analytically  !
 ! A485  A(96,98,318)          111.9694         calculate D2E/DX2 analytically  !
 ! A486  A(96,98,319)          109.9248         calculate D2E/DX2 analytically  !
 ! A487  A(96,98,320)          112.0084         calculate D2E/DX2 analytically  !
 ! A488  A(318,98,319)         107.8197         calculate D2E/DX2 analytically  !
 ! A489  A(318,98,320)         106.6016         calculate D2E/DX2 analytically  !
 ! A490  A(319,98,320)         108.3337         calculate D2E/DX2 analytically  !
 ! A491  A(100,99,321)         109.389          calculate D2E/DX2 analytically  !
 ! A492  A(100,99,322)         111.7067         calculate D2E/DX2 analytically  !
 ! A493  A(100,99,323)         110.312          calculate D2E/DX2 analytically  !
 ! A494  A(321,99,322)         108.3603         calculate D2E/DX2 analytically  !
 ! A495  A(321,99,323)         108.6985         calculate D2E/DX2 analytically  !
 ! A496  A(322,99,323)         108.3031         calculate D2E/DX2 analytically  !
 ! A497  A(99,100,101)         109.9293         calculate D2E/DX2 analytically  !
 ! A498  A(99,100,102)         110.7753         calculate D2E/DX2 analytically  !
 ! A499  A(99,100,324)         108.5271         calculate D2E/DX2 analytically  !
 ! A500  A(101,100,102)        108.9125         calculate D2E/DX2 analytically  !
 ! A501  A(101,100,324)        109.2106         calculate D2E/DX2 analytically  !
 ! A502  A(102,100,324)        109.465          calculate D2E/DX2 analytically  !
 ! A503  A(100,101,325)        111.5839         calculate D2E/DX2 analytically  !
 ! A504  A(100,101,326)        111.0467         calculate D2E/DX2 analytically  !
 ! A505  A(100,101,327)        109.7443         calculate D2E/DX2 analytically  !
 ! A506  A(100,101,360)        161.6295         calculate D2E/DX2 analytically  !
 ! A507  A(100,101,366)        160.3978         calculate D2E/DX2 analytically  !
 ! A508  A(100,101,427)        154.1164         calculate D2E/DX2 analytically  !
 ! A509  A(325,101,326)        107.6106         calculate D2E/DX2 analytically  !
 ! A510  A(325,101,327)        108.7337         calculate D2E/DX2 analytically  !
 ! A511  A(325,101,360)         50.1386         calculate D2E/DX2 analytically  !
 ! A512  A(325,101,366)         50.7716         calculate D2E/DX2 analytically  !
 ! A513  A(325,101,427)         48.4891         calculate D2E/DX2 analytically  !
 ! A514  A(326,101,327)        108.0126         calculate D2E/DX2 analytically  !
 ! A515  A(326,101,360)         77.4328         calculate D2E/DX2 analytically  !
 ! A516  A(326,101,366)         72.3552         calculate D2E/DX2 analytically  !
 ! A517  A(326,101,427)         68.9326         calculate D2E/DX2 analytically  !
 ! A518  A(327,101,360)         81.5609         calculate D2E/DX2 analytically  !
 ! A519  A(327,101,366)         86.4365         calculate D2E/DX2 analytically  !
 ! A520  A(327,101,427)         94.0572         calculate D2E/DX2 analytically  !
 ! A521  A(360,101,366)          6.0599         calculate D2E/DX2 analytically  !
 ! A522  A(360,101,427)         13.3166         calculate D2E/DX2 analytically  !
 ! A523  A(366,101,427)          7.6852         calculate D2E/DX2 analytically  !
 ! A524  A(100,102,300)         98.8447         calculate D2E/DX2 analytically  !
 ! A525  A(100,102,328)        107.7672         calculate D2E/DX2 analytically  !
 ! A526  A(300,102,328)         54.0859         calculate D2E/DX2 analytically  !
 ! A527  A(104,103,329)        110.2093         calculate D2E/DX2 analytically  !
 ! A528  A(104,103,330)        111.1842         calculate D2E/DX2 analytically  !
 ! A529  A(104,103,331)        110.9596         calculate D2E/DX2 analytically  !
 ! A530  A(329,103,330)        108.1543         calculate D2E/DX2 analytically  !
 ! A531  A(329,103,331)        109.162          calculate D2E/DX2 analytically  !
 ! A532  A(330,103,331)        107.068          calculate D2E/DX2 analytically  !
 ! A533  A(103,104,105)        112.3196         calculate D2E/DX2 analytically  !
 ! A534  A(103,104,106)        109.9169         calculate D2E/DX2 analytically  !
 ! A535  A(103,104,332)        108.3389         calculate D2E/DX2 analytically  !
 ! A536  A(105,104,106)        108.6271         calculate D2E/DX2 analytically  !
 ! A537  A(105,104,332)        109.3367         calculate D2E/DX2 analytically  !
 ! A538  A(106,104,332)        108.2182         calculate D2E/DX2 analytically  !
 ! A539  A(104,105,333)        110.7965         calculate D2E/DX2 analytically  !
 ! A540  A(104,105,334)        112.1926         calculate D2E/DX2 analytically  !
 ! A541  A(104,105,335)        110.3044         calculate D2E/DX2 analytically  !
 ! A542  A(333,105,334)        107.695          calculate D2E/DX2 analytically  !
 ! A543  A(333,105,335)        108.5169         calculate D2E/DX2 analytically  !
 ! A544  A(334,105,335)        107.1826         calculate D2E/DX2 analytically  !
 ! A545  A(104,106,336)        112.0409         calculate D2E/DX2 analytically  !
 ! A546  A(104,106,337)        110.9784         calculate D2E/DX2 analytically  !
 ! A547  A(104,106,338)        109.1396         calculate D2E/DX2 analytically  !
 ! A548  A(336,106,337)        107.655          calculate D2E/DX2 analytically  !
 ! A549  A(336,106,338)        109.231          calculate D2E/DX2 analytically  !
 ! A550  A(337,106,338)        107.6831         calculate D2E/DX2 analytically  !
 ! A551  A(108,107,339)        111.8824         calculate D2E/DX2 analytically  !
 ! A552  A(108,107,340)        111.0889         calculate D2E/DX2 analytically  !
 ! A553  A(108,107,341)        111.1627         calculate D2E/DX2 analytically  !
 ! A554  A(108,107,345)        111.2337         calculate D2E/DX2 analytically  !
 ! A555  A(339,107,340)        107.4234         calculate D2E/DX2 analytically  !
 ! A556  A(339,107,341)        107.3815         calculate D2E/DX2 analytically  !
 ! A557  A(339,107,345)        136.5184         calculate D2E/DX2 analytically  !
 ! A558  A(340,107,341)        107.6924         calculate D2E/DX2 analytically  !
 ! A559  A(340,107,345)         60.7922         calculate D2E/DX2 analytically  !
 ! A560  A(341,107,345)         50.2563         calculate D2E/DX2 analytically  !
 ! A561  A(107,108,342)        110.9864         calculate D2E/DX2 analytically  !
 ! A562  A(107,108,343)        110.4932         calculate D2E/DX2 analytically  !
 ! A563  A(107,108,344)        110.8573         calculate D2E/DX2 analytically  !
 ! A564  A(342,108,343)        107.3729         calculate D2E/DX2 analytically  !
 ! A565  A(342,108,344)        107.8719         calculate D2E/DX2 analytically  !
 ! A566  A(343,108,344)        109.1492         calculate D2E/DX2 analytically  !
 ! A567  A(110,109,345)        110.063          calculate D2E/DX2 analytically  !
 ! A568  A(110,109,346)        111.7207         calculate D2E/DX2 analytically  !
 ! A569  A(110,109,347)        110.7158         calculate D2E/DX2 analytically  !
 ! A570  A(345,109,346)        108.3176         calculate D2E/DX2 analytically  !
 ! A571  A(345,109,347)        107.9851         calculate D2E/DX2 analytically  !
 ! A572  A(346,109,347)        107.9191         calculate D2E/DX2 analytically  !
 ! A573  A(109,110,111)        115.4681         calculate D2E/DX2 analytically  !
 ! A574  A(109,110,112)        109.5898         calculate D2E/DX2 analytically  !
 ! A575  A(109,110,348)        107.5293         calculate D2E/DX2 analytically  !
 ! A576  A(111,110,112)        107.2775         calculate D2E/DX2 analytically  !
 ! A577  A(111,110,348)        108.1573         calculate D2E/DX2 analytically  !
 ! A578  A(112,110,348)        108.6518         calculate D2E/DX2 analytically  !
 ! A579  A(110,111,349)        110.5471         calculate D2E/DX2 analytically  !
 ! A580  A(110,111,350)        112.4668         calculate D2E/DX2 analytically  !
 ! A581  A(110,111,351)        110.7445         calculate D2E/DX2 analytically  !
 ! A582  A(349,111,350)        107.752          calculate D2E/DX2 analytically  !
 ! A583  A(349,111,351)        107.6465         calculate D2E/DX2 analytically  !
 ! A584  A(350,111,351)        107.4913         calculate D2E/DX2 analytically  !
 ! A585  A(110,112,352)        112.8218         calculate D2E/DX2 analytically  !
 ! A586  A(110,112,353)        111.4762         calculate D2E/DX2 analytically  !
 ! A587  A(110,112,354)        110.1057         calculate D2E/DX2 analytically  !
 ! A588  A(352,112,353)        107.4896         calculate D2E/DX2 analytically  !
 ! A589  A(352,112,354)        107.1278         calculate D2E/DX2 analytically  !
 ! A590  A(353,112,354)        107.5787         calculate D2E/DX2 analytically  !
 ! A591  A(130,113,133)        120.8127         calculate D2E/DX2 analytically  !
 ! A592  A(130,113,355)        117.6179         calculate D2E/DX2 analytically  !
 ! A593  A(133,113,355)        121.5607         calculate D2E/DX2 analytically  !
 ! A594  A(131,114,133)        120.9237         calculate D2E/DX2 analytically  !
 ! A595  A(131,114,356)        119.5977         calculate D2E/DX2 analytically  !
 ! A596  A(133,114,356)        119.4756         calculate D2E/DX2 analytically  !
 ! A597  A(128,115,134)        121.4398         calculate D2E/DX2 analytically  !
 ! A598  A(128,115,357)        118.412          calculate D2E/DX2 analytically  !
 ! A599  A(134,115,214)        110.3263         calculate D2E/DX2 analytically  !
 ! A600  A(134,115,357)        120.1192         calculate D2E/DX2 analytically  !
 ! A601  A(214,115,357)         78.7311         calculate D2E/DX2 analytically  !
 ! A602  A(129,116,134)        120.7598         calculate D2E/DX2 analytically  !
 ! A603  A(129,116,358)        120.6193         calculate D2E/DX2 analytically  !
 ! A604  A(134,116,358)        118.5569         calculate D2E/DX2 analytically  !
 ! A605  A(123,117,135)        120.8591         calculate D2E/DX2 analytically  !
 ! A606  A(123,117,359)        117.2424         calculate D2E/DX2 analytically  !
 ! A607  A(135,117,359)        121.8966         calculate D2E/DX2 analytically  !
 ! A608  A(124,118,135)        120.9277         calculate D2E/DX2 analytically  !
 ! A609  A(124,118,360)        119.607          calculate D2E/DX2 analytically  !
 ! A610  A(135,118,325)        150.5505         calculate D2E/DX2 analytically  !
 ! A611  A(135,118,360)        119.4615         calculate D2E/DX2 analytically  !
 ! A612  A(325,118,360)         31.4898         calculate D2E/DX2 analytically  !
 ! A613  A(120,119,121)        121.0574         calculate D2E/DX2 analytically  !
 ! A614  A(120,119,122)        121.3772         calculate D2E/DX2 analytically  !
 ! A615  A(121,119,122)        117.5535         calculate D2E/DX2 analytically  !
 ! A616  A(119,120,132)        112.6389         calculate D2E/DX2 analytically  !
 ! A617  A(119,120,361)        110.2254         calculate D2E/DX2 analytically  !
 ! A618  A(119,120,362)        109.856          calculate D2E/DX2 analytically  !
 ! A619  A(132,120,361)        108.3615         calculate D2E/DX2 analytically  !
 ! A620  A(132,120,362)        109.5316         calculate D2E/DX2 analytically  !
 ! A621  A(361,120,362)        106.0008         calculate D2E/DX2 analytically  !
 ! A622  A(119,121,144)        121.1244         calculate D2E/DX2 analytically  !
 ! A623  A(119,121,363)        121.1651         calculate D2E/DX2 analytically  !
 ! A624  A(144,121,363)        117.6663         calculate D2E/DX2 analytically  !
 ! A625  A(119,122,145)        121.2979         calculate D2E/DX2 analytically  !
 ! A626  A(119,122,364)        119.5822         calculate D2E/DX2 analytically  !
 ! A627  A(145,122,364)        119.1151         calculate D2E/DX2 analytically  !
 ! A628  A(117,123,150)        121.4748         calculate D2E/DX2 analytically  !
 ! A629  A(117,123,365)        118.4092         calculate D2E/DX2 analytically  !
 ! A630  A(150,123,365)        120.1153         calculate D2E/DX2 analytically  !
 ! A631  A(118,124,150)        121.4199         calculate D2E/DX2 analytically  !
 ! A632  A(118,124,366)        118.1812         calculate D2E/DX2 analytically  !
 ! A633  A(150,124,325)        150.034          calculate D2E/DX2 analytically  !
 ! A634  A(150,124,366)        120.398          calculate D2E/DX2 analytically  !
 ! A635  A(325,124,366)         30.084          calculate D2E/DX2 analytically  !
 ! A636  A(133,125,138)        112.6503         calculate D2E/DX2 analytically  !
 ! A637  A(133,125,367)        108.8701         calculate D2E/DX2 analytically  !
 ! A638  A(133,125,368)        110.0137         calculate D2E/DX2 analytically  !
 ! A639  A(138,125,367)        108.4221         calculate D2E/DX2 analytically  !
 ! A640  A(138,125,368)        110.2412         calculate D2E/DX2 analytically  !
 ! A641  A(367,125,368)        106.4275         calculate D2E/DX2 analytically  !
 ! A642  A(134,126,136)        117.8787         calculate D2E/DX2 analytically  !
 ! A643  A(134,126,369)        108.9753         calculate D2E/DX2 analytically  !
 ! A644  A(134,126,370)        107.3889         calculate D2E/DX2 analytically  !
 ! A645  A(136,126,369)        109.1034         calculate D2E/DX2 analytically  !
 ! A646  A(136,126,370)        108.5579         calculate D2E/DX2 analytically  !
 ! A647  A(369,126,370)        104.0474         calculate D2E/DX2 analytically  !
 ! A648  A(135,127,137)        112.6012         calculate D2E/DX2 analytically  !
 ! A649  A(135,127,371)        109.072          calculate D2E/DX2 analytically  !
 ! A650  A(135,127,372)        110.1837         calculate D2E/DX2 analytically  !
 ! A651  A(137,127,371)        107.8625         calculate D2E/DX2 analytically  !
 ! A652  A(137,127,372)        110.0913         calculate D2E/DX2 analytically  !
 ! A653  A(371,127,372)        106.8311         calculate D2E/DX2 analytically  !
 ! A654  A(115,128,139)        121.6929         calculate D2E/DX2 analytically  !
 ! A655  A(115,128,373)        118.3209         calculate D2E/DX2 analytically  !
 ! A656  A(139,128,214)        115.8794         calculate D2E/DX2 analytically  !
 ! A657  A(139,128,373)        119.931          calculate D2E/DX2 analytically  !
 ! A658  A(214,128,373)         85.557          calculate D2E/DX2 analytically  !
 ! A659  A(116,129,139)        122.3353         calculate D2E/DX2 analytically  !
 ! A660  A(116,129,374)        117.3983         calculate D2E/DX2 analytically  !
 ! A661  A(139,129,374)        120.2623         calculate D2E/DX2 analytically  !
 ! A662  A(113,130,140)        121.7071         calculate D2E/DX2 analytically  !
 ! A663  A(113,130,375)        118.4779         calculate D2E/DX2 analytically  !
 ! A664  A(140,130,375)        119.8149         calculate D2E/DX2 analytically  !
 ! A665  A(114,131,140)        121.5882         calculate D2E/DX2 analytically  !
 ! A666  A(114,131,376)        118.3078         calculate D2E/DX2 analytically  !
 ! A667  A(140,131,376)        120.1039         calculate D2E/DX2 analytically  !
 ! A668  A(120,132,160)        111.7865         calculate D2E/DX2 analytically  !
 ! A669  A(120,132,377)        112.5016         calculate D2E/DX2 analytically  !
 ! A670  A(120,132,378)        107.8523         calculate D2E/DX2 analytically  !
 ! A671  A(160,132,377)        110.1956         calculate D2E/DX2 analytically  !
 ! A672  A(160,132,378)        106.8789         calculate D2E/DX2 analytically  !
 ! A673  A(377,132,378)        107.3359         calculate D2E/DX2 analytically  !
 ! A674  A(113,133,114)        118.0808         calculate D2E/DX2 analytically  !
 ! A675  A(113,133,125)        120.8295         calculate D2E/DX2 analytically  !
 ! A676  A(114,133,125)        121.076          calculate D2E/DX2 analytically  !
 ! A677  A(115,134,116)        117.304          calculate D2E/DX2 analytically  !
 ! A678  A(115,134,126)        125.0228         calculate D2E/DX2 analytically  !
 ! A679  A(116,134,126)        117.6632         calculate D2E/DX2 analytically  !
 ! A680  A(117,135,118)        118.0893         calculate D2E/DX2 analytically  !
 ! A681  A(117,135,127)        120.8199         calculate D2E/DX2 analytically  !
 ! A682  A(118,135,127)        121.0796         calculate D2E/DX2 analytically  !
 ! A683  A(126,136,159)        112.9019         calculate D2E/DX2 analytically  !
 ! A684  A(126,136,343)        166.8867         calculate D2E/DX2 analytically  !
 ! A685  A(126,136,379)        110.554          calculate D2E/DX2 analytically  !
 ! A686  A(126,136,380)        112.7143         calculate D2E/DX2 analytically  !
 ! A687  A(159,136,379)        103.7999         calculate D2E/DX2 analytically  !
 ! A688  A(159,136,380)        109.6216         calculate D2E/DX2 analytically  !
 ! A689  A(343,136,379)         80.9082         calculate D2E/DX2 analytically  !
 ! A690  A(343,136,380)         56.212          calculate D2E/DX2 analytically  !
 ! A691  A(379,136,380)        106.7057         calculate D2E/DX2 analytically  !
 ! A692  A(127,137,157)        111.6919         calculate D2E/DX2 analytically  !
 ! A693  A(127,137,381)        110.3111         calculate D2E/DX2 analytically  !
 ! A694  A(127,137,382)        111.655          calculate D2E/DX2 analytically  !
 ! A695  A(157,137,381)        103.7027         calculate D2E/DX2 analytically  !
 ! A696  A(157,137,382)        110.9184         calculate D2E/DX2 analytically  !
 ! A697  A(381,137,382)        108.2223         calculate D2E/DX2 analytically  !
 ! A698  A(125,138,158)        111.7365         calculate D2E/DX2 analytically  !
 ! A699  A(125,138,383)        109.5321         calculate D2E/DX2 analytically  !
 ! A700  A(125,138,384)        110.8712         calculate D2E/DX2 analytically  !
 ! A701  A(158,138,383)        104.4872         calculate D2E/DX2 analytically  !
 ! A702  A(158,138,384)        110.6903         calculate D2E/DX2 analytically  !
 ! A703  A(383,138,384)        109.3123         calculate D2E/DX2 analytically  !
 ! A704  A(128,139,129)        116.3029         calculate D2E/DX2 analytically  !
 ! A705  A(128,139,402)        122.3106         calculate D2E/DX2 analytically  !
 ! A706  A(129,139,402)        120.5936         calculate D2E/DX2 analytically  !
 ! A707  A(130,140,131)        116.8873         calculate D2E/DX2 analytically  !
 ! A708  A(130,140,412)        122.4463         calculate D2E/DX2 analytically  !
 ! A709  A(131,140,412)        120.6664         calculate D2E/DX2 analytically  !
 ! A710  A(165,141,385)        111.8393         calculate D2E/DX2 analytically  !
 ! A711  A(165,141,386)        109.5861         calculate D2E/DX2 analytically  !
 ! A712  A(165,141,387)        111.8796         calculate D2E/DX2 analytically  !
 ! A713  A(385,141,386)        107.4996         calculate D2E/DX2 analytically  !
 ! A714  A(385,141,387)        108.2928         calculate D2E/DX2 analytically  !
 ! A715  A(386,141,387)        107.5557         calculate D2E/DX2 analytically  !
 ! A716  A(165,142,388)        111.7689         calculate D2E/DX2 analytically  !
 ! A717  A(165,142,389)        110.3776         calculate D2E/DX2 analytically  !
 ! A718  A(165,142,390)        110.8623         calculate D2E/DX2 analytically  !
 ! A719  A(388,142,389)        107.7706         calculate D2E/DX2 analytically  !
 ! A720  A(388,142,390)        107.7699         calculate D2E/DX2 analytically  !
 ! A721  A(389,142,390)        108.1506         calculate D2E/DX2 analytically  !
 ! A722  A(165,143,391)        111.8            calculate D2E/DX2 analytically  !
 ! A723  A(165,143,392)        110.8723         calculate D2E/DX2 analytically  !
 ! A724  A(165,143,393)        110.3505         calculate D2E/DX2 analytically  !
 ! A725  A(391,143,392)        107.7385         calculate D2E/DX2 analytically  !
 ! A726  A(391,143,393)        107.7835         calculate D2E/DX2 analytically  !
 ! A727  A(392,143,393)        108.1545         calculate D2E/DX2 analytically  !
 ! A728  A(121,144,146)        121.6661         calculate D2E/DX2 analytically  !
 ! A729  A(121,144,394)        118.3527         calculate D2E/DX2 analytically  !
 ! A730  A(146,144,394)        119.9781         calculate D2E/DX2 analytically  !
 ! A731  A(122,145,146)        121.4667         calculate D2E/DX2 analytically  !
 ! A732  A(122,145,395)        118.2452         calculate D2E/DX2 analytically  !
 ! A733  A(146,145,395)        120.2871         calculate D2E/DX2 analytically  !
 ! A734  A(144,146,145)        116.891          calculate D2E/DX2 analytically  !
 ! A735  A(144,146,165)        120.0401         calculate D2E/DX2 analytically  !
 ! A736  A(145,146,165)        123.0689         calculate D2E/DX2 analytically  !
 ! A737  A(402,147,409)        114.0717         calculate D2E/DX2 analytically  !
 ! A738  A(402,147,410)        110.5175         calculate D2E/DX2 analytically  !
 ! A739  A(402,147,411)        105.4429         calculate D2E/DX2 analytically  !
 ! A740  A(409,147,410)        109.2548         calculate D2E/DX2 analytically  !
 ! A741  A(409,147,411)        108.7474         calculate D2E/DX2 analytically  !
 ! A742  A(410,147,411)        108.6135         calculate D2E/DX2 analytically  !
 ! A743  A(220,148,402)        153.8498         calculate D2E/DX2 analytically  !
 ! A744  A(220,148,406)         47.3932         calculate D2E/DX2 analytically  !
 ! A745  A(220,148,407)         79.6279         calculate D2E/DX2 analytically  !
 ! A746  A(220,148,408)         83.1032         calculate D2E/DX2 analytically  !
 ! A747  A(402,148,406)        106.8745         calculate D2E/DX2 analytically  !
 ! A748  A(402,148,407)        110.587          calculate D2E/DX2 analytically  !
 ! A749  A(402,148,408)        114.155          calculate D2E/DX2 analytically  !
 ! A750  A(406,148,407)        108.8422         calculate D2E/DX2 analytically  !
 ! A751  A(406,148,408)        107.5707         calculate D2E/DX2 analytically  !
 ! A752  A(407,148,408)        108.6483         calculate D2E/DX2 analytically  !
 ! A753  A(402,149,403)        113.4018         calculate D2E/DX2 analytically  !
 ! A754  A(402,149,404)        110.2888         calculate D2E/DX2 analytically  !
 ! A755  A(402,149,405)        107.1777         calculate D2E/DX2 analytically  !
 ! A756  A(403,149,404)        109.5556         calculate D2E/DX2 analytically  !
 ! A757  A(403,149,405)        107.7497         calculate D2E/DX2 analytically  !
 ! A758  A(404,149,405)        108.5018         calculate D2E/DX2 analytically  !
 ! A759  A(123,150,124)        117.2291         calculate D2E/DX2 analytically  !
 ! A760  A(123,150,431)        121.393          calculate D2E/DX2 analytically  !
 ! A761  A(124,150,431)        121.3775         calculate D2E/DX2 analytically  !
 ! A762  A(412,151,419)        111.9742         calculate D2E/DX2 analytically  !
 ! A763  A(412,151,420)        111.8263         calculate D2E/DX2 analytically  !
 ! A764  A(412,151,421)        110.107          calculate D2E/DX2 analytically  !
 ! A765  A(419,151,420)        107.9243         calculate D2E/DX2 analytically  !
 ! A766  A(419,151,421)        107.3634         calculate D2E/DX2 analytically  !
 ! A767  A(420,151,421)        107.4334         calculate D2E/DX2 analytically  !
 ! A768  A(242,152,412)        157.3637         calculate D2E/DX2 analytically  !
 ! A769  A(242,152,416)         57.8447         calculate D2E/DX2 analytically  !
 ! A770  A(242,152,417)         60.6804         calculate D2E/DX2 analytically  !
 ! A771  A(242,152,418)         91.0564         calculate D2E/DX2 analytically  !
 ! A772  A(412,152,416)        111.144          calculate D2E/DX2 analytically  !
 ! A773  A(412,152,417)        111.0031         calculate D2E/DX2 analytically  !
 ! A774  A(412,152,418)        111.5364         calculate D2E/DX2 analytically  !
 ! A775  A(416,152,417)        107.8505         calculate D2E/DX2 analytically  !
 ! A776  A(416,152,418)        107.5323         calculate D2E/DX2 analytically  !
 ! A777  A(417,152,418)        107.5944         calculate D2E/DX2 analytically  !
 ! A778  A(412,153,413)        111.5443         calculate D2E/DX2 analytically  !
 ! A779  A(412,153,414)        111.0289         calculate D2E/DX2 analytically  !
 ! A780  A(412,153,415)        111.1341         calculate D2E/DX2 analytically  !
 ! A781  A(413,153,414)        107.554          calculate D2E/DX2 analytically  !
 ! A782  A(413,153,415)        107.5411         calculate D2E/DX2 analytically  !
 ! A783  A(414,153,415)        107.8567         calculate D2E/DX2 analytically  !
 ! A784  A(422,154,423)        108.2999         calculate D2E/DX2 analytically  !
 ! A785  A(422,154,424)        108.2234         calculate D2E/DX2 analytically  !
 ! A786  A(422,154,431)        110.6825         calculate D2E/DX2 analytically  !
 ! A787  A(423,154,424)        108.4919         calculate D2E/DX2 analytically  !
 ! A788  A(423,154,431)        110.5536         calculate D2E/DX2 analytically  !
 ! A789  A(424,154,431)        110.5087         calculate D2E/DX2 analytically  !
 ! A790  A(428,155,429)        108.4144         calculate D2E/DX2 analytically  !
 ! A791  A(428,155,430)        108.1574         calculate D2E/DX2 analytically  !
 ! A792  A(428,155,431)        110.9429         calculate D2E/DX2 analytically  !
 ! A793  A(429,155,430)        108.0458         calculate D2E/DX2 analytically  !
 ! A794  A(429,155,431)        111.0777         calculate D2E/DX2 analytically  !
 ! A795  A(430,155,431)        110.1011         calculate D2E/DX2 analytically  !
 ! A796  A(425,156,426)        108.4595         calculate D2E/DX2 analytically  !
 ! A797  A(425,156,427)        108.2389         calculate D2E/DX2 analytically  !
 ! A798  A(425,156,431)        110.5849         calculate D2E/DX2 analytically  !
 ! A799  A(426,156,427)        108.1647         calculate D2E/DX2 analytically  !
 ! A800  A(426,156,431)        110.4694         calculate D2E/DX2 analytically  !
 ! A801  A(427,156,431)        110.8369         calculate D2E/DX2 analytically  !
 ! A802  A(137,157,161)        124.923          calculate D2E/DX2 analytically  !
 ! A803  A(137,157,396)        115.686          calculate D2E/DX2 analytically  !
 ! A804  A(161,157,396)        119.3778         calculate D2E/DX2 analytically  !
 ! A805  A(138,158,163)        124.9674         calculate D2E/DX2 analytically  !
 ! A806  A(138,158,397)        115.4803         calculate D2E/DX2 analytically  !
 ! A807  A(163,158,397)        119.5334         calculate D2E/DX2 analytically  !
 ! A808  A(136,159,164)        123.7197         calculate D2E/DX2 analytically  !
 ! A809  A(136,159,398)        115.3966         calculate D2E/DX2 analytically  !
 ! A810  A(164,159,398)        120.8699         calculate D2E/DX2 analytically  !
 ! A811  A(343,159,398)        146.7047         calculate D2E/DX2 analytically  !
 ! A812  A(132,160,162)        124.9758         calculate D2E/DX2 analytically  !
 ! A813  A(132,160,234)        108.5443         calculate D2E/DX2 analytically  !
 ! A814  A(132,160,399)        114.3717         calculate D2E/DX2 analytically  !
 ! A815  A(162,160,399)        120.6353         calculate D2E/DX2 analytically  !
 ! A816  A(234,160,399)        125.7211         calculate D2E/DX2 analytically  !
 ! A817  A(21,162,160)         141.8833         calculate D2E/DX2 analytically  !
 ! A818  A(160,162,232)        139.4432         calculate D2E/DX2 analytically  !
 ! A819  A(141,165,142)        108.1403         calculate D2E/DX2 analytically  !
 ! A820  A(141,165,143)        108.1169         calculate D2E/DX2 analytically  !
 ! A821  A(141,165,146)        112.3747         calculate D2E/DX2 analytically  !
 ! A822  A(142,165,143)        109.361          calculate D2E/DX2 analytically  !
 ! A823  A(142,165,146)        109.3697         calculate D2E/DX2 analytically  !
 ! A824  A(143,165,146)        109.4273         calculate D2E/DX2 analytically  !
 ! A825  A(54,171,235)         150.7498         calculate D2E/DX2 analytically  !
 ! A826  A(48,178,61)          141.5292         calculate D2E/DX2 analytically  !
 ! A827  A(59,187,400)         107.9238         calculate D2E/DX2 analytically  !
 ! A828  A(1,188,200)          123.2961         calculate D2E/DX2 analytically  !
 ! A829  A(5,198,35)           125.9082         calculate D2E/DX2 analytically  !
 ! A830  A(5,199,37)           114.0507         calculate D2E/DX2 analytically  !
 ! A831  A(6,200,188)          138.6074         calculate D2E/DX2 analytically  !
 ! A832  A(9,208,358)          151.1361         calculate D2E/DX2 analytically  !
 ! A833  A(10,210,14)          157.9707         calculate D2E/DX2 analytically  !
 ! A834  A(12,214,115)         159.6604         calculate D2E/DX2 analytically  !
 ! A835  A(12,214,128)         135.3899         calculate D2E/DX2 analytically  !
 ! A836  A(12,215,84)          116.2005         calculate D2E/DX2 analytically  !
 ! A837  A(14,220,148)         133.242          calculate D2E/DX2 analytically  !
 ! A838  A(17,229,76)          142.4655         calculate D2E/DX2 analytically  !
 ! A839  A(21,234,160)         151.5636         calculate D2E/DX2 analytically  !
 ! A840  A(22,235,171)         138.3715         calculate D2E/DX2 analytically  !
 ! A841  A(26,239,46)          120.3815         calculate D2E/DX2 analytically  !
 ! A842  A(30,242,152)         151.734          calculate D2E/DX2 analytically  !
 ! A843  A(36,250,258)         114.4            calculate D2E/DX2 analytically  !
 ! A844  A(40,258,250)         101.7625         calculate D2E/DX2 analytically  !
 ! A845  A(44,259,48)          138.7742         calculate D2E/DX2 analytically  !
 ! A846  A(26,262,45)          122.9276         calculate D2E/DX2 analytically  !
 ! A847  A(47,269,48)          165.9256         calculate D2E/DX2 analytically  !
 ! A848  A(77,282,294)         143.1579         calculate D2E/DX2 analytically  !
 ! A849  A(82,294,282)         150.869          calculate D2E/DX2 analytically  !
 ! A850  A(83,297,97)          154.2051         calculate D2E/DX2 analytically  !
 ! A851  A(85,300,102)         140.9329         calculate D2E/DX2 analytically  !
 ! A852  A(85,301,310)         150.6784         calculate D2E/DX2 analytically  !
 ! A853  A(39,308,93)          135.9109         calculate D2E/DX2 analytically  !
 ! A854  A(40,308,93)          128.6691         calculate D2E/DX2 analytically  !
 ! A855  A(94,310,301)         139.8751         calculate D2E/DX2 analytically  !
 ! A856  A(99,322,329)         136.9416         calculate D2E/DX2 analytically  !
 ! A857  A(101,325,118)        127.7541         calculate D2E/DX2 analytically  !
 ! A858  A(101,325,124)        127.4034         calculate D2E/DX2 analytically  !
 ! A859  A(103,329,322)        136.2103         calculate D2E/DX2 analytically  !
 ! A860  A(34,335,105)         107.9828         calculate D2E/DX2 analytically  !
 ! A861  A(90,338,106)         139.0356         calculate D2E/DX2 analytically  !
 ! A862  A(108,343,136)        117.7391         calculate D2E/DX2 analytically  !
 ! A863  A(108,343,159)        132.1457         calculate D2E/DX2 analytically  !
 ! A864  A(108,343,164)        147.2907         calculate D2E/DX2 analytically  !
 ! A865  A(136,343,164)         57.416          calculate D2E/DX2 analytically  !
 ! A866  A(107,345,109)        164.7107         calculate D2E/DX2 analytically  !
 ! A867  A(116,358,208)        137.6974         calculate D2E/DX2 analytically  !
 ! A868  A(101,360,118)        147.0761         calculate D2E/DX2 analytically  !
 ! A869  A(101,366,124)        149.0102         calculate D2E/DX2 analytically  !
 ! A870  A(19,401,76)          159.7053         calculate D2E/DX2 analytically  !
 ! A871  A(139,402,147)        115.1498         calculate D2E/DX2 analytically  !
 ! A872  A(139,402,148)        102.7758         calculate D2E/DX2 analytically  !
 ! A873  A(139,402,149)        110.9887         calculate D2E/DX2 analytically  !
 ! A874  A(147,402,148)        103.8082         calculate D2E/DX2 analytically  !
 ! A875  A(147,402,149)        106.0251         calculate D2E/DX2 analytically  !
 ! A876  A(148,402,149)        118.2956         calculate D2E/DX2 analytically  !
 ! A877  A(29,403,149)         158.4328         calculate D2E/DX2 analytically  !
 ! A878  A(52,404,149)         126.4298         calculate D2E/DX2 analytically  !
 ! A879  A(76,409,147)         138.8179         calculate D2E/DX2 analytically  !
 ! A880  A(140,412,151)        109.9642         calculate D2E/DX2 analytically  !
 ! A881  A(140,412,152)        109.4155         calculate D2E/DX2 analytically  !
 ! A882  A(140,412,153)        109.1341         calculate D2E/DX2 analytically  !
 ! A883  A(151,412,152)        109.5392         calculate D2E/DX2 analytically  !
 ! A884  A(151,412,153)        109.4889         calculate D2E/DX2 analytically  !
 ! A885  A(152,412,153)        109.2828         calculate D2E/DX2 analytically  !
 ! A886  A(30,416,152)         119.4372         calculate D2E/DX2 analytically  !
 ! A887  A(30,417,152)         118.3985         calculate D2E/DX2 analytically  !
 ! A888  A(101,427,156)        169.411          calculate D2E/DX2 analytically  !
 ! A889  A(150,431,154)        109.5677         calculate D2E/DX2 analytically  !
 ! A890  A(150,431,155)        108.4622         calculate D2E/DX2 analytically  !
 ! A891  A(150,431,156)        109.4134         calculate D2E/DX2 analytically  !
 ! A892  A(154,431,155)        109.9652         calculate D2E/DX2 analytically  !
 ! A893  A(154,431,156)        109.1956         calculate D2E/DX2 analytically  !
 ! A894  A(155,431,156)        110.2212         calculate D2E/DX2 analytically  !
 ! A895  L(232,162,234,-1,-1)  356.7058         calculate D2E/DX2 analytically  !
 ! A896  L(232,162,234,-3,-2)  349.6002         calculate D2E/DX2 analytically  !
 ! D1    D(188,1,2,3)           44.4129         calculate D2E/DX2 analytically  !
 ! D2    D(188,1,2,191)        165.8591         calculate D2E/DX2 analytically  !
 ! D3    D(188,1,2,192)        -75.7701         calculate D2E/DX2 analytically  !
 ! D4    D(189,1,2,3)          -75.4328         calculate D2E/DX2 analytically  !
 ! D5    D(189,1,2,191)         46.0135         calculate D2E/DX2 analytically  !
 ! D6    D(189,1,2,192)        164.3842         calculate D2E/DX2 analytically  !
 ! D7    D(190,1,2,3)          164.6565         calculate D2E/DX2 analytically  !
 ! D8    D(190,1,2,191)        -73.8972         calculate D2E/DX2 analytically  !
 ! D9    D(190,1,2,192)         44.4735         calculate D2E/DX2 analytically  !
 ! D10   D(2,1,188,200)         81.0646         calculate D2E/DX2 analytically  !
 ! D11   D(189,1,188,200)     -156.5931         calculate D2E/DX2 analytically  !
 ! D12   D(190,1,188,200)      -41.8817         calculate D2E/DX2 analytically  !
 ! D13   D(1,2,3,4)             58.2205         calculate D2E/DX2 analytically  !
 ! D14   D(1,2,3,5)            179.286          calculate D2E/DX2 analytically  !
 ! D15   D(1,2,3,193)          -60.4022         calculate D2E/DX2 analytically  !
 ! D16   D(191,2,3,4)          -63.5551         calculate D2E/DX2 analytically  !
 ! D17   D(191,2,3,5)           57.5104         calculate D2E/DX2 analytically  !
 ! D18   D(191,2,3,193)        177.8222         calculate D2E/DX2 analytically  !
 ! D19   D(192,2,3,4)          178.8438         calculate D2E/DX2 analytically  !
 ! D20   D(192,2,3,5)          -60.0907         calculate D2E/DX2 analytically  !
 ! D21   D(192,2,3,193)         60.221          calculate D2E/DX2 analytically  !
 ! D22   D(2,3,4,194)          178.3692         calculate D2E/DX2 analytically  !
 ! D23   D(2,3,4,195)           59.874          calculate D2E/DX2 analytically  !
 ! D24   D(2,3,4,196)          -60.8726         calculate D2E/DX2 analytically  !
 ! D25   D(5,3,4,194)           55.2114         calculate D2E/DX2 analytically  !
 ! D26   D(5,3,4,195)          -63.2838         calculate D2E/DX2 analytically  !
 ! D27   D(5,3,4,196)          175.9696         calculate D2E/DX2 analytically  !
 ! D28   D(193,3,4,194)        -63.714          calculate D2E/DX2 analytically  !
 ! D29   D(193,3,4,195)        177.7908         calculate D2E/DX2 analytically  !
 ! D30   D(193,3,4,196)         57.0442         calculate D2E/DX2 analytically  !
 ! D31   D(2,3,5,197)         -167.2368         calculate D2E/DX2 analytically  !
 ! D32   D(2,3,5,198)          -49.6802         calculate D2E/DX2 analytically  !
 ! D33   D(2,3,5,199)           73.0875         calculate D2E/DX2 analytically  !
 ! D34   D(4,3,5,197)          -43.9575         calculate D2E/DX2 analytically  !
 ! D35   D(4,3,5,198)           73.599          calculate D2E/DX2 analytically  !
 ! D36   D(4,3,5,199)         -163.6333         calculate D2E/DX2 analytically  !
 ! D37   D(193,3,5,197)         74.0244         calculate D2E/DX2 analytically  !
 ! D38   D(193,3,5,198)       -168.419          calculate D2E/DX2 analytically  !
 ! D39   D(193,3,5,199)        -45.6513         calculate D2E/DX2 analytically  !
 ! D40   D(3,5,198,35)         121.0517         calculate D2E/DX2 analytically  !
 ! D41   D(197,5,198,35)      -118.5443         calculate D2E/DX2 analytically  !
 ! D42   D(199,5,198,35)        -3.9758         calculate D2E/DX2 analytically  !
 ! D43   D(3,5,199,37)        -110.8138         calculate D2E/DX2 analytically  !
 ! D44   D(197,5,199,37)       127.0445         calculate D2E/DX2 analytically  !
 ! D45   D(198,5,199,37)        12.6978         calculate D2E/DX2 analytically  !
 ! D46   D(200,6,7,8)         -178.9713         calculate D2E/DX2 analytically  !
 ! D47   D(200,6,7,9)          -58.438          calculate D2E/DX2 analytically  !
 ! D48   D(200,6,7,203)         60.373          calculate D2E/DX2 analytically  !
 ! D49   D(201,6,7,8)          -59.8757         calculate D2E/DX2 analytically  !
 ! D50   D(201,6,7,9)           60.6577         calculate D2E/DX2 analytically  !
 ! D51   D(201,6,7,203)        179.4687         calculate D2E/DX2 analytically  !
 ! D52   D(202,6,7,8)           60.5118         calculate D2E/DX2 analytically  !
 ! D53   D(202,6,7,9)         -178.9549         calculate D2E/DX2 analytically  !
 ! D54   D(202,6,7,203)        -60.1439         calculate D2E/DX2 analytically  !
 ! D55   D(7,6,200,188)       -166.238          calculate D2E/DX2 analytically  !
 ! D56   D(201,6,200,188)       73.0308         calculate D2E/DX2 analytically  !
 ! D57   D(202,6,200,188)      -43.3182         calculate D2E/DX2 analytically  !
 ! D58   D(6,7,8,204)          -59.9347         calculate D2E/DX2 analytically  !
 ! D59   D(6,7,8,205)           60.0601         calculate D2E/DX2 analytically  !
 ! D60   D(6,7,8,206)          179.2666         calculate D2E/DX2 analytically  !
 ! D61   D(9,7,8,204)          179.1643         calculate D2E/DX2 analytically  !
 ! D62   D(9,7,8,205)          -60.841          calculate D2E/DX2 analytically  !
 ! D63   D(9,7,8,206)           58.3655         calculate D2E/DX2 analytically  !
 ! D64   D(203,7,8,204)         60.4713         calculate D2E/DX2 analytically  !
 ! D65   D(203,7,8,205)       -179.5339         calculate D2E/DX2 analytically  !
 ! D66   D(203,7,8,206)        -60.3275         calculate D2E/DX2 analytically  !
 ! D67   D(6,7,9,207)           55.4586         calculate D2E/DX2 analytically  !
 ! D68   D(6,7,9,208)          -64.0331         calculate D2E/DX2 analytically  !
 ! D69   D(6,7,9,209)          176.6116         calculate D2E/DX2 analytically  !
 ! D70   D(8,7,9,207)          178.6975         calculate D2E/DX2 analytically  !
 ! D71   D(8,7,9,208)           59.2058         calculate D2E/DX2 analytically  !
 ! D72   D(8,7,9,209)          -60.1494         calculate D2E/DX2 analytically  !
 ! D73   D(203,7,9,207)        -62.8456         calculate D2E/DX2 analytically  !
 ! D74   D(203,7,9,208)        177.6627         calculate D2E/DX2 analytically  !
 ! D75   D(203,7,9,209)         58.3075         calculate D2E/DX2 analytically  !
 ! D76   D(7,9,208,358)        113.6203         calculate D2E/DX2 analytically  !
 ! D77   D(207,9,208,358)       -9.629          calculate D2E/DX2 analytically  !
 ! D78   D(209,9,208,358)     -124.1586         calculate D2E/DX2 analytically  !
 ! D79   D(210,10,11,12)        55.6379         calculate D2E/DX2 analytically  !
 ! D80   D(210,10,11,13)       176.3122         calculate D2E/DX2 analytically  !
 ! D81   D(210,10,11,213)      -64.6804         calculate D2E/DX2 analytically  !
 ! D82   D(211,10,11,12)       -64.3463         calculate D2E/DX2 analytically  !
 ! D83   D(211,10,11,13)        56.3281         calculate D2E/DX2 analytically  !
 ! D84   D(211,10,11,213)      175.3355         calculate D2E/DX2 analytically  !
 ! D85   D(212,10,11,12)       176.3533         calculate D2E/DX2 analytically  !
 ! D86   D(212,10,11,13)       -62.9723         calculate D2E/DX2 analytically  !
 ! D87   D(212,10,11,213)       56.035          calculate D2E/DX2 analytically  !
 ! D88   D(11,10,210,14)        75.8721         calculate D2E/DX2 analytically  !
 ! D89   D(211,10,210,14)     -162.731          calculate D2E/DX2 analytically  !
 ! D90   D(212,10,210,14)      -46.7107         calculate D2E/DX2 analytically  !
 ! D91   D(10,11,12,214)       172.9063         calculate D2E/DX2 analytically  !
 ! D92   D(10,11,12,215)        53.4668         calculate D2E/DX2 analytically  !
 ! D93   D(10,11,12,216)       -66.5593         calculate D2E/DX2 analytically  !
 ! D94   D(13,11,12,214)        51.0297         calculate D2E/DX2 analytically  !
 ! D95   D(13,11,12,215)       -68.4098         calculate D2E/DX2 analytically  !
 ! D96   D(13,11,12,216)       171.5642         calculate D2E/DX2 analytically  !
 ! D97   D(213,11,12,214)      -66.873          calculate D2E/DX2 analytically  !
 ! D98   D(213,11,12,215)      173.6875         calculate D2E/DX2 analytically  !
 ! D99   D(213,11,12,216)       53.6615         calculate D2E/DX2 analytically  !
 ! D100  D(10,11,13,217)       177.2033         calculate D2E/DX2 analytically  !
 ! D101  D(10,11,13,218)       -63.126          calculate D2E/DX2 analytically  !
 ! D102  D(10,11,13,219)        56.5864         calculate D2E/DX2 analytically  !
 ! D103  D(12,11,13,217)       -59.91           calculate D2E/DX2 analytically  !
 ! D104  D(12,11,13,218)        59.7607         calculate D2E/DX2 analytically  !
 ! D105  D(12,11,13,219)       179.4732         calculate D2E/DX2 analytically  !
 ! D106  D(213,11,13,217)       58.1489         calculate D2E/DX2 analytically  !
 ! D107  D(213,11,13,218)      177.8196         calculate D2E/DX2 analytically  !
 ! D108  D(213,11,13,219)      -62.4679         calculate D2E/DX2 analytically  !
 ! D109  D(11,12,214,115)       65.8653         calculate D2E/DX2 analytically  !
 ! D110  D(11,12,214,128)      116.3            calculate D2E/DX2 analytically  !
 ! D111  D(215,12,214,115)    -173.63           calculate D2E/DX2 analytically  !
 ! D112  D(215,12,214,128)    -123.1953         calculate D2E/DX2 analytically  !
 ! D113  D(216,12,214,115)     -56.4936         calculate D2E/DX2 analytically  !
 ! D114  D(216,12,214,128)      -6.0589         calculate D2E/DX2 analytically  !
 ! D115  D(11,12,215,84)       136.8027         calculate D2E/DX2 analytically  !
 ! D116  D(214,12,215,84)       15.2381         calculate D2E/DX2 analytically  !
 ! D117  D(216,12,215,84)     -101.5762         calculate D2E/DX2 analytically  !
 ! D118  D(210,14,15,223)     -126.4257         calculate D2E/DX2 analytically  !
 ! D119  D(210,14,15,224)       -6.1096         calculate D2E/DX2 analytically  !
 ! D120  D(210,14,15,225)      113.8189         calculate D2E/DX2 analytically  !
 ! D121  D(220,14,15,223)      -61.4327         calculate D2E/DX2 analytically  !
 ! D122  D(220,14,15,224)       58.8834         calculate D2E/DX2 analytically  !
 ! D123  D(220,14,15,225)      178.8118         calculate D2E/DX2 analytically  !
 ! D124  D(221,14,15,223)      178.1327         calculate D2E/DX2 analytically  !
 ! D125  D(221,14,15,224)      -61.5512         calculate D2E/DX2 analytically  !
 ! D126  D(221,14,15,225)       58.3772         calculate D2E/DX2 analytically  !
 ! D127  D(222,14,15,223)       58.4294         calculate D2E/DX2 analytically  !
 ! D128  D(222,14,15,224)      178.7455         calculate D2E/DX2 analytically  !
 ! D129  D(222,14,15,225)      -61.3261         calculate D2E/DX2 analytically  !
 ! D130  D(15,14,210,10)       -13.1425         calculate D2E/DX2 analytically  !
 ! D131  D(220,14,210,10)     -104.9726         calculate D2E/DX2 analytically  !
 ! D132  D(221,14,210,10)       72.4236         calculate D2E/DX2 analytically  !
 ! D133  D(222,14,210,10)      161.6567         calculate D2E/DX2 analytically  !
 ! D134  D(15,14,220,148)       26.309          calculate D2E/DX2 analytically  !
 ! D135  D(210,14,220,148)     150.492          calculate D2E/DX2 analytically  !
 ! D136  D(221,14,220,148)     148.3784         calculate D2E/DX2 analytically  !
 ! D137  D(222,14,220,148)     -95.4908         calculate D2E/DX2 analytically  !
 ! D138  D(226,16,17,18)        54.3087         calculate D2E/DX2 analytically  !
 ! D139  D(226,16,17,229)      179.0442         calculate D2E/DX2 analytically  !
 ! D140  D(226,16,17,230)      -62.851          calculate D2E/DX2 analytically  !
 ! D141  D(227,16,17,18)       -65.7344         calculate D2E/DX2 analytically  !
 ! D142  D(227,16,17,229)       59.0011         calculate D2E/DX2 analytically  !
 ! D143  D(227,16,17,230)      177.1059         calculate D2E/DX2 analytically  !
 ! D144  D(228,16,17,18)       174.2761         calculate D2E/DX2 analytically  !
 ! D145  D(228,16,17,229)      -60.9884         calculate D2E/DX2 analytically  !
 ! D146  D(228,16,17,230)       57.1164         calculate D2E/DX2 analytically  !
 ! D147  D(16,17,18,19)        112.6653         calculate D2E/DX2 analytically  !
 ! D148  D(16,17,18,20)        -67.9169         calculate D2E/DX2 analytically  !
 ! D149  D(229,17,18,19)       -11.6061         calculate D2E/DX2 analytically  !
 ! D150  D(229,17,18,20)       167.8118         calculate D2E/DX2 analytically  !
 ! D151  D(230,17,18,19)      -127.9991         calculate D2E/DX2 analytically  !
 ! D152  D(230,17,18,20)        51.4187         calculate D2E/DX2 analytically  !
 ! D153  D(16,17,229,76)      -107.6709         calculate D2E/DX2 analytically  !
 ! D154  D(18,17,229,76)        17.5899         calculate D2E/DX2 analytically  !
 ! D155  D(230,17,229,76)      132.9797         calculate D2E/DX2 analytically  !
 ! D156  D(17,18,19,231)       176.5656         calculate D2E/DX2 analytically  !
 ! D157  D(17,18,19,401)        14.6873         calculate D2E/DX2 analytically  !
 ! D158  D(20,18,19,231)        -2.8473         calculate D2E/DX2 analytically  !
 ! D159  D(20,18,19,401)      -164.7256         calculate D2E/DX2 analytically  !
 ! D160  D(18,19,401,76)       -43.3104         calculate D2E/DX2 analytically  !
 ! D161  D(231,19,401,76)      155.3194         calculate D2E/DX2 analytically  !
 ! D162  D(162,21,22,23)       162.2475         calculate D2E/DX2 analytically  !
 ! D163  D(162,21,22,235)      -73.1604         calculate D2E/DX2 analytically  !
 ! D164  D(162,21,22,236)       41.5182         calculate D2E/DX2 analytically  !
 ! D165  D(232,21,22,23)        51.31           calculate D2E/DX2 analytically  !
 ! D166  D(232,21,22,235)      175.9022         calculate D2E/DX2 analytically  !
 ! D167  D(232,21,22,236)      -69.4193         calculate D2E/DX2 analytically  !
 ! D168  D(233,21,22,23)       -69.9194         calculate D2E/DX2 analytically  !
 ! D169  D(233,21,22,235)       54.6727         calculate D2E/DX2 analytically  !
 ! D170  D(233,21,22,236)      169.3512         calculate D2E/DX2 analytically  !
 ! D171  D(234,21,22,23)       171.0814         calculate D2E/DX2 analytically  !
 ! D172  D(234,21,22,235)      -64.3265         calculate D2E/DX2 analytically  !
 ! D173  D(234,21,22,236)       50.352          calculate D2E/DX2 analytically  !
 ! D174  D(22,21,162,160)     -128.5907         calculate D2E/DX2 analytically  !
 ! D175  D(233,21,162,160)      98.8399         calculate D2E/DX2 analytically  !
 ! D176  D(22,21,234,160)     -163.845          calculate D2E/DX2 analytically  !
 ! D177  D(232,21,234,160)     -42.0724         calculate D2E/DX2 analytically  !
 ! D178  D(233,21,234,160)      73.7495         calculate D2E/DX2 analytically  !
 ! D179  D(21,22,23,24)         31.2668         calculate D2E/DX2 analytically  !
 ! D180  D(21,22,23,25)       -145.9318         calculate D2E/DX2 analytically  !
 ! D181  D(235,22,23,24)       -91.9932         calculate D2E/DX2 analytically  !
 ! D182  D(235,22,23,25)        90.8082         calculate D2E/DX2 analytically  !
 ! D183  D(236,22,23,24)       152.1227         calculate D2E/DX2 analytically  !
 ! D184  D(236,22,23,25)       -25.0759         calculate D2E/DX2 analytically  !
 ! D185  D(21,22,235,171)     -107.0106         calculate D2E/DX2 analytically  !
 ! D186  D(23,22,235,171)       18.1699         calculate D2E/DX2 analytically  !
 ! D187  D(236,22,235,171)     136.056          calculate D2E/DX2 analytically  !
 ! D188  D(22,23,24,26)       -174.007          calculate D2E/DX2 analytically  !
 ! D189  D(22,23,24,237)        -0.4188         calculate D2E/DX2 analytically  !
 ! D190  D(25,23,24,26)          3.2248         calculate D2E/DX2 analytically  !
 ! D191  D(25,23,24,237)       176.8131         calculate D2E/DX2 analytically  !
 ! D192  D(22,23,25,27)        178.0409         calculate D2E/DX2 analytically  !
 ! D193  D(22,23,25,238)        -0.0924         calculate D2E/DX2 analytically  !
 ! D194  D(24,23,25,27)          0.8788         calculate D2E/DX2 analytically  !
 ! D195  D(24,23,25,238)      -177.2546         calculate D2E/DX2 analytically  !
 ! D196  D(23,24,26,28)         -6.6161         calculate D2E/DX2 analytically  !
 ! D197  D(23,24,26,239)       169.7843         calculate D2E/DX2 analytically  !
 ! D198  D(23,24,26,262)      -104.2142         calculate D2E/DX2 analytically  !
 ! D199  D(237,24,26,28)       179.6688         calculate D2E/DX2 analytically  !
 ! D200  D(237,24,26,239)       -3.9308         calculate D2E/DX2 analytically  !
 ! D201  D(237,24,26,262)       82.0708         calculate D2E/DX2 analytically  !
 ! D202  D(23,25,27,28)         -1.6771         calculate D2E/DX2 analytically  !
 ! D203  D(23,25,27,240)       179.6138         calculate D2E/DX2 analytically  !
 ! D204  D(238,25,27,28)       176.4581         calculate D2E/DX2 analytically  !
 ! D205  D(238,25,27,240)       -2.2511         calculate D2E/DX2 analytically  !
 ! D206  D(24,26,28,27)          5.8108         calculate D2E/DX2 analytically  !
 ! D207  D(24,26,28,29)       -173.283          calculate D2E/DX2 analytically  !
 ! D208  D(239,26,28,27)      -170.7331         calculate D2E/DX2 analytically  !
 ! D209  D(239,26,28,29)        10.173          calculate D2E/DX2 analytically  !
 ! D210  D(262,26,28,27)       117.6467         calculate D2E/DX2 analytically  !
 ! D211  D(262,26,28,29)       -61.4472         calculate D2E/DX2 analytically  !
 ! D212  D(24,26,239,46)        67.1339         calculate D2E/DX2 analytically  !
 ! D213  D(28,26,239,46)      -116.351          calculate D2E/DX2 analytically  !
 ! D214  D(262,26,239,46)      -39.0859         calculate D2E/DX2 analytically  !
 ! D215  D(24,26,262,45)       -86.3178         calculate D2E/DX2 analytically  !
 ! D216  D(28,26,262,45)       152.3148         calculate D2E/DX2 analytically  !
 ! D217  D(239,26,262,45)       32.5249         calculate D2E/DX2 analytically  !
 ! D218  D(25,27,28,26)         -1.6255         calculate D2E/DX2 analytically  !
 ! D219  D(25,27,28,29)        177.4397         calculate D2E/DX2 analytically  !
 ! D220  D(240,27,28,26)       177.0683         calculate D2E/DX2 analytically  !
 ! D221  D(240,27,28,29)        -3.8666         calculate D2E/DX2 analytically  !
 ! D222  D(26,28,29,241)      -157.9201         calculate D2E/DX2 analytically  !
 ! D223  D(26,28,29,403)       128.4671         calculate D2E/DX2 analytically  !
 ! D224  D(27,28,29,241)        23.0067         calculate D2E/DX2 analytically  !
 ! D225  D(27,28,29,403)       -50.606          calculate D2E/DX2 analytically  !
 ! D226  D(28,29,403,149)      -10.8579         calculate D2E/DX2 analytically  !
 ! D227  D(241,29,403,149)    -121.0479         calculate D2E/DX2 analytically  !
 ! D228  D(242,30,31,32)      -179.9875         calculate D2E/DX2 analytically  !
 ! D229  D(242,30,31,245)       57.9264         calculate D2E/DX2 analytically  !
 ! D230  D(242,30,31,246)      -57.8927         calculate D2E/DX2 analytically  !
 ! D231  D(243,30,31,32)        59.581          calculate D2E/DX2 analytically  !
 ! D232  D(243,30,31,245)      -62.5051         calculate D2E/DX2 analytically  !
 ! D233  D(243,30,31,246)     -178.3243         calculate D2E/DX2 analytically  !
 ! D234  D(244,30,31,32)       -59.5289         calculate D2E/DX2 analytically  !
 ! D235  D(244,30,31,245)      178.3849         calculate D2E/DX2 analytically  !
 ! D236  D(244,30,31,246)       62.5658         calculate D2E/DX2 analytically  !
 ! D237  D(416,30,31,32)       153.5952         calculate D2E/DX2 analytically  !
 ! D238  D(416,30,31,245)       31.5091         calculate D2E/DX2 analytically  !
 ! D239  D(416,30,31,246)      -84.3101         calculate D2E/DX2 analytically  !
 ! D240  D(417,30,31,32)       149.7844         calculate D2E/DX2 analytically  !
 ! D241  D(417,30,31,245)       27.6983         calculate D2E/DX2 analytically  !
 ! D242  D(417,30,31,246)      -88.1209         calculate D2E/DX2 analytically  !
 ! D243  D(31,30,242,152)      -83.2958         calculate D2E/DX2 analytically  !
 ! D244  D(243,30,242,152)      38.8293         calculate D2E/DX2 analytically  !
 ! D245  D(244,30,242,152)     154.5643         calculate D2E/DX2 analytically  !
 ! D246  D(416,30,242,152)      -3.1918         calculate D2E/DX2 analytically  !
 ! D247  D(417,30,242,152)       0.4113         calculate D2E/DX2 analytically  !
 ! D248  D(31,30,416,152)     -119.5372         calculate D2E/DX2 analytically  !
 ! D249  D(242,30,416,152)     132.0865         calculate D2E/DX2 analytically  !
 ! D250  D(243,30,416,152)      -8.3446         calculate D2E/DX2 analytically  !
 ! D251  D(244,30,416,152)     103.3848         calculate D2E/DX2 analytically  !
 ! D252  D(31,30,417,152)      100.7637         calculate D2E/DX2 analytically  !
 ! D253  D(242,30,417,152)      -5.4319         calculate D2E/DX2 analytically  !
 ! D254  D(243,30,417,152)    -149.0145         calculate D2E/DX2 analytically  !
 ! D255  D(244,30,417,152)     -40.2256         calculate D2E/DX2 analytically  !
 ! D256  D(30,31,32,33)         90.4462         calculate D2E/DX2 analytically  !
 ! D257  D(30,31,32,34)        -83.9542         calculate D2E/DX2 analytically  !
 ! D258  D(245,31,32,33)      -148.2773         calculate D2E/DX2 analytically  !
 ! D259  D(245,31,32,34)        37.3223         calculate D2E/DX2 analytically  !
 ! D260  D(246,31,32,33)       -30.9108         calculate D2E/DX2 analytically  !
 ! D261  D(246,31,32,34)       154.6888         calculate D2E/DX2 analytically  !
 ! D262  D(31,32,33,35)       -164.165          calculate D2E/DX2 analytically  !
 ! D263  D(31,32,33,247)         9.0736         calculate D2E/DX2 analytically  !
 ! D264  D(34,32,33,35)         10.1741         calculate D2E/DX2 analytically  !
 ! D265  D(34,32,33,247)      -176.5873         calculate D2E/DX2 analytically  !
 ! D266  D(31,32,34,36)        164.9797         calculate D2E/DX2 analytically  !
 ! D267  D(31,32,34,248)        -8.31           calculate D2E/DX2 analytically  !
 ! D268  D(31,32,34,335)      -103.4051         calculate D2E/DX2 analytically  !
 ! D269  D(33,32,34,36)         -9.3899         calculate D2E/DX2 analytically  !
 ! D270  D(33,32,34,248)       177.3205         calculate D2E/DX2 analytically  !
 ! D271  D(33,32,34,335)        82.2253         calculate D2E/DX2 analytically  !
 ! D272  D(32,33,35,37)         -2.834          calculate D2E/DX2 analytically  !
 ! D273  D(32,33,35,198)      -123.0464         calculate D2E/DX2 analytically  !
 ! D274  D(32,33,35,249)       173.8988         calculate D2E/DX2 analytically  !
 ! D275  D(247,33,35,37)      -176.0307         calculate D2E/DX2 analytically  !
 ! D276  D(247,33,35,198)       63.7569         calculate D2E/DX2 analytically  !
 ! D277  D(247,33,35,249)        0.702          calculate D2E/DX2 analytically  !
 ! D278  D(32,34,36,37)          1.3669         calculate D2E/DX2 analytically  !
 ! D279  D(32,34,36,250)      -167.3303         calculate D2E/DX2 analytically  !
 ! D280  D(248,34,36,37)       174.6051         calculate D2E/DX2 analytically  !
 ! D281  D(248,34,36,250)        5.908          calculate D2E/DX2 analytically  !
 ! D282  D(335,34,36,37)       -91.4153         calculate D2E/DX2 analytically  !
 ! D283  D(335,34,36,250)       99.8875         calculate D2E/DX2 analytically  !
 ! D284  D(32,34,335,105)       58.446          calculate D2E/DX2 analytically  !
 ! D285  D(36,34,335,105)      177.1529         calculate D2E/DX2 analytically  !
 ! D286  D(248,34,335,105)     -61.908          calculate D2E/DX2 analytically  !
 ! D287  D(33,35,37,36)         -5.053          calculate D2E/DX2 analytically  !
 ! D288  D(33,35,37,199)      -134.7909         calculate D2E/DX2 analytically  !
 ! D289  D(33,35,37,251)       173.765          calculate D2E/DX2 analytically  !
 ! D290  D(198,35,37,36)       140.7301         calculate D2E/DX2 analytically  !
 ! D291  D(198,35,37,199)       10.9923         calculate D2E/DX2 analytically  !
 ! D292  D(198,35,37,251)      -40.4519         calculate D2E/DX2 analytically  !
 ! D293  D(249,35,37,36)       178.2852         calculate D2E/DX2 analytically  !
 ! D294  D(249,35,37,199)       48.5474         calculate D2E/DX2 analytically  !
 ! D295  D(249,35,37,251)       -2.8968         calculate D2E/DX2 analytically  !
 ! D296  D(33,35,198,5)        118.5887         calculate D2E/DX2 analytically  !
 ! D297  D(37,35,198,5)        -12.4379         calculate D2E/DX2 analytically  !
 ! D298  D(249,35,198,5)      -150.4369         calculate D2E/DX2 analytically  !
 ! D299  D(34,36,37,35)          5.8291         calculate D2E/DX2 analytically  !
 ! D300  D(34,36,37,199)       129.5253         calculate D2E/DX2 analytically  !
 ! D301  D(34,36,37,251)      -173.0275         calculate D2E/DX2 analytically  !
 ! D302  D(250,36,37,35)       175.4493         calculate D2E/DX2 analytically  !
 ! D303  D(250,36,37,199)      -60.8544         calculate D2E/DX2 analytically  !
 ! D304  D(250,36,37,251)       -3.4073         calculate D2E/DX2 analytically  !
 ! D305  D(34,36,250,258)      -18.252          calculate D2E/DX2 analytically  !
 ! D306  D(37,36,250,258)      172.3922         calculate D2E/DX2 analytically  !
 ! D307  D(35,37,199,5)        -23.0912         calculate D2E/DX2 analytically  !
 ! D308  D(36,37,199,5)       -155.1427         calculate D2E/DX2 analytically  !
 ! D309  D(251,37,199,5)        97.81           calculate D2E/DX2 analytically  !
 ! D310  D(252,38,39,40)       -57.8866         calculate D2E/DX2 analytically  !
 ! D311  D(252,38,39,255)       63.7081         calculate D2E/DX2 analytically  !
 ! D312  D(252,38,39,256)      179.9074         calculate D2E/DX2 analytically  !
 ! D313  D(252,38,39,308)     -136.0228         calculate D2E/DX2 analytically  !
 ! D314  D(253,38,39,40)      -177.5972         calculate D2E/DX2 analytically  !
 ! D315  D(253,38,39,255)      -56.0024         calculate D2E/DX2 analytically  !
 ! D316  D(253,38,39,256)       60.1968         calculate D2E/DX2 analytically  !
 ! D317  D(253,38,39,308)      104.2667         calculate D2E/DX2 analytically  !
 ! D318  D(254,38,39,40)        62.0824         calculate D2E/DX2 analytically  !
 ! D319  D(254,38,39,255)     -176.3228         calculate D2E/DX2 analytically  !
 ! D320  D(254,38,39,256)      -60.1236         calculate D2E/DX2 analytically  !
 ! D321  D(254,38,39,308)      -16.0537         calculate D2E/DX2 analytically  !
 ! D322  D(38,39,40,41)        -67.9416         calculate D2E/DX2 analytically  !
 ! D323  D(38,39,40,257)       172.677          calculate D2E/DX2 analytically  !
 ! D324  D(38,39,40,258)        63.0579         calculate D2E/DX2 analytically  !
 ! D325  D(255,39,40,41)       170.139          calculate D2E/DX2 analytically  !
 ! D326  D(255,39,40,257)       50.7577         calculate D2E/DX2 analytically  !
 ! D327  D(255,39,40,258)      -58.8615         calculate D2E/DX2 analytically  !
 ! D328  D(256,39,40,41)        52.1414         calculate D2E/DX2 analytically  !
 ! D329  D(256,39,40,257)      -67.24           calculate D2E/DX2 analytically  !
 ! D330  D(256,39,40,258)     -176.8592         calculate D2E/DX2 analytically  !
 ! D331  D(38,39,308,93)        -3.6893         calculate D2E/DX2 analytically  !
 ! D332  D(255,39,308,93)      157.2316         calculate D2E/DX2 analytically  !
 ! D333  D(256,39,308,93)       55.8931         calculate D2E/DX2 analytically  !
 ! D334  D(39,40,41,42)         -0.0844         calculate D2E/DX2 analytically  !
 ! D335  D(39,40,41,43)       -174.3095         calculate D2E/DX2 analytically  !
 ! D336  D(257,40,41,42)       121.7115         calculate D2E/DX2 analytically  !
 ! D337  D(257,40,41,43)       -52.5135         calculate D2E/DX2 analytically  !
 ! D338  D(258,40,41,42)      -125.5306         calculate D2E/DX2 analytically  !
 ! D339  D(258,40,41,43)        60.2444         calculate D2E/DX2 analytically  !
 ! D340  D(308,40,41,42)        71.22           calculate D2E/DX2 analytically  !
 ! D341  D(308,40,41,43)      -103.005          calculate D2E/DX2 analytically  !
 ! D342  D(39,40,258,250)     -123.2854         calculate D2E/DX2 analytically  !
 ! D343  D(41,40,258,250)        6.0705         calculate D2E/DX2 analytically  !
 ! D344  D(257,40,258,250)     121.17           calculate D2E/DX2 analytically  !
 ! D345  D(308,40,258,250)     141.9079         calculate D2E/DX2 analytically  !
 ! D346  D(41,40,308,93)         0.2552         calculate D2E/DX2 analytically  !
 ! D347  D(257,40,308,93)     -116.1527         calculate D2E/DX2 analytically  !
 ! D348  D(258,40,308,93)     -140.8978         calculate D2E/DX2 analytically  !
 ! D349  D(259,44,45,46)       176.0387         calculate D2E/DX2 analytically  !
 ! D350  D(259,44,45,47)       -63.0196         calculate D2E/DX2 analytically  !
 ! D351  D(259,44,45,262)       55.7749         calculate D2E/DX2 analytically  !
 ! D352  D(260,44,45,46)       -63.9449         calculate D2E/DX2 analytically  !
 ! D353  D(260,44,45,47)        56.9968         calculate D2E/DX2 analytically  !
 ! D354  D(260,44,45,262)      175.7913         calculate D2E/DX2 analytically  !
 ! D355  D(261,44,45,46)        56.097          calculate D2E/DX2 analytically  !
 ! D356  D(261,44,45,47)       177.0386         calculate D2E/DX2 analytically  !
 ! D357  D(261,44,45,262)      -64.1669         calculate D2E/DX2 analytically  !
 ! D358  D(45,44,259,48)        89.4702         calculate D2E/DX2 analytically  !
 ! D359  D(260,44,259,48)      -31.8875         calculate D2E/DX2 analytically  !
 ! D360  D(261,44,259,48)     -150.0824         calculate D2E/DX2 analytically  !
 ! D361  D(44,45,46,239)      -135.4819         calculate D2E/DX2 analytically  !
 ! D362  D(44,45,46,263)       172.2741         calculate D2E/DX2 analytically  !
 ! D363  D(44,45,46,264)        56.1258         calculate D2E/DX2 analytically  !
 ! D364  D(44,45,46,265)       -63.0065         calculate D2E/DX2 analytically  !
 ! D365  D(47,45,46,239)       101.6414         calculate D2E/DX2 analytically  !
 ! D366  D(47,45,46,263)        49.3975         calculate D2E/DX2 analytically  !
 ! D367  D(47,45,46,264)       -66.7509         calculate D2E/DX2 analytically  !
 ! D368  D(47,45,46,265)       174.1168         calculate D2E/DX2 analytically  !
 ! D369  D(262,45,46,239)      -17.3379         calculate D2E/DX2 analytically  !
 ! D370  D(262,45,46,263)      -69.5818         calculate D2E/DX2 analytically  !
 ! D371  D(262,45,46,264)      174.2698         calculate D2E/DX2 analytically  !
 ! D372  D(262,45,46,265)       55.1375         calculate D2E/DX2 analytically  !
 ! D373  D(44,45,47,266)       143.04           calculate D2E/DX2 analytically  !
 ! D374  D(44,45,47,269)        28.2468         calculate D2E/DX2 analytically  !
 ! D375  D(46,45,47,266)       -93.8738         calculate D2E/DX2 analytically  !
 ! D376  D(46,45,47,269)       151.3329         calculate D2E/DX2 analytically  !
 ! D377  D(262,45,47,266)       25.7702         calculate D2E/DX2 analytically  !
 ! D378  D(262,45,47,269)      -89.0231         calculate D2E/DX2 analytically  !
 ! D379  D(44,45,262,26)       124.0165         calculate D2E/DX2 analytically  !
 ! D380  D(46,45,262,26)         2.6976         calculate D2E/DX2 analytically  !
 ! D381  D(47,45,262,26)      -115.6618         calculate D2E/DX2 analytically  !
 ! D382  D(45,46,239,26)        55.991          calculate D2E/DX2 analytically  !
 ! D383  D(263,46,239,26)      172.2732         calculate D2E/DX2 analytically  !
 ! D384  D(264,46,239,26)     -155.8624         calculate D2E/DX2 analytically  !
 ! D385  D(265,46,239,26)      -58.3228         calculate D2E/DX2 analytically  !
 ! D386  D(45,47,269,48)       -11.8227         calculate D2E/DX2 analytically  !
 ! D387  D(266,47,269,48)     -124.8485         calculate D2E/DX2 analytically  !
 ! D388  D(259,48,178,61)       63.5952         calculate D2E/DX2 analytically  !
 ! D389  D(267,48,178,61)      -80.7097         calculate D2E/DX2 analytically  !
 ! D390  D(268,48,178,61)     -179.0643         calculate D2E/DX2 analytically  !
 ! D391  D(269,48,178,61)       15.3714         calculate D2E/DX2 analytically  !
 ! D392  D(270,48,178,61)       95.0312         calculate D2E/DX2 analytically  !
 ! D393  D(178,48,259,44)      175.8781         calculate D2E/DX2 analytically  !
 ! D394  D(267,48,259,44)     -123.7588         calculate D2E/DX2 analytically  !
 ! D395  D(268,48,259,44)       48.1128         calculate D2E/DX2 analytically  !
 ! D396  D(269,48,259,44)      -53.2067         calculate D2E/DX2 analytically  !
 ! D397  D(270,48,259,44)      151.1634         calculate D2E/DX2 analytically  !
 ! D398  D(178,48,269,47)       77.0807         calculate D2E/DX2 analytically  !
 ! D399  D(259,48,269,47)        7.4885         calculate D2E/DX2 analytically  !
 ! D400  D(267,48,269,47)      150.0062         calculate D2E/DX2 analytically  !
 ! D401  D(268,48,269,47)      -89.9546         calculate D2E/DX2 analytically  !
 ! D402  D(270,48,269,47)       30.013          calculate D2E/DX2 analytically  !
 ! D403  D(176,49,50,51)       -76.8718         calculate D2E/DX2 analytically  !
 ! D404  D(176,49,50,53)       158.8797         calculate D2E/DX2 analytically  !
 ! D405  D(176,49,50,175)       40.2233         calculate D2E/DX2 analytically  !
 ! D406  D(177,49,50,51)        48.3879         calculate D2E/DX2 analytically  !
 ! D407  D(177,49,50,53)       -75.8606         calculate D2E/DX2 analytically  !
 ! D408  D(177,49,50,175)      165.483          calculate D2E/DX2 analytically  !
 ! D409  D(49,50,51,52)       -132.6001         calculate D2E/DX2 analytically  !
 ! D410  D(49,50,51,57)         48.1862         calculate D2E/DX2 analytically  !
 ! D411  D(53,50,51,52)        -11.426          calculate D2E/DX2 analytically  !
 ! D412  D(53,50,51,57)        169.3603         calculate D2E/DX2 analytically  !
 ! D413  D(175,50,51,52)       109.8563         calculate D2E/DX2 analytically  !
 ! D414  D(175,50,51,57)       -69.3573         calculate D2E/DX2 analytically  !
 ! D415  D(49,50,53,54)        -55.4223         calculate D2E/DX2 analytically  !
 ! D416  D(49,50,53,55)       -176.5983         calculate D2E/DX2 analytically  !
 ! D417  D(49,50,53,166)        62.7296         calculate D2E/DX2 analytically  !
 ! D418  D(51,50,53,54)       -176.6003         calculate D2E/DX2 analytically  !
 ! D419  D(51,50,53,55)         62.2237         calculate D2E/DX2 analytically  !
 ! D420  D(51,50,53,166)       -58.4484         calculate D2E/DX2 analytically  !
 ! D421  D(175,50,53,54)        62.851          calculate D2E/DX2 analytically  !
 ! D422  D(175,50,53,55)       -58.325          calculate D2E/DX2 analytically  !
 ! D423  D(175,50,53,166)     -178.9971         calculate D2E/DX2 analytically  !
 ! D424  D(50,51,52,404)        62.4114         calculate D2E/DX2 analytically  !
 ! D425  D(57,51,52,404)      -118.4069         calculate D2E/DX2 analytically  !
 ! D426  D(50,51,57,58)        173.1921         calculate D2E/DX2 analytically  !
 ! D427  D(50,51,57,186)         8.2301         calculate D2E/DX2 analytically  !
 ! D428  D(52,51,57,58)         -6.0185         calculate D2E/DX2 analytically  !
 ! D429  D(52,51,57,186)      -170.9805         calculate D2E/DX2 analytically  !
 ! D430  D(51,52,404,149)      151.8244         calculate D2E/DX2 analytically  !
 ! D431  D(50,53,54,56)        -61.7341         calculate D2E/DX2 analytically  !
 ! D432  D(50,53,54,170)        60.52           calculate D2E/DX2 analytically  !
 ! D433  D(50,53,54,171)       175.4183         calculate D2E/DX2 analytically  !
 ! D434  D(55,53,54,56)         61.444          calculate D2E/DX2 analytically  !
 ! D435  D(55,53,54,170)      -176.3019         calculate D2E/DX2 analytically  !
 ! D436  D(55,53,54,171)       -61.4036         calculate D2E/DX2 analytically  !
 ! D437  D(166,53,54,56)      -179.7745         calculate D2E/DX2 analytically  !
 ! D438  D(166,53,54,170)      -57.5205         calculate D2E/DX2 analytically  !
 ! D439  D(166,53,54,171)       57.3779         calculate D2E/DX2 analytically  !
 ! D440  D(50,53,55,167)        39.5686         calculate D2E/DX2 analytically  !
 ! D441  D(50,53,55,168)       -80.3837         calculate D2E/DX2 analytically  !
 ! D442  D(50,53,55,169)       158.7297         calculate D2E/DX2 analytically  !
 ! D443  D(54,53,55,167)       -82.3564         calculate D2E/DX2 analytically  !
 ! D444  D(54,53,55,168)       157.6913         calculate D2E/DX2 analytically  !
 ! D445  D(54,53,55,169)        36.8047         calculate D2E/DX2 analytically  !
 ! D446  D(166,53,55,167)      159.5248         calculate D2E/DX2 analytically  !
 ! D447  D(166,53,55,168)       39.5726         calculate D2E/DX2 analytically  !
 ! D448  D(166,53,55,169)      -81.3141         calculate D2E/DX2 analytically  !
 ! D449  D(53,54,56,172)       -56.3724         calculate D2E/DX2 analytically  !
 ! D450  D(53,54,56,173)        65.2075         calculate D2E/DX2 analytically  !
 ! D451  D(53,54,56,174)      -176.1522         calculate D2E/DX2 analytically  !
 ! D452  D(170,54,56,172)     -179.0663         calculate D2E/DX2 analytically  !
 ! D453  D(170,54,56,173)      -57.4864         calculate D2E/DX2 analytically  !
 ! D454  D(170,54,56,174)       61.1539         calculate D2E/DX2 analytically  !
 ! D455  D(171,54,56,172)       65.209          calculate D2E/DX2 analytically  !
 ! D456  D(171,54,56,173)     -173.2111         calculate D2E/DX2 analytically  !
 ! D457  D(171,54,56,174)      -54.5708         calculate D2E/DX2 analytically  !
 ! D458  D(53,54,171,235)       92.6183         calculate D2E/DX2 analytically  !
 ! D459  D(56,54,171,235)      -33.9522         calculate D2E/DX2 analytically  !
 ! D460  D(170,54,171,235)    -150.777          calculate D2E/DX2 analytically  !
 ! D461  D(51,57,58,59)       -172.7521         calculate D2E/DX2 analytically  !
 ! D462  D(51,57,58,61)         64.3617         calculate D2E/DX2 analytically  !
 ! D463  D(51,57,58,185)       -56.9853         calculate D2E/DX2 analytically  !
 ! D464  D(186,57,58,59)        -7.8008         calculate D2E/DX2 analytically  !
 ! D465  D(186,57,58,61)      -130.6869         calculate D2E/DX2 analytically  !
 ! D466  D(186,57,58,185)      107.9661         calculate D2E/DX2 analytically  !
 ! D467  D(57,58,59,60)         99.8103         calculate D2E/DX2 analytically  !
 ! D468  D(57,58,59,187)       -80.1897         calculate D2E/DX2 analytically  !
 ! D469  D(61,58,59,60)       -138.7278         calculate D2E/DX2 analytically  !
 ! D470  D(61,58,59,187)        41.2722         calculate D2E/DX2 analytically  !
 ! D471  D(185,58,59,60)       -18.4345         calculate D2E/DX2 analytically  !
 ! D472  D(185,58,59,187)      161.5655         calculate D2E/DX2 analytically  !
 ! D473  D(57,58,61,62)       -178.8616         calculate D2E/DX2 analytically  !
 ! D474  D(57,58,61,178)        57.3433         calculate D2E/DX2 analytically  !
 ! D475  D(57,58,61,179)       -56.7444         calculate D2E/DX2 analytically  !
 ! D476  D(59,58,61,62)         58.7303         calculate D2E/DX2 analytically  !
 ! D477  D(59,58,61,178)       -65.0648         calculate D2E/DX2 analytically  !
 ! D478  D(59,58,61,179)      -179.1526         calculate D2E/DX2 analytically  !
 ! D479  D(185,58,61,62)       -58.3455         calculate D2E/DX2 analytically  !
 ! D480  D(185,58,61,178)      177.8594         calculate D2E/DX2 analytically  !
 ! D481  D(185,58,61,179)       63.7717         calculate D2E/DX2 analytically  !
 ! D482  D(58,59,187,400)       -6.4776         calculate D2E/DX2 analytically  !
 ! D483  D(60,59,187,400)      173.5224         calculate D2E/DX2 analytically  !
 ! D484  D(58,61,62,63)         44.8992         calculate D2E/DX2 analytically  !
 ! D485  D(58,61,62,64)       -133.541          calculate D2E/DX2 analytically  !
 ! D486  D(178,61,62,63)       168.0849         calculate D2E/DX2 analytically  !
 ! D487  D(178,61,62,64)       -10.3553         calculate D2E/DX2 analytically  !
 ! D488  D(179,61,62,63)       -75.4556         calculate D2E/DX2 analytically  !
 ! D489  D(179,61,62,64)       106.1042         calculate D2E/DX2 analytically  !
 ! D490  D(58,61,178,48)      -137.2416         calculate D2E/DX2 analytically  !
 ! D491  D(62,61,178,48)        96.9844         calculate D2E/DX2 analytically  !
 ! D492  D(179,61,178,48)      -22.2649         calculate D2E/DX2 analytically  !
 ! D493  D(61,62,63,65)       -177.2001         calculate D2E/DX2 analytically  !
 ! D494  D(61,62,63,180)         2.7608         calculate D2E/DX2 analytically  !
 ! D495  D(64,62,63,65)          1.2326         calculate D2E/DX2 analytically  !
 ! D496  D(64,62,63,180)      -178.8065         calculate D2E/DX2 analytically  !
 ! D497  D(61,62,64,66)        177.8479         calculate D2E/DX2 analytically  !
 ! D498  D(61,62,64,181)        -1.4833         calculate D2E/DX2 analytically  !
 ! D499  D(63,62,64,66)         -0.5895         calculate D2E/DX2 analytically  !
 ! D500  D(63,62,64,181)      -179.9207         calculate D2E/DX2 analytically  !
 ! D501  D(62,63,65,67)         -1.0581         calculate D2E/DX2 analytically  !
 ! D502  D(62,63,65,182)       179.6536         calculate D2E/DX2 analytically  !
 ! D503  D(180,63,65,67)       178.9805         calculate D2E/DX2 analytically  !
 ! D504  D(180,63,65,182)       -0.3078         calculate D2E/DX2 analytically  !
 ! D505  D(62,64,66,67)         -0.2252         calculate D2E/DX2 analytically  !
 ! D506  D(62,64,66,183)       179.9904         calculate D2E/DX2 analytically  !
 ! D507  D(181,64,66,67)       179.1046         calculate D2E/DX2 analytically  !
 ! D508  D(181,64,66,183)       -0.6799         calculate D2E/DX2 analytically  !
 ! D509  D(63,65,67,66)          0.2464         calculate D2E/DX2 analytically  !
 ! D510  D(63,65,67,184)      -179.6423         calculate D2E/DX2 analytically  !
 ! D511  D(182,65,67,66)       179.5342         calculate D2E/DX2 analytically  !
 ! D512  D(182,65,67,184)       -0.3544         calculate D2E/DX2 analytically  !
 ! D513  D(64,66,67,65)          0.3968         calculate D2E/DX2 analytically  !
 ! D514  D(64,66,67,184)      -179.7144         calculate D2E/DX2 analytically  !
 ! D515  D(183,66,67,65)      -179.8185         calculate D2E/DX2 analytically  !
 ! D516  D(183,66,67,184)        0.0703         calculate D2E/DX2 analytically  !
 ! D517  D(271,68,69,70)       179.8125         calculate D2E/DX2 analytically  !
 ! D518  D(271,68,69,274)       57.5389         calculate D2E/DX2 analytically  !
 ! D519  D(271,68,69,275)      -57.8381         calculate D2E/DX2 analytically  !
 ! D520  D(272,68,69,70)        59.5937         calculate D2E/DX2 analytically  !
 ! D521  D(272,68,69,274)      -62.6799         calculate D2E/DX2 analytically  !
 ! D522  D(272,68,69,275)     -178.0568         calculate D2E/DX2 analytically  !
 ! D523  D(273,68,69,70)       -60.0841         calculate D2E/DX2 analytically  !
 ! D524  D(273,68,69,274)      177.6423         calculate D2E/DX2 analytically  !
 ! D525  D(273,68,69,275)       62.2653         calculate D2E/DX2 analytically  !
 ! D526  D(68,69,70,71)         78.205          calculate D2E/DX2 analytically  !
 ! D527  D(68,69,70,72)       -100.1623         calculate D2E/DX2 analytically  !
 ! D528  D(274,69,70,71)      -159.5505         calculate D2E/DX2 analytically  !
 ! D529  D(274,69,70,72)        22.0821         calculate D2E/DX2 analytically  !
 ! D530  D(275,69,70,71)       -43.8022         calculate D2E/DX2 analytically  !
 ! D531  D(275,69,70,72)       137.8305         calculate D2E/DX2 analytically  !
 ! D532  D(69,70,71,73)       -176.0274         calculate D2E/DX2 analytically  !
 ! D533  D(69,70,71,276)         3.3127         calculate D2E/DX2 analytically  !
 ! D534  D(72,70,71,73)          2.336          calculate D2E/DX2 analytically  !
 ! D535  D(72,70,71,276)      -178.3239         calculate D2E/DX2 analytically  !
 ! D536  D(69,70,72,74)        175.5943         calculate D2E/DX2 analytically  !
 ! D537  D(69,70,72,277)        -3.2631         calculate D2E/DX2 analytically  !
 ! D538  D(71,70,72,74)         -2.7775         calculate D2E/DX2 analytically  !
 ! D539  D(71,70,72,277)       178.365          calculate D2E/DX2 analytically  !
 ! D540  D(70,71,73,75)          0.4312         calculate D2E/DX2 analytically  !
 ! D541  D(70,71,73,278)       179.1517         calculate D2E/DX2 analytically  !
 ! D542  D(276,71,73,75)      -178.9118         calculate D2E/DX2 analytically  !
 ! D543  D(276,71,73,278)       -0.1913         calculate D2E/DX2 analytically  !
 ! D544  D(70,72,74,75)          0.4523         calculate D2E/DX2 analytically  !
 ! D545  D(70,72,74,279)      -178.4974         calculate D2E/DX2 analytically  !
 ! D546  D(277,72,74,75)       179.3145         calculate D2E/DX2 analytically  !
 ! D547  D(277,72,74,279)        0.3648         calculate D2E/DX2 analytically  !
 ! D548  D(71,73,75,74)         -2.7538         calculate D2E/DX2 analytically  !
 ! D549  D(71,73,75,76)        176.9416         calculate D2E/DX2 analytically  !
 ! D550  D(278,73,75,74)       178.5192         calculate D2E/DX2 analytically  !
 ! D551  D(278,73,75,76)        -1.7854         calculate D2E/DX2 analytically  !
 ! D552  D(72,74,75,73)          2.3136         calculate D2E/DX2 analytically  !
 ! D553  D(72,74,75,76)       -177.3836         calculate D2E/DX2 analytically  !
 ! D554  D(279,74,75,73)      -178.7226         calculate D2E/DX2 analytically  !
 ! D555  D(279,74,75,76)         1.5802         calculate D2E/DX2 analytically  !
 ! D556  D(73,75,76,229)        67.8884         calculate D2E/DX2 analytically  !
 ! D557  D(73,75,76,280)       -16.894          calculate D2E/DX2 analytically  !
 ! D558  D(73,75,76,401)       129.7816         calculate D2E/DX2 analytically  !
 ! D559  D(73,75,76,409)      -134.6519         calculate D2E/DX2 analytically  !
 ! D560  D(74,75,76,229)      -112.4156         calculate D2E/DX2 analytically  !
 ! D561  D(74,75,76,280)       162.802          calculate D2E/DX2 analytically  !
 ! D562  D(74,75,76,401)       -50.5225         calculate D2E/DX2 analytically  !
 ! D563  D(74,75,76,409)        45.0441         calculate D2E/DX2 analytically  !
 ! D564  D(75,76,229,17)        83.6064         calculate D2E/DX2 analytically  !
 ! D565  D(280,76,229,17)     -166.5043         calculate D2E/DX2 analytically  !
 ! D566  D(401,76,229,17)      -17.0182         calculate D2E/DX2 analytically  !
 ! D567  D(409,76,229,17)      -79.4106         calculate D2E/DX2 analytically  !
 ! D568  D(75,76,401,19)       -51.7611         calculate D2E/DX2 analytically  !
 ! D569  D(229,76,401,19)       36.8809         calculate D2E/DX2 analytically  !
 ! D570  D(280,76,401,19)       81.9305         calculate D2E/DX2 analytically  !
 ! D571  D(409,76,401,19)      168.221          calculate D2E/DX2 analytically  !
 ! D572  D(75,76,409,147)     -144.9408         calculate D2E/DX2 analytically  !
 ! D573  D(229,76,409,147)       8.1203         calculate D2E/DX2 analytically  !
 ! D574  D(280,76,409,147)      91.2218         calculate D2E/DX2 analytically  !
 ! D575  D(401,76,409,147)     -43.4073         calculate D2E/DX2 analytically  !
 ! D576  D(281,77,78,79)       -61.9961         calculate D2E/DX2 analytically  !
 ! D577  D(281,77,78,284)       60.4213         calculate D2E/DX2 analytically  !
 ! D578  D(281,77,78,285)      176.6804         calculate D2E/DX2 analytically  !
 ! D579  D(282,77,78,79)       177.2348         calculate D2E/DX2 analytically  !
 ! D580  D(282,77,78,284)      -60.3478         calculate D2E/DX2 analytically  !
 ! D581  D(282,77,78,285)       55.9113         calculate D2E/DX2 analytically  !
 ! D582  D(283,77,78,79)        58.5716         calculate D2E/DX2 analytically  !
 ! D583  D(283,77,78,284)     -179.0111         calculate D2E/DX2 analytically  !
 ! D584  D(283,77,78,285)      -62.7519         calculate D2E/DX2 analytically  !
 ! D585  D(78,77,282,294)       78.305          calculate D2E/DX2 analytically  !
 ! D586  D(281,77,282,294)     -44.3175         calculate D2E/DX2 analytically  !
 ! D587  D(283,77,282,294)    -159.8931         calculate D2E/DX2 analytically  !
 ! D588  D(77,78,79,80)       -177.2941         calculate D2E/DX2 analytically  !
 ! D589  D(77,78,79,81)        -54.8159         calculate D2E/DX2 analytically  !
 ! D590  D(77,78,79,286)        63.6768         calculate D2E/DX2 analytically  !
 ! D591  D(284,78,79,80)        60.168          calculate D2E/DX2 analytically  !
 ! D592  D(284,78,79,81)      -177.3538         calculate D2E/DX2 analytically  !
 ! D593  D(284,78,79,286)      -58.8611         calculate D2E/DX2 analytically  !
 ! D594  D(285,78,79,80)       -55.6863         calculate D2E/DX2 analytically  !
 ! D595  D(285,78,79,81)        66.7918         calculate D2E/DX2 analytically  !
 ! D596  D(285,78,79,286)     -174.7155         calculate D2E/DX2 analytically  !
 ! D597  D(78,79,80,287)      -177.6115         calculate D2E/DX2 analytically  !
 ! D598  D(78,79,80,288)       -57.187          calculate D2E/DX2 analytically  !
 ! D599  D(78,79,80,289)        62.5647         calculate D2E/DX2 analytically  !
 ! D600  D(81,79,80,287)        60.0829         calculate D2E/DX2 analytically  !
 ! D601  D(81,79,80,288)      -179.4926         calculate D2E/DX2 analytically  !
 ! D602  D(81,79,80,289)       -59.7409         calculate D2E/DX2 analytically  !
 ! D603  D(286,79,80,287)      -58.6647         calculate D2E/DX2 analytically  !
 ! D604  D(286,79,80,288)       61.7598         calculate D2E/DX2 analytically  !
 ! D605  D(286,79,80,289)     -178.4885         calculate D2E/DX2 analytically  !
 ! D606  D(78,79,81,290)      -172.8777         calculate D2E/DX2 analytically  !
 ! D607  D(78,79,81,291)        67.1296         calculate D2E/DX2 analytically  !
 ! D608  D(78,79,81,292)       -53.8109         calculate D2E/DX2 analytically  !
 ! D609  D(80,79,81,290)       -49.8902         calculate D2E/DX2 analytically  !
 ! D610  D(80,79,81,291)      -169.8828         calculate D2E/DX2 analytically  !
 ! D611  D(80,79,81,292)        69.1766         calculate D2E/DX2 analytically  !
 ! D612  D(286,79,81,290)       68.7861         calculate D2E/DX2 analytically  !
 ! D613  D(286,79,81,291)      -51.2065         calculate D2E/DX2 analytically  !
 ! D614  D(286,79,81,292)     -172.1471         calculate D2E/DX2 analytically  !
 ! D615  D(293,82,83,84)       173.1842         calculate D2E/DX2 analytically  !
 ! D616  D(293,82,83,296)      -63.9836         calculate D2E/DX2 analytically  !
 ! D617  D(293,82,83,297)       57.5931         calculate D2E/DX2 analytically  !
 ! D618  D(294,82,83,84)       -67.7844         calculate D2E/DX2 analytically  !
 ! D619  D(294,82,83,296)       55.0479         calculate D2E/DX2 analytically  !
 ! D620  D(294,82,83,297)      176.6245         calculate D2E/DX2 analytically  !
 ! D621  D(295,82,83,84)        52.4388         calculate D2E/DX2 analytically  !
 ! D622  D(295,82,83,296)      175.271          calculate D2E/DX2 analytically  !
 ! D623  D(295,82,83,297)      -63.1524         calculate D2E/DX2 analytically  !
 ! D624  D(83,82,294,282)      132.1439         calculate D2E/DX2 analytically  !
 ! D625  D(293,82,294,282)    -106.3897         calculate D2E/DX2 analytically  !
 ! D626  D(295,82,294,282)      10.3993         calculate D2E/DX2 analytically  !
 ! D627  D(82,83,84,215)      -146.5256         calculate D2E/DX2 analytically  !
 ! D628  D(82,83,84,298)        62.1611         calculate D2E/DX2 analytically  !
 ! D629  D(296,83,84,215)       89.4585         calculate D2E/DX2 analytically  !
 ! D630  D(296,83,84,298)      -61.8549         calculate D2E/DX2 analytically  !
 ! D631  D(297,83,84,215)      -27.0217         calculate D2E/DX2 analytically  !
 ! D632  D(297,83,84,298)     -178.3351         calculate D2E/DX2 analytically  !
 ! D633  D(82,83,297,97)       -75.6786         calculate D2E/DX2 analytically  !
 ! D634  D(84,83,297,97)       167.0134         calculate D2E/DX2 analytically  !
 ! D635  D(296,83,297,97)       48.6288         calculate D2E/DX2 analytically  !
 ! D636  D(83,84,215,12)        57.5194         calculate D2E/DX2 analytically  !
 ! D637  D(298,84,215,12)     -153.9713         calculate D2E/DX2 analytically  !
 ! D638  D(299,85,86,87)       176.4379         calculate D2E/DX2 analytically  !
 ! D639  D(299,85,86,302)      -60.4718         calculate D2E/DX2 analytically  !
 ! D640  D(299,85,86,303)       54.3509         calculate D2E/DX2 analytically  !
 ! D641  D(300,85,86,87)       -63.7755         calculate D2E/DX2 analytically  !
 ! D642  D(300,85,86,302)       59.3147         calculate D2E/DX2 analytically  !
 ! D643  D(300,85,86,303)      174.1375         calculate D2E/DX2 analytically  !
 ! D644  D(301,85,86,87)        55.5398         calculate D2E/DX2 analytically  !
 ! D645  D(301,85,86,302)      178.6301         calculate D2E/DX2 analytically  !
 ! D646  D(301,85,86,303)      -66.5472         calculate D2E/DX2 analytically  !
 ! D647  D(86,85,300,102)      -79.4002         calculate D2E/DX2 analytically  !
 ! D648  D(299,85,300,102)      42.1208         calculate D2E/DX2 analytically  !
 ! D649  D(301,85,300,102)     158.6205         calculate D2E/DX2 analytically  !
 ! D650  D(86,85,301,310)       28.2541         calculate D2E/DX2 analytically  !
 ! D651  D(299,85,301,310)     -94.3665         calculate D2E/DX2 analytically  !
 ! D652  D(300,85,301,310)     149.0571         calculate D2E/DX2 analytically  !
 ! D653  D(85,86,87,88)         66.8776         calculate D2E/DX2 analytically  !
 ! D654  D(85,86,87,89)       -109.9386         calculate D2E/DX2 analytically  !
 ! D655  D(302,86,87,88)       -55.2549         calculate D2E/DX2 analytically  !
 ! D656  D(302,86,87,89)       127.9289         calculate D2E/DX2 analytically  !
 ! D657  D(303,86,87,88)      -170.8913         calculate D2E/DX2 analytically  !
 ! D658  D(303,86,87,89)        12.2925         calculate D2E/DX2 analytically  !
 ! D659  D(86,87,88,90)       -170.9841         calculate D2E/DX2 analytically  !
 ! D660  D(86,87,88,304)         5.7461         calculate D2E/DX2 analytically  !
 ! D661  D(89,87,88,90)          5.7942         calculate D2E/DX2 analytically  !
 ! D662  D(89,87,88,304)      -177.4756         calculate D2E/DX2 analytically  !
 ! D663  D(86,87,89,91)        171.8306         calculate D2E/DX2 analytically  !
 ! D664  D(86,87,89,305)        -4.6843         calculate D2E/DX2 analytically  !
 ! D665  D(88,87,89,91)         -5.0186         calculate D2E/DX2 analytically  !
 ! D666  D(88,87,89,305)       178.4666         calculate D2E/DX2 analytically  !
 ! D667  D(87,88,90,92)         -0.6159         calculate D2E/DX2 analytically  !
 ! D668  D(87,88,90,306)       175.3777         calculate D2E/DX2 analytically  !
 ! D669  D(87,88,90,338)      -149.2716         calculate D2E/DX2 analytically  !
 ! D670  D(304,88,90,92)      -177.3315         calculate D2E/DX2 analytically  !
 ! D671  D(304,88,90,306)       -1.3379         calculate D2E/DX2 analytically  !
 ! D672  D(304,88,90,338)       34.0128         calculate D2E/DX2 analytically  !
 ! D673  D(87,89,91,92)         -0.9699         calculate D2E/DX2 analytically  !
 ! D674  D(87,89,91,307)      -177.0662         calculate D2E/DX2 analytically  !
 ! D675  D(305,89,91,92)       175.56           calculate D2E/DX2 analytically  !
 ! D676  D(305,89,91,307)       -0.5364         calculate D2E/DX2 analytically  !
 ! D677  D(88,90,92,91)         -5.3554         calculate D2E/DX2 analytically  !
 ! D678  D(88,90,92,93)        174.5367         calculate D2E/DX2 analytically  !
 ! D679  D(306,90,92,91)       178.616          calculate D2E/DX2 analytically  !
 ! D680  D(306,90,92,93)        -1.4919         calculate D2E/DX2 analytically  !
 ! D681  D(338,90,92,91)       116.2212         calculate D2E/DX2 analytically  !
 ! D682  D(338,90,92,93)       -63.8867         calculate D2E/DX2 analytically  !
 ! D683  D(88,90,338,106)      -57.5622         calculate D2E/DX2 analytically  !
 ! D684  D(92,90,338,106)      170.4785         calculate D2E/DX2 analytically  !
 ! D685  D(306,90,338,106)      82.1269         calculate D2E/DX2 analytically  !
 ! D686  D(89,91,92,90)          6.1483         calculate D2E/DX2 analytically  !
 ! D687  D(89,91,92,93)       -173.7451         calculate D2E/DX2 analytically  !
 ! D688  D(307,91,92,90)      -177.6217         calculate D2E/DX2 analytically  !
 ! D689  D(307,91,92,93)         2.4848         calculate D2E/DX2 analytically  !
 ! D690  D(90,92,93,308)        13.1863         calculate D2E/DX2 analytically  !
 ! D691  D(91,92,93,308)      -166.921          calculate D2E/DX2 analytically  !
 ! D692  D(92,93,308,39)       139.7868         calculate D2E/DX2 analytically  !
 ! D693  D(92,93,308,40)        88.8072         calculate D2E/DX2 analytically  !
 ! D694  D(309,94,95,96)      -168.3168         calculate D2E/DX2 analytically  !
 ! D695  D(309,94,95,312)      -47.5671         calculate D2E/DX2 analytically  !
 ! D696  D(309,94,95,313)       68.542          calculate D2E/DX2 analytically  !
 ! D697  D(310,94,95,96)       -47.9714         calculate D2E/DX2 analytically  !
 ! D698  D(310,94,95,312)       72.7782         calculate D2E/DX2 analytically  !
 ! D699  D(310,94,95,313)     -171.1127         calculate D2E/DX2 analytically  !
 ! D700  D(311,94,95,96)        71.1993         calculate D2E/DX2 analytically  !
 ! D701  D(311,94,95,312)     -168.051          calculate D2E/DX2 analytically  !
 ! D702  D(311,94,95,313)      -51.9419         calculate D2E/DX2 analytically  !
 ! D703  D(95,94,310,301)     -132.1378         calculate D2E/DX2 analytically  !
 ! D704  D(309,94,310,301)      -9.8205         calculate D2E/DX2 analytically  !
 ! D705  D(311,94,310,301)     105.6905         calculate D2E/DX2 analytically  !
 ! D706  D(94,95,96,97)        168.2281         calculate D2E/DX2 analytically  !
 ! D707  D(94,95,96,98)        -70.0776         calculate D2E/DX2 analytically  !
 ! D708  D(94,95,96,314)        48.5658         calculate D2E/DX2 analytically  !
 ! D709  D(312,95,96,97)        47.6429         calculate D2E/DX2 analytically  !
 ! D710  D(312,95,96,98)       169.3371         calculate D2E/DX2 analytically  !
 ! D711  D(312,95,96,314)      -72.0194         calculate D2E/DX2 analytically  !
 ! D712  D(313,95,96,97)       -67.9724         calculate D2E/DX2 analytically  !
 ! D713  D(313,95,96,98)        53.7219         calculate D2E/DX2 analytically  !
 ! D714  D(313,95,96,314)      172.3653         calculate D2E/DX2 analytically  !
 ! D715  D(95,96,97,297)      -120.6523         calculate D2E/DX2 analytically  !
 ! D716  D(95,96,97,315)       -52.1436         calculate D2E/DX2 analytically  !
 ! D717  D(95,96,97,316)      -172.9782         calculate D2E/DX2 analytically  !
 ! D718  D(95,96,97,317)        67.0595         calculate D2E/DX2 analytically  !
 ! D719  D(98,96,97,297)       117.7246         calculate D2E/DX2 analytically  !
 ! D720  D(98,96,97,315)      -173.7666         calculate D2E/DX2 analytically  !
 ! D721  D(98,96,97,316)        65.3988         calculate D2E/DX2 analytically  !
 ! D722  D(98,96,97,317)       -54.5636         calculate D2E/DX2 analytically  !
 ! D723  D(314,96,97,297)       -1.7245         calculate D2E/DX2 analytically  !
 ! D724  D(314,96,97,315)       66.7842         calculate D2E/DX2 analytically  !
 ! D725  D(314,96,97,316)      -54.0504         calculate D2E/DX2 analytically  !
 ! D726  D(314,96,97,317)     -174.0127         calculate D2E/DX2 analytically  !
 ! D727  D(95,96,98,318)        60.2928         calculate D2E/DX2 analytically  !
 ! D728  D(95,96,98,319)       -59.5236         calculate D2E/DX2 analytically  !
 ! D729  D(95,96,98,320)       179.9862         calculate D2E/DX2 analytically  !
 ! D730  D(97,96,98,318)      -177.4537         calculate D2E/DX2 analytically  !
 ! D731  D(97,96,98,319)        62.7299         calculate D2E/DX2 analytically  !
 ! D732  D(97,96,98,320)       -57.7603         calculate D2E/DX2 analytically  !
 ! D733  D(314,96,98,318)      -57.8011         calculate D2E/DX2 analytically  !
 ! D734  D(314,96,98,319)     -177.6175         calculate D2E/DX2 analytically  !
 ! D735  D(314,96,98,320)       61.8923         calculate D2E/DX2 analytically  !
 ! D736  D(96,97,297,83)       113.359          calculate D2E/DX2 analytically  !
 ! D737  D(315,97,297,83)        4.8986         calculate D2E/DX2 analytically  !
 ! D738  D(316,97,297,83)     -137.5089         calculate D2E/DX2 analytically  !
 ! D739  D(317,97,297,83)      -80.2589         calculate D2E/DX2 analytically  !
 ! D740  D(321,99,100,101)      54.6546         calculate D2E/DX2 analytically  !
 ! D741  D(321,99,100,102)     175.072          calculate D2E/DX2 analytically  !
 ! D742  D(321,99,100,324)     -64.728          calculate D2E/DX2 analytically  !
 ! D743  D(322,99,100,101)     174.6227         calculate D2E/DX2 analytically  !
 ! D744  D(322,99,100,102)     -64.9599         calculate D2E/DX2 analytically  !
 ! D745  D(322,99,100,324)      55.2401         calculate D2E/DX2 analytically  !
 ! D746  D(323,99,100,101)     -64.8616         calculate D2E/DX2 analytically  !
 ! D747  D(323,99,100,102)      55.5558         calculate D2E/DX2 analytically  !
 ! D748  D(323,99,100,324)     175.7559         calculate D2E/DX2 analytically  !
 ! D749  D(100,99,322,329)      78.2115         calculate D2E/DX2 analytically  !
 ! D750  D(321,99,322,329)    -161.2178         calculate D2E/DX2 analytically  !
 ! D751  D(323,99,322,329)     -43.4711         calculate D2E/DX2 analytically  !
 ! D752  D(99,100,101,325)     -59.378          calculate D2E/DX2 analytically  !
 ! D753  D(99,100,101,326)    -179.434          calculate D2E/DX2 analytically  !
 ! D754  D(99,100,101,327)      61.2163         calculate D2E/DX2 analytically  !
 ! D755  D(99,100,101,360)     -64.6626         calculate D2E/DX2 analytically  !
 ! D756  D(99,100,101,366)     -82.979          calculate D2E/DX2 analytically  !
 ! D757  D(99,100,101,427)     -94.5546         calculate D2E/DX2 analytically  !
 ! D758  D(102,100,101,325)    179.0847         calculate D2E/DX2 analytically  !
 ! D759  D(102,100,101,326)     59.0287         calculate D2E/DX2 analytically  !
 ! D760  D(102,100,101,327)    -60.3211         calculate D2E/DX2 analytically  !
 ! D761  D(102,100,101,360)    173.8001         calculate D2E/DX2 analytically  !
 ! D762  D(102,100,101,366)    155.4837         calculate D2E/DX2 analytically  !
 ! D763  D(102,100,101,427)    143.9081         calculate D2E/DX2 analytically  !
 ! D764  D(324,100,101,325)     59.5861         calculate D2E/DX2 analytically  !
 ! D765  D(324,100,101,326)    -60.4699         calculate D2E/DX2 analytically  !
 ! D766  D(324,100,101,327)   -179.8197         calculate D2E/DX2 analytically  !
 ! D767  D(324,100,101,360)     54.3014         calculate D2E/DX2 analytically  !
 ! D768  D(324,100,101,366)     35.9851         calculate D2E/DX2 analytically  !
 ! D769  D(324,100,101,427)     24.4095         calculate D2E/DX2 analytically  !
 ! D770  D(99,100,102,300)     121.4636         calculate D2E/DX2 analytically  !
 ! D771  D(99,100,102,328)     176.4688         calculate D2E/DX2 analytically  !
 ! D772  D(101,100,102,300)   -117.5157         calculate D2E/DX2 analytically  !
 ! D773  D(101,100,102,328)    -62.5104         calculate D2E/DX2 analytically  !
 ! D774  D(324,100,102,300)      1.8246         calculate D2E/DX2 analytically  !
 ! D775  D(324,100,102,328)     56.8299         calculate D2E/DX2 analytically  !
 ! D776  D(100,101,325,118)   -176.0018         calculate D2E/DX2 analytically  !
 ! D777  D(100,101,325,124)   -171.7091         calculate D2E/DX2 analytically  !
 ! D778  D(326,101,325,118)    -53.944          calculate D2E/DX2 analytically  !
 ! D779  D(326,101,325,124)    -49.6513         calculate D2E/DX2 analytically  !
 ! D780  D(327,101,325,118)     62.8144         calculate D2E/DX2 analytically  !
 ! D781  D(327,101,325,124)     67.1071         calculate D2E/DX2 analytically  !
 ! D782  D(360,101,325,118)      1.831          calculate D2E/DX2 analytically  !
 ! D783  D(360,101,325,124)      6.1237         calculate D2E/DX2 analytically  !
 ! D784  D(366,101,325,118)     -5.987          calculate D2E/DX2 analytically  !
 ! D785  D(366,101,325,124)     -1.6943         calculate D2E/DX2 analytically  !
 ! D786  D(427,101,325,118)    -15.6258         calculate D2E/DX2 analytically  !
 ! D787  D(427,101,325,124)    -11.3331         calculate D2E/DX2 analytically  !
 ! D788  D(100,101,360,118)    -84.8657         calculate D2E/DX2 analytically  !
 ! D789  D(325,101,360,118)    -91.2718         calculate D2E/DX2 analytically  !
 ! D790  D(326,101,360,118)     34.8825         calculate D2E/DX2 analytically  !
 ! D791  D(327,101,360,118)    145.5754         calculate D2E/DX2 analytically  !
 ! D792  D(366,101,360,118)      2.222          calculate D2E/DX2 analytically  !
 ! D793  D(427,101,360,118)    -14.0362         calculate D2E/DX2 analytically  !
 ! D794  D(100,101,366,124)    107.5163         calculate D2E/DX2 analytically  !
 ! D795  D(325,101,366,124)     78.7914         calculate D2E/DX2 analytically  !
 ! D796  D(326,101,366,124)   -149.1776         calculate D2E/DX2 analytically  !
 ! D797  D(327,101,366,124)    -39.0001         calculate D2E/DX2 analytically  !
 ! D798  D(360,101,366,124)     -2.7324         calculate D2E/DX2 analytically  !
 ! D799  D(427,101,366,124)    148.4381         calculate D2E/DX2 analytically  !
 ! D800  D(100,101,427,156)    -38.012          calculate D2E/DX2 analytically  !
 ! D801  D(325,101,427,156)    -83.6868         calculate D2E/DX2 analytically  !
 ! D802  D(326,101,427,156)     57.019          calculate D2E/DX2 analytically  !
 ! D803  D(327,101,427,156)    164.7703         calculate D2E/DX2 analytically  !
 ! D804  D(360,101,427,156)   -175.0189         calculate D2E/DX2 analytically  !
 ! D805  D(366,101,427,156)    172.2128         calculate D2E/DX2 analytically  !
 ! D806  D(100,102,300,85)      -8.6554         calculate D2E/DX2 analytically  !
 ! D807  D(328,102,300,85)    -114.237          calculate D2E/DX2 analytically  !
 ! D808  D(329,103,104,105)   -172.1767         calculate D2E/DX2 analytically  !
 ! D809  D(329,103,104,106)    -51.1132         calculate D2E/DX2 analytically  !
 ! D810  D(329,103,104,332)     66.9483         calculate D2E/DX2 analytically  !
 ! D811  D(330,103,104,105)     67.9063         calculate D2E/DX2 analytically  !
 ! D812  D(330,103,104,106)   -171.0303         calculate D2E/DX2 analytically  !
 ! D813  D(330,103,104,332)    -52.9688         calculate D2E/DX2 analytically  !
 ! D814  D(331,103,104,105)    -51.1415         calculate D2E/DX2 analytically  !
 ! D815  D(331,103,104,106)     69.922          calculate D2E/DX2 analytically  !
 ! D816  D(331,103,104,332)   -172.0165         calculate D2E/DX2 analytically  !
 ! D817  D(104,103,329,322)   -140.7789         calculate D2E/DX2 analytically  !
 ! D818  D(330,103,329,322)    -19.0465         calculate D2E/DX2 analytically  !
 ! D819  D(331,103,329,322)     97.1176         calculate D2E/DX2 analytically  !
 ! D820  D(103,104,105,333)    179.1077         calculate D2E/DX2 analytically  !
 ! D821  D(103,104,105,334)    -60.4892         calculate D2E/DX2 analytically  !
 ! D822  D(103,104,105,335)     58.9257         calculate D2E/DX2 analytically  !
 ! D823  D(106,104,105,333)     57.3063         calculate D2E/DX2 analytically  !
 ! D824  D(106,104,105,334)    177.7094         calculate D2E/DX2 analytically  !
 ! D825  D(106,104,105,335)    -62.8757         calculate D2E/DX2 analytically  !
 ! D826  D(332,104,105,333)    -60.5933         calculate D2E/DX2 analytically  !
 ! D827  D(332,104,105,334)     59.8099         calculate D2E/DX2 analytically  !
 ! D828  D(332,104,105,335)    179.2247         calculate D2E/DX2 analytically  !
 ! D829  D(103,104,106,336)     55.3962         calculate D2E/DX2 analytically  !
 ! D830  D(103,104,106,337)    175.7713         calculate D2E/DX2 analytically  !
 ! D831  D(103,104,106,338)    -65.7115         calculate D2E/DX2 analytically  !
 ! D832  D(105,104,106,336)    178.6527         calculate D2E/DX2 analytically  !
 ! D833  D(105,104,106,337)    -60.9721         calculate D2E/DX2 analytically  !
 ! D834  D(105,104,106,338)     57.5451         calculate D2E/DX2 analytically  !
 ! D835  D(332,104,106,336)    -62.74           calculate D2E/DX2 analytically  !
 ! D836  D(332,104,106,337)     57.6351         calculate D2E/DX2 analytically  !
 ! D837  D(332,104,106,338)    176.1523         calculate D2E/DX2 analytically  !
 ! D838  D(104,105,335,34)     152.0048         calculate D2E/DX2 analytically  !
 ! D839  D(333,105,335,34)      30.4601         calculate D2E/DX2 analytically  !
 ! D840  D(334,105,335,34)     -85.5853         calculate D2E/DX2 analytically  !
 ! D841  D(104,106,338,90)     136.597          calculate D2E/DX2 analytically  !
 ! D842  D(336,106,338,90)      13.7928         calculate D2E/DX2 analytically  !
 ! D843  D(337,106,338,90)    -102.8454         calculate D2E/DX2 analytically  !
 ! D844  D(339,107,108,342)     57.5729         calculate D2E/DX2 analytically  !
 ! D845  D(339,107,108,343)    176.5708         calculate D2E/DX2 analytically  !
 ! D846  D(339,107,108,344)    -62.288          calculate D2E/DX2 analytically  !
 ! D847  D(340,107,108,342)    -62.4757         calculate D2E/DX2 analytically  !
 ! D848  D(340,107,108,343)     56.5222         calculate D2E/DX2 analytically  !
 ! D849  D(340,107,108,344)    177.6634         calculate D2E/DX2 analytically  !
 ! D850  D(341,107,108,342)    177.6187         calculate D2E/DX2 analytically  !
 ! D851  D(341,107,108,343)    -63.3834         calculate D2E/DX2 analytically  !
 ! D852  D(341,107,108,344)     57.7579         calculate D2E/DX2 analytically  !
 ! D853  D(345,107,108,342)   -128.1918         calculate D2E/DX2 analytically  !
 ! D854  D(345,107,108,343)     -9.194          calculate D2E/DX2 analytically  !
 ! D855  D(345,107,108,344)    111.9473         calculate D2E/DX2 analytically  !
 ! D856  D(108,107,345,109)   -124.1839         calculate D2E/DX2 analytically  !
 ! D857  D(339,107,345,109)     48.0314         calculate D2E/DX2 analytically  !
 ! D858  D(340,107,345,109)    132.8115         calculate D2E/DX2 analytically  !
 ! D859  D(341,107,345,109)    -23.7774         calculate D2E/DX2 analytically  !
 ! D860  D(107,108,343,136)    152.2253         calculate D2E/DX2 analytically  !
 ! D861  D(107,108,343,159)   -171.6141         calculate D2E/DX2 analytically  !
 ! D862  D(107,108,343,164)   -135.6618         calculate D2E/DX2 analytically  !
 ! D863  D(342,108,343,136)    -86.6066         calculate D2E/DX2 analytically  !
 ! D864  D(342,108,343,159)    -50.446          calculate D2E/DX2 analytically  !
 ! D865  D(342,108,343,164)    -14.4937         calculate D2E/DX2 analytically  !
 ! D866  D(344,108,343,136)     30.075          calculate D2E/DX2 analytically  !
 ! D867  D(344,108,343,159)     66.2357         calculate D2E/DX2 analytically  !
 ! D868  D(344,108,343,164)    102.188          calculate D2E/DX2 analytically  !
 ! D869  D(345,109,110,111)   -179.804          calculate D2E/DX2 analytically  !
 ! D870  D(345,109,110,112)    -58.5601         calculate D2E/DX2 analytically  !
 ! D871  D(345,109,110,348)     59.3708         calculate D2E/DX2 analytically  !
 ! D872  D(346,109,110,111)     59.8214         calculate D2E/DX2 analytically  !
 ! D873  D(346,109,110,112)   -178.9346         calculate D2E/DX2 analytically  !
 ! D874  D(346,109,110,348)    -61.0037         calculate D2E/DX2 analytically  !
 ! D875  D(347,109,110,111)    -60.4925         calculate D2E/DX2 analytically  !
 ! D876  D(347,109,110,112)     60.7515         calculate D2E/DX2 analytically  !
 ! D877  D(347,109,110,348)    178.6823         calculate D2E/DX2 analytically  !
 ! D878  D(110,109,345,107)   -167.6382         calculate D2E/DX2 analytically  !
 ! D879  D(346,109,345,107)    -45.2313         calculate D2E/DX2 analytically  !
 ! D880  D(347,109,345,107)     71.3982         calculate D2E/DX2 analytically  !
 ! D881  D(109,110,111,349)   -179.1958         calculate D2E/DX2 analytically  !
 ! D882  D(109,110,111,350)    -58.7078         calculate D2E/DX2 analytically  !
 ! D883  D(109,110,111,351)     61.5853         calculate D2E/DX2 analytically  !
 ! D884  D(112,110,111,349)     58.3202         calculate D2E/DX2 analytically  !
 ! D885  D(112,110,111,350)    178.8082         calculate D2E/DX2 analytically  !
 ! D886  D(112,110,111,351)    -60.8987         calculate D2E/DX2 analytically  !
 ! D887  D(348,110,111,349)    -58.7117         calculate D2E/DX2 analytically  !
 ! D888  D(348,110,111,350)     61.7763         calculate D2E/DX2 analytically  !
 ! D889  D(348,110,111,351)   -177.9306         calculate D2E/DX2 analytically  !
 ! D890  D(109,110,112,352)     54.6256         calculate D2E/DX2 analytically  !
 ! D891  D(109,110,112,353)    175.6862         calculate D2E/DX2 analytically  !
 ! D892  D(109,110,112,354)    -64.9976         calculate D2E/DX2 analytically  !
 ! D893  D(111,110,112,352)   -179.3105         calculate D2E/DX2 analytically  !
 ! D894  D(111,110,112,353)    -58.2499         calculate D2E/DX2 analytically  !
 ! D895  D(111,110,112,354)     61.0664         calculate D2E/DX2 analytically  !
 ! D896  D(348,110,112,352)    -62.6033         calculate D2E/DX2 analytically  !
 ! D897  D(348,110,112,353)     58.4573         calculate D2E/DX2 analytically  !
 ! D898  D(348,110,112,354)    177.7735         calculate D2E/DX2 analytically  !
 ! D899  D(133,113,130,140)     -0.0791         calculate D2E/DX2 analytically  !
 ! D900  D(133,113,130,375)    179.7909         calculate D2E/DX2 analytically  !
 ! D901  D(355,113,130,140)   -179.0204         calculate D2E/DX2 analytically  !
 ! D902  D(355,113,130,375)      0.8496         calculate D2E/DX2 analytically  !
 ! D903  D(130,113,133,114)      0.1327         calculate D2E/DX2 analytically  !
 ! D904  D(130,113,133,125)   -178.535          calculate D2E/DX2 analytically  !
 ! D905  D(355,113,133,114)    179.0318         calculate D2E/DX2 analytically  !
 ! D906  D(355,113,133,125)      0.3641         calculate D2E/DX2 analytically  !
 ! D907  D(133,114,131,140)      0.1312         calculate D2E/DX2 analytically  !
 ! D908  D(133,114,131,376)   -179.7903         calculate D2E/DX2 analytically  !
 ! D909  D(356,114,131,140)    179.4958         calculate D2E/DX2 analytically  !
 ! D910  D(356,114,131,376)     -0.4257         calculate D2E/DX2 analytically  !
 ! D911  D(131,114,133,113)     -0.1583         calculate D2E/DX2 analytically  !
 ! D912  D(131,114,133,125)    178.506          calculate D2E/DX2 analytically  !
 ! D913  D(356,114,133,113)   -179.5236         calculate D2E/DX2 analytically  !
 ! D914  D(356,114,133,125)     -0.8594         calculate D2E/DX2 analytically  !
 ! D915  D(134,115,128,139)      0.5276         calculate D2E/DX2 analytically  !
 ! D916  D(134,115,128,373)    177.8216         calculate D2E/DX2 analytically  !
 ! D917  D(357,115,128,139)   -177.5139         calculate D2E/DX2 analytically  !
 ! D918  D(357,115,128,373)     -0.2199         calculate D2E/DX2 analytically  !
 ! D919  D(128,115,134,116)      2.9959         calculate D2E/DX2 analytically  !
 ! D920  D(128,115,134,126)   -178.1796         calculate D2E/DX2 analytically  !
 ! D921  D(214,115,134,116)     92.4955         calculate D2E/DX2 analytically  !
 ! D922  D(214,115,134,126)    -88.68           calculate D2E/DX2 analytically  !
 ! D923  D(357,115,134,116)   -178.9955         calculate D2E/DX2 analytically  !
 ! D924  D(357,115,134,126)     -0.1711         calculate D2E/DX2 analytically  !
 ! D925  D(134,115,214,12)     -47.3187         calculate D2E/DX2 analytically  !
 ! D926  D(357,115,214,12)    -165.4719         calculate D2E/DX2 analytically  !
 ! D927  D(134,116,129,139)      0.5121         calculate D2E/DX2 analytically  !
 ! D928  D(134,116,129,374)   -178.7513         calculate D2E/DX2 analytically  !
 ! D929  D(358,116,129,139)   -176.5387         calculate D2E/DX2 analytically  !
 ! D930  D(358,116,129,374)      4.1978         calculate D2E/DX2 analytically  !
 ! D931  D(129,116,134,115)     -3.4884         calculate D2E/DX2 analytically  !
 ! D932  D(129,116,134,126)    177.5984         calculate D2E/DX2 analytically  !
 ! D933  D(358,116,134,115)    173.6221         calculate D2E/DX2 analytically  !
 ! D934  D(358,116,134,126)     -5.291          calculate D2E/DX2 analytically  !
 ! D935  D(129,116,358,208)    -51.5527         calculate D2E/DX2 analytically  !
 ! D936  D(134,116,358,208)    131.3325         calculate D2E/DX2 analytically  !
 ! D937  D(135,117,123,150)     -0.0672         calculate D2E/DX2 analytically  !
 ! D938  D(135,117,123,365)    179.6418         calculate D2E/DX2 analytically  !
 ! D939  D(359,117,123,150)   -179.5791         calculate D2E/DX2 analytically  !
 ! D940  D(359,117,123,365)      0.1299         calculate D2E/DX2 analytically  !
 ! D941  D(123,117,135,118)      0.138          calculate D2E/DX2 analytically  !
 ! D942  D(123,117,135,127)   -178.6529         calculate D2E/DX2 analytically  !
 ! D943  D(359,117,135,118)    179.6267         calculate D2E/DX2 analytically  !
 ! D944  D(359,117,135,127)      0.8359         calculate D2E/DX2 analytically  !
 ! D945  D(135,118,124,150)      0.001          calculate D2E/DX2 analytically  !
 ! D946  D(135,118,124,366)   -179.6581         calculate D2E/DX2 analytically  !
 ! D947  D(360,118,124,150)    179.2807         calculate D2E/DX2 analytically  !
 ! D948  D(360,118,124,366)     -0.3784         calculate D2E/DX2 analytically  !
 ! D949  D(124,118,135,117)     -0.1055         calculate D2E/DX2 analytically  !
 ! D950  D(124,118,135,127)    178.6821         calculate D2E/DX2 analytically  !
 ! D951  D(325,118,135,117)   -171.9168         calculate D2E/DX2 analytically  !
 ! D952  D(325,118,135,127)      6.8708         calculate D2E/DX2 analytically  !
 ! D953  D(360,118,135,117)   -179.3862         calculate D2E/DX2 analytically  !
 ! D954  D(360,118,135,127)     -0.5987         calculate D2E/DX2 analytically  !
 ! D955  D(135,118,325,101)   -101.5951         calculate D2E/DX2 analytically  !
 ! D956  D(360,118,325,101)    -89.0804         calculate D2E/DX2 analytically  !
 ! D957  D(124,118,360,101)     -2.373          calculate D2E/DX2 analytically  !
 ! D958  D(135,118,360,101)    176.9174         calculate D2E/DX2 analytically  !
 ! D959  D(325,118,360,101)      3.9456         calculate D2E/DX2 analytically  !
 ! D960  D(121,119,120,132)     18.9101         calculate D2E/DX2 analytically  !
 ! D961  D(121,119,120,361)   -102.2476         calculate D2E/DX2 analytically  !
 ! D962  D(121,119,120,362)    141.3045         calculate D2E/DX2 analytically  !
 ! D963  D(122,119,120,132)   -159.8069         calculate D2E/DX2 analytically  !
 ! D964  D(122,119,120,361)     79.0354         calculate D2E/DX2 analytically  !
 ! D965  D(122,119,120,362)    -37.4125         calculate D2E/DX2 analytically  !
 ! D966  D(120,119,121,144)   -178.5499         calculate D2E/DX2 analytically  !
 ! D967  D(120,119,121,363)     -1.0252         calculate D2E/DX2 analytically  !
 ! D968  D(122,119,121,144)      0.2146         calculate D2E/DX2 analytically  !
 ! D969  D(122,119,121,363)    177.7393         calculate D2E/DX2 analytically  !
 ! D970  D(120,119,122,145)    178.5767         calculate D2E/DX2 analytically  !
 ! D971  D(120,119,122,364)     -0.6181         calculate D2E/DX2 analytically  !
 ! D972  D(121,119,122,145)     -0.1836         calculate D2E/DX2 analytically  !
 ! D973  D(121,119,122,364)   -179.3784         calculate D2E/DX2 analytically  !
 ! D974  D(119,120,132,160)     69.3386         calculate D2E/DX2 analytically  !
 ! D975  D(119,120,132,377)    -55.2717         calculate D2E/DX2 analytically  !
 ! D976  D(119,120,132,378)   -173.4527         calculate D2E/DX2 analytically  !
 ! D977  D(361,120,132,160)   -168.4466         calculate D2E/DX2 analytically  !
 ! D978  D(361,120,132,377)     66.9432         calculate D2E/DX2 analytically  !
 ! D979  D(361,120,132,378)    -51.2379         calculate D2E/DX2 analytically  !
 ! D980  D(362,120,132,160)    -53.2382         calculate D2E/DX2 analytically  !
 ! D981  D(362,120,132,377)   -177.8484         calculate D2E/DX2 analytically  !
 ! D982  D(362,120,132,378)     63.9705         calculate D2E/DX2 analytically  !
 ! D983  D(119,121,144,146)     -0.0841         calculate D2E/DX2 analytically  !
 ! D984  D(119,121,144,394)    179.2744         calculate D2E/DX2 analytically  !
 ! D985  D(363,121,144,146)   -177.6927         calculate D2E/DX2 analytically  !
 ! D986  D(363,121,144,394)      1.6658         calculate D2E/DX2 analytically  !
 ! D987  D(119,122,145,146)      0.0206         calculate D2E/DX2 analytically  !
 ! D988  D(119,122,145,395)   -179.6216         calculate D2E/DX2 analytically  !
 ! D989  D(364,122,145,146)    179.2191         calculate D2E/DX2 analytically  !
 ! D990  D(364,122,145,395)     -0.423          calculate D2E/DX2 analytically  !
 ! D991  D(117,123,150,124)     -0.0383         calculate D2E/DX2 analytically  !
 ! D992  D(117,123,150,431)   -179.8156         calculate D2E/DX2 analytically  !
 ! D993  D(365,123,150,124)   -179.7424         calculate D2E/DX2 analytically  !
 ! D994  D(365,123,150,431)      0.4803         calculate D2E/DX2 analytically  !
 ! D995  D(118,124,150,123)      0.0711         calculate D2E/DX2 analytically  !
 ! D996  D(118,124,150,431)    179.8484         calculate D2E/DX2 analytically  !
 ! D997  D(325,124,150,123)    172.0135         calculate D2E/DX2 analytically  !
 ! D998  D(325,124,150,431)     -8.2091         calculate D2E/DX2 analytically  !
 ! D999  D(366,124,150,123)    179.7227         calculate D2E/DX2 analytically  !
 ! D1000 D(366,124,150,431)     -0.5            calculate D2E/DX2 analytically  !
 ! D1001 D(150,124,325,101)     89.6804         calculate D2E/DX2 analytically  !
 ! D1002 D(366,124,325,101)     76.335          calculate D2E/DX2 analytically  !
 ! D1003 D(118,124,366,101)      3.2729         calculate D2E/DX2 analytically  !
 ! D1004 D(150,124,366,101)   -176.3898         calculate D2E/DX2 analytically  !
 ! D1005 D(325,124,366,101)     -4.0713         calculate D2E/DX2 analytically  !
 ! D1006 D(138,125,133,113)     10.2515         calculate D2E/DX2 analytically  !
 ! D1007 D(138,125,133,114)   -168.3761         calculate D2E/DX2 analytically  !
 ! D1008 D(367,125,133,113)   -110.0468         calculate D2E/DX2 analytically  !
 ! D1009 D(367,125,133,114)     71.3257         calculate D2E/DX2 analytically  !
 ! D1010 D(368,125,133,113)    133.6854         calculate D2E/DX2 analytically  !
 ! D1011 D(368,125,133,114)    -44.9421         calculate D2E/DX2 analytically  !
 ! D1012 D(133,125,138,158)   -159.5608         calculate D2E/DX2 analytically  !
 ! D1013 D(133,125,138,383)    -44.2714         calculate D2E/DX2 analytically  !
 ! D1014 D(133,125,138,384)     76.4466         calculate D2E/DX2 analytically  !
 ! D1015 D(367,125,138,158)    -39.0052         calculate D2E/DX2 analytically  !
 ! D1016 D(367,125,138,383)     76.2842         calculate D2E/DX2 analytically  !
 ! D1017 D(367,125,138,384)   -162.9978         calculate D2E/DX2 analytically  !
 ! D1018 D(368,125,138,158)     77.1318         calculate D2E/DX2 analytically  !
 ! D1019 D(368,125,138,383)   -167.5788         calculate D2E/DX2 analytically  !
 ! D1020 D(368,125,138,384)    -46.8607         calculate D2E/DX2 analytically  !
 ! D1021 D(136,126,134,115)    -12.1007         calculate D2E/DX2 analytically  !
 ! D1022 D(136,126,134,116)    166.7199         calculate D2E/DX2 analytically  !
 ! D1023 D(369,126,134,115)   -137.0894         calculate D2E/DX2 analytically  !
 ! D1024 D(369,126,134,116)     41.7313         calculate D2E/DX2 analytically  !
 ! D1025 D(370,126,134,115)    110.7845         calculate D2E/DX2 analytically  !
 ! D1026 D(370,126,134,116)    -70.3949         calculate D2E/DX2 analytically  !
 ! D1027 D(134,126,136,159)   -131.6667         calculate D2E/DX2 analytically  !
 ! D1028 D(134,126,136,343)    134.0856         calculate D2E/DX2 analytically  !
 ! D1029 D(134,126,136,379)    -15.8844         calculate D2E/DX2 analytically  !
 ! D1030 D(134,126,136,380)    103.4411         calculate D2E/DX2 analytically  !
 ! D1031 D(369,126,136,159)     -6.7413         calculate D2E/DX2 analytically  !
 ! D1032 D(369,126,136,343)   -100.989          calculate D2E/DX2 analytically  !
 ! D1033 D(369,126,136,379)    109.041          calculate D2E/DX2 analytically  !
 ! D1034 D(369,126,136,380)   -131.6334         calculate D2E/DX2 analytically  !
 ! D1035 D(370,126,136,159)    106.0413         calculate D2E/DX2 analytically  !
 ! D1036 D(370,126,136,343)     11.7936         calculate D2E/DX2 analytically  !
 ! D1037 D(370,126,136,379)   -138.1764         calculate D2E/DX2 analytically  !
 ! D1038 D(370,126,136,380)    -18.8509         calculate D2E/DX2 analytically  !
 ! D1039 D(137,127,135,117)     17.9336         calculate D2E/DX2 analytically  !
 ! D1040 D(137,127,135,118)   -160.8208         calculate D2E/DX2 analytically  !
 ! D1041 D(371,127,135,117)   -101.7671         calculate D2E/DX2 analytically  !
 ! D1042 D(371,127,135,118)     79.4785         calculate D2E/DX2 analytically  !
 ! D1043 D(372,127,135,117)    141.264          calculate D2E/DX2 analytically  !
 ! D1044 D(372,127,135,118)    -37.4904         calculate D2E/DX2 analytically  !
 ! D1045 D(135,127,137,157)   -154.1834         calculate D2E/DX2 analytically  !
 ! D1046 D(135,127,137,381)    -39.4074         calculate D2E/DX2 analytically  !
 ! D1047 D(135,127,137,382)     80.9713         calculate D2E/DX2 analytically  !
 ! D1048 D(371,127,137,157)    -33.7845         calculate D2E/DX2 analytically  !
 ! D1049 D(371,127,137,381)     80.9915         calculate D2E/DX2 analytically  !
 ! D1050 D(371,127,137,382)   -158.6298         calculate D2E/DX2 analytically  !
 ! D1051 D(372,127,137,157)     82.4347         calculate D2E/DX2 analytically  !
 ! D1052 D(372,127,137,381)   -162.7893         calculate D2E/DX2 analytically  !
 ! D1053 D(372,127,137,382)    -42.4106         calculate D2E/DX2 analytically  !
 ! D1054 D(115,128,139,129)     -3.4614         calculate D2E/DX2 analytically  !
 ! D1055 D(115,128,139,402)    166.3859         calculate D2E/DX2 analytically  !
 ! D1056 D(214,128,139,129)    -80.3454         calculate D2E/DX2 analytically  !
 ! D1057 D(214,128,139,402)     89.5019         calculate D2E/DX2 analytically  !
 ! D1058 D(373,128,139,129)    179.2873         calculate D2E/DX2 analytically  !
 ! D1059 D(373,128,139,402)    -10.8654         calculate D2E/DX2 analytically  !
 ! D1060 D(139,128,214,12)     -36.7422         calculate D2E/DX2 analytically  !
 ! D1061 D(373,128,214,12)      84.4927         calculate D2E/DX2 analytically  !
 ! D1062 D(116,129,139,128)      2.9606         calculate D2E/DX2 analytically  !
 ! D1063 D(116,129,139,402)   -167.073          calculate D2E/DX2 analytically  !
 ! D1064 D(374,129,139,128)   -177.7965         calculate D2E/DX2 analytically  !
 ! D1065 D(374,129,139,402)     12.1699         calculate D2E/DX2 analytically  !
 ! D1066 D(113,130,140,131)      0.0451         calculate D2E/DX2 analytically  !
 ! D1067 D(113,130,140,412)   -179.9652         calculate D2E/DX2 analytically  !
 ! D1068 D(375,130,140,131)   -179.8232         calculate D2E/DX2 analytically  !
 ! D1069 D(375,130,140,412)      0.1665         calculate D2E/DX2 analytically  !
 ! D1070 D(114,131,140,130)     -0.0707         calculate D2E/DX2 analytically  !
 ! D1071 D(114,131,140,412)    179.9394         calculate D2E/DX2 analytically  !
 ! D1072 D(376,131,140,130)    179.8494         calculate D2E/DX2 analytically  !
 ! D1073 D(376,131,140,412)     -0.1405         calculate D2E/DX2 analytically  !
 ! D1074 D(120,132,160,162)   -114.4871         calculate D2E/DX2 analytically  !
 ! D1075 D(120,132,160,234)   -150.0983         calculate D2E/DX2 analytically  !
 ! D1076 D(120,132,160,399)     64.005          calculate D2E/DX2 analytically  !
 ! D1077 D(377,132,160,162)     11.3987         calculate D2E/DX2 analytically  !
 ! D1078 D(377,132,160,234)    -24.2125         calculate D2E/DX2 analytically  !
 ! D1079 D(377,132,160,399)   -170.1091         calculate D2E/DX2 analytically  !
 ! D1080 D(378,132,160,162)    127.7194         calculate D2E/DX2 analytically  !
 ! D1081 D(378,132,160,234)     92.1083         calculate D2E/DX2 analytically  !
 ! D1082 D(378,132,160,399)    -53.7884         calculate D2E/DX2 analytically  !
 ! D1083 D(126,136,159,164)   -135.3466         calculate D2E/DX2 analytically  !
 ! D1084 D(126,136,159,398)     45.9954         calculate D2E/DX2 analytically  !
 ! D1085 D(379,136,159,164)    104.9026         calculate D2E/DX2 analytically  !
 ! D1086 D(379,136,159,398)    -73.7553         calculate D2E/DX2 analytically  !
 ! D1087 D(380,136,159,164)     -8.7891         calculate D2E/DX2 analytically  !
 ! D1088 D(380,136,159,398)    172.553          calculate D2E/DX2 analytically  !
 ! D1089 D(126,136,343,108)   -134.6597         calculate D2E/DX2 analytically  !
 ! D1090 D(126,136,343,164)     82.9529         calculate D2E/DX2 analytically  !
 ! D1091 D(379,136,343,108)     17.0098         calculate D2E/DX2 analytically  !
 ! D1092 D(379,136,343,164)   -125.3777         calculate D2E/DX2 analytically  !
 ! D1093 D(380,136,343,108)   -100.2068         calculate D2E/DX2 analytically  !
 ! D1094 D(380,136,343,164)    117.4058         calculate D2E/DX2 analytically  !
 ! D1095 D(127,137,157,161)     61.4863         calculate D2E/DX2 analytically  !
 ! D1096 D(127,137,157,396)   -119.8518         calculate D2E/DX2 analytically  !
 ! D1097 D(381,137,157,161)    -57.2974         calculate D2E/DX2 analytically  !
 ! D1098 D(381,137,157,396)    121.3645         calculate D2E/DX2 analytically  !
 ! D1099 D(382,137,157,161)   -173.2593         calculate D2E/DX2 analytically  !
 ! D1100 D(382,137,157,396)      5.4027         calculate D2E/DX2 analytically  !
 ! D1101 D(125,138,158,163)     86.458          calculate D2E/DX2 analytically  !
 ! D1102 D(125,138,158,397)    -91.9479         calculate D2E/DX2 analytically  !
 ! D1103 D(383,138,158,163)    -31.8857         calculate D2E/DX2 analytically  !
 ! D1104 D(383,138,158,397)    149.7084         calculate D2E/DX2 analytically  !
 ! D1105 D(384,138,158,163)   -149.4478         calculate D2E/DX2 analytically  !
 ! D1106 D(384,138,158,397)     32.1463         calculate D2E/DX2 analytically  !
 ! D1107 D(128,139,402,147)     14.5757         calculate D2E/DX2 analytically  !
 ! D1108 D(128,139,402,148)    -97.5611         calculate D2E/DX2 analytically  !
 ! D1109 D(128,139,402,149)    135.0238         calculate D2E/DX2 analytically  !
 ! D1110 D(129,139,402,147)   -176.0024         calculate D2E/DX2 analytically  !
 ! D1111 D(129,139,402,148)     71.8608         calculate D2E/DX2 analytically  !
 ! D1112 D(129,139,402,149)    -55.5543         calculate D2E/DX2 analytically  !
 ! D1113 D(130,140,412,151)      2.3438         calculate D2E/DX2 analytically  !
 ! D1114 D(130,140,412,152)   -118.0092         calculate D2E/DX2 analytically  !
 ! D1115 D(130,140,412,153)    122.4592         calculate D2E/DX2 analytically  !
 ! D1116 D(131,140,412,151)   -177.6669         calculate D2E/DX2 analytically  !
 ! D1117 D(131,140,412,152)     61.9801         calculate D2E/DX2 analytically  !
 ! D1118 D(131,140,412,153)    -57.5515         calculate D2E/DX2 analytically  !
 ! D1119 D(385,141,165,142)   -178.342          calculate D2E/DX2 analytically  !
 ! D1120 D(385,141,165,143)    -60.0316         calculate D2E/DX2 analytically  !
 ! D1121 D(385,141,165,146)     60.8413         calculate D2E/DX2 analytically  !
 ! D1122 D(386,141,165,142)    -59.235          calculate D2E/DX2 analytically  !
 ! D1123 D(386,141,165,143)     59.0754         calculate D2E/DX2 analytically  !
 ! D1124 D(386,141,165,146)    179.9483         calculate D2E/DX2 analytically  !
 ! D1125 D(387,141,165,142)     59.9675         calculate D2E/DX2 analytically  !
 ! D1126 D(387,141,165,143)    178.2779         calculate D2E/DX2 analytically  !
 ! D1127 D(387,141,165,146)    -60.8492         calculate D2E/DX2 analytically  !
 ! D1128 D(388,142,165,141)    177.3805         calculate D2E/DX2 analytically  !
 ! D1129 D(388,142,165,143)     59.8668         calculate D2E/DX2 analytically  !
 ! D1130 D(388,142,165,146)    -59.9504         calculate D2E/DX2 analytically  !
 ! D1131 D(389,142,165,141)     57.4519         calculate D2E/DX2 analytically  !
 ! D1132 D(389,142,165,143)    -60.0618         calculate D2E/DX2 analytically  !
 ! D1133 D(389,142,165,146)   -179.879          calculate D2E/DX2 analytically  !
 ! D1134 D(390,142,165,141)    -62.3625         calculate D2E/DX2 analytically  !
 ! D1135 D(390,142,165,143)   -179.8762         calculate D2E/DX2 analytically  !
 ! D1136 D(390,142,165,146)     60.3066         calculate D2E/DX2 analytically  !
 ! D1137 D(391,143,165,141)   -177.5874         calculate D2E/DX2 analytically  !
 ! D1138 D(391,143,165,142)    -60.059          calculate D2E/DX2 analytically  !
 ! D1139 D(391,143,165,146)     59.7228         calculate D2E/DX2 analytically  !
 ! D1140 D(392,143,165,141)     62.1677         calculate D2E/DX2 analytically  !
 ! D1141 D(392,143,165,142)    179.696          calculate D2E/DX2 analytically  !
 ! D1142 D(392,143,165,146)    -60.5222         calculate D2E/DX2 analytically  !
 ! D1143 D(393,143,165,141)    -57.6404         calculate D2E/DX2 analytically  !
 ! D1144 D(393,143,165,142)     59.888          calculate D2E/DX2 analytically  !
 ! D1145 D(393,143,165,146)    179.6698         calculate D2E/DX2 analytically  !
 ! D1146 D(121,144,146,145)     -0.0815         calculate D2E/DX2 analytically  !
 ! D1147 D(121,144,146,165)    179.9447         calculate D2E/DX2 analytically  !
 ! D1148 D(394,144,146,145)   -179.4298         calculate D2E/DX2 analytically  !
 ! D1149 D(394,144,146,165)      0.5965         calculate D2E/DX2 analytically  !
 ! D1150 D(122,145,146,144)      0.1128         calculate D2E/DX2 analytically  !
 ! D1151 D(122,145,146,165)   -179.9143         calculate D2E/DX2 analytically  !
 ! D1152 D(395,145,146,144)    179.7477         calculate D2E/DX2 analytically  !
 ! D1153 D(395,145,146,165)     -0.2794         calculate D2E/DX2 analytically  !
 ! D1154 D(144,146,165,141)    179.8351         calculate D2E/DX2 analytically  !
 ! D1155 D(144,146,165,142)     59.7282         calculate D2E/DX2 analytically  !
 ! D1156 D(144,146,165,143)    -60.0483         calculate D2E/DX2 analytically  !
 ! D1157 D(145,146,165,141)     -0.1369         calculate D2E/DX2 analytically  !
 ! D1158 D(145,146,165,142)   -120.2438         calculate D2E/DX2 analytically  !
 ! D1159 D(145,146,165,143)    119.9797         calculate D2E/DX2 analytically  !
 ! D1160 D(409,147,402,139)    -40.8987         calculate D2E/DX2 analytically  !
 ! D1161 D(409,147,402,148)     70.6294         calculate D2E/DX2 analytically  !
 ! D1162 D(409,147,402,149)   -164.0288         calculate D2E/DX2 analytically  !
 ! D1163 D(410,147,402,139)     82.6621         calculate D2E/DX2 analytically  !
 ! D1164 D(410,147,402,148)   -165.8098         calculate D2E/DX2 analytically  !
 ! D1165 D(410,147,402,149)    -40.468          calculate D2E/DX2 analytically  !
 ! D1166 D(411,147,402,139)   -160.1474         calculate D2E/DX2 analytically  !
 ! D1167 D(411,147,402,148)    -48.6194         calculate D2E/DX2 analytically  !
 ! D1168 D(411,147,402,149)     76.7224         calculate D2E/DX2 analytically  !
 ! D1169 D(402,147,409,76)     -86.4985         calculate D2E/DX2 analytically  !
 ! D1170 D(410,147,409,76)     149.2609         calculate D2E/DX2 analytically  !
 ! D1171 D(411,147,409,76)      30.8629         calculate D2E/DX2 analytically  !
 ! D1172 D(402,148,220,14)    -165.7621         calculate D2E/DX2 analytically  !
 ! D1173 D(406,148,220,14)    -153.8473         calculate D2E/DX2 analytically  !
 ! D1174 D(407,148,220,14)      78.2419         calculate D2E/DX2 analytically  !
 ! D1175 D(408,148,220,14)     -32.2196         calculate D2E/DX2 analytically  !
 ! D1176 D(220,148,402,139)     46.1987         calculate D2E/DX2 analytically  !
 ! D1177 D(220,148,402,147)    -74.0977         calculate D2E/DX2 analytically  !
 ! D1178 D(220,148,402,149)    168.827          calculate D2E/DX2 analytically  !
 ! D1179 D(406,148,402,139)     37.0619         calculate D2E/DX2 analytically  !
 ! D1180 D(406,148,402,147)    -83.2345         calculate D2E/DX2 analytically  !
 ! D1181 D(406,148,402,149)    159.6902         calculate D2E/DX2 analytically  !
 ! D1182 D(407,148,402,139)    155.3858         calculate D2E/DX2 analytically  !
 ! D1183 D(407,148,402,147)     35.0894         calculate D2E/DX2 analytically  !
 ! D1184 D(407,148,402,149)    -81.9859         calculate D2E/DX2 analytically  !
 ! D1185 D(408,148,402,139)    -81.7396         calculate D2E/DX2 analytically  !
 ! D1186 D(408,148,402,147)    157.964          calculate D2E/DX2 analytically  !
 ! D1187 D(408,148,402,149)     40.8887         calculate D2E/DX2 analytically  !
 ! D1188 D(403,149,402,139)     28.692          calculate D2E/DX2 analytically  !
 ! D1189 D(403,149,402,147)    154.4088         calculate D2E/DX2 analytically  !
 ! D1190 D(403,149,402,148)    -89.7014         calculate D2E/DX2 analytically  !
 ! D1191 D(404,149,402,139)    151.9795         calculate D2E/DX2 analytically  !
 ! D1192 D(404,149,402,147)    -82.3037         calculate D2E/DX2 analytically  !
 ! D1193 D(404,149,402,148)     33.5861         calculate D2E/DX2 analytically  !
 ! D1194 D(405,149,402,139)    -90.0899         calculate D2E/DX2 analytically  !
 ! D1195 D(405,149,402,147)     35.6269         calculate D2E/DX2 analytically  !
 ! D1196 D(405,149,402,148)    151.5168         calculate D2E/DX2 analytically  !
 ! D1197 D(402,149,403,29)      95.0405         calculate D2E/DX2 analytically  !
 ! D1198 D(404,149,403,29)     -28.6487         calculate D2E/DX2 analytically  !
 ! D1199 D(405,149,403,29)    -146.5075         calculate D2E/DX2 analytically  !
 ! D1200 D(402,149,404,52)      49.6779         calculate D2E/DX2 analytically  !
 ! D1201 D(403,149,404,52)     175.1769         calculate D2E/DX2 analytically  !
 ! D1202 D(405,149,404,52)     -67.4348         calculate D2E/DX2 analytically  !
 ! D1203 D(123,150,431,154)    112.8377         calculate D2E/DX2 analytically  !
 ! D1204 D(123,150,431,155)     -7.2094         calculate D2E/DX2 analytically  !
 ! D1205 D(123,150,431,156)   -127.4761         calculate D2E/DX2 analytically  !
 ! D1206 D(124,150,431,154)    -66.9304         calculate D2E/DX2 analytically  !
 ! D1207 D(124,150,431,155)    173.0225         calculate D2E/DX2 analytically  !
 ! D1208 D(124,150,431,156)     52.7558         calculate D2E/DX2 analytically  !
 ! D1209 D(419,151,412,140)    -61.4141         calculate D2E/DX2 analytically  !
 ! D1210 D(419,151,412,152)     58.8641         calculate D2E/DX2 analytically  !
 ! D1211 D(419,151,412,153)    178.6858         calculate D2E/DX2 analytically  !
 ! D1212 D(420,151,412,140)     59.8579         calculate D2E/DX2 analytically  !
 ! D1213 D(420,151,412,152)   -179.8639         calculate D2E/DX2 analytically  !
 ! D1214 D(420,151,412,153)    -60.0422         calculate D2E/DX2 analytically  !
 ! D1215 D(421,151,412,140)    179.2181         calculate D2E/DX2 analytically  !
 ! D1216 D(421,151,412,152)    -60.5037         calculate D2E/DX2 analytically  !
 ! D1217 D(421,151,412,153)     59.318          calculate D2E/DX2 analytically  !
 ! D1218 D(412,152,242,30)      68.0819         calculate D2E/DX2 analytically  !
 ! D1219 D(416,152,242,30)     134.4715         calculate D2E/DX2 analytically  !
 ! D1220 D(417,152,242,30)      -5.7328         calculate D2E/DX2 analytically  !
 ! D1221 D(418,152,242,30)    -115.3898         calculate D2E/DX2 analytically  !
 ! D1222 D(242,152,412,140)    117.4332         calculate D2E/DX2 analytically  !
 ! D1223 D(242,152,412,151)     -3.1791         calculate D2E/DX2 analytically  !
 ! D1224 D(242,152,412,153)   -123.1269         calculate D2E/DX2 analytically  !
 ! D1225 D(416,152,412,140)     61.1559         calculate D2E/DX2 analytically  !
 ! D1226 D(416,152,412,151)    -59.4563         calculate D2E/DX2 analytically  !
 ! D1227 D(416,152,412,153)   -179.4041         calculate D2E/DX2 analytically  !
 ! D1228 D(417,152,412,140)   -178.8087         calculate D2E/DX2 analytically  !
 ! D1229 D(417,152,412,151)     60.5791         calculate D2E/DX2 analytically  !
 ! D1230 D(417,152,412,153)    -59.3687         calculate D2E/DX2 analytically  !
 ! D1231 D(418,152,412,140)    -58.8348         calculate D2E/DX2 analytically  !
 ! D1232 D(418,152,412,151)   -179.447          calculate D2E/DX2 analytically  !
 ! D1233 D(418,152,412,153)     60.6052         calculate D2E/DX2 analytically  !
 ! D1234 D(242,152,416,30)      -0.895          calculate D2E/DX2 analytically  !
 ! D1235 D(412,152,416,30)     156.8879         calculate D2E/DX2 analytically  !
 ! D1236 D(417,152,416,30)      34.999          calculate D2E/DX2 analytically  !
 ! D1237 D(418,152,416,30)     -80.7719         calculate D2E/DX2 analytically  !
 ! D1238 D(242,152,417,30)       0.1239         calculate D2E/DX2 analytically  !
 ! D1239 D(412,152,417,30)    -156.552          calculate D2E/DX2 analytically  !
 ! D1240 D(416,152,417,30)     -34.576          calculate D2E/DX2 analytically  !
 ! D1241 D(418,152,417,30)      81.1541         calculate D2E/DX2 analytically  !
 ! D1242 D(413,153,412,140)     59.0127         calculate D2E/DX2 analytically  !
 ! D1243 D(413,153,412,151)    179.4202         calculate D2E/DX2 analytically  !
 ! D1244 D(413,153,412,152)    -60.6011         calculate D2E/DX2 analytically  !
 ! D1245 D(414,153,412,140)    178.9582         calculate D2E/DX2 analytically  !
 ! D1246 D(414,153,412,151)    -60.6342         calculate D2E/DX2 analytically  !
 ! D1247 D(414,153,412,152)     59.3445         calculate D2E/DX2 analytically  !
 ! D1248 D(415,153,412,140)    -60.9878         calculate D2E/DX2 analytically  !
 ! D1249 D(415,153,412,151)     59.4197         calculate D2E/DX2 analytically  !
 ! D1250 D(415,153,412,152)    179.3984         calculate D2E/DX2 analytically  !
 ! D1251 D(422,154,431,150)     59.067          calculate D2E/DX2 analytically  !
 ! D1252 D(422,154,431,155)    178.1915         calculate D2E/DX2 analytically  !
 ! D1253 D(422,154,431,156)    -60.7526         calculate D2E/DX2 analytically  !
 ! D1254 D(423,154,431,150)    179.0663         calculate D2E/DX2 analytically  !
 ! D1255 D(423,154,431,155)    -61.8092         calculate D2E/DX2 analytically  !
 ! D1256 D(423,154,431,156)     59.2467         calculate D2E/DX2 analytically  !
 ! D1257 D(424,154,431,150)    -60.8073         calculate D2E/DX2 analytically  !
 ! D1258 D(424,154,431,155)     58.3171         calculate D2E/DX2 analytically  !
 ! D1259 D(424,154,431,156)    179.373          calculate D2E/DX2 analytically  !
 ! D1260 D(428,155,431,150)    -58.3928         calculate D2E/DX2 analytically  !
 ! D1261 D(428,155,431,154)   -178.1917         calculate D2E/DX2 analytically  !
 ! D1262 D(428,155,431,156)     61.37           calculate D2E/DX2 analytically  !
 ! D1263 D(429,155,431,150)     62.2707         calculate D2E/DX2 analytically  !
 ! D1264 D(429,155,431,154)    -57.5283         calculate D2E/DX2 analytically  !
 ! D1265 D(429,155,431,156)   -177.9666         calculate D2E/DX2 analytically  !
 ! D1266 D(430,155,431,150)   -178.0875         calculate D2E/DX2 analytically  !
 ! D1267 D(430,155,431,154)     62.1136         calculate D2E/DX2 analytically  !
 ! D1268 D(430,155,431,156)    -58.3247         calculate D2E/DX2 analytically  !
 ! D1269 D(425,156,427,101)     95.4767         calculate D2E/DX2 analytically  !
 ! D1270 D(426,156,427,101)    -21.8452         calculate D2E/DX2 analytically  !
 ! D1271 D(431,156,427,101)   -143.089          calculate D2E/DX2 analytically  !
 ! D1272 D(425,156,431,150)     60.6223         calculate D2E/DX2 analytically  !
 ! D1273 D(425,156,431,154)   -179.4629         calculate D2E/DX2 analytically  !
 ! D1274 D(425,156,431,155)    -58.563          calculate D2E/DX2 analytically  !
 ! D1275 D(426,156,431,150)   -179.2972         calculate D2E/DX2 analytically  !
 ! D1276 D(426,156,431,154)    -59.3824         calculate D2E/DX2 analytically  !
 ! D1277 D(426,156,431,155)     61.5175         calculate D2E/DX2 analytically  !
 ! D1278 D(427,156,431,150)    -59.4218         calculate D2E/DX2 analytically  !
 ! D1279 D(427,156,431,154)     60.493          calculate D2E/DX2 analytically  !
 ! D1280 D(427,156,431,155)   -178.6071         calculate D2E/DX2 analytically  !
 ! D1281 D(398,159,343,108)     43.9081         calculate D2E/DX2 analytically  !
 ! D1282 D(132,160,162,21)     -70.8332         calculate D2E/DX2 analytically  !
 ! D1283 D(132,160,162,232)    -71.438          calculate D2E/DX2 analytically  !
 ! D1284 D(399,160,162,21)     110.7631         calculate D2E/DX2 analytically  !
 ! D1285 D(399,160,162,232)    110.1583         calculate D2E/DX2 analytically  !
 ! D1286 D(132,160,234,21)     -23.8771         calculate D2E/DX2 analytically  !
 ! D1287 D(399,160,234,21)     117.1413         calculate D2E/DX2 analytically  !
 ! D1288 D(54,171,235,22)     -136.2112         calculate D2E/DX2 analytically  !
 ! D1289 D(1,188,200,6)        155.4723         calculate D2E/DX2 analytically  !
 ! D1290 D(9,208,358,116)     -127.3439         calculate D2E/DX2 analytically  !
 ! D1291 D(36,250,258,40)     -144.2836         calculate D2E/DX2 analytically  !
 ! D1292 D(77,282,294,82)     -166.1141         calculate D2E/DX2 analytically  !
 ! D1293 D(85,301,310,94)      161.0885         calculate D2E/DX2 analytically  !
 ! D1294 D(99,322,329,103)     131.0332         calculate D2E/DX2 analytically  !
 --------------------------------------------------------------------------------
 Trust Radius=3.00D-01 FncErr=1.00D-07 GrdErr=1.00D-07
 Number of steps in this run=   2 maximum allowed number of steps=   2.
 GradGradGradGradGradGradGradGradGradGradGradGradGradGradGradGradGradGrad

 Symmetry turned off by external request.
 Stoichiometry    C147H262GeN3O15SSiSn(1-)
 Framework group  C1[X(C147H262GeN3O15SSiSn)]
 Deg. of freedom  1287
 Full point group                 C1      NOp   1
                         Z-Matrix orientation:                         
 ---------------------------------------------------------------------
 Center     Atomic      Atomic             Coordinates (Angstroms)
 Number     Number       Type             X           Y           Z
 ---------------------------------------------------------------------
      1          6           0        5.312224   -0.663051   -5.607856
      2          6           0        5.300221    0.443944   -4.547853
      3          6           0        5.168221   -0.194049   -3.149859
      4          6           0        6.303223   -1.173053   -2.863855
      5          6           0        5.168222    0.854943   -2.054852
      6          6           0        1.681219   -1.769051   -6.131852
      7          6           0        0.578226   -0.922056   -6.779866
      8          6           0       -0.687777   -1.726053   -7.083853
      9          6           0        0.210221    0.215950   -5.840850
     10          6           0        3.271213   -5.934044   -3.381857
     11          6           0        2.704245   -4.747075   -2.578842
     12          6           0        1.811214   -5.209047   -1.427862
     13          6           0        3.843218   -3.907047   -1.994864
     14          6           0        0.374222   -7.425053   -5.378856
     15          6           0       -0.458029   -6.621400   -6.395269
     16          6           0        0.253231  -11.282059   -2.439843
     17          6           0       -0.754803  -10.138028   -2.457883
     18          6           0       -2.067734  -10.518127   -1.787816
     19          7           0       -2.370784   -9.899029   -0.650858
     20          8           0       -2.813795  -11.353020   -2.287875
     21          6           0       -4.894777   -4.035052   -9.649859
     22          6           0       -4.390776   -4.729054   -8.383857
     23          6           0       -4.436780   -3.833054   -7.174856
     24          6           0       -5.437777   -2.856054   -7.098842
     25          6           0       -3.464781   -3.925045   -6.162857
     26          6           0       -5.423772   -1.934054   -6.049858
     27          6           0       -3.509788   -3.046060   -5.063847
     28          6           0       -4.507760   -2.056045   -5.001877
     29          8           0       -4.620785   -1.217055   -3.932844
     30          6           0        5.678221    8.395948   -2.371859
     31          6           0        5.687224    7.503950   -1.135849
     32          6           0        5.270221    6.114947   -1.478852
     33          6           0        6.231218    5.169944   -1.849859
     34          6           0        3.909221    5.802941   -1.539860
     35          6           0        5.831221    3.984952   -2.484856
     36          6           0        3.522232    4.614946   -2.159857
     37          6           0        4.470223    3.733953   -2.686851
     38          6           0       -0.400775    5.363950   -3.704858
     39          6           0       -0.577780    5.174942   -2.199849
     40          6           0        0.660219    4.557967   -1.541856
     41          6           0        0.930217    3.101932   -1.941875
     42          8           0        0.127224    2.574953   -2.747850
     43          8           0        1.858224    2.499947   -1.362848
     44          6           0       -8.937775   -3.388049   -4.490855
     45          6           0       -8.055779   -2.116058   -4.546860
     46          6           0       -8.265784   -1.336052   -5.850854
     47          8           0       -8.336778   -1.241052   -3.459852
     48          6           0       -9.629778   -4.117053   -0.777855
     49          7           0       -8.269782   -7.738057   -4.166857
     50          6           0       -6.821776   -7.823045   -4.043854
     51          6           0       -6.438762   -7.591049   -2.574853
     52          8           0       -5.535779   -6.814057   -2.268861
     53          6           0       -6.179776   -6.807053   -5.024856
     54          6           0       -6.685786   -7.064048   -6.457852
     55          6           0       -4.645776   -6.889057   -5.020855
     56          6           0       -6.346774   -8.438056   -7.049857
     57          7           0       -7.113792   -8.278049   -1.645855
     58          6           0       -6.723776   -8.234049   -0.244856
     59          6           0       -7.536777   -9.236098    0.572166
     60          8           0       -7.037741  -10.349725    0.879030
     61          6           0       -6.905777   -6.803044    0.280142
     62          6           0       -6.504777   -6.630053    1.722142
     63          6           0       -5.303780   -7.192051    2.191151
     64          6           0       -7.350776   -5.934055    2.602150
     65          6           0       -4.960781   -7.080052    3.548143
     66          6           0       -6.999777   -5.811054    3.957143
     67          6           0       -5.807777   -6.387051    4.431141
     68          6           0        3.917220  -10.018052    4.119146
     69          6           0        3.129230  -10.925058    3.171146
     70          6           0        2.174216  -10.175054    2.271154
     71          6           0        2.654215   -9.499036    1.135130
     72          6           0        0.806210  -10.126038    2.592130
     73          6           0        1.775224   -8.734064    0.348161
     74          6           0       -0.070766   -9.354056    1.811158
     75          6           0        0.417242   -8.638081    0.703138
     76          8           0       -0.429803   -7.848030   -0.018856
     77          6           0        4.913207   -5.332065    5.848133
     78          6           0        5.654257   -5.973035    4.668163
     79          6           0        6.926189   -6.717064    5.087140
     80          6           0        7.661225   -7.279056    3.873147
     81          6           0        7.840231   -5.785042    5.874138
     82          6           0        1.440232   -4.550042    4.483157
     83          6           0        0.903204   -5.524063    3.440138
     84         16           0        2.084228   -5.600052    2.075141
     85          6           0        0.045220    0.413946    5.364145
     86          6           0        0.938226    0.099949    4.160145
     87          6           0        0.514225    0.784945    2.882146
     88          6           0        0.592217    2.181947    2.748137
     89          6           0       -0.026784    0.007954    1.844145
     90          6           0        0.016224    2.806942    1.626150
     91          6           0       -0.585775    0.630948    0.718146
     92          6           0       -0.621773    2.031950    0.640144
     93          8           0       -1.280781    2.627942   -0.395850
     94          6           0       -3.346775   -1.059052    4.372146
     95          6           0       -3.543785   -2.569053    4.193146
     96          6           0       -2.807777   -3.126055    2.969137
     97          6           0       -2.789768   -4.650053    2.993151
     98          6           0       -3.482777   -2.633051    1.690145
     99          6           0        3.962221    2.534948    6.924143
    100          6           0        2.533223    2.242953    7.387152
    101          6           0        2.442223    2.367942    8.914146
    102          8           0        1.611223    3.156947    6.792142
    103          6           0        4.170223    3.589949    3.259144
    104          6           0        3.761218    4.996947    2.805149
    105          6           0        4.319224    5.345946    1.444143
    106          6           0        2.237224    5.103951    2.750144
    107          6           0        6.255219   -1.438070    3.271118
    108          6           0        4.851598   -1.050025    2.770290
    109          6           0        9.064224   -0.657046    0.748148
    110          6           0        9.482220    0.804946    0.454148
    111          6           0       10.648223    0.971946   -0.519857
    112          6           0        8.292222    1.571947   -0.125857
    113          6           0        3.453222   37.850948    9.430143
    114          6           0        3.174222   38.397947    7.113143
    115          6           0        0.539040   -2.461874   -0.162323
    116          6           0       -0.226187   -1.317976   -2.112404
    117          6           0        5.659220   -2.618053   34.684143
    118          6           0        5.376222   -2.065052   32.369142
    119          6           0       -5.050778   -8.181053  -37.506854
    120          6           0       -3.979779   -7.123052  -37.647853
    121          6           0       -5.732778   -8.361054  -36.298855
    122          6           0       -5.376778   -9.029053  -38.563856
    123          6           0        4.609222   -3.529051   34.593145
    124          6           0        4.325222   -2.977051   32.281144
    125          6           0        5.023223   39.551949    8.404145
    126          6           0        1.931985   -0.536573   -1.148477
    127          6           0        7.220222   -0.905053   33.663147
    128          6           0       -0.566076   -3.312134   -0.227022
    129          6           0       -1.314546   -2.173635   -2.174588
    130          6           0        2.401223   36.945946    9.340143
    131          6           0        2.121223   37.489949    7.027144
    132          6           0       -3.430777   -6.646051  -36.282858
    133          6           0        3.858223   38.591946    8.315147
    134          6           0        0.750010   -1.470663   -1.117854
    135          6           0        6.060224   -1.872054   33.571147
    136          6           0        2.838578   -0.482181    0.093892
    137          6           0        8.120219   -1.172050   34.891143
    138          6           0        5.813218   39.408950    9.726146
    139          6           0       -1.503122   -3.217728   -1.253723
    140          6           0        1.705221   36.739949    8.137148
    141          6           0       -8.327273  -12.136346  -38.292893
    142          6           0       -9.442351  -10.632029  -36.638324
    143          6           0       -7.662193  -12.255276  -35.887547
    144          6           0       -6.695777   -9.352052  -36.158857
    145          6           0       -6.344778  -10.024052  -38.422855
    146          6           0       -7.027778  -10.212052  -37.217853
    147          6           0       -3.057435   -5.940076   -0.150585
    148          6           0       -2.008372   -5.675017   -3.060212
    149          6           0       -4.626415   -3.852917   -1.899592
    150          6           0        3.917222   -3.731053   33.390147
    151          6           0       -0.081809   34.725858    9.671905
    152          6           0        0.716182   34.165116    6.743333
    153          6           0       -1.272422   36.430542    7.391913
    154          6           0        0.447803   -4.075013   32.914101
    155          6           0        2.177929   -6.230047   35.103773
    156          6           0        2.644191   -6.483571   31.612752
    157          6           0        8.845227    0.076945   35.334145
    158          6           0        6.625227   40.645945   10.029141
    159          6           0        3.128888    0.932355    0.550124
    160          6           0       -2.619779   -7.720054  -35.598852
    161          8           0        8.310220    1.085948   35.715145
    162          8           0       -2.922778   -8.262053  -34.566853
    163          8           0        6.214220   41.614948   10.612147
    164          8           0        4.231614    1.323325    0.872424
    165          6           0       -8.100778  -11.299053  -37.020855
    166          1           0       -6.490481   -5.801035   -4.725385
    167          1           0       -4.305461   -7.928080   -4.956364
    168          1           0       -4.223177   -6.355588   -4.181375
    169          1           0       -4.241656   -6.468930   -5.940565
    170          1           0       -7.771356   -6.941730   -6.479505
    171          1           0       -6.274205   -6.279578   -7.092188
    172          1           0       -5.272925   -8.641196   -7.047190
    173          1           0       -6.842844   -9.247874   -6.507782
    174          1           0       -6.687847   -8.496146   -8.087638
    175          1           0       -6.507247   -8.835324   -4.317355
    176          1           0       -8.771390   -8.554545   -3.842305
    177          1           0       -8.644121   -6.915286   -3.709901
    178          1           0       -7.946856   -6.494701    0.134396
    179          1           0       -6.312014   -6.149619   -0.357726
    180          1           0       -4.638882   -7.712098    1.516481
    181          1           0       -8.276367   -5.503369    2.237016
    182          1           0       -4.038720   -7.517369    3.911653
    183          1           0       -7.649722   -5.274733    4.639190
    184          1           0       -5.541636   -6.294723    5.477615
    185          1           0       -5.687155   -8.553300   -0.146735
    186          1           0       -7.747481   -9.001807   -1.947944
    187          8           0       -8.865103   -8.908679    0.988375
    188          1           0        4.540852   -1.407991   -5.403942
    189          1           0        6.272145   -1.184880   -5.635573
    190          1           0        5.134020   -0.271480   -6.615096
    191          1           0        6.215460    1.044325   -4.604191
    192          1           0        4.458310    1.120990   -4.719743
    193          1           0        4.222576   -0.747691   -3.134628
    194          1           0        6.205591   -1.590755   -1.858406
    195          1           0        7.271700   -0.659936   -2.909948
    196          1           0        6.345453   -2.013312   -3.562222
    197          1           0        5.300719    0.395457   -1.075966
    198          1           0        6.000662    1.539787   -2.183741
    199          1           0        4.244435    1.421599   -2.008155
    200          1           0        2.554869   -1.154369   -5.916648
    201          1           0        1.331056   -2.195168   -5.185473
    202          1           0        1.998584   -2.596262   -6.776691
    203          1           0        0.967381   -0.504988   -7.718129
    204          1           0       -0.494174   -2.557766   -7.771213
    205          1           0       -1.101767   -2.146534   -6.165058
    206          1           0       -1.460576   -1.095531   -7.532656
    207          1           0        1.069292    0.828316   -5.555465
    208          1           0       -0.218851   -0.171494   -4.914069
    209          1           0       -0.533159    0.886274   -6.283534
    210          1           0        2.478687   -6.584794   -3.754445
    211          1           0        3.934112   -6.538104   -2.751083
    212          1           0        3.855419   -5.588337   -4.239862
    213          1           0        2.114642   -4.116226   -3.253509
    214          1           0        1.519696   -4.382702   -0.799647
    215          1           0        2.352415   -5.929298   -0.806905
    216          1           0        0.898536   -5.688790   -1.802818
    217          1           0        3.460716   -3.034107   -1.463948
    218          1           0        4.430781   -4.499602   -1.283965
    219          1           0        4.524561   -3.553659   -2.772836
    220          1           0        0.214743   -7.058332   -4.364672
    221          1           0        1.440826   -7.354668   -5.603545
    222          1           0        0.100589   -8.483796   -5.397310
    223          1           0       -1.525844   -6.720112   -6.188148
    224          1           0       -0.202351   -5.559335   -6.363545
    225          1           0       -0.282996   -6.974634   -7.415668
    226          1           0       -0.187964  -12.179732   -2.878450
    227          1           0        0.566189  -11.518049   -1.419333
    228          1           0        1.146929  -11.021485   -3.012819
    229          1           0       -0.324506   -9.244933   -2.005801
    230          1           0       -1.008690   -9.891825   -3.492658
    231          1           0       -3.267180  -10.118154   -0.242143
    232          1           0       -4.395190   -3.074858   -9.799786
    233          1           0       -5.971808   -3.855401   -9.624248
    234          1           0       -4.701342   -4.654945  -10.530887
    235          1           0       -4.961751   -5.648325   -8.225933
    236          1           0       -3.356388   -5.052183   -8.543065
    237          1           0       -6.161720   -2.737713   -7.891756
    238          1           0       -2.665858   -4.649764   -6.242908
    239          1           0       -6.070406   -1.080063   -6.044542
    240          1           0       -2.765312   -3.126227   -4.288694
    241          1           0       -3.785165   -1.144926   -3.458448
    242          1           0        5.983618    9.420797   -2.132011
    243          1           0        4.679967    8.436481   -2.816283
    244          1           0        6.359159    8.010431   -3.136152
    245          1           0        5.019194    7.930648   -0.378922
    246          1           0        6.691362    7.506222   -0.695327
    247          1           0        7.285851    5.405967   -1.744996
    248          1           0        3.169586    6.525086   -1.209557
    249          1           0        6.588109    3.306062   -2.857312
    250          1           0        2.526219    4.395763   -2.419940
    251          1           0        4.127019    2.887671   -3.255245
    252          1           0        0.468064    5.996429   -3.924674
    253          1           0       -1.277834    5.844703   -4.153031
    254          1           0       -0.253462    4.391862   -4.172649
    255          1           0       -0.792656    6.143859   -1.726908
    256          1           0       -1.456719    4.540306   -2.053110
    257          1           0        0.550927    4.556357   -0.448101
    258          1           0        1.461485    5.264659   -1.682201
    259          1           0       -8.717827   -3.959034   -3.587765
    260          1           0       -9.999379   -3.123072   -4.483875
    261          1           0       -8.738327   -4.014573   -5.363534
    262          1           0       -7.023060   -2.452235   -4.474372
    263          1           0       -7.747708   -0.377342   -5.825534
    264          1           0       -9.333809   -1.103223   -5.939864
    265          1           0       -7.975343   -1.896284   -6.739118
    266          1           0       -7.502457   -0.848361   -3.185767
    267          1           0       -9.274082   -4.059602    0.251944
    268          1           0      -10.720454   -4.150310   -0.786180
    269          1           0       -9.287964   -3.239537   -1.327193
    270          1           0       -9.233900   -5.015703   -1.252953
    271          1           0        4.592087  -10.601434    4.752803
    272          1           0        3.244701   -9.453637    4.771316
    273          1           0        4.520918   -9.295386    3.563697
    274          1           0        2.570353  -11.661335    3.757897
    275          1           0        3.835313  -11.498539    2.559376
    276          1           0        3.703686   -9.556669    0.868960
    277          1           0        0.427836  -10.667184    3.451560
    278          1           0        2.143293   -8.200452   -0.520086
    279          1           0       -1.122209   -9.289127    2.062834
    280          1           0        0.073770   -7.226266   -0.559591
    281          1           0        4.575839   -6.087858    6.565443
    282          1           0        4.043881   -4.772706    5.510519
    283          1           0        5.545886   -4.622920    6.383782
    284          1           0        4.983550   -6.664781    4.144257
    285          1           0        5.923733   -5.194194    3.944251
    286          1           0        6.637596   -7.554797    5.737185
    287          1           0        8.547936   -7.847272    4.170220
    288          1           0        7.020303   -7.945323    3.286962
    289          1           0        7.990859   -6.471658    3.210404
    290          1           0        8.806817   -6.259645    6.073513
    291          1           0        7.420561   -5.499074    6.839903
    292          1           0        8.038502   -4.867346    5.309344
    293          1           0        0.706849   -4.372633    5.279353
    294          1           0        2.334243   -4.954410    4.950821
    295          1           0        1.691559   -3.590919    4.029519
    296          1           0        0.720054   -6.519086    3.848265
    297          1           0       -0.026555   -5.166152    2.999805
    298          1           0        3.122481   -6.083876    2.785107
    299          1           0        0.358340   -0.155307    6.246430
    300          1           0        0.104252    1.476744    5.605252
    301          1           0       -0.998924    0.182127    5.165467
    302          1           0        1.969454    0.376769    4.412786
    303          1           0        0.951389   -0.982719    3.994891
    304          1           0        1.046055    2.774218    3.530536
    305          1           0       -0.064873   -1.068498    1.935092
    306          1           0        0.003380    3.885354    1.547163
    307          1           0       -1.050213    0.062753   -0.072770
    308          1           0       -1.053697    3.559943   -0.434826
    309          1           0       -3.702155   -0.720004    5.349893
    310          1           0       -2.292498   -0.803656    4.285091
    311          1           0       -3.880350   -0.482376    3.612670
    312          1           0       -3.172442   -3.078550    5.092083
    313          1           0       -4.610365   -2.814760    4.121934
    314          1           0       -1.776309   -2.751751    2.993873
    315          1           0       -2.410393   -5.028540    3.949395
    316          1           0       -2.167839   -5.061133    2.199364
    317          1           0       -3.796549   -5.039128    2.862874
    318          1           0       -3.474024   -1.543024    1.617437
    319          1           0       -4.528297   -2.962357    1.668653
    320          1           0       -2.988296   -3.007479    0.798666
    321          1           0        4.657085    1.882225    7.458147
    322          1           0        4.082376    2.363054    5.856150
    323          1           0        4.224952    3.575174    7.136295
    324          1           0        2.273583    1.217303    7.092399
    325          1           0        3.121846    1.672558    9.416176
    326          1           0        1.427482    2.152461    9.266812
    327          1           0        2.696099    3.387381    9.217090
    328          1           0        0.726102    2.901105    7.066581
    329          1           0        3.640797    3.320416    4.174406
    330          1           0        5.246552    3.535371    3.458544
    331          1           0        3.949886    2.851821    2.487707
    332          1           0        4.130320    5.720953    3.546795
    333          1           0        4.000341    6.345101    1.138806
    334          1           0        5.413805    5.326717    1.428617
    335          1           0        3.974134    4.629838    0.699076
    336          1           0        1.772431    4.838933    3.704171
    337          1           0        1.924137    6.124541    2.499846
    338          1           0        1.861516    4.443571    1.973307
    339          1           0        6.211130   -2.027274    4.193641
    340          1           0        6.858519   -0.549860    3.478394
    341          1           0        6.788458   -2.035662    2.527133
    342          1           0        4.305075   -0.488273    3.532933
    343          1           0        4.923162   -0.418260    1.891991
    344          1           0        4.265779   -1.940332    2.525022
    345          1           0        8.228077   -0.673485    1.446103
    346          1           0        9.887318   -1.234349    1.183276
    347          1           0        8.747606   -1.161696   -0.170794
    348          1           0        9.765562    1.266415    1.409461
    349          1           0       10.884361    2.030891   -0.657987
    350          1           0       11.558585    0.468895   -0.173668
    351          1           0       10.395904    0.557028   -1.502075
    352          1           0        7.405065    1.522105    0.510319
    353          1           0        8.531232    2.629439   -0.274655
    354          1           0        8.015003    1.156212   -1.097967
    355          1           0        3.951999   37.945058   10.382291
    356          1           0        3.474931   38.955895    6.230979
    357          1           0        1.256710   -2.608660    0.636834
    358          1           0       -0.136712   -0.486608   -2.803629
    359          1           0        6.148475   -2.522156   35.641227
    360          1           0        5.675653   -1.504667   31.488130
    361          1           0       -4.375056   -6.252951  -38.184073
    362          1           0       -3.156026   -7.506627  -38.260223
    363          1           0       -5.501216   -7.760979  -35.431702
    364          1           0       -4.860258   -8.924965  -39.513809
    365          1           0        4.334772   -4.091567   35.480766
    366          1           0        3.827780   -3.095783   31.322499
    367          1           0        4.642992   40.578227    8.336967
    368          1           0        5.690056   39.412212    7.547506
    369          1           0        1.580311    0.476243   -1.380934
    370          1           0        2.543168   -0.810716   -2.013923
    371          1           0        6.829921    0.115246   33.747994
    372          1           0        7.815262   -0.941242   32.746299
    373          1           0       -0.661972   -4.090443    0.524224
    374          1           0       -2.024658   -2.019102   -2.977319
    375          1           0        2.120818   36.388548   10.227951
    376          1           0        1.621064   37.370201    6.070168
    377          1           0       -4.216720   -6.288691  -35.619482
    378          1           0       -2.751505   -5.803502  -36.469031
    379          1           0        2.338313   -0.936761    0.954922
    380          1           0        3.776160   -1.021950   -0.044947
    381          1           0        7.512179   -1.437537   35.754956
    382          1           0        8.823999   -1.986395   34.705603
    383          1           0        5.116838   39.329258   10.559656
    384          1           0        6.453224   38.522607    9.703606
    385          1           0       -7.418809  -12.660602  -38.601909
    386          1           0       -9.094347  -12.891980  -38.102582
    387          1           0       -8.670282  -11.521595  -39.129707
    388          1           0       -9.359723  -10.057365  -35.713160
    389          1           0      -10.217259  -11.390983  -36.492062
    390          1           0       -9.776979   -9.950847  -37.425546
    391          1           0       -7.525199  -11.727060  -34.941474
    392          1           0       -6.716770  -12.745324  -36.135393
    393          1           0       -8.417806  -13.031478  -35.730682
    394          1           0       -7.188080   -9.459530  -35.199160
    395          1           0       -6.554504  -10.658794  -39.273858
    396          1           0        9.958038    0.021621   35.315884
    397          1           0        7.672884   40.637538    9.647222
    398          1           0        2.261819    1.597567    0.596560
    399          1           0       -1.692878   -8.013719  -36.143801
    400          1           0       -9.032166   -7.986811    0.751728
    401          1           0       -1.883014   -9.064334   -0.359878
    402         32           0       -2.839800   -4.630042   -1.595721
    403          1           0       -4.595705   -2.854478   -2.324220
    404          1           0       -5.216414   -4.503333   -2.541118
    405          1           0       -5.119020   -3.786065   -0.926510
    406          1           0       -0.935697   -5.700177   -2.861913
    407          1           0       -2.389334   -6.696467   -3.066433
    408          1           0       -2.149326   -5.245521   -4.048558
    409          1           0       -2.122883   -6.250135    0.311625
    410          1           0       -3.724982   -5.555311    0.614557
    411          1           0       -3.524704   -6.810260   -0.615075
    412         14           0        0.267675   35.512552    7.991059
    413          1           0       -1.103315   36.908977    6.422681
    414          1           0       -2.118775   35.745672    7.278824
    415          1           0       -1.565566   37.212154    8.098695
    416          1           0        1.599417   33.606592    7.066233
    417          1           0       -0.105906   33.452550    6.622956
    418          1           0        0.935091   34.587011    5.757945
    419          1           0        0.777941   34.163071   10.047166
    420          1           0       -0.348370   35.474403   10.423779
    421          1           0       -0.920387   34.027141    9.593203
    422          1           0        0.503724   -3.489961   31.993756
    423          1           0       -0.386645   -4.774206   32.825843
    424          1           0        0.241541   -3.392276   33.740659
    425          1           0        3.570003   -7.041232   31.766762
    426          1           0        1.822185   -7.196794   31.520118
    427          1           0        2.727534   -5.936030   30.671577
    428          1           0        3.116768   -6.749194   35.307916
    429          1           0        1.962952   -5.563554   35.941826
    430          1           0        1.381336   -6.975340   35.051258
    431         50           0        2.290345   -5.136003   33.253902
 ---------------------------------------------------------------------
 Rotational constants (GHZ):      0.0013484      0.0007001      0.0004954
 General basis read from cards:  (5D, 7F)
 ======================================================================================================
                                       Pseudopotential Parameters
 ======================================================================================================
  Center     Atomic      Valence      Angular      Power
  Number     Number     Electrons     Momentum     of R      Exponent        Coefficient   SO-Coeffient
 ======================================================================================================
    1          6
                                   No pseudopotential on this center.
    2          6
                                   No pseudopotential on this center.
    3          6
                                   No pseudopotential on this center.
    4          6
                                   No pseudopotential on this center.
    5          6
                                   No pseudopotential on this center.
    6          6
                                   No pseudopotential on this center.
    7          6
                                   No pseudopotential on this center.
    8          6
                                   No pseudopotential on this center.
    9          6
                                   No pseudopotential on this center.
   10          6
                                   No pseudopotential on this center.
   11          6
                                   No pseudopotential on this center.
   12          6
                                   No pseudopotential on this center.
   13          6
                                   No pseudopotential on this center.
   14          6
                                   No pseudopotential on this center.
   15          6
                                   No pseudopotential on this center.
   16          6
                                   No pseudopotential on this center.
   17          6
                                   No pseudopotential on this center.
   18          6
                                   No pseudopotential on this center.
   19          7
                                   No pseudopotential on this center.
   20          8
                                   No pseudopotential on this center.
   21          6
                                   No pseudopotential on this center.
   22          6
                                   No pseudopotential on this center.
   23          6
                                   No pseudopotential on this center.
   24          6
                                   No pseudopotential on this center.
   25          6
                                   No pseudopotential on this center.
   26          6
                                   No pseudopotential on this center.
   27          6
                                   No pseudopotential on this center.
   28          6
                                   No pseudopotential on this center.
   29          8
                                   No pseudopotential on this center.
   30          6
                                   No pseudopotential on this center.
   31          6
                                   No pseudopotential on this center.
   32          6
                                   No pseudopotential on this center.
   33          6
                                   No pseudopotential on this center.
   34          6
                                   No pseudopotential on this center.
   35          6
                                   No pseudopotential on this center.
   36          6
                                   No pseudopotential on this center.
   37          6
                                   No pseudopotential on this center.
   38          6
                                   No pseudopotential on this center.
   39          6
                                   No pseudopotential on this center.
   40          6
                                   No pseudopotential on this center.
   41          6
                                   No pseudopotential on this center.
   42          8
                                   No pseudopotential on this center.
   43          8
                                   No pseudopotential on this center.
   44          6
                                   No pseudopotential on this center.
   45          6
                                   No pseudopotential on this center.
   46          6
                                   No pseudopotential on this center.
   47          8
                                   No pseudopotential on this center.
   48          6
                                   No pseudopotential on this center.
   49          7
                                   No pseudopotential on this center.
   50          6
                                   No pseudopotential on this center.
   51          6
                                   No pseudopotential on this center.
   52          8
                                   No pseudopotential on this center.
   53          6
                                   No pseudopotential on this center.
   54          6
                                   No pseudopotential on this center.
   55          6
                                   No pseudopotential on this center.
   56          6
                                   No pseudopotential on this center.
   57          7
                                   No pseudopotential on this center.
   58          6
                                   No pseudopotential on this center.
   59          6
                                   No pseudopotential on this center.
   60          8
                                   No pseudopotential on this center.
   61          6
                                   No pseudopotential on this center.
   62          6
                                   No pseudopotential on this center.
   63          6
                                   No pseudopotential on this center.
   64          6
                                   No pseudopotential on this center.
   65          6
                                   No pseudopotential on this center.
   66          6
                                   No pseudopotential on this center.
   67          6
                                   No pseudopotential on this center.
   68          6
                                   No pseudopotential on this center.
   69          6
                                   No pseudopotential on this center.
   70          6
                                   No pseudopotential on this center.
   71          6
                                   No pseudopotential on this center.
   72          6
                                   No pseudopotential on this center.
   73          6
                                   No pseudopotential on this center.
   74          6
                                   No pseudopotential on this center.
   75          6
                                   No pseudopotential on this center.
   76          8
                                   No pseudopotential on this center.
   77          6
                                   No pseudopotential on this center.
   78          6
                                   No pseudopotential on this center.
   79          6
                                   No pseudopotential on this center.
   80          6
                                   No pseudopotential on this center.
   81          6
                                   No pseudopotential on this center.
   82          6
                                   No pseudopotential on this center.
   83          6
                                   No pseudopotential on this center.
   84         16
                                   No pseudopotential on this center.
   85          6
                                   No pseudopotential on this center.
   86          6
                                   No pseudopotential on this center.
   87          6
                                   No pseudopotential on this center.
   88          6
                                   No pseudopotential on this center.
   89          6
                                   No pseudopotential on this center.
   90          6
                                   No pseudopotential on this center.
   91          6
                                   No pseudopotential on this center.
   92          6
                                   No pseudopotential on this center.
   93          8
                                   No pseudopotential on this center.
   94          6
                                   No pseudopotential on this center.
   95          6
                                   No pseudopotential on this center.
   96          6
                                   No pseudopotential on this center.
   97          6
                                   No pseudopotential on this center.
   98          6
                                   No pseudopotential on this center.
   99          6
                                   No pseudopotential on this center.
  100          6
                                   No pseudopotential on this center.
  101          6
                                   No pseudopotential on this center.
  102          8
                                   No pseudopotential on this center.
  103          6
                                   No pseudopotential on this center.
  104          6
                                   No pseudopotential on this center.
  105          6
                                   No pseudopotential on this center.
  106          6
                                   No pseudopotential on this center.
  107          6
                                   No pseudopotential on this center.
  108          6
                                   No pseudopotential on this center.
  109          6
                                   No pseudopotential on this center.
  110          6
                                   No pseudopotential on this center.
  111          6
                                   No pseudopotential on this center.
  112          6
                                   No pseudopotential on this center.
  113          6
                                   No pseudopotential on this center.
  114          6
                                   No pseudopotential on this center.
  115          6
                                   No pseudopotential on this center.
  116          6
                                   No pseudopotential on this center.
  117          6
                                   No pseudopotential on this center.
  118          6
                                   No pseudopotential on this center.
  119          6
                                   No pseudopotential on this center.
  120          6
                                   No pseudopotential on this center.
  121          6
                                   No pseudopotential on this center.
  122          6
                                   No pseudopotential on this center.
  123          6
                                   No pseudopotential on this center.
  124          6
                                   No pseudopotential on this center.
  125          6
                                   No pseudopotential on this center.
  126          6
                                   No pseudopotential on this center.
  127          6
                                   No pseudopotential on this center.
  128          6
                                   No pseudopotential on this center.
  129          6
                                   No pseudopotential on this center.
  130          6
                                   No pseudopotential on this center.
  131          6
                                   No pseudopotential on this center.
  132          6
                                   No pseudopotential on this center.
  133          6
                                   No pseudopotential on this center.
  134          6
                                   No pseudopotential on this center.
  135          6
                                   No pseudopotential on this center.
  136          6
                                   No pseudopotential on this center.
  137          6
                                   No pseudopotential on this center.
  138          6
                                   No pseudopotential on this center.
  139          6
                                   No pseudopotential on this center.
  140          6
                                   No pseudopotential on this center.
  141          6
                                   No pseudopotential on this center.
  142          6
                                   No pseudopotential on this center.
  143          6
                                   No pseudopotential on this center.
  144          6
                                   No pseudopotential on this center.
  145          6
                                   No pseudopotential on this center.
  146          6
                                   No pseudopotential on this center.
  147          6
                                   No pseudopotential on this center.
  148          6
                                   No pseudopotential on this center.
  149          6
                                   No pseudopotential on this center.
  150          6
                                   No pseudopotential on this center.
  151          6
                                   No pseudopotential on this center.
  152          6
                                   No pseudopotential on this center.
  153          6
                                   No pseudopotential on this center.
  154          6
                                   No pseudopotential on this center.
  155          6
                                   No pseudopotential on this center.
  156          6
                                   No pseudopotential on this center.
  157          6
                                   No pseudopotential on this center.
  158          6
                                   No pseudopotential on this center.
  159          6
                                   No pseudopotential on this center.
  160          6
                                   No pseudopotential on this center.
  161          8
                                   No pseudopotential on this center.
  162          8
                                   No pseudopotential on this center.
  163          8
                                   No pseudopotential on this center.
  164          8
                                   No pseudopotential on this center.
  165          6
                                   No pseudopotential on this center.
  166          1
                                   No pseudopotential on this center.
  167          1
                                   No pseudopotential on this center.
  168          1
                                   No pseudopotential on this center.
  169          1
                                   No pseudopotential on this center.
  170          1
                                   No pseudopotential on this center.
  171          1
                                   No pseudopotential on this center.
  172          1
                                   No pseudopotential on this center.
  173          1
                                   No pseudopotential on this center.
  174          1
                                   No pseudopotential on this center.
  175          1
                                   No pseudopotential on this center.
  176          1
                                   No pseudopotential on this center.
  177          1
                                   No pseudopotential on this center.
  178          1
                                   No pseudopotential on this center.
  179          1
                                   No pseudopotential on this center.
  180          1
                                   No pseudopotential on this center.
  181          1
                                   No pseudopotential on this center.
  182          1
                                   No pseudopotential on this center.
  183          1
                                   No pseudopotential on this center.
  184          1
                                   No pseudopotential on this center.
  185          1
                                   No pseudopotential on this center.
  186          1
                                   No pseudopotential on this center.
  187          8
                                   No pseudopotential on this center.
  188          1
                                   No pseudopotential on this center.
  189          1
                                   No pseudopotential on this center.
  190          1
                                   No pseudopotential on this center.
  191          1
                                   No pseudopotential on this center.
  192          1
                                   No pseudopotential on this center.
  193          1
                                   No pseudopotential on this center.
  194          1
                                   No pseudopotential on this center.
  195          1
                                   No pseudopotential on this center.
  196          1
                                   No pseudopotential on this center.
  197          1
                                   No pseudopotential on this center.
  198          1
                                   No pseudopotential on this center.
  199          1
                                   No pseudopotential on this center.
  200          1
                                   No pseudopotential on this center.
  201          1
                                   No pseudopotential on this center.
  202          1
                                   No pseudopotential on this center.
  203          1
                                   No pseudopotential on this center.
  204          1
                                   No pseudopotential on this center.
  205          1
                                   No pseudopotential on this center.
  206          1
                                   No pseudopotential on this center.
  207          1
                                   No pseudopotential on this center.
  208          1
                                   No pseudopotential on this center.
  209          1
                                   No pseudopotential on this center.
  210          1
                                   No pseudopotential on this center.
  211          1
                                   No pseudopotential on this center.
  212          1
                                   No pseudopotential on this center.
  213          1
                                   No pseudopotential on this center.
  214          1
                                   No pseudopotential on this center.
  215          1
                                   No pseudopotential on this center.
  216          1
                                   No pseudopotential on this center.
  217          1
                                   No pseudopotential on this center.
  218          1
                                   No pseudopotential on this center.
  219          1
                                   No pseudopotential on this center.
  220          1
                                   No pseudopotential on this center.
  221          1
                                   No pseudopotential on this center.
  222          1
                                   No pseudopotential on this center.
  223          1
                                   No pseudopotential on this center.
  224          1
                                   No pseudopotential on this center.
  225          1
                                   No pseudopotential on this center.
  226          1
                                   No pseudopotential on this center.
  227          1
                                   No pseudopotential on this center.
  228          1
                                   No pseudopotential on this center.
  229          1
                                   No pseudopotential on this center.
  230          1
                                   No pseudopotential on this center.
  231          1
                                   No pseudopotential on this center.
  232          1
                                   No pseudopotential on this center.
  233          1
                                   No pseudopotential on this center.
  234          1
                                   No pseudopotential on this center.
  235          1
                                   No pseudopotential on this center.
  236          1
                                   No pseudopotential on this center.
  237          1
                                   No pseudopotential on this center.
  238          1
                                   No pseudopotential on this center.
  239          1
                                   No pseudopotential on this center.
  240          1
                                   No pseudopotential on this center.
  241          1
                                   No pseudopotential on this center.
  242          1
                                   No pseudopotential on this center.
  243          1
                                   No pseudopotential on this center.
  244          1
                                   No pseudopotential on this center.
  245          1
                                   No pseudopotential on this center.
  246          1
                                   No pseudopotential on this center.
  247          1
                                   No pseudopotential on this center.
  248          1
                                   No pseudopotential on this center.
  249          1
                                   No pseudopotential on this center.
  250          1
                                   No pseudopotential on this center.
  251          1
                                   No pseudopotential on this center.
  252          1
                                   No pseudopotential on this center.
  253          1
                                   No pseudopotential on this center.
  254          1
                                   No pseudopotential on this center.
  255          1
                                   No pseudopotential on this center.
  256          1
                                   No pseudopotential on this center.
  257          1
                                   No pseudopotential on this center.
  258          1
                                   No pseudopotential on this center.
  259          1
                                   No pseudopotential on this center.
  260          1
                                   No pseudopotential on this center.
  261          1
                                   No pseudopotential on this center.
  262          1
                                   No pseudopotential on this center.
  263          1
                                   No pseudopotential on this center.
  264          1
                                   No pseudopotential on this center.
  265          1
                                   No pseudopotential on this center.
  266          1
                                   No pseudopotential on this center.
  267          1
                                   No pseudopotential on this center.
  268          1
                                   No pseudopotential on this center.
  269          1
                                   No pseudopotential on this center.
  270          1
                                   No pseudopotential on this center.
  271          1
                                   No pseudopotential on this center.
  272          1
                                   No pseudopotential on this center.
  273          1
                                   No pseudopotential on this center.
  274          1
                                   No pseudopotential on this center.
  275          1
                                   No pseudopotential on this center.
  276          1
                                   No pseudopotential on this center.
  277          1
                                   No pseudopotential on this center.
  278          1
                                   No pseudopotential on this center.
  279          1
                                   No pseudopotential on this center.
  280          1
                                   No pseudopotential on this center.
  281          1
                                   No pseudopotential on this center.
  282          1
                                   No pseudopotential on this center.
  283          1
                                   No pseudopotential on this center.
  284          1
                                   No pseudopotential on this center.
  285          1
                                   No pseudopotential on this center.
  286          1
                                   No pseudopotential on this center.
  287          1
                                   No pseudopotential on this center.
  288          1
                                   No pseudopotential on this center.
  289          1
                                   No pseudopotential on this center.
  290          1
                                   No pseudopotential on this center.
  291          1
                                   No pseudopotential on this center.
  292          1
                                   No pseudopotential on this center.
  293          1
                                   No pseudopotential on this center.
  294          1
                                   No pseudopotential on this center.
  295          1
                                   No pseudopotential on this center.
  296          1
                                   No pseudopotential on this center.
  297          1
                                   No pseudopotential on this center.
  298          1
                                   No pseudopotential on this center.
  299          1
                                   No pseudopotential on this center.
  300          1
                                   No pseudopotential on this center.
  301          1
                                   No pseudopotential on this center.
  302          1
                                   No pseudopotential on this center.
  303          1
                                   No pseudopotential on this center.
  304          1
                                   No pseudopotential on this center.
  305          1
                                   No pseudopotential on this center.
  306          1
                                   No pseudopotential on this center.
  307          1
                                   No pseudopotential on this center.
  308          1
                                   No pseudopotential on this center.
  309          1
                                   No pseudopotential on this center.
  310          1
                                   No pseudopotential on this center.
  311          1
                                   No pseudopotential on this center.
  312          1
                                   No pseudopotential on this center.
  313          1
                                   No pseudopotential on this center.
  314          1
                                   No pseudopotential on this center.
  315          1
                                   No pseudopotential on this center.
  316          1
                                   No pseudopotential on this center.
  317          1
                                   No pseudopotential on this center.
  318          1
                                   No pseudopotential on this center.
  319          1
                                   No pseudopotential on this center.
  320          1
                                   No pseudopotential on this center.
  321          1
                                   No pseudopotential on this center.
  322          1
                                   No pseudopotential on this center.
  323          1
                                   No pseudopotential on this center.
  324          1
                                   No pseudopotential on this center.
  325          1
                                   No pseudopotential on this center.
  326          1
                                   No pseudopotential on this center.
  327          1
                                   No pseudopotential on this center.
  328          1
                                   No pseudopotential on this center.
  329          1
                                   No pseudopotential on this center.
  330          1
                                   No pseudopotential on this center.
  331          1
                                   No pseudopotential on this center.
  332          1
                                   No pseudopotential on this center.
  333          1
                                   No pseudopotential on this center.
  334          1
                                   No pseudopotential on this center.
  335          1
                                   No pseudopotential on this center.
  336          1
                                   No pseudopotential on this center.
  337          1
                                   No pseudopotential on this center.
  338          1
                                   No pseudopotential on this center.
  339          1
                                   No pseudopotential on this center.
  340          1
                                   No pseudopotential on this center.
  341          1
                                   No pseudopotential on this center.
  342          1
                                   No pseudopotential on this center.
  343          1
                                   No pseudopotential on this center.
  344          1
                                   No pseudopotential on this center.
  345          1
                                   No pseudopotential on this center.
  346          1
                                   No pseudopotential on this center.
  347          1
                                   No pseudopotential on this center.
  348          1
                                   No pseudopotential on this center.
  349          1
                                   No pseudopotential on this center.
  350          1
                                   No pseudopotential on this center.
  351          1
                                   No pseudopotential on this center.
  352          1
                                   No pseudopotential on this center.
  353          1
                                   No pseudopotential on this center.
  354          1
                                   No pseudopotential on this center.
  355          1
                                   No pseudopotential on this center.
  356          1
                                   No pseudopotential on this center.
  357          1
                                   No pseudopotential on this center.
  358          1
                                   No pseudopotential on this center.
  359          1
                                   No pseudopotential on this center.
  360          1
                                   No pseudopotential on this center.
  361          1
                                   No pseudopotential on this center.
  362          1
                                   No pseudopotential on this center.
  363          1
                                   No pseudopotential on this center.
  364          1
                                   No pseudopotential on this center.
  365          1
                                   No pseudopotential on this center.
  366          1
                                   No pseudopotential on this center.
  367          1
                                   No pseudopotential on this center.
  368          1
                                   No pseudopotential on this center.
  369          1
                                   No pseudopotential on this center.
  370          1
                                   No pseudopotential on this center.
  371          1
                                   No pseudopotential on this center.
  372          1
                                   No pseudopotential on this center.
  373          1
                                   No pseudopotential on this center.
  374          1
                                   No pseudopotential on this center.
  375          1
                                   No pseudopotential on this center.
  376          1
                                   No pseudopotential on this center.
  377          1
                                   No pseudopotential on this center.
  378          1
                                   No pseudopotential on this center.
  379          1
                                   No pseudopotential on this center.
  380          1
                                   No pseudopotential on this center.
  381          1
                                   No pseudopotential on this center.
  382          1
                                   No pseudopotential on this center.
  383          1
                                   No pseudopotential on this center.
  384          1
                                   No pseudopotential on this center.
  385          1
                                   No pseudopotential on this center.
  386          1
                                   No pseudopotential on this center.
  387          1
                                   No pseudopotential on this center.
  388          1
                                   No pseudopotential on this center.
  389          1
                                   No pseudopotential on this center.
  390          1
                                   No pseudopotential on this center.
  391          1
                                   No pseudopotential on this center.
  392          1
                                   No pseudopotential on this center.
  393          1
                                   No pseudopotential on this center.
  394          1
                                   No pseudopotential on this center.
  395          1
                                   No pseudopotential on this center.
  396          1
                                   No pseudopotential on this center.
  397          1
                                   No pseudopotential on this center.
  398          1
                                   No pseudopotential on this center.
  399          1
                                   No pseudopotential on this center.
  400          1
                                   No pseudopotential on this center.
  401          1
                                   No pseudopotential on this center.
  402         32
                                   No pseudopotential on this center.
  403          1
                                   No pseudopotential on this center.
  404          1
                                   No pseudopotential on this center.
  405          1
                                   No pseudopotential on this center.
  406          1
                                   No pseudopotential on this center.
  407          1
                                   No pseudopotential on this center.
  408          1
                                   No pseudopotential on this center.
  409          1
                                   No pseudopotential on this center.
  410          1
                                   No pseudopotential on this center.
  411          1
                                   No pseudopotential on this center.
  412         14
                                   No pseudopotential on this center.
  413          1
                                   No pseudopotential on this center.
  414          1
                                   No pseudopotential on this center.
  415          1
                                   No pseudopotential on this center.
  416          1
                                   No pseudopotential on this center.
  417          1
                                   No pseudopotential on this center.
  418          1
                                   No pseudopotential on this center.
  419          1
                                   No pseudopotential on this center.
  420          1
                                   No pseudopotential on this center.
  421          1
                                   No pseudopotential on this center.
  422          1
                                   No pseudopotential on this center.
  423          1
                                   No pseudopotential on this center.
  424          1
                                   No pseudopotential on this center.
  425          1
                                   No pseudopotential on this center.
  426          1
                                   No pseudopotential on this center.
  427          1
                                   No pseudopotential on this center.
  428          1
                                   No pseudopotential on this center.
  429          1
                                   No pseudopotential on this center.
  430          1
                                   No pseudopotential on this center.
  431         50            4
                                      F and up 
                                                     0        0.2169021       -0.06653800    0.00000000
                                                     1       33.3097182      -29.74694160    0.00000000
                                                     2        9.8846832      -61.83072780    0.00000000
                                                     2        2.5019593      -18.94106340    0.00000000
                                                     2        0.7833323       -2.23849820    0.00000000
                                      S - F
                                                     0      155.6062293        2.94827770    0.00000000
                                                     1       56.5145464       63.76147180    0.00000000
                                                     2       22.6583648      230.52767880    0.00000000
                                                     2        6.5837080       85.07133140    0.00000000
                                                     2        1.5947702       28.82156440    0.00000000
                                      P - F
                                                     0       40.4666705        2.69419460    0.00000000
                                                     1       13.6218440       44.82710790    0.00000000
                                                     2        4.1092688       57.62233700    0.00000000
                                                     2        1.5046137      -44.68533120    0.00000000
                                                     2        1.3646762       57.13518150    0.00000000
                                      D - F
                                                     0       60.1915052        3.02592970    0.00000000
                                                     1       20.4961142       39.53410710    0.00000000
                                                     2        8.4438328       68.46865040    0.00000000
                                                     2        2.6103790       29.11237640    0.00000000
                                                     2        0.6501317        5.84285770    0.00000000
 ======================================================================================================
 Integral buffers will be    131072 words long.
 Raffenetti 2 integral format.
 Two-electron integral symmetry is turned off.
  4646 basis functions,  7570 primitive gaussians,  4816 cartesian basis functions
   676 alpha electrons      676 beta electrons
       nuclear repulsion energy     43306.6708498236 Hartrees.
 NAtoms=  431 NActive=  431 NUniq=  431 SFac= 7.50D-01 NAtFMM=   80 NAOKFM=T Big=T
 One-electron integrals computed using PRISM.
   1 Symmetry operations used in ECPInt.
 ECPInt:  NShTT= 1842240 NPrTT= 6623182 LenC2=  538845 LenP2D= 1066528.
 LDataN:  DoStor=T MaxTD1= 5 Len=  102
 Number of processors reduced to  13 by ecpmxn.
 NBasis=  4646 RedAO= T  NBF=  4646
 NBsUse=  4646 1.00D-06 NBFU=  4646
 Defaulting to unpruned grid for atomic number  50.
 Harris functional with IExCor=  402 diagonalized for initial guess.
 ExpMin= 6.08D-02 ExpMax= 3.58D+05 ExpMxC= 1.23D+04 IAcc=2 IRadAn=         0 AccDes= 0.00D+00
 HarFok:  IExCor=  402 AccDes= 0.00D+00 IRadAn=         0 IDoV= 1
 ScaDFX=  1.000000  1.000000  1.000000  1.000000
 Defaulting to unpruned grid for atomic number  50.
 Defaulting to unpruned grid for atomic number  50.
 Defaulting to unpruned grid for atomic number  50.
 Defaulting to unpruned grid for atomic number  50.
 Defaulting to unpruned grid for atomic number  50.
 Defaulting to unpruned grid for atomic number  50.
 Defaulting to unpruned grid for atomic number  50.
 Defaulting to unpruned grid for atomic number  50.
 Defaulting to unpruned grid for atomic number  50.
 Defaulting to unpruned grid for atomic number  50.
 Defaulting to unpruned grid for atomic number  50.
 Defaulting to unpruned grid for atomic number  50.
 Defaulting to unpruned grid for atomic number  50.
 Defaulting to unpruned grid for atomic number  50.
 Defaulting to unpruned grid for atomic number  50.
 Defaulting to unpruned grid for atomic number  50.
 Defaulting to unpruned grid for atomic number  50.
 Defaulting to unpruned grid for atomic number  50.
 Defaulting to unpruned grid for atomic number  50.
 Defaulting to unpruned grid for atomic number  50.
 Defaulting to unpruned grid for atomic number  50.
 Defaulting to unpruned grid for atomic number  50.
 Defaulting to unpruned grid for atomic number  50.
 Defaulting to unpruned grid for atomic number  50.
 FoFCou: FMM=F IPFlag=           0 FMFlag=      100000 FMFlg1=        2001
         NFxFlg=           0 DoJE=T BraDBF=F KetDBF=T FulRan=T
         Omega=  0.000000  0.000000  1.000000  0.000000  0.000000 ICntrl=     500 IOpCl=  0
         NMat0=    1 NMatS0=    1 NMatT0=    0 NMatD0=    1 NMtDS0=    0 NMtDT0=    0
         I1Cent=           4 NGrid=           0.
 Symmetry not used in FoFCou.
 Requested convergence on RMS density matrix=1.00D-08 within 128 cycles.
 Requested convergence on MAX density matrix=1.00D-06.
 Requested convergence on             energy=1.00D-06.
 No special actions if energy rises.
 Integral accuracy reduced to 1.0D-05 until final iterations.
 Defaulting to unpruned grid for atomic number  50.
 Defaulting to unpruned grid for atomic number  50.
 Defaulting to unpruned grid for atomic number  50.
 Defaulting to unpruned grid for atomic number  50.
 Defaulting to unpruned grid for atomic number  50.
 Defaulting to unpruned grid for atomic number  50.
 Defaulting to unpruned grid for atomic number  50.
 Defaulting to unpruned grid for atomic number  50.
 Defaulting to unpruned grid for atomic number  50.
 Defaulting to unpruned grid for atomic number  50.
 Defaulting to unpruned grid for atomic number  50.
 Defaulting to unpruned grid for atomic number  50.
 Defaulting to unpruned grid for atomic number  50.
 Defaulting to unpruned grid for atomic number  50.
 Defaulting to unpruned grid for atomic number  50.
 Defaulting to unpruned grid for atomic number  50.
 Defaulting to unpruned grid for atomic number  50.
 Defaulting to unpruned grid for atomic number  50.
 Defaulting to unpruned grid for atomic number  50.
 Defaulting to unpruned grid for atomic number  50.
 Defaulting to unpruned grid for atomic number  50.
 Defaulting to unpruned grid for atomic number  50.
 Defaulting to unpruned grid for atomic number  50.
 Defaulting to unpruned grid for atomic number  50.
 EnCoef did     9 forward-backward iterations
 EnCoef did     1 forward-backward iterations
 EnCoef did     3 forward-backward iterations
 EnCoef did     2 forward-backward iterations
 Initial convergence to 1.0D-05 achieved.  Increase integral accuracy.
 SCF Done:  E(RB3LYP) =  -9822.17208029     A.U. after   23 cycles
             Convg  =    0.1680D-08             -V/T =  2.0037
 Range of M.O.s used for correlation:     1  4646
 NBasis=  4646 NAE=   676 NBE=   676 NFC=     0 NFV=     0
 NROrb=   4646 NOA=   676 NOB=   676 NVA=  3970 NVB=  3970

 **** Warning!!: The largest alpha MO coefficient is  0.16903039D+02


 **** Warning!!: The smallest alpha delta epsilon is  0.73875329D-01

 PrsmSu:  requested number of processors reduced to:   1 ShMem   1 Linda.
   1 Symmetry operations used in ECPInt.
 ECPInt:  NShTT= 1842240 NPrTT= 6623182 LenC2=  538845 LenP2D= 1066528.
 LDataN:  DoStor=T MaxTD1= 6 Len=  172
 Number of processors reduced to   1 by ecpmxn.
 PrsmSu:  requested number of processors reduced to:   1 ShMem   1 Linda.
 ECPInt:  NShTT= 1842240 NPrTT= 6623182 LenC2=  538845 LenP2D= 1066528.
 LDataN:  DoStor=T MaxTD1= 6 Len=  172
 Number of processors reduced to   1 by ecpmxn.
 PrsmSu:  requested number of processors reduced to:   1 ShMem   1 Linda.
 ECPInt:  NShTT= 1842240 NPrTT= 6623182 LenC2=  538845 LenP2D= 1066528.
 LDataN:  DoStor=T MaxTD1= 6 Len=  172
 Number of processors reduced to   1 by ecpmxn.
 PrsmSu:  requested number of processors reduced to:   1 ShMem   1 Linda.
 ECPInt:  NShTT= 1842240 NPrTT= 6623182 LenC2=  538845 LenP2D= 1066528.
 LDataN:  DoStor=T MaxTD1= 6 Len=  172
 Number of processors reduced to   1 by ecpmxn.
 Symmetrizing basis deriv contribution to polar:
 IMax=3 JMax=2 DiffMx= 0.00D+00
 G2DrvN: will do     3 centers at a time, making  144 passes doing MaxLOS=2.
 Calling FoFCou, ICntrl=  3107 FMM=T I1Cent=   0 AccDes= 0.00D+00.
 Defaulting to unpruned grid for atomic number  50.
 Defaulting to unpruned grid for atomic number  50.
 Defaulting to unpruned grid for atomic number  50.
 Defaulting to unpruned grid for atomic number  50.
 Defaulting to unpruned grid for atomic number  50.
 Defaulting to unpruned grid for atomic number  50.
 Defaulting to unpruned grid for atomic number  50.
 Defaulting to unpruned grid for atomic number  50.
 Defaulting to unpruned grid for atomic number  50.
 Defaulting to unpruned grid for atomic number  50.
 Defaulting to unpruned grid for atomic number  50.
 Defaulting to unpruned grid for atomic number  50.
 Defaulting to unpruned grid for atomic number  50.
 Defaulting to unpruned grid for atomic number  50.
 Defaulting to unpruned grid for atomic number  50.
 Defaulting to unpruned grid for atomic number  50.
 Defaulting to unpruned grid for atomic number  50.
 Defaulting to unpruned grid for atomic number  50.
 Defaulting to unpruned grid for atomic number  50.
 Defaulting to unpruned grid for atomic number  50.
 Defaulting to unpruned grid for atomic number  50.
 Defaulting to unpruned grid for atomic number  50.
 Defaulting to unpruned grid for atomic number  50.
 Defaulting to unpruned grid for atomic number  50.
 Calling FoFCou, ICntrl=  3107 FMM=T I1Cent=   0 AccDes= 0.00D+00.
 Calling FoFCou, ICntrl=  3107 FMM=T I1Cent=   0 AccDes= 0.00D+00.
 Calling FoFCou, ICntrl=  3107 FMM=T I1Cent=   0 AccDes= 0.00D+00.
 Calling FoFCou, ICntrl=  3107 FMM=T I1Cent=   0 AccDes= 0.00D+00.
 Calling FoFCou, ICntrl=  3107 FMM=T I1Cent=   0 AccDes= 0.00D+00.
 Calling FoFCou, ICntrl=  3107 FMM=T I1Cent=   0 AccDes= 0.00D+00.
 Calling FoFCou, ICntrl=  3107 FMM=T I1Cent=   0 AccDes= 0.00D+00.
 Calling FoFCou, ICntrl=  3107 FMM=T I1Cent=   0 AccDes= 0.00D+00.
 Calling FoFCou, ICntrl=  3107 FMM=T I1Cent=   0 AccDes= 0.00D+00.
 Calling FoFCou, ICntrl=  3107 FMM=T I1Cent=   0 AccDes= 0.00D+00.
 Calling FoFCou, ICntrl=  3107 FMM=T I1Cent=   0 AccDes= 0.00D+00.
 Calling FoFCou, ICntrl=  3107 FMM=T I1Cent=   0 AccDes= 0.00D+00.
 Calling FoFCou, ICntrl=  3107 FMM=T I1Cent=   0 AccDes= 0.00D+00.
 Calling FoFCou, ICntrl=  3107 FMM=T I1Cent=   0 AccDes= 0.00D+00.
 Calling FoFCou, ICntrl=  3107 FMM=T I1Cent=   0 AccDes= 0.00D+00.
 Calling FoFCou, ICntrl=  3107 FMM=T I1Cent=   0 AccDes= 0.00D+00.
 Calling FoFCou, ICntrl=  3107 FMM=T I1Cent=   0 AccDes= 0.00D+00.
 Calling FoFCou, ICntrl=  3107 FMM=T I1Cent=   0 AccDes= 0.00D+00.
 Calling FoFCou, ICntrl=  3107 FMM=T I1Cent=   0 AccDes= 0.00D+00.
 Calling FoFCou, ICntrl=  3107 FMM=T I1Cent=   0 AccDes= 0.00D+00.
 Calling FoFCou, ICntrl=  3107 FMM=T I1Cent=   0 AccDes= 0.00D+00.
 Calling FoFCou, ICntrl=  3107 FMM=T I1Cent=   0 AccDes= 0.00D+00.
 Calling FoFCou, ICntrl=  3107 FMM=T I1Cent=   0 AccDes= 0.00D+00.
 Calling FoFCou, ICntrl=  3107 FMM=T I1Cent=   0 AccDes= 0.00D+00.
 Calling FoFCou, ICntrl=  3107 FMM=T I1Cent=   0 AccDes= 0.00D+00.
 Calling FoFCou, ICntrl=  3107 FMM=T I1Cent=   0 AccDes= 0.00D+00.
 Calling FoFCou, ICntrl=  3107 FMM=T I1Cent=   0 AccDes= 0.00D+00.
 Calling FoFCou, ICntrl=  3107 FMM=T I1Cent=   0 AccDes= 0.00D+00.
 Calling FoFCou, ICntrl=  3107 FMM=T I1Cent=   0 AccDes= 0.00D+00.
 Calling FoFCou, ICntrl=  3107 FMM=T I1Cent=   0 AccDes= 0.00D+00.
 Calling FoFCou, ICntrl=  3107 FMM=T I1Cent=   0 AccDes= 0.00D+00.
 Calling FoFCou, ICntrl=  3107 FMM=T I1Cent=   0 AccDes= 0.00D+00.
 Calling FoFCou, ICntrl=  3107 FMM=T I1Cent=   0 AccDes= 0.00D+00.
 Calling FoFCou, ICntrl=  3107 FMM=T I1Cent=   0 AccDes= 0.00D+00.
 Calling FoFCou, ICntrl=  3107 FMM=T I1Cent=   0 AccDes= 0.00D+00.
 Calling FoFCou, ICntrl=  3107 FMM=T I1Cent=   0 AccDes= 0.00D+00.
 Calling FoFCou, ICntrl=  3107 FMM=T I1Cent=   0 AccDes= 0.00D+00.
 Calling FoFCou, ICntrl=  3107 FMM=T I1Cent=   0 AccDes= 0.00D+00.
 Calling FoFCou, ICntrl=  3107 FMM=T I1Cent=   0 AccDes= 0.00D+00.
 Calling FoFCou, ICntrl=  3107 FMM=T I1Cent=   0 AccDes= 0.00D+00.
 Calling FoFCou, ICntrl=  3107 FMM=T I1Cent=   0 AccDes= 0.00D+00.
 Calling FoFCou, ICntrl=  3107 FMM=T I1Cent=   0 AccDes= 0.00D+00.
 Calling FoFCou, ICntrl=  3107 FMM=T I1Cent=   0 AccDes= 0.00D+00.
 Calling FoFCou, ICntrl=  3107 FMM=T I1Cent=   0 AccDes= 0.00D+00.
 Calling FoFCou, ICntrl=  3107 FMM=T I1Cent=   0 AccDes= 0.00D+00.
 Calling FoFCou, ICntrl=  3107 FMM=T I1Cent=   0 AccDes= 0.00D+00.
 Calling FoFCou, ICntrl=  3107 FMM=T I1Cent=   0 AccDes= 0.00D+00.
 Calling FoFCou, ICntrl=  3107 FMM=T I1Cent=   0 AccDes= 0.00D+00.
 Calling FoFCou, ICntrl=  3107 FMM=T I1Cent=   0 AccDes= 0.00D+00.
 Calling FoFCou, ICntrl=  3107 FMM=T I1Cent=   0 AccDes= 0.00D+00.
 Calling FoFCou, ICntrl=  3107 FMM=T I1Cent=   0 AccDes= 0.00D+00.
 Calling FoFCou, ICntrl=  3107 FMM=T I1Cent=   0 AccDes= 0.00D+00.
 Calling FoFCou, ICntrl=  3107 FMM=T I1Cent=   0 AccDes= 0.00D+00.
 Calling FoFCou, ICntrl=  3107 FMM=T I1Cent=   0 AccDes= 0.00D+00.
 Calling FoFCou, ICntrl=  3107 FMM=T I1Cent=   0 AccDes= 0.00D+00.
 Calling FoFCou, ICntrl=  3107 FMM=T I1Cent=   0 AccDes= 0.00D+00.
 Calling FoFCou, ICntrl=  3107 FMM=T I1Cent=   0 AccDes= 0.00D+00.
 Calling FoFCou, ICntrl=  3107 FMM=T I1Cent=   0 AccDes= 0.00D+00.
 Calling FoFCou, ICntrl=  3107 FMM=T I1Cent=   0 AccDes= 0.00D+00.
 Calling FoFCou, ICntrl=  3107 FMM=T I1Cent=   0 AccDes= 0.00D+00.
 Calling FoFCou, ICntrl=  3107 FMM=T I1Cent=   0 AccDes= 0.00D+00.
 Calling FoFCou, ICntrl=  3107 FMM=T I1Cent=   0 AccDes= 0.00D+00.
 Calling FoFCou, ICntrl=  3107 FMM=T I1Cent=   0 AccDes= 0.00D+00.
 Calling FoFCou, ICntrl=  3107 FMM=T I1Cent=   0 AccDes= 0.00D+00.
 Calling FoFCou, ICntrl=  3107 FMM=T I1Cent=   0 AccDes= 0.00D+00.
 Calling FoFCou, ICntrl=  3107 FMM=T I1Cent=   0 AccDes= 0.00D+00.
 Calling FoFCou, ICntrl=  3107 FMM=T I1Cent=   0 AccDes= 0.00D+00.
 Calling FoFCou, ICntrl=  3107 FMM=T I1Cent=   0 AccDes= 0.00D+00.
 Calling FoFCou, ICntrl=  3107 FMM=T I1Cent=   0 AccDes= 0.00D+00.
 Calling FoFCou, ICntrl=  3107 FMM=T I1Cent=   0 AccDes= 0.00D+00.
 Calling FoFCou, ICntrl=  3107 FMM=T I1Cent=   0 AccDes= 0.00D+00.
 Calling FoFCou, ICntrl=  3107 FMM=T I1Cent=   0 AccDes= 0.00D+00.
 Calling FoFCou, ICntrl=  3107 FMM=T I1Cent=   0 AccDes= 0.00D+00.
 Calling FoFCou, ICntrl=  3107 FMM=T I1Cent=   0 AccDes= 0.00D+00.
 Calling FoFCou, ICntrl=  3107 FMM=T I1Cent=   0 AccDes= 0.00D+00.
 Calling FoFCou, ICntrl=  3107 FMM=T I1Cent=   0 AccDes= 0.00D+00.
 Calling FoFCou, ICntrl=  3107 FMM=T I1Cent=   0 AccDes= 0.00D+00.
 Calling FoFCou, ICntrl=  3107 FMM=T I1Cent=   0 AccDes= 0.00D+00.
 Calling FoFCou, ICntrl=  3107 FMM=T I1Cent=   0 AccDes= 0.00D+00.
 Calling FoFCou, ICntrl=  3107 FMM=T I1Cent=   0 AccDes= 0.00D+00.
 Calling FoFCou, ICntrl=  3107 FMM=T I1Cent=   0 AccDes= 0.00D+00.
 Calling FoFCou, ICntrl=  3107 FMM=T I1Cent=   0 AccDes= 0.00D+00.
 Calling FoFCou, ICntrl=  3107 FMM=T I1Cent=   0 AccDes= 0.00D+00.
 Calling FoFCou, ICntrl=  3107 FMM=T I1Cent=   0 AccDes= 0.00D+00.
 Calling FoFCou, ICntrl=  3107 FMM=T I1Cent=   0 AccDes= 0.00D+00.
 Calling FoFCou, ICntrl=  3107 FMM=T I1Cent=   0 AccDes= 0.00D+00.
 Calling FoFCou, ICntrl=  3107 FMM=T I1Cent=   0 AccDes= 0.00D+00.
 Calling FoFCou, ICntrl=  3107 FMM=T I1Cent=   0 AccDes= 0.00D+00.
 Calling FoFCou, ICntrl=  3107 FMM=T I1Cent=   0 AccDes= 0.00D+00.
 Calling FoFCou, ICntrl=  3107 FMM=T I1Cent=   0 AccDes= 0.00D+00.
 Calling FoFCou, ICntrl=  3107 FMM=T I1Cent=   0 AccDes= 0.00D+00.
 Calling FoFCou, ICntrl=  3107 FMM=T I1Cent=   0 AccDes= 0.00D+00.
 Calling FoFCou, ICntrl=  3107 FMM=T I1Cent=   0 AccDes= 0.00D+00.
 Calling FoFCou, ICntrl=  3107 FMM=T I1Cent=   0 AccDes= 0.00D+00.
 Calling FoFCou, ICntrl=  3107 FMM=T I1Cent=   0 AccDes= 0.00D+00.
 Calling FoFCou, ICntrl=  3107 FMM=T I1Cent=   0 AccDes= 0.00D+00.
 Calling FoFCou, ICntrl=  3107 FMM=T I1Cent=   0 AccDes= 0.00D+00.
 Calling FoFCou, ICntrl=  3107 FMM=T I1Cent=   0 AccDes= 0.00D+00.
 Calling FoFCou, ICntrl=  3107 FMM=T I1Cent=   0 AccDes= 0.00D+00.
 Calling FoFCou, ICntrl=  3107 FMM=T I1Cent=   0 AccDes= 0.00D+00.
 Calling FoFCou, ICntrl=  3107 FMM=T I1Cent=   0 AccDes= 0.00D+00.
 Calling FoFCou, ICntrl=  3107 FMM=T I1Cent=   0 AccDes= 0.00D+00.
 Calling FoFCou, ICntrl=  3107 FMM=T I1Cent=   0 AccDes= 0.00D+00.
 Calling FoFCou, ICntrl=  3107 FMM=T I1Cent=   0 AccDes= 0.00D+00.
 Calling FoFCou, ICntrl=  3107 FMM=T I1Cent=   0 AccDes= 0.00D+00.
 Calling FoFCou, ICntrl=  3107 FMM=T I1Cent=   0 AccDes= 0.00D+00.
 Calling FoFCou, ICntrl=  3107 FMM=T I1Cent=   0 AccDes= 0.00D+00.
 Calling FoFCou, ICntrl=  3107 FMM=T I1Cent=   0 AccDes= 0.00D+00.
 Calling FoFCou, ICntrl=  3107 FMM=T I1Cent=   0 AccDes= 0.00D+00.
 Calling FoFCou, ICntrl=  3107 FMM=T I1Cent=   0 AccDes= 0.00D+00.
 Calling FoFCou, ICntrl=  3107 FMM=T I1Cent=   0 AccDes= 0.00D+00.
 Calling FoFCou, ICntrl=  3107 FMM=T I1Cent=   0 AccDes= 0.00D+00.
 Calling FoFCou, ICntrl=  3107 FMM=T I1Cent=   0 AccDes= 0.00D+00.
 Calling FoFCou, ICntrl=  3107 FMM=T I1Cent=   0 AccDes= 0.00D+00.
 Calling FoFCou, ICntrl=  3107 FMM=T I1Cent=   0 AccDes= 0.00D+00.
 Calling FoFCou, ICntrl=  3107 FMM=T I1Cent=   0 AccDes= 0.00D+00.
 Calling FoFCou, ICntrl=  3107 FMM=T I1Cent=   0 AccDes= 0.00D+00.
 Calling FoFCou, ICntrl=  3107 FMM=T I1Cent=   0 AccDes= 0.00D+00.
 Calling FoFCou, ICntrl=  3107 FMM=T I1Cent=   0 AccDes= 0.00D+00.
 Calling FoFCou, ICntrl=  3107 FMM=T I1Cent=   0 AccDes= 0.00D+00.
 Calling FoFCou, ICntrl=  3107 FMM=T I1Cent=   0 AccDes= 0.00D+00.
 Calling FoFCou, ICntrl=  3107 FMM=T I1Cent=   0 AccDes= 0.00D+00.
 Calling FoFCou, ICntrl=  3107 FMM=T I1Cent=   0 AccDes= 0.00D+00.
 Calling FoFCou, ICntrl=  3107 FMM=T I1Cent=   0 AccDes= 0.00D+00.
 Calling FoFCou, ICntrl=  3107 FMM=T I1Cent=   0 AccDes= 0.00D+00.
 Calling FoFCou, ICntrl=  3107 FMM=T I1Cent=   0 AccDes= 0.00D+00.
 Calling FoFCou, ICntrl=  3107 FMM=T I1Cent=   0 AccDes= 0.00D+00.
 Calling FoFCou, ICntrl=  3107 FMM=T I1Cent=   0 AccDes= 0.00D+00.
 Calling FoFCou, ICntrl=  3107 FMM=T I1Cent=   0 AccDes= 0.00D+00.
 Calling FoFCou, ICntrl=  3107 FMM=T I1Cent=   0 AccDes= 0.00D+00.
 Calling FoFCou, ICntrl=  3107 FMM=T I1Cent=   0 AccDes= 0.00D+00.
 Calling FoFCou, ICntrl=  3107 FMM=T I1Cent=   0 AccDes= 0.00D+00.
 Calling FoFCou, ICntrl=  3107 FMM=T I1Cent=   0 AccDes= 0.00D+00.
 Calling FoFCou, ICntrl=  3107 FMM=T I1Cent=   0 AccDes= 0.00D+00.
 Calling FoFCou, ICntrl=  3107 FMM=T I1Cent=   0 AccDes= 0.00D+00.
 Calling FoFCou, ICntrl=  3107 FMM=T I1Cent=   0 AccDes= 0.00D+00.
 Calling FoFCou, ICntrl=  3107 FMM=T I1Cent=   0 AccDes= 0.00D+00.
 Calling FoFCou, ICntrl=  3107 FMM=T I1Cent=   0 AccDes= 0.00D+00.
 Calling FoFCou, ICntrl=  3107 FMM=T I1Cent=   0 AccDes= 0.00D+00.
 Calling FoFCou, ICntrl=  3107 FMM=T I1Cent=   0 AccDes= 0.00D+00.
 Calling FoFCou, ICntrl=  3107 FMM=T I1Cent=   0 AccDes= 0.00D+00.
 Calling FoFCou, ICntrl=  3107 FMM=T I1Cent=   0 AccDes= 0.00D+00.
 Calling FoFCou, ICntrl=  3107 FMM=T I1Cent=   0 AccDes= 0.00D+00.
 FoFDir/FoFCou used for L=0 through L=2.
 End of G2Drv Frequency-dependent properties file   721 does not exist.
 End of G2Drv Frequency-dependent properties file   722 does not exist.
          IDoAtm=11111111111111111111111111111111111111111111111111
          IDoAtm=11111111111111111111111111111111111111111111111111
          IDoAtm=11111111111111111111111111111111111111111111111111
          IDoAtm=11111111111111111111111111111111111111111111111111
          IDoAtm=11111111111111111111111111111111111111111111111111
          IDoAtm=11111111111111111111111111111111111111111111111111
          IDoAtm=11111111111111111111111111111111111111111111111111
          IDoAtm=11111111111111111111111111111111111111111111111111
          IDoAtm=1111111111111111111111111111111
          Differentiating once with respect to electric field.
                with respect to dipole field.
          Differentiating once with respect to nuclear coordinates.
 Defaulting to unpruned grid for atomic number  50.
 Defaulting to unpruned grid for atomic number  50.
 Defaulting to unpruned grid for atomic number  50.
 Defaulting to unpruned grid for atomic number  50.
 Defaulting to unpruned grid for atomic number  50.
 Defaulting to unpruned grid for atomic number  50.
 Defaulting to unpruned grid for atomic number  50.
 Defaulting to unpruned grid for atomic number  50.
 Defaulting to unpruned grid for atomic number  50.
 Defaulting to unpruned grid for atomic number  50.
 Defaulting to unpruned grid for atomic number  50.
 Defaulting to unpruned grid for atomic number  50.
 Defaulting to unpruned grid for atomic number  50.
 Defaulting to unpruned grid for atomic number  50.
 Defaulting to unpruned grid for atomic number  50.
 Defaulting to unpruned grid for atomic number  50.
 Defaulting to unpruned grid for atomic number  50.
 Defaulting to unpruned grid for atomic number  50.
 Defaulting to unpruned grid for atomic number  50.
 Defaulting to unpruned grid for atomic number  50.
 Defaulting to unpruned grid for atomic number  50.
 Defaulting to unpruned grid for atomic number  50.
 Defaulting to unpruned grid for atomic number  50.
 Defaulting to unpruned grid for atomic number  50.
 Defaulting to unpruned grid for atomic number  50.
          There are  1296 degrees of freedom in the 1st order CPHF.  IDoFFX=5.
   1296 vectors produced by pass  0 Test12= 2.68D-12 1.00D-09 XBig12= 1.60D+03 5.98D+00.
 AX will form     9 AO Fock derivatives at one time.
   1296 vectors produced by pass  1 Test12= 2.68D-12 1.00D-09 XBig12= 3.30D+02 2.18D+00.
   1296 vectors produced by pass  2 Test12= 2.68D-12 1.00D-09 XBig12= 2.67D+00 8.81D-02.
   1289 vectors produced by pass  3 Test12= 2.68D-12 1.00D-09 XBig12= 8.50D-03 5.96D-03.
   1281 vectors produced by pass  4 Test12= 2.68D-12 1.00D-09 XBig12= 1.47D-05 1.84D-04.
    824 vectors produced by pass  5 Test12= 2.68D-12 1.00D-09 XBig12= 1.58D-08 4.35D-06.
    157 vectors produced by pass  6 Test12= 2.68D-12 1.00D-09 XBig12= 1.74D-11 3.04D-07.
     20 vectors produced by pass  7 Test12= 2.68D-12 1.00D-09 XBig12= 2.83D-14 1.63D-08.
 Applied DIIS recursively to reduced A of dimension  7459.
 DIIS for IP=   3 IOff=   250 NDo=    50 converged in 164 iterations.
 DIIS for IP=  13 IOff=   400 NDo=    50 converged in 163 iterations.
 DIIS for IP=  18 IOff=  1000 NDo=    50 converged in 163 iterations.
 DIIS for IP=   2 IOff=    50 NDo=    50 converged in 164 iterations.
 DIIS for IP=   9 IOff=   800 NDo=    50 converged in 162 iterations.
 DIIS for IP=   6 IOff=   500 NDo=    50 converged in 163 iterations.
 DIIS for IP=  11 IOff=  1050 NDo=    50 converged in 162 iterations.
 DIIS for IP=  20 IOff=   950 NDo=    50 converged in 162 iterations.
 DIIS for IP=  22 IOff=   850 NDo=    50 converged in 162 iterations.
 DIIS for IP=   4 IOff=   100 NDo=    50 converged in 164 iterations.
 DIIS for IP=   5 IOff=   700 NDo=    50 converged in 163 iterations.
 DIIS for IP=  16 IOff=   600 NDo=    50 converged in 162 iterations.
 DIIS for IP=  23 IOff=   200 NDo=    50 converged in 164 iterations.
 DIIS for IP=  17 IOff=  1150 NDo=    50 converged in 163 iterations.
 DIIS for IP=   8 IOff=   150 NDo=    50 converged in 164 iterations.
 DIIS for IP=  19 IOff=   650 NDo=    50 converged in 162 iterations.
 DIIS for IP=  14 IOff=   750 NDo=    50 converged in 162 iterations.
 DIIS for IP=   1 IOff=  1100 NDo=    50 converged in 163 iterations.
 DIIS for IP=  12 IOff=   550 NDo=    50 converged in 163 iterations.
 DIIS for IP=  21 IOff=   450 NDo=    50 converged in 163 iterations.
 DIIS for IP=  15 IOff=   350 NDo=    50 converged in 164 iterations.
 DIIS for IP=   7 IOff=   900 NDo=    50 converged in 164 iterations.
 DIIS for IP=  10 IOff=   300 NDo=    50 converged in 164 iterations.
 DIIS for IP=   0 IOff=     0 NDo=    50 converged in 172 iterations.
 DIIS for IP=  13 IOff=  1250 NDo=    46 converged in 161 iterations.
 DIIS for IP=   3 IOff=  1200 NDo=    50 converged in 164 iterations.
 Isotropic polarizability for W=    0.000000     1893.96 Bohr**3.
 End of Minotr Frequency-dependent properties file   721 does not exist.
 End of Minotr Frequency-dependent properties file   722 does not exist.

 **********************************************************************

            Population analysis using the SCF density.

 **********************************************************************

 Alpha  occ. eigenvalues -- -398.63190 -88.78768 -66.06735 -49.68768 -44.20900
 Alpha  occ. eigenvalues --  -44.20868 -44.20847 -19.14275 -19.12334 -19.10940
 Alpha  occ. eigenvalues --  -19.10813 -19.10505 -19.10070 -19.08874 -19.06248
 Alpha  occ. eigenvalues --  -19.05587 -19.05577 -19.04566 -19.01379 -19.01147
 Alpha  occ. eigenvalues --  -18.92683 -18.91910 -14.32234 -14.26802 -14.26511
 Alpha  occ. eigenvalues --  -10.29109 -10.25009 -10.24928 -10.24694 -10.23959
 Alpha  occ. eigenvalues --  -10.21132 -10.20487 -10.19943 -10.18236 -10.17997
 Alpha  occ. eigenvalues --  -10.17744 -10.17670 -10.17592 -10.17536 -10.17426
 Alpha  occ. eigenvalues --  -10.17323 -10.17292 -10.17240 -10.17235 -10.17036
 Alpha  occ. eigenvalues --  -10.16618 -10.16590 -10.16423 -10.16310 -10.16230
 Alpha  occ. eigenvalues --  -10.16215 -10.16179 -10.16099 -10.15932 -10.15905
 Alpha  occ. eigenvalues --  -10.15788 -10.15654 -10.15534 -10.15486 -10.15357
 Alpha  occ. eigenvalues --  -10.15339 -10.15274 -10.15232 -10.15055 -10.14847
 Alpha  occ. eigenvalues --  -10.14828 -10.14572 -10.14499 -10.14493 -10.14479
 Alpha  occ. eigenvalues --  -10.14422 -10.14384 -10.14275 -10.14225 -10.14187
 Alpha  occ. eigenvalues --  -10.14030 -10.13972 -10.13950 -10.13892 -10.13801
 Alpha  occ. eigenvalues --  -10.13765 -10.13743 -10.13670 -10.13630 -10.13292
 Alpha  occ. eigenvalues --  -10.13145 -10.13087 -10.13051 -10.12857 -10.12668
 Alpha  occ. eigenvalues --  -10.12623 -10.12440 -10.12368 -10.12314 -10.12269
 Alpha  occ. eigenvalues --  -10.12199 -10.12094 -10.11877 -10.11816 -10.11665
 Alpha  occ. eigenvalues --  -10.11626 -10.11621 -10.11602 -10.11435 -10.11434
 Alpha  occ. eigenvalues --  -10.11263 -10.11244 -10.11193 -10.11139 -10.11135
 Alpha  occ. eigenvalues --  -10.11024 -10.10983 -10.10968 -10.10879 -10.10699
 Alpha  occ. eigenvalues --  -10.10640 -10.10629 -10.10556 -10.10529 -10.10459
 Alpha  occ. eigenvalues --  -10.10246 -10.10063 -10.09924 -10.09923 -10.09788
 Alpha  occ. eigenvalues --  -10.09734 -10.09546 -10.09540 -10.09485 -10.09480
 Alpha  occ. eigenvalues --  -10.09472 -10.09361 -10.09270 -10.09211 -10.09196
 Alpha  occ. eigenvalues --  -10.09037 -10.09023 -10.09012 -10.09003 -10.08966
 Alpha  occ. eigenvalues --  -10.08939 -10.08869 -10.08704 -10.08675 -10.08603
 Alpha  occ. eigenvalues --  -10.08553 -10.08468 -10.08446 -10.08439 -10.08415
 Alpha  occ. eigenvalues --  -10.08321 -10.08308 -10.08159 -10.08049 -10.08036
 Alpha  occ. eigenvalues --  -10.07984 -10.07816 -10.07802 -10.07678 -10.07591
 Alpha  occ. eigenvalues --  -10.07366 -10.07290 -10.06871 -10.06795 -10.06565
 Alpha  occ. eigenvalues --  -10.06422 -10.06225 -10.05521 -10.05481 -10.05391
 Alpha  occ. eigenvalues --  -10.05294 -10.04399  -7.87564  -6.12856  -5.83944
 Alpha  occ. eigenvalues --   -5.83582  -5.82919  -5.24030  -4.30129  -4.30073
 Alpha  occ. eigenvalues --   -4.30010  -3.59861  -3.59834  -3.59815  -1.12175
 Alpha  occ. eigenvalues --   -1.12163  -1.12098  -1.11958  -1.11879  -1.05275
 Alpha  occ. eigenvalues --   -1.04500  -1.04388  -1.03970  -1.03780  -1.01731
 Alpha  occ. eigenvalues --   -1.01525  -0.98012  -0.97205  -0.96978  -0.96589
 Alpha  occ. eigenvalues --   -0.96527  -0.94600  -0.91643  -0.89907  -0.86819
 Alpha  occ. eigenvalues --   -0.85185  -0.85102  -0.85004  -0.84816  -0.82773
 Alpha  occ. eigenvalues --   -0.81707  -0.81323  -0.80648  -0.80507  -0.79480
 Alpha  occ. eigenvalues --   -0.79133  -0.78903  -0.78259  -0.77541  -0.77278
 Alpha  occ. eigenvalues --   -0.77016  -0.76822  -0.76038  -0.75657  -0.75486
 Alpha  occ. eigenvalues --   -0.74912  -0.74401  -0.73979  -0.73837  -0.73583
 Alpha  occ. eigenvalues --   -0.73555  -0.73369  -0.73253  -0.73243  -0.73105
 Alpha  occ. eigenvalues --   -0.72820  -0.72222  -0.72193  -0.72163  -0.72106
 Alpha  occ. eigenvalues --   -0.71771  -0.71404  -0.71341  -0.71321  -0.71210
 Alpha  occ. eigenvalues --   -0.70849  -0.70754  -0.70417  -0.70026  -0.69973
 Alpha  occ. eigenvalues --   -0.69392  -0.68780  -0.68473  -0.68349  -0.68214
 Alpha  occ. eigenvalues --   -0.67911  -0.67807  -0.67543  -0.67436  -0.67199
 Alpha  occ. eigenvalues --   -0.67079  -0.66758  -0.66527  -0.66470  -0.66346
 Alpha  occ. eigenvalues --   -0.66322  -0.66149  -0.66121  -0.65668  -0.65576
 Alpha  occ. eigenvalues --   -0.65445  -0.65428  -0.65380  -0.65353  -0.65182
 Alpha  occ. eigenvalues --   -0.64658  -0.64504  -0.64196  -0.64081  -0.63935
 Alpha  occ. eigenvalues --   -0.63789  -0.63632  -0.62828  -0.62396  -0.62263
 Alpha  occ. eigenvalues --   -0.62093  -0.61900  -0.61438  -0.61403  -0.60749
 Alpha  occ. eigenvalues --   -0.60357  -0.60157  -0.60050  -0.59907  -0.59846
 Alpha  occ. eigenvalues --   -0.59839  -0.59750  -0.59614  -0.59485  -0.59316
 Alpha  occ. eigenvalues --   -0.59195  -0.58914  -0.58883  -0.58683  -0.58575
 Alpha  occ. eigenvalues --   -0.58432  -0.57897  -0.57523  -0.57379  -0.57274
 Alpha  occ. eigenvalues --   -0.57071  -0.57024  -0.56820  -0.56580  -0.56242
 Alpha  occ. eigenvalues --   -0.56144  -0.56029  -0.55883  -0.55444  -0.55266
 Alpha  occ. eigenvalues --   -0.55156  -0.54974  -0.54728  -0.54424  -0.54211
 Alpha  occ. eigenvalues --   -0.53905  -0.53861  -0.53635  -0.53611  -0.53518
 Alpha  occ. eigenvalues --   -0.53421  -0.52807  -0.51907  -0.51784  -0.51479
 Alpha  occ. eigenvalues --   -0.51237  -0.50977  -0.50627  -0.50240  -0.50199
 Alpha  occ. eigenvalues --   -0.50171  -0.50137  -0.50078  -0.49786  -0.49492
 Alpha  occ. eigenvalues --   -0.49474  -0.49129  -0.48793  -0.48584  -0.48509
 Alpha  occ. eigenvalues --   -0.48487  -0.48445  -0.47856  -0.47558  -0.47470
 Alpha  occ. eigenvalues --   -0.47075  -0.47024  -0.46903  -0.46603  -0.46371
 Alpha  occ. eigenvalues --   -0.45987  -0.45939  -0.45819  -0.45623  -0.45455
 Alpha  occ. eigenvalues --   -0.45340  -0.45067  -0.44915  -0.44899  -0.44180
 Alpha  occ. eigenvalues --   -0.44136  -0.43936  -0.43880  -0.43844  -0.43764
 Alpha  occ. eigenvalues --   -0.43692  -0.43282  -0.43122  -0.43093  -0.43020
 Alpha  occ. eigenvalues --   -0.42987  -0.42932  -0.42768  -0.42749  -0.42714
 Alpha  occ. eigenvalues --   -0.42561  -0.42507  -0.42092  -0.41900  -0.41611
 Alpha  occ. eigenvalues --   -0.41315  -0.41260  -0.41199  -0.41139  -0.41047
 Alpha  occ. eigenvalues --   -0.41042  -0.40961  -0.40922  -0.40823  -0.40725
 Alpha  occ. eigenvalues --   -0.40717  -0.40536  -0.40499  -0.40477  -0.40425
 Alpha  occ. eigenvalues --   -0.40382  -0.40191  -0.40154  -0.39939  -0.39902
 Alpha  occ. eigenvalues --   -0.39850  -0.39788  -0.39775  -0.39748  -0.39724
 Alpha  occ. eigenvalues --   -0.39606  -0.39494  -0.39440  -0.39362  -0.39313
 Alpha  occ. eigenvalues --   -0.39243  -0.39218  -0.39150  -0.39139  -0.39086
 Alpha  occ. eigenvalues --   -0.39034  -0.38983  -0.38894  -0.38890  -0.38828
 Alpha  occ. eigenvalues --   -0.38757  -0.38743  -0.38693  -0.38683  -0.38656
 Alpha  occ. eigenvalues --   -0.38421  -0.38389  -0.38210  -0.38167  -0.38148
 Alpha  occ. eigenvalues --   -0.38112  -0.38080  -0.38063  -0.38049  -0.38006
 Alpha  occ. eigenvalues --   -0.37961  -0.37859  -0.37777  -0.37756  -0.37709
 Alpha  occ. eigenvalues --   -0.37684  -0.37545  -0.37467  -0.37405  -0.37319
 Alpha  occ. eigenvalues --   -0.37232  -0.37200  -0.37084  -0.37034  -0.36977
 Alpha  occ. eigenvalues --   -0.36895  -0.36842  -0.36762  -0.36617  -0.36600
 Alpha  occ. eigenvalues --   -0.36571  -0.36411  -0.36370  -0.36328  -0.36256
 Alpha  occ. eigenvalues --   -0.36213  -0.36193  -0.36124  -0.36082  -0.36068
 Alpha  occ. eigenvalues --   -0.36040  -0.35908  -0.35878  -0.35811  -0.35793
 Alpha  occ. eigenvalues --   -0.35754  -0.35687  -0.35680  -0.35555  -0.35379
 Alpha  occ. eigenvalues --   -0.35375  -0.35339  -0.35224  -0.35184  -0.35140
 Alpha  occ. eigenvalues --   -0.34972  -0.34934  -0.34844  -0.34791  -0.34761
 Alpha  occ. eigenvalues --   -0.34694  -0.34655  -0.34585  -0.34511  -0.34481
 Alpha  occ. eigenvalues --   -0.34465  -0.34463  -0.34378  -0.34367  -0.34176
 Alpha  occ. eigenvalues --   -0.34151  -0.34115  -0.34067  -0.34017  -0.34011
 Alpha  occ. eigenvalues --   -0.33983  -0.33911  -0.33822  -0.33669  -0.33594
 Alpha  occ. eigenvalues --   -0.33479  -0.33408  -0.33393  -0.33309  -0.33252
 Alpha  occ. eigenvalues --   -0.33236  -0.33144  -0.33048  -0.32804  -0.32631
 Alpha  occ. eigenvalues --   -0.32610  -0.32498  -0.32431  -0.32415  -0.32403
 Alpha  occ. eigenvalues --   -0.32397  -0.32269  -0.32218  -0.32154  -0.32073
 Alpha  occ. eigenvalues --   -0.31979  -0.31931  -0.31924  -0.31876  -0.31789
 Alpha  occ. eigenvalues --   -0.31755  -0.31722  -0.31571  -0.31546  -0.31465
 Alpha  occ. eigenvalues --   -0.31397  -0.31365  -0.31258  -0.31222  -0.31116
 Alpha  occ. eigenvalues --   -0.31087  -0.30979  -0.30925  -0.30886  -0.30811
 Alpha  occ. eigenvalues --   -0.30748  -0.30682  -0.30640  -0.30566  -0.30451
 Alpha  occ. eigenvalues --   -0.30450  -0.30389  -0.30088  -0.30064  -0.29958
 Alpha  occ. eigenvalues --   -0.29933  -0.29861  -0.29830  -0.29782  -0.29586
 Alpha  occ. eigenvalues --   -0.29532  -0.29497  -0.29439  -0.29382  -0.29364
 Alpha  occ. eigenvalues --   -0.29285  -0.29236  -0.29123  -0.29092  -0.29023
 Alpha  occ. eigenvalues --   -0.28951  -0.28923  -0.28767  -0.28739  -0.28584
 Alpha  occ. eigenvalues --   -0.28526  -0.28425  -0.28389  -0.28328  -0.28214
 Alpha  occ. eigenvalues --   -0.28210  -0.27848  -0.27780  -0.27658  -0.27590
 Alpha  occ. eigenvalues --   -0.27494  -0.27415  -0.27376  -0.27238  -0.27223
 Alpha  occ. eigenvalues --   -0.27162  -0.27122  -0.27083  -0.27045  -0.27044
 Alpha  occ. eigenvalues --   -0.27014  -0.26935  -0.26777  -0.26701  -0.26556
 Alpha  occ. eigenvalues --   -0.26535  -0.26493  -0.26407  -0.26325  -0.26257
 Alpha  occ. eigenvalues --   -0.26170  -0.26102  -0.26046  -0.25906  -0.25724
 Alpha  occ. eigenvalues --   -0.25625  -0.25480  -0.25449  -0.25426  -0.25329
 Alpha  occ. eigenvalues --   -0.25256  -0.25064  -0.25015  -0.24893  -0.24784
 Alpha  occ. eigenvalues --   -0.24771  -0.24742  -0.24587  -0.24473  -0.24441
 Alpha  occ. eigenvalues --   -0.24277  -0.24165  -0.24032  -0.23857  -0.23834
 Alpha  occ. eigenvalues --   -0.23605  -0.23548  -0.23473  -0.23436  -0.23303
 Alpha  occ. eigenvalues --   -0.23087  -0.23044  -0.22915  -0.22864  -0.22757
 Alpha  occ. eigenvalues --   -0.22453  -0.22421  -0.22100  -0.22086  -0.21995
 Alpha  occ. eigenvalues --   -0.21874  -0.21807  -0.21760  -0.21253  -0.21129
 Alpha  occ. eigenvalues --   -0.20104  -0.19612  -0.19146  -0.18915  -0.18313
 Alpha  occ. eigenvalues --   -0.18158  -0.17378  -0.17215  -0.16354  -0.15798
 Alpha  occ. eigenvalues --   -0.15125  -0.14643  -0.13591  -0.11353  -0.11017
 Alpha  occ. eigenvalues --   -0.09680
 Alpha virt. eigenvalues --   -0.02292  -0.02191  -0.01756  -0.00736  -0.00501
 Alpha virt. eigenvalues --   -0.00238  -0.00136   0.00014   0.00328   0.00975
 Alpha virt. eigenvalues --    0.01687   0.02014   0.02108   0.03009   0.03114
 Alpha virt. eigenvalues --    0.03427   0.03560   0.03918   0.04282   0.04532
 Alpha virt. eigenvalues --    0.04828   0.04976   0.05111   0.05323   0.05611
 Alpha virt. eigenvalues --    0.05769   0.05948   0.05956   0.06014   0.06173
 Alpha virt. eigenvalues --    0.06250   0.06561   0.06654   0.06799   0.06900
 Alpha virt. eigenvalues --    0.06979   0.07014   0.07134   0.07355   0.07437
 Alpha virt. eigenvalues --    0.07605   0.07605   0.07813   0.07823   0.07903
 Alpha virt. eigenvalues --    0.07923   0.08036   0.08135   0.08142   0.08264
 Alpha virt. eigenvalues --    0.08511   0.08533   0.08677   0.08812   0.08871
 Alpha virt. eigenvalues --    0.08881   0.08896   0.08975   0.09021   0.09141
 Alpha virt. eigenvalues --    0.09374   0.09415   0.09669   0.09806   0.09838
 Alpha virt. eigenvalues --    0.09847   0.10099   0.10200   0.10201   0.10201
 Alpha virt. eigenvalues --    0.10428   0.10445   0.10495   0.10746   0.10788
 Alpha virt. eigenvalues --    0.10869   0.10897   0.10987   0.11059   0.11102
 Alpha virt. eigenvalues --    0.11156   0.11217   0.11341   0.11367   0.11469
 Alpha virt. eigenvalues --    0.11542   0.11550   0.11583   0.11621   0.11685
 Alpha virt. eigenvalues --    0.11766   0.11778   0.11821   0.11962   0.12088
 Alpha virt. eigenvalues --    0.12102   0.12111   0.12305   0.12343   0.12425
 Alpha virt. eigenvalues --    0.12474   0.12484   0.12486   0.12513   0.12634
 Alpha virt. eigenvalues --    0.12640   0.12677   0.12784   0.12795   0.12826
 Alpha virt. eigenvalues --    0.13094   0.13149   0.13214   0.13354   0.13462
 Alpha virt. eigenvalues --    0.13545   0.13595   0.13700   0.13702   0.13750
 Alpha virt. eigenvalues --    0.13838   0.13934   0.14078   0.14149   0.14168
[truncated: 27,619,978 more chars]
