# Supplementary material for: Evidence for a shape-based recognition of odorants in vivo in the human nose from an analysis of the molecular mechanism of lily-of-the-valley odorants detection in the Lilial and Bourgeonal family using the C/Si/Ge/Sn switch strategy
Source: PLoS One. 2017 Aug 1;12(8):e0182147. doi: 10.1371/journal.pone.0182147 (PMC5538716; doi:10.1371/journal.pone.0182147)
Supplement: S3 File — Contains: Gaussian output files. File naming: “C”: compound 2a; “Si”: 2b; “Ge”: 2c; “Sn”: 2d. “fix” for calculation of fixed ligand, “ligfree” for free minimization of a ligand in the binding pocket. (ZIP) [file pone.0182147.s003.zip › FileF9_Sn_fix.log]

 Entering Gaussian System, Link 0=g09
 Input=BP2_Sn_cent_DFTmin_freq.com
 Output=BP2_Sn_cent_DFTmin_freq.log
 Initial command:
 /cm/shared/apps/gaussian/g09/l1.exe /bph/theodata_nm/swolf/work/gscratch/Gau-19766.inp -scrdir=/bph/theodata_nm/swolf/work/gscratch/
 Entering Link 1 = /cm/shared/apps/gaussian/g09/l1.exe PID=     19770.
  
 Copyright (c) 1988,1990,1992,1993,1995,1998,2003,2009, Gaussian, Inc.
                  All Rights Reserved.
  
 This is part of the Gaussian(R) 09 program.  It is based on
 the Gaussian(R) 03 system (copyright 2003, Gaussian, Inc.),
 the Gaussian(R) 98 system (copyright 1998, Gaussian, Inc.),
 the Gaussian(R) 94 system (copyright 1995, Gaussian, Inc.),
 the Gaussian 92(TM) system (copyright 1992, Gaussian, Inc.),
 the Gaussian 90(TM) system (copyright 1990, Gaussian, Inc.),
 the Gaussian 88(TM) system (copyright 1988, Gaussian, Inc.),
 the Gaussian 86(TM) system (copyright 1986, Carnegie Mellon
 University), and the Gaussian 82(TM) system (copyright 1983,
 Carnegie Mellon University). Gaussian is a federally registered
 trademark of Gaussian, Inc.
  
 This software contains proprietary and confidential information,
 including trade secrets, belonging to Gaussian, Inc.
  
 This software is provided under written license and may be
 used, copied, transmitted, or stored only in accord with that
 written license.
  
 The following legend is applicable only to US Government
 contracts under FAR:
  
                    RESTRICTED RIGHTS LEGEND
  
 Use, reproduction and disclosure by the US Government is
 subject to restrictions as set forth in subparagraphs (a)
 and (c) of the Commercial Computer Software - Restricted
 Rights clause in FAR 52.227-19.
  
 Gaussian, Inc.
 340 Quinnipiac St., Bldg. 40, Wallingford CT 06492
  
  
 ---------------------------------------------------------------
 Warning -- This program may not be used in any manner that
 competes with the business of Gaussian, Inc. or will provide
 assistance to any competitor of Gaussian, Inc.  The licensee
 of this program is prohibited from giving any competitor of
 Gaussian, Inc. access to this program.  By using this program,
 the user acknowledges that Gaussian, Inc. is engaged in the
 business of creating and licensing software in the field of
 computational chemistry and represents and warrants to the
 licensee that it is not a competitor of Gaussian, Inc. and that
 it will not use this program in any manner prohibited above.
 ---------------------------------------------------------------
  

 Cite this work as:
 Gaussian 09, Revision A.02,
 M. J. Frisch, G. W. Trucks, H. B. Schlegel, G. E. Scuseria, 
 M. A. Robb, J. R. Cheeseman, G. Scalmani, V. Barone, B. Mennucci, 
 G. A. Petersson, H. Nakatsuji, M. Caricato, X. Li, H. P. Hratchian, 
 A. F. Izmaylov, J. Bloino, G. Zheng, J. L. Sonnenberg, M. Hada, 
 M. Ehara, K. Toyota, R. Fukuda, J. Hasegawa, M. Ishida, T. Nakajima, 
 Y. Honda, O. Kitao, H. Nakai, T. Vreven, J. A. Montgomery, Jr., 
 J. E. Peralta, F. Ogliaro, M. Bearpark, J. J. Heyd, E. Brothers, 
 K. N. Kudin, V. N. Staroverov, R. Kobayashi, J. Normand, 
 K. Raghavachari, A. Rendell, J. C. Burant, S. S. Iyengar, J. Tomasi, 
 M. Cossi, N. Rega, J. M. Millam, M. Klene, J. E. Knox, J. B. Cross, 
 V. Bakken, C. Adamo, J. Jaramillo, R. Gomperts, R. E. Stratmann, 
 O. Yazyev, A. J. Austin, R. Cammi, C. Pomelli, J. W. Ochterski, 
 R. L. Martin, K. Morokuma, V. G. Zakrzewski, G. A. Voth, 
 P. Salvador, J. J. Dannenberg, S. Dapprich, A. D. Daniels, 
 O. Farkas, J. B. Foresman, J. V. Ortiz, J. Cioslowski, 
 and D. J. Fox, Gaussian, Inc., Wallingford CT, 2009.
 
 ******************************************
 Gaussian 09:  AM64L-G09RevA.02 11-Jun-2009
                22-Jul-2015 
 ******************************************
 %nprocshared=24
 Will use up to   24 processors via shared memory.
 %mem=30GB
 %RWF=/bph/theodata_nm/swolf/work/gscratch/Snfreq.rwf
 %chk=BP2_Sn_cent_DFTmin_freq.chk
 ----------------------------------------------------------------------
 # freq=(modredundant,SaveNormalModes) b3lyp/gen nosymm pop=nbo geom=co
 nnectivity pseudo=read Temperature=310.15
 ----------------------------------------------------------------------
 1/10=4,18=120,30=1,38=1,57=2,111=310150/1,3;
 2/12=2,15=1,17=6,18=5,40=1/2;
 3/5=7,11=2,16=1,17=8,25=1,30=1,71=2,74=-5/1,2,3;
 4//1;
 5/5=2,38=5,98=1/2;
 8/6=4,10=90,11=11/1;
 11/6=1,8=1,9=11,15=111,16=1,31=1/1,2,10;
 10/6=1,31=1/2;
 6/7=2,8=2,9=2,10=2,18=1,28=1/1,7;
 7/8=1,10=1,25=1,30=1,92=1/1,2,3,16;
 1/10=4,30=1/3;
 99//99;
 -------------------
 Title Card Required
 -------------------
 Symbolic Z-matrix:
 Charge = -1 Multiplicity = 1
 C                     5.29533  -0.94384  -5.64663 
 C                     5.28333   0.16315  -4.58663 
 C                     5.15134  -0.47484  -3.18863 
 C                     6.28633  -1.45385  -2.90263 
 C                     5.15133   0.57415  -2.09363 
 C                     1.66433  -2.04984  -6.17063 
 C                     0.56133  -1.20285  -6.81863 
 C                    -0.70467  -2.00684  -7.12263 
 C                     0.19333  -0.06484  -5.87963 
 C                     3.25433  -6.21484  -3.42063 
 C                     2.68733  -5.02784  -2.61763 
 C                     1.79434  -5.48985  -1.46663 
 C                     3.82633  -4.18784  -2.03363 
 C                     0.35733  -7.70584  -5.41763 
 C                    -0.47492  -6.90219  -6.43405 
 C                     0.23633  -11.56284  -2.47863 
 C                    -0.77167  -10.41884  -2.49663 
 C                    -2.08467  -10.79884  -1.82664 
 N                    -2.38767  -10.17984  -0.68963 
 O                    -2.83066  -11.63384  -2.32663 
 C                    -4.91167  -4.31584  -9.68863 
 C                    -4.40767  -5.00984  -8.42263 
 C                    -4.45367  -4.11385  -7.21363 
 C                    -5.45466  -3.13684  -7.13763 
 C                    -3.48167  -4.20584  -6.20163 
 C                    -5.44067  -2.21484  -6.08863 
 C                    -3.52667  -3.32685  -5.10264 
 C                    -4.52466  -2.33685  -5.04063 
 O                    -4.63767  -1.49784  -3.97163 
 C                     5.66133   8.11516  -2.41064 
 C                     5.67034   7.22316  -1.17463 
 C                     5.25333   5.83416  -1.51763 
 C                     6.21433   4.88916  -1.88864 
 C                     3.89233   5.52216  -1.57864 
 C                     5.81433   3.70416  -2.52363 
 C                     3.50534   4.33416  -2.19864 
 C                     4.45333   3.45316  -2.72563 
 C                    -0.41767   5.08316  -3.74363 
 C                    -0.59467   4.89416  -2.23863 
 C                     0.64333   4.27716  -1.58063 
 C                     0.91333   2.82115  -1.98064 
 O                     0.11034   2.29416  -2.78663 
 O                     1.84134   2.21916  -1.40163 
 C                    -8.95467  -3.66884  -4.52963 
 C                    -8.07267  -2.39685  -4.58564 
 C                    -8.28267  -1.61684  -5.88963 
 O                    -8.35367  -1.52184  -3.49863 
 C                    -9.64667  -4.39784  -0.81663 
 N                    -8.28667  -8.01885  -4.20563 
 C                    -6.83867  -8.10384  -4.08263 
 C                    -6.45566  -7.87184  -2.61364 
 O                    -5.55267  -7.09485  -2.30763 
 C                    -6.19666  -7.08785  -5.06363 
 C                    -6.70267  -7.34484  -6.49663 
 C                    -4.66267  -7.16984  -5.05963 
 C                    -6.36367  -8.71884  -7.08863 
 N                    -7.13067  -8.55885  -1.68463 
 C                    -6.74067  -8.51484  -0.28363 
 C                    -7.55367  -9.51687   0.53338 
 O                    -7.05462  -10.63053   0.84026 
 C                    -6.92266  -7.08384   0.24137 
 C                    -6.52167  -6.91084   1.68337 
 C                    -5.32067  -7.47284   2.15237 
 C                    -7.36767  -6.21485   2.56337 
 C                    -4.97767  -7.36084   3.50937 
 C                    -7.01667  -6.09184   3.91837 
 C                    -5.82467  -6.66784   4.39236 
 C                     3.90033  -10.29884   4.08037 
 C                     3.11233  -11.20584   3.13237 
 C                     2.15733  -10.45585   2.23237 
 C                     2.63733  -9.77984   1.09637 
 C                     0.78933  -10.40684   2.55336 
 C                     1.75834  -9.01484   0.30937 
 C                    -0.08767  -9.63484   1.77237 
 C                     0.40034  -8.91885   0.66437 
 O                    -0.44667  -8.12884  -0.05763 
 C                     4.89633  -5.61284   5.80937 
 C                     5.63733  -6.25384   4.62937 
 C                     6.90933  -6.99784   5.04837 
 C                     7.64433  -7.55984   3.83437 
 C                     7.82333  -6.06584   5.83537 
 C                     1.42333  -4.83084   4.44437 
 C                     0.88633  -5.80484   3.40137 
 S                     2.06733  -5.88084   2.03636 
 C                     0.02833   0.13316   5.32537 
 C                     0.92134  -0.18084   4.12137 
 C                     0.49733   0.50416   2.84337 
 C                     0.57533   1.90116   2.70936 
 C                    -0.04367  -0.27284   1.80537 
 C                    -0.00067   2.52615   1.58737 
 C                    -0.60267   0.35016   0.67937 
 C                    -0.63866   1.75116   0.60137 
 O                    -1.29767   2.34716  -0.43463 
 C                    -3.36367  -1.33984   4.33337 
 C                    -3.56067  -2.84984   4.15437 
 C                    -2.82467  -3.40685   2.93037 
 C                    -2.80667  -4.93084   2.95437 
 C                    -3.49967  -2.91384   1.65137 
 C                     3.94533   2.25416   6.88537 
 C                     2.51634   1.96216   7.34837 
 C                     2.42533   2.08715   8.87537 
 O                     1.59433   2.87616   6.75337 
 C                     4.15333   3.30916   3.22037 
 C                     3.74433   4.71616   2.76637 
 C                     4.30233   5.06516   1.40537 
 C                     2.22033   4.82316   2.71137 
 C                     6.23833  -1.71884   3.23237 
 C                     4.8347   -1.33085   2.7315 
 C                     9.04734  -0.93784   0.70937 
 C                     9.46533   0.52416   0.41537 
 C                     10.63133   0.69116  -0.55863 
 C                     8.27533   1.29116  -0.16463 
 C                     2.53834   35.54015   3.87937 
 C                     2.25933   36.08716   1.56237 
 C                     6.98633   1.79516   42.30837 
 C                     6.66533   2.37416   40.00537 
 C                     0.46934  -2.72185  -0.22764 
 C                     0.18634  -2.16885  -2.54263 
 C                    -5.29467  -7.68784  -39.27763 
 C                    -4.22367  -6.62984  -39.41863 
 C                    -5.97667  -7.86784  -38.06963 
 C                    -5.62067  -8.53584  -40.33463 
 C                    -0.58067  -3.63283  -0.31863 
 C                    -0.86467  -3.08083  -2.63063 
 C                     4.10833   37.24116   2.85337 
 C                     8.52333   3.52716   41.28537 
 C                     2.0303   -1.00887  -1.24862 
 C                     5.94333   0.87816   42.22037 
 C                     5.62033   1.45516   39.91937 
 C                     1.48633   34.63516   3.78937 
 C                     1.20633   35.17916   1.47637 
 C                    -3.67467  -6.15284  -38.05363 
 C                     2.94334   36.28115   2.76437 
 C                     7.36634   2.55716   41.19937 
 C                     0.87034  -1.97584  -1.34063 
 C                     9.52333   3.16116   42.40637 
 C                     2.93038  -1.2758   -0.02066 
 C                     4.89833   37.09816   4.17537 
 C                     5.23733   0.68616   41.02437 
 C                     0.79034   34.42915   2.58637 
 C                    -8.57115  -11.64314  -40.06367 
 C                    -9.68624  -10.13881  -38.40911 
 C                    -7.90608  -11.76206  -37.65832 
 C                    -6.93967  -8.85884  -37.92963 
 C                    -6.58867  -9.53084  -40.19363 
 C                    -7.27167  -9.71884  -38.98863 
 C                     3.71833  -1.67984   42.59737 
 C                     4.05533  -1.82384   39.39437 
 C                     2.04333   0.33416   40.70937 
 C                    -1.27266  -3.83485  -1.52164 
 C                    -0.9962    32.41445   4.12096 
 C                    -0.19838   31.85453   1.19205 
 C                    -2.18724   34.11949   1.84141 
 C                    -4.72565  -4.20719  -2.04504 
 C                    -3.15666  -6.49677  -0.034 
 C                    -2.03427  -6.59101  -3.17888 
 C                     3.65533  -0.02685   0.42237 
 C                     5.71034   38.33516   4.47837 
 C                     9.67133   4.27815   43.41237 
 C                    -2.86367  -7.22684  -37.36963 
 O                     3.12033   0.98216   0.80337 
 O                    -3.16667  -7.76884  -36.33763 
 O                     5.29933   39.30416   5.06137 
 O                     9.70033   5.45016   43.14237 
 C                    -8.34467  -10.80584  -38.79163 
 H                    -6.50871  -6.08387  -4.75891 
 H                    -4.32156  -8.20324  -4.94243 
 H                    -4.25006  -6.59595  -4.24438 
 H                    -4.24813  -6.79226  -5.99426 
 H                    -7.78532  -7.19117  -6.55609 
 H                    -6.27753  -6.5674   -7.13034 
 H                    -5.28861  -8.91095  -7.08236 
 H                    -6.8446   -9.5391   -6.54665 
 H                    -6.70244  -8.78034  -8.12665 
 H                    -6.52396  -9.12133  -4.33467 
 H                    -8.58743  -7.05044  -4.22442 
 H                    -8.6215   -8.46249  -5.05006 
 H                    -7.96313  -6.77472   0.09398 
 H                    -6.32835  -6.43336  -0.39822 
 H                    -4.66712  -8.01289   1.48635 
 H                    -8.29402  -5.78533   2.19874 
 H                    -4.05826  -7.8031    3.87383 
 H                    -7.66754  -5.55716   4.60088 
 H                    -5.55937  -6.57626   5.43921 
 H                    -5.70534  -8.8364   -0.19488 
 H                    -7.93196  -9.09221  -1.99415 
 O                    -8.882    -9.18947   0.9496 
 H                     4.52439  -1.68948  -5.44368 
 H                     6.25569  -1.4647   -5.67622 
 H                     5.11579  -0.5511   -6.65299 
 H                     6.19859   0.76342  -4.64284 
 H                     4.44184   0.84081  -4.75726 
 H                     4.21116  -1.03414  -3.17931 
 H                     6.17973  -1.88757  -1.90458 
 H                     7.25478  -0.93909  -2.93309 
 H                     6.33673  -2.28476  -3.61092 
 H                     5.44581   0.11694  -1.15499 
 H                     5.90843   1.32267  -2.29772 
 H                     4.19394   1.07092  -1.95191 
 H                     2.51696  -1.42473  -5.9061 
 H                     1.30338  -2.52909  -5.25635 
 H                     2.02033  -2.84189  -6.83948 
 H                     0.95165  -0.78428  -7.75535 
 H                    -0.51136  -2.84261  -7.80529 
 H                    -1.12365  -2.42096  -6.20341 
 H                    -1.47499  -1.3768   -7.57627 
 H                     1.05608   0.53099  -5.57129 
 H                    -0.27481  -0.42985  -4.9626 
 H                    -0.52227   0.62354  -6.34062 
 H                     2.46257  -6.86858  -3.79006 
 H                     3.92111  -6.81712  -2.79196 
 H                     3.83433  -5.86909  -4.28165 
 H                     2.09886  -4.39696  -3.29127 
 H                     1.54266  -4.67484  -0.80558 
 H                     2.32221  -6.24529  -0.87574 
 H                     0.86058  -5.92463  -1.84092 
 H                     3.43848  -3.29142  -1.56382 
 H                     4.37937  -4.75932  -1.27887 
 H                     4.53827  -3.88254  -2.80541 
 H                     0.2669   -7.29318  -4.41604 
 H                     1.41491  -7.69965  -5.69323 
 H                     0.03113  -8.74886  -5.38054 
 H                    -1.54227  -6.98544  -6.2213 
 H                    -0.20395  -5.84326  -6.41977 
 H                    -0.31362  -7.27016  -7.45173 
 H                    -0.20438  -12.46103  -2.91684 
 H                     0.54956  -11.79864  -1.45811 
 H                     1.13004  -11.30216  -3.05168 
 H                    -0.34143  -9.52619  -2.04407 
 H                    -3.2846   -10.39839  -0.28158 
 H                    -4.41129  -3.35614  -9.83838 
 H                    -5.98848  -4.13472  -9.66285 
 H                    -4.71886  -4.93569  -10.56985 
 H                    -4.97753  -5.93056  -8.26692 
 H                    -3.37332  -5.33277  -8.58218 
 H                    -6.17876  -3.01823  -7.93044 
 H                    -2.686    -4.93471  -6.27781 
 H                    -6.08764  -1.36118  -6.08304 
 H                    -2.8141   -3.4113   -4.30247 
 H                    -3.81949  -1.49151  -3.46155 
 H                     5.96573   9.14027  -2.17056 
 H                     4.66325   8.15473  -2.85537 
 H                     6.34295   7.73019  -3.17465 
 H                     5.00194   7.64977  -0.41804 
 H                     6.67453   7.22584  -0.73392 
 H                     7.26903   5.12695  -1.7865 
 H                     3.15203   6.24216  -1.24573 
 H                     6.57456   3.03019  -2.89971 
 H                     2.50787   4.10399  -2.44343 
 H                     4.10589   2.59632  -3.27647 
 H                     0.44914   5.71884  -3.96383 
 H                    -1.29651   5.55929  -4.19391 
 H                    -0.26537   4.10913  -4.20626 
 H                    -0.8122    5.86303  -1.76575 
 H                    -1.47321   4.25872  -2.09365 
 H                     0.53618   4.27931  -0.4864 
 H                     1.44201   4.98727  -1.72387 
 H                    -8.72741  -4.24727  -3.63317 
 H                    -10.01597  -3.40369  -4.51158 
 H                    -8.76304  -4.28522  -5.41205 
 H                    -7.03977  -2.73232  -4.51288 
 H                    -7.76505  -0.65809  -5.86327 
 H                    -9.35071  -1.38412  -5.97898 
 H                    -7.99153  -2.17639  -6.77818 
 H                    -7.51738  -1.14082  -3.21403 
 H                    -9.17496  -4.38362   0.16693 
 H                    -10.73084  -4.35125  -0.70145 
 H                    -9.30462  -3.53656  -1.39097 
 H                    -9.37664  -5.31537  -1.34154 
 H                     4.57392  -10.88224   4.71539 
 H                     3.22772  -9.73318   4.7314 
 H                     4.50577  -9.57755   3.52487 
 H                     2.55342  -11.9419   3.71929 
 H                     3.81839  -11.7795   2.52074 
 H                     3.68662  -9.83882   0.82944 
 H                     0.41106  -10.94785   3.41294 
 H                     2.12544  -8.48259  -0.55989 
 H                    -1.139    -9.56902   2.02403 
 H                     0.05665  -7.46797  -0.55049 
 H                     4.5626   -6.36861   6.5283 
 H                     4.02424  -5.05805   5.47152 
 H                     5.52727  -4.90071   6.34324 
 H                     4.96619  -6.94465   4.10533 
 H                     5.90629  -5.47582   3.90417 
 H                     6.62063  -7.8354    5.69846 
 H                     8.53121  -8.12789   4.13124 
 H                     7.00347  -8.22623   3.24834 
 H                     7.97376  -6.75248   3.17138 
 H                     8.78931  -6.54093   6.03649 
 H                     7.40276  -5.7781    6.80017 
 H                     8.02339  -5.14897   5.26965 
 H                     0.68891  -4.64904   5.2388 
 H                     2.31574  -5.23632   4.91389 
 H                     1.67833  -3.87354   3.98884 
 H                     0.70129  -6.80041   3.80646 
 H                    -0.04338  -5.44624   2.96135 
 H                     3.04831  -6.51903   2.70528 
 H                     0.35168  -0.4189    6.21542 
 H                     0.06989   1.20042   5.55009 
 H                    -1.01289  -0.1165    5.1331 
 H                     1.95283   0.09693   4.37383 
 H                     0.9337   -1.26448   3.95827 
 H                     1.03226   2.49269   3.49057 
 H                    -0.0985   -1.34665   1.91166 
 H                    -0.01095   3.6041    1.50415 
 H                    -1.04358  -0.22068  -0.12694 
 H                    -1.02057   3.26245  -0.5134 
 H                    -3.71212  -1.00227   5.31405 
 H                    -2.31086  -1.08173   4.23742 
 H                    -3.90401  -0.76306   3.57869 
 H                    -3.18822  -3.36005   5.05235 
 H                    -4.627    -3.09655   4.08381 
 H                    -1.79368  -3.03128   2.95549 
 H                    -2.41213  -5.30984   3.90403 
 H                    -2.19745  -5.34093   2.15005 
 H                    -3.81504  -5.31978   2.83931 
 H                    -3.48012  -1.82475   1.57155 
 H                    -4.54698  -3.23614   1.63045 
 H                    -3.00945  -3.29999   0.75838 
 H                     4.64201   1.61115   7.42891 
 H                     4.06717   2.06952   5.81974 
 H                     4.20342   3.29797   7.08542 
 H                     2.2574    0.93667   7.05323 
 H                     3.10474   1.3918    9.37809 
 H                     1.41033   1.87284   9.22723 
 H                     2.67916   3.10673   9.17796 
 H                     0.70591   2.58662   6.97898 
 H                     3.66456   3.06099   4.16317 
 H                     5.23756   3.23833   3.36691 
 H                     3.86021   2.56614   2.4737 
 H                     4.11769   5.43793   3.50834 
 H                     3.9918    6.06836   1.10515 
 H                     5.39701   5.03691   1.38575 
 H                     3.94256   4.35677   0.65937 
 H                     1.75623   4.56279   3.66693 
 H                     1.90856   5.84284   2.45651 
 H                     1.84708   4.15615   1.93891 
 H                     6.24149  -2.72382   3.66663 
 H                     6.59547  -1.02694   4.00037 
 H                     6.96073  -1.72064   2.41965 
 H                     4.08596  -1.49733   3.51226 
 H                     4.79625  -0.27742   2.47552 
 H                     4.55099  -1.93669   1.87446 
 H                     8.22689  -0.94207   1.42158 
 H                     9.87242  -1.51986   1.13321 
 H                     8.71181  -1.44022  -0.20375 
 H                     9.74853   0.9854    1.3705 
 H                     10.86921   1.74978  -0.69512 
 H                     11.54025   0.18639  -0.21206 
 H                     10.37936   0.27776  -1.5415 
 H                     7.39748   1.25316   0.4862 
 H                     8.51518   2.34642  -0.32398 
 H                     7.98436   0.86859  -1.12946 
 H                     3.03715   35.63418   4.8315 
 H                     2.56009   36.64507   0.68019 
 H                     7.47285   1.91901   43.26649 
 H                     6.94933   2.94695   39.1275 
 H                     0.99531  -2.65529   0.70898 
 H                     0.48399  -1.59048  -3.40693 
 H                    -4.61893  -5.75974  -39.95485 
 H                    -3.39991  -7.01341  -40.031 
 H                    -5.74511  -7.26776  -37.20248 
 H                    -5.10416  -8.43176  -41.28459 
 H                    -0.84556  -4.20739   0.56363 
 H                    -1.30037  -3.23017  -3.60722 
 H                     3.72813   38.26745   2.78619 
 H                     4.77519   37.10139   1.99674 
 H                     8.15979   4.5442    41.46254 
 H                     9.0299    3.56231   40.31816 
 H                     1.6642    0.02936  -1.21317 
 H                     2.61648  -1.07108  -2.16551 
 H                     5.67791   0.30667   43.10381 
 H                     5.10713   1.3406    38.96892 
 H                     1.20599   34.07767   4.67714 
 H                     0.70621   35.05933   0.51938 
 H                    -4.46062  -5.79549  -37.39026 
 H                    -2.99539  -5.3103   -38.23982 
 H                     9.30174   2.22353   42.90842 
 H                     10.52855   3.03604   41.98138 
 H                     2.3234   -1.53237   0.8449 
 H                     3.6446   -2.08232  -0.18351 
 H                     4.20195   37.01844   5.00887 
 H                     5.53833   36.21181   4.15283 
 H                    -7.66269  -12.1674  -40.37268 
 H                    -9.33822  -12.39877  -39.87337 
 H                    -8.91415  -11.0284  -40.90049 
 H                    -9.60362  -9.56415  -37.48395 
 H                    -10.46115  -10.89777  -38.26287 
 H                    -10.02087  -9.45764  -39.19634 
 H                    -7.7691   -11.23384  -36.71224 
 H                    -6.96066  -12.25211  -37.90616 
 H                    -8.66169  -12.53826  -37.50146 
 H                    -7.43199  -8.96633  -36.96995 
 H                    -6.7984   -10.16558  -41.04464 
 H                     4.75428  -0.09845   0.4367 
 H                     6.75801   38.32674   4.09647 
 H                     9.8184    3.95085   44.46719 
 H                    -1.93679  -7.52053  -37.91459 
 H                    -1.90299  -9.34261  -0.4018 
 H                    -9.05413  -8.27057   0.70552 
 H                    -4.58244  -3.1286   -2.03726 
 H                    -5.21077  -4.50021  -2.97335 
 H                    -5.3854   -4.46896  -1.21681 
 H                    -1.02079  -6.78355  -2.82335 
 H                    -2.56986  -7.53726  -3.22008 
 H                    -1.9612   -6.17437  -4.17994 
 H                    -2.24125  -6.74267   0.49586 
 H                    -3.8609   -6.03573   0.64935 
 H                    -3.59291  -7.41563  -0.42744 
 Sn                   -2.87126  -5.25175  -1.73202 
 Si                   -0.64701   33.20141   2.44026 
 H                    -2.01824   34.59814   0.87226 
 H                    -3.03352   33.43454   1.72826 
 H                    -2.48041   34.9009   2.54841 
 H                     0.68505   31.29612   1.51463 
 H                    -1.02026   31.14174   1.07168 
 H                     0.02023   32.27675   0.20673 
 H                    -0.13634   31.85175   4.49607 
 H                    -1.26288   33.1628   4.87299 
 H                    -1.83461   31.71554   4.04222 
 Ge                    3.75947  -0.62012   40.92956 
 H                     2.05537   0.94446   39.80356 
 H                     1.2165   -0.37634   40.63493 
 H                     1.86125   0.99155   41.56213 
 H                     4.99073  -2.37375   39.51744 
 H                     3.23779  -2.5439    39.31007 
 H                     4.11034  -1.2603    38.46024 
 H                     4.66877  -2.19363   42.75753 
 H                     3.51408  -1.04697   43.46391 
 H                     2.92924  -2.43296   42.53516 
 H                    -1.02579  -10.17094  -3.53076 
 
 The following ModRedundant input section has been read:
 X    1 F                                                                      
 X    2 F                                                                      
 X    3 F                                                                      
 X    4 F                                                                      
 X    5 F                                                                      
 X    6 F                                                                      
 X    7 F                                                                      
 X    8 F                                                                      
 X    9 F                                                                      
 X   10 F                                                                      
 X   11 F                                                                      
 X   12 F                                                                      
 X   13 F                                                                      
 X   14 F                                                                      
 X   15 F                                                                      
 X   16 F                                                                      
 X   17 F                                                                      
 X   18 F                                                                      
 X   19 F                                                                      
 X   20 F                                                                      
 X   21 F                                                                      
 X   22 F                                                                      
 X   23 F                                                                      
 X   24 F                                                                      
 X   25 F                                                                      
 X   26 F                                                                      
 X   27 F                                                                      
 X   28 F                                                                      
 X   29 F                                                                      
 X   30 F                                                                      
 X   31 F                                                                      
 X   32 F                                                                      
 X   33 F                                                                      
 X   34 F                                                                      
 X   35 F                                                                      
 X   36 F                                                                      
 X   37 F                                                                      
 X   38 F                                                                      
 X   39 F                                                                      
 X   40 F                                                                      
 X   41 F                                                                      
 X   42 F                                                                      
 X   43 F                                                                      
 X   44 F                                                                      
 X   45 F                                                                      
 X   46 F                                                                      
 X   47 F                                                                      
 X   48 F                                                                      
 X   49 F                                                                      
 X   50 F                                                                      
 X   51 F                                                                      
 X   52 F                                                                      
 X   53 F                                                                      
 X   54 F                                                                      
 X   55 F                                                                      
 X   56 F                                                                      
 X   57 F                                                                      
 X   58 F                                                                      
 X   59 F                                                                      
 X   60 F                                                                      
 X   61 F                                                                      
 X   62 F                                                                      
 X   63 F                                                                      
 X   64 F                                                                      
 X   65 F                                                                      
 X   66 F                                                                      
 X   67 F                                                                      
 X   68 F                                                                      
 X   69 F                                                                      
 X   70 F                                                                      
 X   71 F                                                                      
 X   72 F                                                                      
 X   73 F                                                                      
 X   74 F                                                                      
 X   75 F                                                                      
 X   76 F                                                                      
 X   77 F                                                                      
 X   78 F                                                                      
 X   79 F                                                                      
 X   80 F                                                                      
 X   81 F                                                                      
 X   82 F                                                                      
 X   83 F                                                                      
 X   84 F                                                                      
 X   85 F                                                                      
 X   86 F                                                                      
 X   87 F                                                                      
 X   88 F                                                                      
 X   89 F                                                                      
 X   90 F                                                                      
 X   91 F                                                                      
 X   92 F                                                                      
 X   93 F                                                                      
 X   94 F                                                                      
 X   95 F                                                                      
 X   96 F                                                                      
 X   97 F                                                                      
 X   98 F                                                                      
 X   99 F                                                                      
 X  100 F                                                                      
 X  101 F                                                                      
 X  102 F                                                                      
 X  103 F                                                                      
 X  104 F                                                                      
 X  105 F                                                                      
 X  106 F                                                                      
 X  107 F                                                                      
 X  108 F                                                                      
 X  109 F                                                                      
 X  110 F                                                                      
 X  111 F                                                                      
 X  112 F                                                                      
 X  113 F                                                                      
 X  114 F                                                                      
 X  115 F                                                                      
 X  116 F                                                                      
 X  117 F                                                                      
 X  118 F                                                                      
 X  119 F                                                                      
 X  120 F                                                                      
 X  121 F                                                                      
 X  122 F                                                                      
 X  123 F                                                                      
 X  124 F                                                                      
 X  125 F                                                                      
 X  126 F                                                                      
 X  127 F                                                                      
 X  128 F                                                                      
 X  129 F                                                                      
 X  130 F                                                                      
 X  131 F                                                                      
 X  132 F                                                                      
 X  133 F                                                                      
 X  134 F                                                                      
 X  135 F                                                                      
 X  136 F                                                                      
 X  137 F                                                                      
 X  138 F                                                                      
 X  139 F                                                                      
 X  140 F                                                                      
 X  144 F                                                                      
 X  145 F                                                                      
 X  146 F                                                                      
 X  147 F                                                                      
 X  148 F                                                                      
 X  149 F                                                                      
 X  150 F                                                                      
 X  157 F                                                                      
 X  158 F                                                                      
 X  159 F                                                                      
 X  160 F                                                                      
 X  161 F                                                                      
 X  162 F                                                                      
 X  163 F                                                                      
 X  164 F                                                                      
 X  165 F                                                                      
 X  187 F                                                                      

 GradGradGradGradGradGradGradGradGradGradGradGradGradGradGradGradGradGrad
 Berny optimization.
 Initialization pass.
                           ----------------------------
                           !    Initial Parameters    !
                           ! (Angstroms and Degrees)  !
 --------------------------                            --------------------------
 ! Name  Definition              Value          Derivative Info.                !
 --------------------------------------------------------------------------------
 ! X1    R(1,-1)                 5.2953         frozen, calculate D2E/DX2 analyt!
 ! Y1    R(1,-2)                -0.9438         frozen, calculate D2E/DX2 analyt!
 ! Z1    R(1,-3)                -5.6466         frozen, calculate D2E/DX2 analyt!
 ! X2    R(2,-1)                 5.2833         frozen, calculate D2E/DX2 analyt!
 ! Y2    R(2,-2)                 0.1632         frozen, calculate D2E/DX2 analyt!
 ! Z2    R(2,-3)                -4.5866         frozen, calculate D2E/DX2 analyt!
 ! X3    R(3,-1)                 5.1513         frozen, calculate D2E/DX2 analyt!
 ! Y3    R(3,-2)                -0.4748         frozen, calculate D2E/DX2 analyt!
 ! Z3    R(3,-3)                -3.1886         frozen, calculate D2E/DX2 analyt!
 ! X4    R(4,-1)                 6.2863         frozen, calculate D2E/DX2 analyt!
 ! Y4    R(4,-2)                -1.4538         frozen, calculate D2E/DX2 analyt!
 ! Z4    R(4,-3)                -2.9026         frozen, calculate D2E/DX2 analyt!
 ! X5    R(5,-1)                 5.1513         frozen, calculate D2E/DX2 analyt!
 ! Y5    R(5,-2)                 0.5742         frozen, calculate D2E/DX2 analyt!
 ! Z5    R(5,-3)                -2.0936         frozen, calculate D2E/DX2 analyt!
 ! X6    R(6,-1)                 1.6643         frozen, calculate D2E/DX2 analyt!
 ! Y6    R(6,-2)                -2.0498         frozen, calculate D2E/DX2 analyt!
 ! Z6    R(6,-3)                -6.1706         frozen, calculate D2E/DX2 analyt!
 ! X7    R(7,-1)                 0.5613         frozen, calculate D2E/DX2 analyt!
 ! Y7    R(7,-2)                -1.2028         frozen, calculate D2E/DX2 analyt!
 ! Z7    R(7,-3)                -6.8186         frozen, calculate D2E/DX2 analyt!
 ! X8    R(8,-1)                -0.7047         frozen, calculate D2E/DX2 analyt!
 ! Y8    R(8,-2)                -2.0068         frozen, calculate D2E/DX2 analyt!
 ! Z8    R(8,-3)                -7.1226         frozen, calculate D2E/DX2 analyt!
 ! X9    R(9,-1)                 0.1933         frozen, calculate D2E/DX2 analyt!
 ! Y9    R(9,-2)                -0.0648         frozen, calculate D2E/DX2 analyt!
 ! Z9    R(9,-3)                -5.8796         frozen, calculate D2E/DX2 analyt!
 ! X10   R(10,-1)                3.2543         frozen, calculate D2E/DX2 analyt!
 ! Y10   R(10,-2)               -6.2148         frozen, calculate D2E/DX2 analyt!
 ! Z10   R(10,-3)               -3.4206         frozen, calculate D2E/DX2 analyt!
 ! X11   R(11,-1)                2.6873         frozen, calculate D2E/DX2 analyt!
 ! Y11   R(11,-2)               -5.0278         frozen, calculate D2E/DX2 analyt!
 ! Z11   R(11,-3)               -2.6176         frozen, calculate D2E/DX2 analyt!
 ! X12   R(12,-1)                1.7943         frozen, calculate D2E/DX2 analyt!
 ! Y12   R(12,-2)               -5.4898         frozen, calculate D2E/DX2 analyt!
 ! Z12   R(12,-3)               -1.4666         frozen, calculate D2E/DX2 analyt!
 ! X13   R(13,-1)                3.8263         frozen, calculate D2E/DX2 analyt!
 ! Y13   R(13,-2)               -4.1878         frozen, calculate D2E/DX2 analyt!
 ! Z13   R(13,-3)               -2.0336         frozen, calculate D2E/DX2 analyt!
 ! X14   R(14,-1)                0.3573         frozen, calculate D2E/DX2 analyt!
 ! Y14   R(14,-2)               -7.7058         frozen, calculate D2E/DX2 analyt!
 ! Z14   R(14,-3)               -5.4176         frozen, calculate D2E/DX2 analyt!
 ! X15   R(15,-1)               -0.4749         frozen, calculate D2E/DX2 analyt!
 ! Y15   R(15,-2)               -6.9022         frozen, calculate D2E/DX2 analyt!
 ! Z15   R(15,-3)               -6.434          frozen, calculate D2E/DX2 analyt!
 ! X16   R(16,-1)                0.2363         frozen, calculate D2E/DX2 analyt!
 ! Y16   R(16,-2)              -11.5628         frozen, calculate D2E/DX2 analyt!
 ! Z16   R(16,-3)               -2.4786         frozen, calculate D2E/DX2 analyt!
 ! X17   R(17,-1)               -0.7717         frozen, calculate D2E/DX2 analyt!
 ! Y17   R(17,-2)              -10.4188         frozen, calculate D2E/DX2 analyt!
 ! Z17   R(17,-3)               -2.4966         frozen, calculate D2E/DX2 analyt!
 ! X18   R(18,-1)               -2.0847         frozen, calculate D2E/DX2 analyt!
 ! Y18   R(18,-2)              -10.7988         frozen, calculate D2E/DX2 analyt!
 ! Z18   R(18,-3)               -1.8266         frozen, calculate D2E/DX2 analyt!
 ! X19   R(19,-1)               -2.3877         frozen, calculate D2E/DX2 analyt!
 ! Y19   R(19,-2)              -10.1798         frozen, calculate D2E/DX2 analyt!
 ! Z19   R(19,-3)               -0.6896         frozen, calculate D2E/DX2 analyt!
 ! X20   R(20,-1)               -2.8307         frozen, calculate D2E/DX2 analyt!
 ! Y20   R(20,-2)              -11.6338         frozen, calculate D2E/DX2 analyt!
 ! Z20   R(20,-3)               -2.3266         frozen, calculate D2E/DX2 analyt!
 ! X21   R(21,-1)               -4.9117         frozen, calculate D2E/DX2 analyt!
 ! Y21   R(21,-2)               -4.3158         frozen, calculate D2E/DX2 analyt!
 ! Z21   R(21,-3)               -9.6886         frozen, calculate D2E/DX2 analyt!
 ! X22   R(22,-1)               -4.4077         frozen, calculate D2E/DX2 analyt!
 ! Y22   R(22,-2)               -5.0098         frozen, calculate D2E/DX2 analyt!
 ! Z22   R(22,-3)               -8.4226         frozen, calculate D2E/DX2 analyt!
 ! X23   R(23,-1)               -4.4537         frozen, calculate D2E/DX2 analyt!
 ! Y23   R(23,-2)               -4.1138         frozen, calculate D2E/DX2 analyt!
 ! Z23   R(23,-3)               -7.2136         frozen, calculate D2E/DX2 analyt!
 ! X24   R(24,-1)               -5.4547         frozen, calculate D2E/DX2 analyt!
 ! Y24   R(24,-2)               -3.1368         frozen, calculate D2E/DX2 analyt!
 ! Z24   R(24,-3)               -7.1376         frozen, calculate D2E/DX2 analyt!
 ! X25   R(25,-1)               -3.4817         frozen, calculate D2E/DX2 analyt!
 ! Y25   R(25,-2)               -4.2058         frozen, calculate D2E/DX2 analyt!
 ! Z25   R(25,-3)               -6.2016         frozen, calculate D2E/DX2 analyt!
 ! X26   R(26,-1)               -5.4407         frozen, calculate D2E/DX2 analyt!
 ! Y26   R(26,-2)               -2.2148         frozen, calculate D2E/DX2 analyt!
 ! Z26   R(26,-3)               -6.0886         frozen, calculate D2E/DX2 analyt!
 ! X27   R(27,-1)               -3.5267         frozen, calculate D2E/DX2 analyt!
 ! Y27   R(27,-2)               -3.3268         frozen, calculate D2E/DX2 analyt!
 ! Z27   R(27,-3)               -5.1026         frozen, calculate D2E/DX2 analyt!
 ! X28   R(28,-1)               -4.5247         frozen, calculate D2E/DX2 analyt!
 ! Y28   R(28,-2)               -2.3368         frozen, calculate D2E/DX2 analyt!
 ! Z28   R(28,-3)               -5.0406         frozen, calculate D2E/DX2 analyt!
 ! X29   R(29,-1)               -4.6377         frozen, calculate D2E/DX2 analyt!
 ! Y29   R(29,-2)               -1.4978         frozen, calculate D2E/DX2 analyt!
 ! Z29   R(29,-3)               -3.9716         frozen, calculate D2E/DX2 analyt!
 ! X30   R(30,-1)                5.6613         frozen, calculate D2E/DX2 analyt!
 ! Y30   R(30,-2)                8.1152         frozen, calculate D2E/DX2 analyt!
 ! Z30   R(30,-3)               -2.4106         frozen, calculate D2E/DX2 analyt!
 ! X31   R(31,-1)                5.6703         frozen, calculate D2E/DX2 analyt!
 ! Y31   R(31,-2)                7.2232         frozen, calculate D2E/DX2 analyt!
 ! Z31   R(31,-3)               -1.1746         frozen, calculate D2E/DX2 analyt!
 ! X32   R(32,-1)                5.2533         frozen, calculate D2E/DX2 analyt!
 ! Y32   R(32,-2)                5.8342         frozen, calculate D2E/DX2 analyt!
 ! Z32   R(32,-3)               -1.5176         frozen, calculate D2E/DX2 analyt!
 ! X33   R(33,-1)                6.2143         frozen, calculate D2E/DX2 analyt!
 ! Y33   R(33,-2)                4.8892         frozen, calculate D2E/DX2 analyt!
 ! Z33   R(33,-3)               -1.8886         frozen, calculate D2E/DX2 analyt!
 ! X34   R(34,-1)                3.8923         frozen, calculate D2E/DX2 analyt!
 ! Y34   R(34,-2)                5.5222         frozen, calculate D2E/DX2 analyt!
 ! Z34   R(34,-3)               -1.5786         frozen, calculate D2E/DX2 analyt!
 ! X35   R(35,-1)                5.8143         frozen, calculate D2E/DX2 analyt!
 ! Y35   R(35,-2)                3.7042         frozen, calculate D2E/DX2 analyt!
 ! Z35   R(35,-3)               -2.5236         frozen, calculate D2E/DX2 analyt!
 ! X36   R(36,-1)                3.5053         frozen, calculate D2E/DX2 analyt!
 ! Y36   R(36,-2)                4.3342         frozen, calculate D2E/DX2 analyt!
 ! Z36   R(36,-3)               -2.1986         frozen, calculate D2E/DX2 analyt!
 ! X37   R(37,-1)                4.4533         frozen, calculate D2E/DX2 analyt!
 ! Y37   R(37,-2)                3.4532         frozen, calculate D2E/DX2 analyt!
 ! Z37   R(37,-3)               -2.7256         frozen, calculate D2E/DX2 analyt!
 ! X38   R(38,-1)               -0.4177         frozen, calculate D2E/DX2 analyt!
 ! Y38   R(38,-2)                5.0832         frozen, calculate D2E/DX2 analyt!
 ! Z38   R(38,-3)               -3.7436         frozen, calculate D2E/DX2 analyt!
 ! X39   R(39,-1)               -0.5947         frozen, calculate D2E/DX2 analyt!
 ! Y39   R(39,-2)                4.8942         frozen, calculate D2E/DX2 analyt!
 ! Z39   R(39,-3)               -2.2386         frozen, calculate D2E/DX2 analyt!
 ! X40   R(40,-1)                0.6433         frozen, calculate D2E/DX2 analyt!
 ! Y40   R(40,-2)                4.2772         frozen, calculate D2E/DX2 analyt!
 ! Z40   R(40,-3)               -1.5806         frozen, calculate D2E/DX2 analyt!
 ! X41   R(41,-1)                0.9133         frozen, calculate D2E/DX2 analyt!
 ! Y41   R(41,-2)                2.8211         frozen, calculate D2E/DX2 analyt!
 ! Z41   R(41,-3)               -1.9806         frozen, calculate D2E/DX2 analyt!
 ! X42   R(42,-1)                0.1103         frozen, calculate D2E/DX2 analyt!
 ! Y42   R(42,-2)                2.2942         frozen, calculate D2E/DX2 analyt!
 ! Z42   R(42,-3)               -2.7866         frozen, calculate D2E/DX2 analyt!
 ! X43   R(43,-1)                1.8413         frozen, calculate D2E/DX2 analyt!
 ! Y43   R(43,-2)                2.2192         frozen, calculate D2E/DX2 analyt!
 ! Z43   R(43,-3)               -1.4016         frozen, calculate D2E/DX2 analyt!
 ! X44   R(44,-1)               -8.9547         frozen, calculate D2E/DX2 analyt!
 ! Y44   R(44,-2)               -3.6688         frozen, calculate D2E/DX2 analyt!
 ! Z44   R(44,-3)               -4.5296         frozen, calculate D2E/DX2 analyt!
 ! X45   R(45,-1)               -8.0727         frozen, calculate D2E/DX2 analyt!
 ! Y45   R(45,-2)               -2.3968         frozen, calculate D2E/DX2 analyt!
 ! Z45   R(45,-3)               -4.5856         frozen, calculate D2E/DX2 analyt!
 ! X46   R(46,-1)               -8.2827         frozen, calculate D2E/DX2 analyt!
 ! Y46   R(46,-2)               -1.6168         frozen, calculate D2E/DX2 analyt!
 ! Z46   R(46,-3)               -5.8896         frozen, calculate D2E/DX2 analyt!
 ! X47   R(47,-1)               -8.3537         frozen, calculate D2E/DX2 analyt!
 ! Y47   R(47,-2)               -1.5218         frozen, calculate D2E/DX2 analyt!
 ! Z47   R(47,-3)               -3.4986         frozen, calculate D2E/DX2 analyt!
 ! X48   R(48,-1)               -9.6467         frozen, calculate D2E/DX2 analyt!
 ! Y48   R(48,-2)               -4.3978         frozen, calculate D2E/DX2 analyt!
 ! Z48   R(48,-3)               -0.8166         frozen, calculate D2E/DX2 analyt!
 ! X49   R(49,-1)               -8.2867         frozen, calculate D2E/DX2 analyt!
 ! Y49   R(49,-2)               -8.0188         frozen, calculate D2E/DX2 analyt!
 ! Z49   R(49,-3)               -4.2056         frozen, calculate D2E/DX2 analyt!
 ! X50   R(50,-1)               -6.8387         frozen, calculate D2E/DX2 analyt!
 ! Y50   R(50,-2)               -8.1038         frozen, calculate D2E/DX2 analyt!
 ! Z50   R(50,-3)               -4.0826         frozen, calculate D2E/DX2 analyt!
 ! X51   R(51,-1)               -6.4557         frozen, calculate D2E/DX2 analyt!
 ! Y51   R(51,-2)               -7.8718         frozen, calculate D2E/DX2 analyt!
 ! Z51   R(51,-3)               -2.6136         frozen, calculate D2E/DX2 analyt!
 ! X52   R(52,-1)               -5.5527         frozen, calculate D2E/DX2 analyt!
 ! Y52   R(52,-2)               -7.0948         frozen, calculate D2E/DX2 analyt!
 ! Z52   R(52,-3)               -2.3076         frozen, calculate D2E/DX2 analyt!
 ! X53   R(53,-1)               -6.1967         frozen, calculate D2E/DX2 analyt!
 ! Y53   R(53,-2)               -7.0878         frozen, calculate D2E/DX2 analyt!
 ! Z53   R(53,-3)               -5.0636         frozen, calculate D2E/DX2 analyt!
 ! X54   R(54,-1)               -6.7027         frozen, calculate D2E/DX2 analyt!
 ! Y54   R(54,-2)               -7.3448         frozen, calculate D2E/DX2 analyt!
 ! Z54   R(54,-3)               -6.4966         frozen, calculate D2E/DX2 analyt!
 ! X55   R(55,-1)               -4.6627         frozen, calculate D2E/DX2 analyt!
 ! Y55   R(55,-2)               -7.1698         frozen, calculate D2E/DX2 analyt!
 ! Z55   R(55,-3)               -5.0596         frozen, calculate D2E/DX2 analyt!
 ! X56   R(56,-1)               -6.3637         frozen, calculate D2E/DX2 analyt!
 ! Y56   R(56,-2)               -8.7188         frozen, calculate D2E/DX2 analyt!
 ! Z56   R(56,-3)               -7.0886         frozen, calculate D2E/DX2 analyt!
 ! X57   R(57,-1)               -7.1307         frozen, calculate D2E/DX2 analyt!
 ! Y57   R(57,-2)               -8.5588         frozen, calculate D2E/DX2 analyt!
 ! Z57   R(57,-3)               -1.6846         frozen, calculate D2E/DX2 analyt!
 ! X58   R(58,-1)               -6.7407         frozen, calculate D2E/DX2 analyt!
 ! Y58   R(58,-2)               -8.5148         frozen, calculate D2E/DX2 analyt!
 ! Z58   R(58,-3)               -0.2836         frozen, calculate D2E/DX2 analyt!
 ! X59   R(59,-1)               -7.5537         frozen, calculate D2E/DX2 analyt!
 ! Y59   R(59,-2)               -9.5169         frozen, calculate D2E/DX2 analyt!
 ! Z59   R(59,-3)                0.5334         frozen, calculate D2E/DX2 analyt!
 ! X60   R(60,-1)               -7.0546         frozen, calculate D2E/DX2 analyt!
 ! Y60   R(60,-2)              -10.6305         frozen, calculate D2E/DX2 analyt!
 ! Z60   R(60,-3)                0.8403         frozen, calculate D2E/DX2 analyt!
 ! X61   R(61,-1)               -6.9227         frozen, calculate D2E/DX2 analyt!
 ! Y61   R(61,-2)               -7.0838         frozen, calculate D2E/DX2 analyt!
 ! Z61   R(61,-3)                0.2414         frozen, calculate D2E/DX2 analyt!
 ! X62   R(62,-1)               -6.5217         frozen, calculate D2E/DX2 analyt!
 ! Y62   R(62,-2)               -6.9108         frozen, calculate D2E/DX2 analyt!
 ! Z62   R(62,-3)                1.6834         frozen, calculate D2E/DX2 analyt!
 ! X63   R(63,-1)               -5.3207         frozen, calculate D2E/DX2 analyt!
 ! Y63   R(63,-2)               -7.4728         frozen, calculate D2E/DX2 analyt!
 ! Z63   R(63,-3)                2.1524         frozen, calculate D2E/DX2 analyt!
 ! X64   R(64,-1)               -7.3677         frozen, calculate D2E/DX2 analyt!
 ! Y64   R(64,-2)               -6.2148         frozen, calculate D2E/DX2 analyt!
 ! Z64   R(64,-3)                2.5634         frozen, calculate D2E/DX2 analyt!
 ! X65   R(65,-1)               -4.9777         frozen, calculate D2E/DX2 analyt!
 ! Y65   R(65,-2)               -7.3608         frozen, calculate D2E/DX2 analyt!
 ! Z65   R(65,-3)                3.5094         frozen, calculate D2E/DX2 analyt!
 ! X66   R(66,-1)               -7.0167         frozen, calculate D2E/DX2 analyt!
 ! Y66   R(66,-2)               -6.0918         frozen, calculate D2E/DX2 analyt!
 ! Z66   R(66,-3)                3.9184         frozen, calculate D2E/DX2 analyt!
 ! X67   R(67,-1)               -5.8247         frozen, calculate D2E/DX2 analyt!
 ! Y67   R(67,-2)               -6.6678         frozen, calculate D2E/DX2 analyt!
 ! Z67   R(67,-3)                4.3924         frozen, calculate D2E/DX2 analyt!
 ! X68   R(68,-1)                3.9003         frozen, calculate D2E/DX2 analyt!
 ! Y68   R(68,-2)              -10.2988         frozen, calculate D2E/DX2 analyt!
 ! Z68   R(68,-3)                4.0804         frozen, calculate D2E/DX2 analyt!
 ! X69   R(69,-1)                3.1123         frozen, calculate D2E/DX2 analyt!
 ! Y69   R(69,-2)              -11.2058         frozen, calculate D2E/DX2 analyt!
 ! Z69   R(69,-3)                3.1324         frozen, calculate D2E/DX2 analyt!
 ! X70   R(70,-1)                2.1573         frozen, calculate D2E/DX2 analyt!
 ! Y70   R(70,-2)              -10.4558         frozen, calculate D2E/DX2 analyt!
 ! Z70   R(70,-3)                2.2324         frozen, calculate D2E/DX2 analyt!
 ! X71   R(71,-1)                2.6373         frozen, calculate D2E/DX2 analyt!
 ! Y71   R(71,-2)               -9.7798         frozen, calculate D2E/DX2 analyt!
 ! Z71   R(71,-3)                1.0964         frozen, calculate D2E/DX2 analyt!
 ! X72   R(72,-1)                0.7893         frozen, calculate D2E/DX2 analyt!
 ! Y72   R(72,-2)              -10.4068         frozen, calculate D2E/DX2 analyt!
 ! Z72   R(72,-3)                2.5534         frozen, calculate D2E/DX2 analyt!
 ! X73   R(73,-1)                1.7583         frozen, calculate D2E/DX2 analyt!
 ! Y73   R(73,-2)               -9.0148         frozen, calculate D2E/DX2 analyt!
 ! Z73   R(73,-3)                0.3094         frozen, calculate D2E/DX2 analyt!
 ! X74   R(74,-1)               -0.0877         frozen, calculate D2E/DX2 analyt!
 ! Y74   R(74,-2)               -9.6348         frozen, calculate D2E/DX2 analyt!
 ! Z74   R(74,-3)                1.7724         frozen, calculate D2E/DX2 analyt!
 ! X75   R(75,-1)                0.4003         frozen, calculate D2E/DX2 analyt!
 ! Y75   R(75,-2)               -8.9189         frozen, calculate D2E/DX2 analyt!
 ! Z75   R(75,-3)                0.6644         frozen, calculate D2E/DX2 analyt!
 ! X76   R(76,-1)               -0.4467         frozen, calculate D2E/DX2 analyt!
 ! Y76   R(76,-2)               -8.1288         frozen, calculate D2E/DX2 analyt!
 ! Z76   R(76,-3)               -0.0576         frozen, calculate D2E/DX2 analyt!
 ! X77   R(77,-1)                4.8963         frozen, calculate D2E/DX2 analyt!
 ! Y77   R(77,-2)               -5.6128         frozen, calculate D2E/DX2 analyt!
 ! Z77   R(77,-3)                5.8094         frozen, calculate D2E/DX2 analyt!
 ! X78   R(78,-1)                5.6373         frozen, calculate D2E/DX2 analyt!
 ! Y78   R(78,-2)               -6.2538         frozen, calculate D2E/DX2 analyt!
 ! Z78   R(78,-3)                4.6294         frozen, calculate D2E/DX2 analyt!
 ! X79   R(79,-1)                6.9093         frozen, calculate D2E/DX2 analyt!
 ! Y79   R(79,-2)               -6.9978         frozen, calculate D2E/DX2 analyt!
 ! Z79   R(79,-3)                5.0484         frozen, calculate D2E/DX2 analyt!
 ! X80   R(80,-1)                7.6443         frozen, calculate D2E/DX2 analyt!
 ! Y80   R(80,-2)               -7.5598         frozen, calculate D2E/DX2 analyt!
 ! Z80   R(80,-3)                3.8344         frozen, calculate D2E/DX2 analyt!
 ! X81   R(81,-1)                7.8233         frozen, calculate D2E/DX2 analyt!
 ! Y81   R(81,-2)               -6.0658         frozen, calculate D2E/DX2 analyt!
 ! Z81   R(81,-3)                5.8354         frozen, calculate D2E/DX2 analyt!
 ! X82   R(82,-1)                1.4233         frozen, calculate D2E/DX2 analyt!
 ! Y82   R(82,-2)               -4.8308         frozen, calculate D2E/DX2 analyt!
 ! Z82   R(82,-3)                4.4444         frozen, calculate D2E/DX2 analyt!
 ! X83   R(83,-1)                0.8863         frozen, calculate D2E/DX2 analyt!
 ! Y83   R(83,-2)               -5.8048         frozen, calculate D2E/DX2 analyt!
 ! Z83   R(83,-3)                3.4014         frozen, calculate D2E/DX2 analyt!
 ! X84   R(84,-1)                2.0673         frozen, calculate D2E/DX2 analyt!
 ! Y84   R(84,-2)               -5.8808         frozen, calculate D2E/DX2 analyt!
 ! Z84   R(84,-3)                2.0364         frozen, calculate D2E/DX2 analyt!
 ! X85   R(85,-1)                0.0283         frozen, calculate D2E/DX2 analyt!
 ! Y85   R(85,-2)                0.1332         frozen, calculate D2E/DX2 analyt!
 ! Z85   R(85,-3)                5.3254         frozen, calculate D2E/DX2 analyt!
 ! X86   R(86,-1)                0.9213         frozen, calculate D2E/DX2 analyt!
 ! Y86   R(86,-2)               -0.1808         frozen, calculate D2E/DX2 analyt!
 ! Z86   R(86,-3)                4.1214         frozen, calculate D2E/DX2 analyt!
 ! X87   R(87,-1)                0.4973         frozen, calculate D2E/DX2 analyt!
 ! Y87   R(87,-2)                0.5042         frozen, calculate D2E/DX2 analyt!
 ! Z87   R(87,-3)                2.8434         frozen, calculate D2E/DX2 analyt!
 ! X88   R(88,-1)                0.5753         frozen, calculate D2E/DX2 analyt!
 ! Y88   R(88,-2)                1.9012         frozen, calculate D2E/DX2 analyt!
 ! Z88   R(88,-3)                2.7094         frozen, calculate D2E/DX2 analyt!
 ! X89   R(89,-1)               -0.0437         frozen, calculate D2E/DX2 analyt!
 ! Y89   R(89,-2)               -0.2728         frozen, calculate D2E/DX2 analyt!
 ! Z89   R(89,-3)                1.8054         frozen, calculate D2E/DX2 analyt!
 ! X90   R(90,-1)               -0.0007         frozen, calculate D2E/DX2 analyt!
 ! Y90   R(90,-2)                2.5262         frozen, calculate D2E/DX2 analyt!
 ! Z90   R(90,-3)                1.5874         frozen, calculate D2E/DX2 analyt!
 ! X91   R(91,-1)               -0.6027         frozen, calculate D2E/DX2 analyt!
 ! Y91   R(91,-2)                0.3502         frozen, calculate D2E/DX2 analyt!
 ! Z91   R(91,-3)                0.6794         frozen, calculate D2E/DX2 analyt!
 ! X92   R(92,-1)               -0.6387         frozen, calculate D2E/DX2 analyt!
 ! Y92   R(92,-2)                1.7512         frozen, calculate D2E/DX2 analyt!
 ! Z92   R(92,-3)                0.6014         frozen, calculate D2E/DX2 analyt!
 ! X93   R(93,-1)               -1.2977         frozen, calculate D2E/DX2 analyt!
 ! Y93   R(93,-2)                2.3472         frozen, calculate D2E/DX2 analyt!
 ! Z93   R(93,-3)               -0.4346         frozen, calculate D2E/DX2 analyt!
 ! X94   R(94,-1)               -3.3637         frozen, calculate D2E/DX2 analyt!
 ! Y94   R(94,-2)               -1.3398         frozen, calculate D2E/DX2 analyt!
 ! Z94   R(94,-3)                4.3334         frozen, calculate D2E/DX2 analyt!
 ! X95   R(95,-1)               -3.5607         frozen, calculate D2E/DX2 analyt!
 ! Y95   R(95,-2)               -2.8498         frozen, calculate D2E/DX2 analyt!
 ! Z95   R(95,-3)                4.1544         frozen, calculate D2E/DX2 analyt!
 ! X96   R(96,-1)               -2.8247         frozen, calculate D2E/DX2 analyt!
 ! Y96   R(96,-2)               -3.4068         frozen, calculate D2E/DX2 analyt!
 ! Z96   R(96,-3)                2.9304         frozen, calculate D2E/DX2 analyt!
 ! X97   R(97,-1)               -2.8067         frozen, calculate D2E/DX2 analyt!
 ! Y97   R(97,-2)               -4.9308         frozen, calculate D2E/DX2 analyt!
 ! Z97   R(97,-3)                2.9544         frozen, calculate D2E/DX2 analyt!
 ! X98   R(98,-1)               -3.4997         frozen, calculate D2E/DX2 analyt!
 ! Y98   R(98,-2)               -2.9138         frozen, calculate D2E/DX2 analyt!
 ! Z98   R(98,-3)                1.6514         frozen, calculate D2E/DX2 analyt!
 ! X99   R(99,-1)                3.9453         frozen, calculate D2E/DX2 analyt!
 ! Y99   R(99,-2)                2.2542         frozen, calculate D2E/DX2 analyt!
 ! Z99   R(99,-3)                6.8854         frozen, calculate D2E/DX2 analyt!
 ! X100  R(100,-1)               2.5163         frozen, calculate D2E/DX2 analyt!
 ! Y100  R(100,-2)               1.9622         frozen, calculate D2E/DX2 analyt!
 ! Z100  R(100,-3)               7.3484         frozen, calculate D2E/DX2 analyt!
 ! X101  R(101,-1)               2.4253         frozen, calculate D2E/DX2 analyt!
 ! Y101  R(101,-2)               2.0872         frozen, calculate D2E/DX2 analyt!
 ! Z101  R(101,-3)               8.8754         frozen, calculate D2E/DX2 analyt!
 ! X102  R(102,-1)               1.5943         frozen, calculate D2E/DX2 analyt!
 ! Y102  R(102,-2)               2.8762         frozen, calculate D2E/DX2 analyt!
 ! Z102  R(102,-3)               6.7534         frozen, calculate D2E/DX2 analyt!
 ! X103  R(103,-1)               4.1533         frozen, calculate D2E/DX2 analyt!
 ! Y103  R(103,-2)               3.3092         frozen, calculate D2E/DX2 analyt!
 ! Z103  R(103,-3)               3.2204         frozen, calculate D2E/DX2 analyt!
 ! X104  R(104,-1)               3.7443         frozen, calculate D2E/DX2 analyt!
 ! Y104  R(104,-2)               4.7162         frozen, calculate D2E/DX2 analyt!
 ! Z104  R(104,-3)               2.7664         frozen, calculate D2E/DX2 analyt!
 ! X105  R(105,-1)               4.3023         frozen, calculate D2E/DX2 analyt!
 ! Y105  R(105,-2)               5.0652         frozen, calculate D2E/DX2 analyt!
 ! Z105  R(105,-3)               1.4054         frozen, calculate D2E/DX2 analyt!
 ! X106  R(106,-1)               2.2203         frozen, calculate D2E/DX2 analyt!
 ! Y106  R(106,-2)               4.8232         frozen, calculate D2E/DX2 analyt!
 ! Z106  R(106,-3)               2.7114         frozen, calculate D2E/DX2 analyt!
 ! X107  R(107,-1)               6.2383         frozen, calculate D2E/DX2 analyt!
 ! Y107  R(107,-2)              -1.7188         frozen, calculate D2E/DX2 analyt!
 ! Z107  R(107,-3)               3.2324         frozen, calculate D2E/DX2 analyt!
 ! X108  R(108,-1)               4.8347         frozen, calculate D2E/DX2 analyt!
 ! Y108  R(108,-2)              -1.3308         frozen, calculate D2E/DX2 analyt!
 ! Z108  R(108,-3)               2.7315         frozen, calculate D2E/DX2 analyt!
 ! X109  R(109,-1)               9.0473         frozen, calculate D2E/DX2 analyt!
 ! Y109  R(109,-2)              -0.9378         frozen, calculate D2E/DX2 analyt!
 ! Z109  R(109,-3)               0.7094         frozen, calculate D2E/DX2 analyt!
 ! X110  R(110,-1)               9.4653         frozen, calculate D2E/DX2 analyt!
 ! Y110  R(110,-2)               0.5242         frozen, calculate D2E/DX2 analyt!
 ! Z110  R(110,-3)               0.4154         frozen, calculate D2E/DX2 analyt!
 ! X111  R(111,-1)              10.6313         frozen, calculate D2E/DX2 analyt!
 ! Y111  R(111,-2)               0.6912         frozen, calculate D2E/DX2 analyt!
 ! Z111  R(111,-3)              -0.5586         frozen, calculate D2E/DX2 analyt!
 ! X112  R(112,-1)               8.2753         frozen, calculate D2E/DX2 analyt!
 ! Y112  R(112,-2)               1.2912         frozen, calculate D2E/DX2 analyt!
 ! Z112  R(112,-3)              -0.1646         frozen, calculate D2E/DX2 analyt!
 ! X113  R(113,-1)               2.5383         frozen, calculate D2E/DX2 analyt!
 ! Y113  R(113,-2)              35.5402         frozen, calculate D2E/DX2 analyt!
 ! Z113  R(113,-3)               3.8794         frozen, calculate D2E/DX2 analyt!
 ! X114  R(114,-1)               2.2593         frozen, calculate D2E/DX2 analyt!
 ! Y114  R(114,-2)              36.0872         frozen, calculate D2E/DX2 analyt!
 ! Z114  R(114,-3)               1.5624         frozen, calculate D2E/DX2 analyt!
 ! X115  R(115,-1)               6.9863         frozen, calculate D2E/DX2 analyt!
 ! Y115  R(115,-2)               1.7952         frozen, calculate D2E/DX2 analyt!
 ! Z115  R(115,-3)              42.3084         frozen, calculate D2E/DX2 analyt!
 ! X116  R(116,-1)               6.6653         frozen, calculate D2E/DX2 analyt!
 ! Y116  R(116,-2)               2.3742         frozen, calculate D2E/DX2 analyt!
 ! Z116  R(116,-3)              40.0054         frozen, calculate D2E/DX2 analyt!
 ! X117  R(117,-1)               0.4693         frozen, calculate D2E/DX2 analyt!
 ! Y117  R(117,-2)              -2.7218         frozen, calculate D2E/DX2 analyt!
 ! Z117  R(117,-3)              -0.2276         frozen, calculate D2E/DX2 analyt!
 ! X118  R(118,-1)               0.1863         frozen, calculate D2E/DX2 analyt!
 ! Y118  R(118,-2)              -2.1688         frozen, calculate D2E/DX2 analyt!
 ! Z118  R(118,-3)              -2.5426         frozen, calculate D2E/DX2 analyt!
 ! X119  R(119,-1)              -5.2947         frozen, calculate D2E/DX2 analyt!
 ! Y119  R(119,-2)              -7.6878         frozen, calculate D2E/DX2 analyt!
 ! Z119  R(119,-3)             -39.2776         frozen, calculate D2E/DX2 analyt!
 ! X120  R(120,-1)              -4.2237         frozen, calculate D2E/DX2 analyt!
 ! Y120  R(120,-2)              -6.6298         frozen, calculate D2E/DX2 analyt!
 ! Z120  R(120,-3)             -39.4186         frozen, calculate D2E/DX2 analyt!
 ! X121  R(121,-1)              -5.9767         frozen, calculate D2E/DX2 analyt!
 ! Y121  R(121,-2)              -7.8678         frozen, calculate D2E/DX2 analyt!
 ! Z121  R(121,-3)             -38.0696         frozen, calculate D2E/DX2 analyt!
 ! X122  R(122,-1)              -5.6207         frozen, calculate D2E/DX2 analyt!
 ! Y122  R(122,-2)              -8.5358         frozen, calculate D2E/DX2 analyt!
 ! Z122  R(122,-3)             -40.3346         frozen, calculate D2E/DX2 analyt!
 ! X123  R(123,-1)              -0.5807         frozen, calculate D2E/DX2 analyt!
 ! Y123  R(123,-2)              -3.6328         frozen, calculate D2E/DX2 analyt!
 ! Z123  R(123,-3)              -0.3186         frozen, calculate D2E/DX2 analyt!
 ! X124  R(124,-1)              -0.8647         frozen, calculate D2E/DX2 analyt!
 ! Y124  R(124,-2)              -3.0808         frozen, calculate D2E/DX2 analyt!
 ! Z124  R(124,-3)              -2.6306         frozen, calculate D2E/DX2 analyt!
 ! X125  R(125,-1)               4.1083         frozen, calculate D2E/DX2 analyt!
 ! Y125  R(125,-2)              37.2412         frozen, calculate D2E/DX2 analyt!
 ! Z125  R(125,-3)               2.8534         frozen, calculate D2E/DX2 analyt!
 ! X126  R(126,-1)               8.5233         frozen, calculate D2E/DX2 analyt!
 ! Y126  R(126,-2)               3.5272         frozen, calculate D2E/DX2 analyt!
 ! Z126  R(126,-3)              41.2854         frozen, calculate D2E/DX2 analyt!
 ! X127  R(127,-1)               2.0303         frozen, calculate D2E/DX2 analyt!
 ! Y127  R(127,-2)              -1.0089         frozen, calculate D2E/DX2 analyt!
 ! Z127  R(127,-3)              -1.2486         frozen, calculate D2E/DX2 analyt!
 ! X128  R(128,-1)               5.9433         frozen, calculate D2E/DX2 analyt!
 ! Y128  R(128,-2)               0.8782         frozen, calculate D2E/DX2 analyt!
 ! Z128  R(128,-3)              42.2204         frozen, calculate D2E/DX2 analyt!
 ! X129  R(129,-1)               5.6203         frozen, calculate D2E/DX2 analyt!
 ! Y129  R(129,-2)               1.4552         frozen, calculate D2E/DX2 analyt!
 ! Z129  R(129,-3)              39.9194         frozen, calculate D2E/DX2 analyt!
 ! X130  R(130,-1)               1.4863         frozen, calculate D2E/DX2 analyt!
 ! Y130  R(130,-2)              34.6352         frozen, calculate D2E/DX2 analyt!
 ! Z130  R(130,-3)               3.7894         frozen, calculate D2E/DX2 analyt!
 ! X131  R(131,-1)               1.2063         frozen, calculate D2E/DX2 analyt!
 ! Y131  R(131,-2)              35.1792         frozen, calculate D2E/DX2 analyt!
 ! Z131  R(131,-3)               1.4764         frozen, calculate D2E/DX2 analyt!
 ! X132  R(132,-1)              -3.6747         frozen, calculate D2E/DX2 analyt!
 ! Y132  R(132,-2)              -6.1528         frozen, calculate D2E/DX2 analyt!
 ! Z132  R(132,-3)             -38.0536         frozen, calculate D2E/DX2 analyt!
 ! X133  R(133,-1)               2.9433         frozen, calculate D2E/DX2 analyt!
 ! Y133  R(133,-2)              36.2812         frozen, calculate D2E/DX2 analyt!
 ! Z133  R(133,-3)               2.7644         frozen, calculate D2E/DX2 analyt!
 ! X134  R(134,-1)               7.3663         frozen, calculate D2E/DX2 analyt!
 ! Y134  R(134,-2)               2.5572         frozen, calculate D2E/DX2 analyt!
 ! Z134  R(134,-3)              41.1994         frozen, calculate D2E/DX2 analyt!
 ! X135  R(135,-1)               0.8703         frozen, calculate D2E/DX2 analyt!
 ! Y135  R(135,-2)              -1.9758         frozen, calculate D2E/DX2 analyt!
 ! Z135  R(135,-3)              -1.3406         frozen, calculate D2E/DX2 analyt!
 ! X136  R(136,-1)               9.5233         frozen, calculate D2E/DX2 analyt!
 ! Y136  R(136,-2)               3.1612         frozen, calculate D2E/DX2 analyt!
 ! Z136  R(136,-3)              42.4064         frozen, calculate D2E/DX2 analyt!
 ! X137  R(137,-1)               2.9304         frozen, calculate D2E/DX2 analyt!
 ! Y137  R(137,-2)              -1.2758         frozen, calculate D2E/DX2 analyt!
 ! Z137  R(137,-3)              -0.0207         frozen, calculate D2E/DX2 analyt!
 ! X138  R(138,-1)               4.8983         frozen, calculate D2E/DX2 analyt!
 ! Y138  R(138,-2)              37.0982         frozen, calculate D2E/DX2 analyt!
 ! Z138  R(138,-3)               4.1754         frozen, calculate D2E/DX2 analyt!
 ! X139  R(139,-1)               5.2373         frozen, calculate D2E/DX2 analyt!
 ! Y139  R(139,-2)               0.6862         frozen, calculate D2E/DX2 analyt!
 ! Z139  R(139,-3)              41.0244         frozen, calculate D2E/DX2 analyt!
 ! X140  R(140,-1)               0.7903         frozen, calculate D2E/DX2 analyt!
 ! Y140  R(140,-2)              34.4291         frozen, calculate D2E/DX2 analyt!
 ! Z140  R(140,-3)               2.5864         frozen, calculate D2E/DX2 analyt!
 ! X144  R(144,-1)              -6.9397         frozen, calculate D2E/DX2 analyt!
 ! Y144  R(144,-2)              -8.8588         frozen, calculate D2E/DX2 analyt!
 ! Z144  R(144,-3)             -37.9296         frozen, calculate D2E/DX2 analyt!
 ! X145  R(145,-1)              -6.5887         frozen, calculate D2E/DX2 analyt!
 ! Y145  R(145,-2)              -9.5308         frozen, calculate D2E/DX2 analyt!
 ! Z145  R(145,-3)             -40.1936         frozen, calculate D2E/DX2 analyt!
 ! X146  R(146,-1)              -7.2717         frozen, calculate D2E/DX2 analyt!
 ! Y146  R(146,-2)              -9.7188         frozen, calculate D2E/DX2 analyt!
 ! Z146  R(146,-3)             -38.9886         frozen, calculate D2E/DX2 analyt!
 ! X147  R(147,-1)               3.7183         frozen, calculate D2E/DX2 analyt!
 ! Y147  R(147,-2)              -1.6798         frozen, calculate D2E/DX2 analyt!
 ! Z147  R(147,-3)              42.5974         frozen, calculate D2E/DX2 analyt!
 ! X148  R(148,-1)               4.0553         frozen, calculate D2E/DX2 analyt!
 ! Y148  R(148,-2)              -1.8238         frozen, calculate D2E/DX2 analyt!
 ! Z148  R(148,-3)              39.3944         frozen, calculate D2E/DX2 analyt!
 ! X149  R(149,-1)               2.0433         frozen, calculate D2E/DX2 analyt!
 ! Y149  R(149,-2)               0.3342         frozen, calculate D2E/DX2 analyt!
 ! Z149  R(149,-3)              40.7094         frozen, calculate D2E/DX2 analyt!
 ! X150  R(150,-1)              -1.2727         frozen, calculate D2E/DX2 analyt!
 ! Y150  R(150,-2)              -3.8349         frozen, calculate D2E/DX2 analyt!
 ! Z150  R(150,-3)              -1.5216         frozen, calculate D2E/DX2 analyt!
 ! X157  R(157,-1)               3.6553         frozen, calculate D2E/DX2 analyt!
 ! Y157  R(157,-2)              -0.0268         frozen, calculate D2E/DX2 analyt!
 ! Z157  R(157,-3)               0.4224         frozen, calculate D2E/DX2 analyt!
 ! X158  R(158,-1)               5.7103         frozen, calculate D2E/DX2 analyt!
 ! Y158  R(158,-2)              38.3352         frozen, calculate D2E/DX2 analyt!
 ! Z158  R(158,-3)               4.4784         frozen, calculate D2E/DX2 analyt!
 ! X159  R(159,-1)               9.6713         frozen, calculate D2E/DX2 analyt!
 ! Y159  R(159,-2)               4.2782         frozen, calculate D2E/DX2 analyt!
 ! Z159  R(159,-3)              43.4124         frozen, calculate D2E/DX2 analyt!
 ! X160  R(160,-1)              -2.8637         frozen, calculate D2E/DX2 analyt!
 ! Y160  R(160,-2)              -7.2268         frozen, calculate D2E/DX2 analyt!
 ! Z160  R(160,-3)             -37.3696         frozen, calculate D2E/DX2 analyt!
 ! X161  R(161,-1)               3.1203         frozen, calculate D2E/DX2 analyt!
 ! Y161  R(161,-2)               0.9822         frozen, calculate D2E/DX2 analyt!
 ! Z161  R(161,-3)               0.8034         frozen, calculate D2E/DX2 analyt!
 ! X162  R(162,-1)              -3.1667         frozen, calculate D2E/DX2 analyt!
 ! Y162  R(162,-2)              -7.7688         frozen, calculate D2E/DX2 analyt!
 ! Z162  R(162,-3)             -36.3376         frozen, calculate D2E/DX2 analyt!
 ! X163  R(163,-1)               5.2993         frozen, calculate D2E/DX2 analyt!
 ! Y163  R(163,-2)              39.3042         frozen, calculate D2E/DX2 analyt!
 ! Z163  R(163,-3)               5.0614         frozen, calculate D2E/DX2 analyt!
 ! X164  R(164,-1)               9.7003         frozen, calculate D2E/DX2 analyt!
 ! Y164  R(164,-2)               5.4502         frozen, calculate D2E/DX2 analyt!
 ! Z164  R(164,-3)              43.1424         frozen, calculate D2E/DX2 analyt!
 ! X165  R(165,-1)              -8.3447         frozen, calculate D2E/DX2 analyt!
 ! Y165  R(165,-2)             -10.8058         frozen, calculate D2E/DX2 analyt!
 ! Z165  R(165,-3)             -38.7916         frozen, calculate D2E/DX2 analyt!
 ! X187  R(187,-1)              -8.882          frozen, calculate D2E/DX2 analyt!
 ! Y187  R(187,-2)              -9.1895         frozen, calculate D2E/DX2 analyt!
 ! Z187  R(187,-3)               0.9496         frozen, calculate D2E/DX2 analyt!
 ! R1    R(1,2)                  1.5327         calculate D2E/DX2 analytically  !
 ! R2    R(1,188)                1.0916         calculate D2E/DX2 analytically  !
 ! R3    R(1,189)                1.0929         calculate D2E/DX2 analytically  !
 ! R4    R(1,190)                1.0951         calculate D2E/DX2 analytically  !
 ! R5    R(2,3)                  1.5424         calculate D2E/DX2 analytically  !
 ! R6    R(2,191)                1.096          calculate D2E/DX2 analytically  !
 ! R7    R(2,192)                1.0938         calculate D2E/DX2 analytically  !
 ! R8    R(3,4)                  1.5259         calculate D2E/DX2 analytically  !
 ! R9    R(3,5)                  1.5164         calculate D2E/DX2 analytically  !
 ! R10   R(3,193)                1.094          calculate D2E/DX2 analytically  !
 ! R11   R(4,194)                1.0934         calculate D2E/DX2 analytically  !
 ! R12   R(4,195)                1.0972         calculate D2E/DX2 analytically  !
 ! R13   R(4,196)                1.093          calculate D2E/DX2 analytically  !
 ! R14   R(5,197)                1.0848         calculate D2E/DX2 analytically  !
 ! R15   R(5,198)                1.084          calculate D2E/DX2 analytically  !
 ! R16   R(5,199)                1.0879         calculate D2E/DX2 analytically  !
 ! R17   R(6,7)                  1.5342         calculate D2E/DX2 analytically  !
 ! R18   R(6,200)                1.0898         calculate D2E/DX2 analytically  !
 ! R19   R(6,201)                1.0936         calculate D2E/DX2 analytically  !
 ! R20   R(6,202)                1.0961         calculate D2E/DX2 analytically  !
 ! R21   R(7,8)                  1.5302         calculate D2E/DX2 analytically  !
 ! R22   R(7,9)                  1.5206         calculate D2E/DX2 analytically  !
 ! R23   R(7,203)                1.0977         calculate D2E/DX2 analytically  !
 ! R24   R(8,204)                1.0963         calculate D2E/DX2 analytically  !
 ! R25   R(8,205)                1.0918         calculate D2E/DX2 analytically  !
 ! R26   R(8,206)                1.0937         calculate D2E/DX2 analytically  !
 ! R27   R(9,207)                1.0929         calculate D2E/DX2 analytically  !
 ! R28   R(9,208)                1.0924         calculate D2E/DX2 analytically  !
 ! R29   R(9,209)                1.0947         calculate D2E/DX2 analytically  !
 ! R30   R(10,11)                1.5412         calculate D2E/DX2 analytically  !
 ! R31   R(10,210)               1.0912         calculate D2E/DX2 analytically  !
 ! R32   R(10,211)               1.0966         calculate D2E/DX2 analytically  !
 ! R33   R(10,212)               1.0942         calculate D2E/DX2 analytically  !
 ! R34   R(11,12)                1.5283         calculate D2E/DX2 analytically  !
 ! R35   R(11,13)                1.531          calculate D2E/DX2 analytically  !
 ! R36   R(11,213)               1.0946         calculate D2E/DX2 analytically  !
 ! R37   R(12,214)               1.0791         calculate D2E/DX2 analytically  !
 ! R38   R(12,215)               1.0948         calculate D2E/DX2 analytically  !
 ! R39   R(12,216)               1.0959         calculate D2E/DX2 analytically  !
 ! R40   R(12,279)               2.7878         calculate D2E/DX2 analytically  !
 ! R41   R(13,217)               1.0838         calculate D2E/DX2 analytically  !
 ! R42   R(13,218)               1.0964         calculate D2E/DX2 analytically  !
 ! R43   R(13,219)               1.0935         calculate D2E/DX2 analytically  !
 ! R44   R(14,15)                1.54           calculate D2E/DX2 analytically  !
 ! R45   R(14,220)               1.087          calculate D2E/DX2 analytically  !
 ! R46   R(14,221)               1.0929         calculate D2E/DX2 analytically  !
 ! R47   R(14,222)               1.0935         calculate D2E/DX2 analytically  !
 ! R48   R(15,223)               1.0915         calculate D2E/DX2 analytically  !
 ! R49   R(15,224)               1.0931         calculate D2E/DX2 analytically  !
 ! R50   R(15,225)               1.0941         calculate D2E/DX2 analytically  !
 ! R51   R(16,17)                1.5248         calculate D2E/DX2 analytically  !
 ! R52   R(16,226)               1.0922         calculate D2E/DX2 analytically  !
 ! R53   R(16,227)               1.0932         calculate D2E/DX2 analytically  !
 ! R54   R(16,228)               1.0932         calculate D2E/DX2 analytically  !
 ! R55   R(17,18)                1.5223         calculate D2E/DX2 analytically  !
 ! R56   R(17,229)               1.0894         calculate D2E/DX2 analytically  !
 ! R57   R(17,431)               1.0934         calculate D2E/DX2 analytically  !
 ! R58   R(18,19)                1.3296         calculate D2E/DX2 analytically  !
 ! R59   R(18,20)                1.2263         calculate D2E/DX2 analytically  !
 ! R60   R(19,230)               1.0093         calculate D2E/DX2 analytically  !
 ! R61   R(19,399)               1.0093         calculate D2E/DX2 analytically  !
 ! R62   R(21,22)                1.5292         calculate D2E/DX2 analytically  !
 ! R63   R(21,162)              26.9284         calculate D2E/DX2 analytically  !
 ! R64   R(21,231)               1.0926         calculate D2E/DX2 analytically  !
 ! R65   R(21,232)               1.0922         calculate D2E/DX2 analytically  !
 ! R66   R(21,233)               1.0945         calculate D2E/DX2 analytically  !
 ! R67   R(22,23)                1.5055         calculate D2E/DX2 analytically  !
 ! R68   R(22,234)               1.0939         calculate D2E/DX2 analytically  !
 ! R69   R(22,235)               1.0953         calculate D2E/DX2 analytically  !
 ! R70   R(23,24)                1.4008         calculate D2E/DX2 analytically  !
 ! R71   R(23,25)                1.4062         calculate D2E/DX2 analytically  !
 ! R72   R(24,26)                1.3967         calculate D2E/DX2 analytically  !
 ! R73   R(24,236)               1.0802         calculate D2E/DX2 analytically  !
 ! R74   R(25,27)                1.408          calculate D2E/DX2 analytically  !
 ! R75   R(25,237)               1.0817         calculate D2E/DX2 analytically  !
 ! R76   R(26,28)                1.3972         calculate D2E/DX2 analytically  !
 ! R77   R(26,238)               1.0712         calculate D2E/DX2 analytically  !
 ! R78   R(26,261)               2.3039         calculate D2E/DX2 analytically  !
 ! R79   R(27,28)                1.4071         calculate D2E/DX2 analytically  !
 ! R80   R(27,239)               1.0748         calculate D2E/DX2 analytically  !
 ! R81   R(28,29)                1.3636         calculate D2E/DX2 analytically  !
 ! R82   R(29,240)               0.9642         calculate D2E/DX2 analytically  !
 ! R83   R(30,31)                1.5243         calculate D2E/DX2 analytically  !
 ! R84   R(30,241)               1.096          calculate D2E/DX2 analytically  !
 ! R85   R(30,242)               1.0934         calculate D2E/DX2 analytically  !
 ! R86   R(30,243)               1.0939         calculate D2E/DX2 analytically  !
 ! R87   R(30,415)              24.0318         calculate D2E/DX2 analytically  !
 ! R88   R(31,32)                1.4903         calculate D2E/DX2 analytically  !
 ! R89   R(31,244)               1.096          calculate D2E/DX2 analytically  !
 ! R90   R(31,245)               1.0966         calculate D2E/DX2 analytically  !
 ! R91   R(32,33)                1.3979         calculate D2E/DX2 analytically  !
 ! R92   R(32,34)                1.3976         calculate D2E/DX2 analytically  !
 ! R93   R(33,35)                1.4027         calculate D2E/DX2 analytically  !
 ! R94   R(33,246)               1.086          calculate D2E/DX2 analytically  !
 ! R95   R(34,36)                1.3948         calculate D2E/DX2 analytically  !
 ! R96   R(34,247)               1.085          calculate D2E/DX2 analytically  !
 ! R97   R(34,334)               2.5238         calculate D2E/DX2 analytically  !
 ! R98   R(35,37)                1.3986         calculate D2E/DX2 analytically  !
 ! R99   R(35,198)               2.394          calculate D2E/DX2 analytically  !
 ! R100  R(35,248)               1.0833         calculate D2E/DX2 analytically  !
 ! R101  R(36,37)                1.3973         calculate D2E/DX2 analytically  !
 ! R102  R(36,249)               1.0525         calculate D2E/DX2 analytically  !
 ! R103  R(37,250)               1.0763         calculate D2E/DX2 analytically  !
 ! R104  R(38,39)                1.5271         calculate D2E/DX2 analytically  !
 ! R105  R(38,251)               1.0972         calculate D2E/DX2 analytically  !
 ! R106  R(38,252)               1.0963         calculate D2E/DX2 analytically  !
 ! R107  R(38,253)               1.089          calculate D2E/DX2 analytically  !
 ! R108  R(39,40)                1.5318         calculate D2E/DX2 analytically  !
 ! R109  R(39,254)               1.0998         calculate D2E/DX2 analytically  !
 ! R110  R(39,255)               1.0939         calculate D2E/DX2 analytically  !
 ! R111  R(39,307)               2.4125         calculate D2E/DX2 analytically  !
 ! R112  R(40,41)                1.5339         calculate D2E/DX2 analytically  !
 ! R113  R(40,256)               1.0995         calculate D2E/DX2 analytically  !
 ! R114  R(40,257)               1.0783         calculate D2E/DX2 analytically  !
 ! R115  R(40,307)               2.222          calculate D2E/DX2 analytically  !
 ! R116  R(41,42)                1.2539         calculate D2E/DX2 analytically  !
 ! R117  R(41,43)                1.2485         calculate D2E/DX2 analytically  !
 ! R118  R(43,370)               2.205          calculate D2E/DX2 analytically  !
 ! R119  R(44,45)                1.5489         calculate D2E/DX2 analytically  !
 ! R120  R(44,258)               1.0908         calculate D2E/DX2 analytically  !
 ! R121  R(44,259)               1.0941         calculate D2E/DX2 analytically  !
 ! R122  R(44,260)               1.0933         calculate D2E/DX2 analytically  !
 ! R123  R(45,46)                1.5339         calculate D2E/DX2 analytically  !
 ! R124  R(45,47)                1.4234         calculate D2E/DX2 analytically  !
 ! R125  R(45,261)               1.0884         calculate D2E/DX2 analytically  !
 ! R126  R(46,238)               2.2183         calculate D2E/DX2 analytically  !
 ! R127  R(46,262)               1.0899         calculate D2E/DX2 analytically  !
 ! R128  R(46,263)               1.0967         calculate D2E/DX2 analytically  !
 ! R129  R(46,264)               1.0897         calculate D2E/DX2 analytically  !
 ! R130  R(47,265)               0.9621         calculate D2E/DX2 analytically  !
 ! R131  R(47,268)               3.0669         calculate D2E/DX2 analytically  !
 ! R132  R(48,178)               3.0517         calculate D2E/DX2 analytically  !
 ! R133  R(48,258)               2.9666         calculate D2E/DX2 analytically  !
 ! R134  R(48,266)               1.0909         calculate D2E/DX2 analytically  !
 ! R135  R(48,267)               1.0913         calculate D2E/DX2 analytically  !
 ! R136  R(48,268)               1.0903         calculate D2E/DX2 analytically  !
 ! R137  R(48,269)               1.091          calculate D2E/DX2 analytically  !
 ! R138  R(49,50)                1.4557         calculate D2E/DX2 analytically  !
 ! R139  R(49,176)               1.0142         calculate D2E/DX2 analytically  !
 ! R140  R(49,177)               1.0109         calculate D2E/DX2 analytically  !
 ! R141  R(50,51)                1.5357         calculate D2E/DX2 analytically  !
 ! R142  R(50,53)                1.5514         calculate D2E/DX2 analytically  !
 ! R143  R(50,175)               1.0945         calculate D2E/DX2 analytically  !
 ! R144  R(51,52)                1.2299         calculate D2E/DX2 analytically  !
 ! R145  R(51,57)                1.3382         calculate D2E/DX2 analytically  !
 ! R146  R(53,54)                1.5413         calculate D2E/DX2 analytically  !
 ! R147  R(53,55)                1.5362         calculate D2E/DX2 analytically  !
 ! R148  R(53,166)               1.0946         calculate D2E/DX2 analytically  !
 ! R149  R(54,56)                1.534          calculate D2E/DX2 analytically  !
 ! R150  R(54,170)               1.0951         calculate D2E/DX2 analytically  !
 ! R151  R(54,171)               1.0894         calculate D2E/DX2 analytically  !
 ! R152  R(55,167)               1.0945         calculate D2E/DX2 analytically  !
 ! R153  R(55,168)               1.079          calculate D2E/DX2 analytically  !
 ! R154  R(55,169)               1.0899         calculate D2E/DX2 analytically  !
 ! R155  R(56,172)               1.0921         calculate D2E/DX2 analytically  !
 ! R156  R(56,173)               1.0945         calculate D2E/DX2 analytically  !
 ! R157  R(56,174)               1.0936         calculate D2E/DX2 analytically  !
 ! R158  R(57,58)                1.4549         calculate D2E/DX2 analytically  !
 ! R159  R(57,186)               1.0111         calculate D2E/DX2 analytically  !
 ! R160  R(58,59)                1.5273         calculate D2E/DX2 analytically  !
 ! R161  R(58,61)                1.5351         calculate D2E/DX2 analytically  !
 ! R162  R(58,185)               1.0877         calculate D2E/DX2 analytically  !
 ! R163  R(59,60)                1.2584         calculate D2E/DX2 analytically  !
 ! R164  R(59,187)               1.43           calculate D2E/DX2 analytically  !
 ! R165  R(61,62)                1.5067         calculate D2E/DX2 analytically  !
 ! R166  R(61,178)               1.0954         calculate D2E/DX2 analytically  !
 ! R167  R(61,179)               1.0888         calculate D2E/DX2 analytically  !
 ! R168  R(62,63)                1.4065         calculate D2E/DX2 analytically  !
 ! R169  R(62,64)                1.4052         calculate D2E/DX2 analytically  !
 ! R170  R(63,65)                1.4041         calculate D2E/DX2 analytically  !
 ! R171  R(63,180)               1.0781         calculate D2E/DX2 analytically  !
 ! R172  R(64,66)                1.4051         calculate D2E/DX2 analytically  !
 ! R173  R(64,181)               1.0842         calculate D2E/DX2 analytically  !
 ! R174  R(65,67)                1.4062         calculate D2E/DX2 analytically  !
 ! R175  R(65,182)               1.0834         calculate D2E/DX2 analytically  !
 ! R176  R(65,316)               2.4427         calculate D2E/DX2 analytically  !
 ! R177  R(66,67)                1.4062         calculate D2E/DX2 analytically  !
 ! R178  R(66,183)               1.0841         calculate D2E/DX2 analytically  !
 ! R179  R(67,184)               1.0838         calculate D2E/DX2 analytically  !
 ! R180  R(68,69)                1.5305         calculate D2E/DX2 analytically  !
 ! R181  R(68,270)               1.0942         calculate D2E/DX2 analytically  !
 ! R182  R(68,271)               1.0937         calculate D2E/DX2 analytically  !
 ! R183  R(68,272)               1.0933         calculate D2E/DX2 analytically  !
 ! R184  R(69,70)                1.5115         calculate D2E/DX2 analytically  !
 ! R185  R(69,273)               1.0948         calculate D2E/DX2 analytically  !
 ! R186  R(69,274)               1.0962         calculate D2E/DX2 analytically  !
 ! R187  R(70,71)                1.4064         calculate D2E/DX2 analytically  !
 ! R188  R(70,72)                1.406          calculate D2E/DX2 analytically  !
 ! R189  R(71,73)                1.4061         calculate D2E/DX2 analytically  !
 ! R190  R(71,275)               1.0843         calculate D2E/DX2 analytically  !
 ! R191  R(72,74)                1.4054         calculate D2E/DX2 analytically  !
 ! R192  R(72,276)               1.0838         calculate D2E/DX2 analytically  !
 ! R193  R(73,75)                1.4069         calculate D2E/DX2 analytically  !
 ! R194  R(73,277)               1.0834         calculate D2E/DX2 analytically  !
 ! R195  R(74,75)                1.4066         calculate D2E/DX2 analytically  !
 ! R196  R(74,278)               1.083          calculate D2E/DX2 analytically  !
 ! R197  R(75,76)                1.3649         calculate D2E/DX2 analytically  !
 ! R198  R(76,229)               2.431          calculate D2E/DX2 analytically  !
 ! R199  R(76,279)               0.9659         calculate D2E/DX2 analytically  !
 ! R200  R(76,399)               1.9268         calculate D2E/DX2 analytically  !
 ! R201  R(76,407)               2.3342         calculate D2E/DX2 analytically  !
 ! R202  R(77,78)                1.5337         calculate D2E/DX2 analytically  !
 ! R203  R(77,280)               1.0952         calculate D2E/DX2 analytically  !
 ! R204  R(77,281)               1.0874         calculate D2E/DX2 analytically  !
 ! R205  R(77,282)               1.091          calculate D2E/DX2 analytically  !
 ! R206  R(78,79)                1.532          calculate D2E/DX2 analytically  !
 ! R207  R(78,283)               1.0965         calculate D2E/DX2 analytically  !
 ! R208  R(78,284)               1.0971         calculate D2E/DX2 analytically  !
 ! R209  R(79,80)                1.5264         calculate D2E/DX2 analytically  !
 ! R210  R(79,81)                1.5243         calculate D2E/DX2 analytically  !
 ! R211  R(79,285)               1.0988         calculate D2E/DX2 analytically  !
 ! R212  R(80,286)               1.0942         calculate D2E/DX2 analytically  !
 ! R213  R(80,287)               1.0946         calculate D2E/DX2 analytically  !
 ! R214  R(80,288)               1.0954         calculate D2E/DX2 analytically  !
 ! R215  R(81,289)               1.0951         calculate D2E/DX2 analytically  !
 ! R216  R(81,290)               1.0911         calculate D2E/DX2 analytically  !
 ! R217  R(81,291)               1.0958         calculate D2E/DX2 analytically  !
 ! R218  R(82,83)                1.5248         calculate D2E/DX2 analytically  !
 ! R219  R(82,292)               1.0971         calculate D2E/DX2 analytically  !
 ! R220  R(82,293)               1.0869         calculate D2E/DX2 analytically  !
 ! R221  R(82,294)               1.0904         calculate D2E/DX2 analytically  !
 ! R222  R(83,84)                1.8066         calculate D2E/DX2 analytically  !
 ! R223  R(83,295)               1.0906         calculate D2E/DX2 analytically  !
 ! R224  R(83,296)               1.0893         calculate D2E/DX2 analytically  !
 ! R225  R(84,215)               2.9459         calculate D2E/DX2 analytically  !
 ! R226  R(84,297)               1.348          calculate D2E/DX2 analytically  !
 ! R227  R(85,86)                1.5316         calculate D2E/DX2 analytically  !
 ! R228  R(85,298)               1.0961         calculate D2E/DX2 analytically  !
 ! R229  R(85,299)               1.0915         calculate D2E/DX2 analytically  !
 ! R230  R(85,300)               1.0879         calculate D2E/DX2 analytically  !
 ! R231  R(86,87)                1.5107         calculate D2E/DX2 analytically  !
 ! R232  R(86,301)               1.0977         calculate D2E/DX2 analytically  !
 ! R233  R(86,302)               1.0959         calculate D2E/DX2 analytically  !
 ! R234  R(87,88)                1.4056         calculate D2E/DX2 analytically  !
 ! R235  R(87,89)                1.4049         calculate D2E/DX2 analytically  !
 ! R236  R(88,90)                1.4076         calculate D2E/DX2 analytically  !
 ! R237  R(88,303)               1.0812         calculate D2E/DX2 analytically  !
 ! R238  R(89,91)                1.403          calculate D2E/DX2 analytically  !
 ! R239  R(89,304)               1.0805         calculate D2E/DX2 analytically  !
 ! R240  R(90,92)                1.4071         calculate D2E/DX2 analytically  !
 ! R241  R(90,305)               1.0812         calculate D2E/DX2 analytically  !
 ! R242  R(90,337)               2.4889         calculate D2E/DX2 analytically  !
 ! R243  R(91,92)                1.4036         calculate D2E/DX2 analytically  !
 ! R244  R(91,306)               1.0818         calculate D2E/DX2 analytically  !
 ! R245  R(92,93)                1.3648         calculate D2E/DX2 analytically  !
 ! R246  R(93,307)               0.9596         calculate D2E/DX2 analytically  !
 ! R247  R(94,95)                1.5333         calculate D2E/DX2 analytically  !
 ! R248  R(94,308)               1.0941         calculate D2E/DX2 analytically  !
 ! R249  R(94,309)               1.0882         calculate D2E/DX2 analytically  !
 ! R250  R(94,310)               1.0928         calculate D2E/DX2 analytically  !
 ! R251  R(95,96)                1.533          calculate D2E/DX2 analytically  !
 ! R252  R(95,311)               1.0979         calculate D2E/DX2 analytically  !
 ! R253  R(95,312)               1.0968         calculate D2E/DX2 analytically  !
 ! R254  R(96,97)                1.5243         calculate D2E/DX2 analytically  !
 ! R255  R(96,98)                1.5279         calculate D2E/DX2 analytically  !
 ! R256  R(96,313)               1.0976         calculate D2E/DX2 analytically  !
 ! R257  R(97,296)               2.8109         calculate D2E/DX2 analytically  !
 ! R258  R(97,314)               1.096          calculate D2E/DX2 analytically  !
 ! R259  R(97,315)               1.0891         calculate D2E/DX2 analytically  !
 ! R260  R(97,316)               1.0869         calculate D2E/DX2 analytically  !
 ! R261  R(98,317)               1.0922         calculate D2E/DX2 analytically  !
 ! R262  R(98,318)               1.096          calculate D2E/DX2 analytically  !
 ! R263  R(98,319)               1.0894         calculate D2E/DX2 analytically  !
 ! R264  R(99,100)               1.5302         calculate D2E/DX2 analytically  !
 ! R265  R(99,320)               1.0928         calculate D2E/DX2 analytically  !
 ! R266  R(99,321)               1.0883         calculate D2E/DX2 analytically  !
 ! R267  R(99,322)               1.0937         calculate D2E/DX2 analytically  !
 ! R268  R(100,101)              1.5348         calculate D2E/DX2 analytically  !
 ! R269  R(100,102)              1.4281         calculate D2E/DX2 analytically  !
 ! R270  R(100,323)              1.0981         calculate D2E/DX2 analytically  !
 ! R271  R(101,324)              1.0945         calculate D2E/DX2 analytically  !
 ! R272  R(101,325)              1.0954         calculate D2E/DX2 analytically  !
 ! R273  R(101,326)              1.0934         calculate D2E/DX2 analytically  !
 ! R274  R(101,373)             30.222          calculate D2E/DX2 analytically  !
 ! R275  R(101,427)             29.8213         calculate D2E/DX2 analytically  !
 ! R276  R(102,299)              2.5651         calculate D2E/DX2 analytically  !
 ! R277  R(102,327)              0.9613         calculate D2E/DX2 analytically  !
 ! R278  R(103,104)              1.534          calculate D2E/DX2 analytically  !
 ! R279  R(103,328)              1.0906         calculate D2E/DX2 analytically  !
 ! R280  R(103,329)              1.0964         calculate D2E/DX2 analytically  !
 ! R281  R(103,330)              1.0934         calculate D2E/DX2 analytically  !
 ! R282  R(104,105)              1.5118         calculate D2E/DX2 analytically  !
 ! R283  R(104,106)              1.5287         calculate D2E/DX2 analytically  !
 ! R284  R(104,331)              1.1004         calculate D2E/DX2 analytically  !
 ! R285  R(105,332)              1.0922         calculate D2E/DX2 analytically  !
 ! R286  R(105,333)              1.0952         calculate D2E/DX2 analytically  !
 ! R287  R(105,334)              1.0898         calculate D2E/DX2 analytically  !
 ! R288  R(106,335)              1.0938         calculate D2E/DX2 analytically  !
 ! R289  R(106,336)              1.0963         calculate D2E/DX2 analytically  !
 ! R290  R(106,337)              1.0867         calculate D2E/DX2 analytically  !
 ! R291  R(107,108)              1.54           calculate D2E/DX2 analytically  !
 ! R292  R(107,338)              1.0948         calculate D2E/DX2 analytically  !
 ! R293  R(107,339)              1.0937         calculate D2E/DX2 analytically  !
 ! R294  R(107,340)              1.0874         calculate D2E/DX2 analytically  !
 ! R295  R(108,341)              1.0945         calculate D2E/DX2 analytically  !
 ! R296  R(108,342)              1.0848         calculate D2E/DX2 analytically  !
 ! R297  R(108,343)              1.0872         calculate D2E/DX2 analytically  !
 ! R298  R(108,395)              2.606          calculate D2E/DX2 analytically  !
 ! R299  R(109,110)              1.5487         calculate D2E/DX2 analytically  !
 ! R300  R(109,344)              1.0865         calculate D2E/DX2 analytically  !
 ! R301  R(109,345)              1.0951         calculate D2E/DX2 analytically  !
 ! R302  R(109,346)              1.0949         calculate D2E/DX2 analytically  !
 ! R303  R(110,111)              1.5284         calculate D2E/DX2 analytically  !
 ! R304  R(110,112)              1.53           calculate D2E/DX2 analytically  !
 ! R305  R(110,347)              1.0978         calculate D2E/DX2 analytically  !
 ! R306  R(111,348)              1.0936         calculate D2E/DX2 analytically  !
 ! R307  R(111,349)              1.0959         calculate D2E/DX2 analytically  !
 ! R308  R(111,350)              1.0956         calculate D2E/DX2 analytically  !
 ! R309  R(112,351)              1.0935         calculate D2E/DX2 analytically  !
 ! R310  R(112,352)              1.0938         calculate D2E/DX2 analytically  !
 ! R311  R(112,353)              1.0928         calculate D2E/DX2 analytically  !
 ! R312  R(113,130)              1.3906         calculate D2E/DX2 analytically  !
 ! R313  R(113,133)              1.3987         calculate D2E/DX2 analytically  !
 ! R314  R(113,354)              1.079          calculate D2E/DX2 analytically  !
 ! R315  R(114,131)              1.3931         calculate D2E/DX2 analytically  !
 ! R316  R(114,133)              1.3965         calculate D2E/DX2 analytically  !
 ! R317  R(114,355)              1.0863         calculate D2E/DX2 analytically  !
 ! R318  R(115,128)              1.3916         calculate D2E/DX2 analytically  !
 ! R319  R(115,134)              1.3982         calculate D2E/DX2 analytically  !
 ! R320  R(115,356)              1.0817         calculate D2E/DX2 analytically  !
 ! R321  R(116,129)              1.3943         calculate D2E/DX2 analytically  !
 ! R322  R(116,134)              1.3966         calculate D2E/DX2 analytically  !
 ! R323  R(116,357)              1.086          calculate D2E/DX2 analytically  !
 ! R324  R(117,123)              1.3931         calculate D2E/DX2 analytically  !
 ! R325  R(117,135)              1.3986         calculate D2E/DX2 analytically  !
 ! R326  R(117,214)              2.3022         calculate D2E/DX2 analytically  !
 ! R327  R(117,358)              1.0763         calculate D2E/DX2 analytically  !
 ! R328  R(118,124)              1.3943         calculate D2E/DX2 analytically  !
 ! R329  R(118,135)              1.3964         calculate D2E/DX2 analytically  !
 ! R330  R(118,359)              1.0817         calculate D2E/DX2 analytically  !
 ! R331  R(119,120)              1.512          calculate D2E/DX2 analytically  !
 ! R332  R(119,121)              1.3989         calculate D2E/DX2 analytically  !
 ! R333  R(119,122)              1.3938         calculate D2E/DX2 analytically  !
 ! R334  R(120,132)              1.5467         calculate D2E/DX2 analytically  !
 ! R335  R(120,360)              1.0958         calculate D2E/DX2 analytically  !
 ! R336  R(120,361)              1.0958         calculate D2E/DX2 analytically  !
 ! R337  R(121,144)              1.3889         calculate D2E/DX2 analytically  !
 ! R338  R(121,362)              1.0797         calculate D2E/DX2 analytically  !
 ! R339  R(122,145)              1.3953         calculate D2E/DX2 analytically  !
 ! R340  R(122,363)              1.0863         calculate D2E/DX2 analytically  !
 ! R341  R(123,150)              1.4025         calculate D2E/DX2 analytically  !
 ! R342  R(123,364)              1.0857         calculate D2E/DX2 analytically  !
 ! R343  R(124,150)              1.4017         calculate D2E/DX2 analytically  !
 ! R344  R(124,365)              1.0797         calculate D2E/DX2 analytically  !
 ! R345  R(125,133)              1.5122         calculate D2E/DX2 analytically  !
 ! R346  R(125,138)              1.5467         calculate D2E/DX2 analytically  !
 ! R347  R(125,366)              1.0965         calculate D2E/DX2 analytically  !
 ! R348  R(125,367)              1.0945         calculate D2E/DX2 analytically  !
 ! R349  R(126,134)              1.5123         calculate D2E/DX2 analytically  !
 ! R350  R(126,136)              1.5462         calculate D2E/DX2 analytically  !
 ! R351  R(126,368)              1.0945         calculate D2E/DX2 analytically  !
 ! R352  R(126,369)              1.0924         calculate D2E/DX2 analytically  !
 ! R353  R(127,135)              1.513          calculate D2E/DX2 analytically  !
 ! R354  R(127,137)              1.5457         calculate D2E/DX2 analytically  !
 ! R355  R(127,370)              1.1015         calculate D2E/DX2 analytically  !
 ! R356  R(127,371)              1.09           calculate D2E/DX2 analytically  !
 ! R357  R(128,139)              1.402          calculate D2E/DX2 analytically  !
 ! R358  R(128,372)              1.0851         calculate D2E/DX2 analytically  !
 ! R359  R(129,139)              1.3997         calculate D2E/DX2 analytically  !
 ! R360  R(129,373)              1.0862         calculate D2E/DX2 analytically  !
 ! R361  R(130,140)              1.405          calculate D2E/DX2 analytically  !
 ! R362  R(130,374)              1.0851         calculate D2E/DX2 analytically  !
 ! R363  R(131,140)              1.4027         calculate D2E/DX2 analytically  !
 ! R364  R(131,375)              1.0864         calculate D2E/DX2 analytically  !
 ! R365  R(132,160)              1.5097         calculate D2E/DX2 analytically  !
 ! R366  R(132,376)              1.0888         calculate D2E/DX2 analytically  !
 ! R367  R(132,377)              1.0982         calculate D2E/DX2 analytically  !
 ! R368  R(136,159)              1.5105         calculate D2E/DX2 analytically  !
 ! R369  R(136,378)              1.0864         calculate D2E/DX2 analytically  !
 ! R370  R(136,379)              1.0985         calculate D2E/DX2 analytically  !
 ! R371  R(137,157)              1.5105         calculate D2E/DX2 analytically  !
 ! R372  R(137,343)              2.5797         calculate D2E/DX2 analytically  !
 ! R373  R(137,380)              1.0879         calculate D2E/DX2 analytically  !
 ! R374  R(137,381)              1.0895         calculate D2E/DX2 analytically  !
 ! R375  R(138,158)              1.5104         calculate D2E/DX2 analytically  !
 ! R376  R(138,382)              1.089          calculate D2E/DX2 analytically  !
 ! R377  R(138,383)              1.0935         calculate D2E/DX2 analytically  !
 ! R378  R(139,421)              1.9747         calculate D2E/DX2 analytically  !
 ! R379  R(140,411)              1.896          calculate D2E/DX2 analytically  !
 ! R380  R(141,165)              1.5396         calculate D2E/DX2 analytically  !
 ! R381  R(141,384)              1.0935         calculate D2E/DX2 analytically  !
 ! R382  R(141,385)              1.0934         calculate D2E/DX2 analytically  !
 ! R383  R(141,386)              1.0935         calculate D2E/DX2 analytically  !
 ! R384  R(142,165)              1.5463         calculate D2E/DX2 analytically  !
 ! R385  R(142,387)              1.0922         calculate D2E/DX2 analytically  !
 ! R386  R(142,388)              1.0945         calculate D2E/DX2 analytically  !
 ! R387  R(142,389)              1.0935         calculate D2E/DX2 analytically  !
 ! R388  R(143,165)              1.5463         calculate D2E/DX2 analytically  !
 ! R389  R(143,390)              1.0922         calculate D2E/DX2 analytically  !
 ! R390  R(143,391)              1.0933         calculate D2E/DX2 analytically  !
 ! R391  R(143,392)              1.0946         calculate D2E/DX2 analytically  !
 ! R392  R(144,146)              1.404          calculate D2E/DX2 analytically  !
 ! R393  R(144,393)              1.0839         calculate D2E/DX2 analytically  !
 ! R394  R(145,146)              1.3978         calculate D2E/DX2 analytically  !
 ! R395  R(145,394)              1.0822         calculate D2E/DX2 analytically  !
 ! R396  R(146,165)              1.54           calculate D2E/DX2 analytically  !
 ! R397  R(147,421)              1.9764         calculate D2E/DX2 analytically  !
 ! R398  R(147,428)              1.0922         calculate D2E/DX2 analytically  !
 ! R399  R(147,429)              1.0923         calculate D2E/DX2 analytically  !
 ! R400  R(147,430)              1.0926         calculate D2E/DX2 analytically  !
 ! R401  R(148,324)             30.203          calculate D2E/DX2 analytically  !
 ! R402  R(148,421)              1.9731         calculate D2E/DX2 analytically  !
 ! R403  R(148,425)              1.092          calculate D2E/DX2 analytically  !
 ! R404  R(148,426)              1.0927         calculate D2E/DX2 analytically  !
 ! R405  R(148,427)              1.0923         calculate D2E/DX2 analytically  !
 ! R406  R(149,421)              1.9759         calculate D2E/DX2 analytically  !
 ! R407  R(149,422)              1.0923         calculate D2E/DX2 analytically  !
 ! R408  R(149,423)              1.0927         calculate D2E/DX2 analytically  !
 ! R409  R(149,424)              1.092          calculate D2E/DX2 analytically  !
 ! R410  R(150,410)              2.1465         calculate D2E/DX2 analytically  !
 ! R411  R(151,411)              1.8884         calculate D2E/DX2 analytically  !
 ! R412  R(151,418)              1.0939         calculate D2E/DX2 analytically  !
 ! R413  R(151,419)              1.0939         calculate D2E/DX2 analytically  !
 ! R414  R(151,420)              1.0943         calculate D2E/DX2 analytically  !
 ! R415  R(152,241)             23.7748         calculate D2E/DX2 analytically  !
 ! R416  R(152,411)              1.8903         calculate D2E/DX2 analytically  !
 ! R417  R(152,415)              1.0938         calculate D2E/DX2 analytically  !
 ! R418  R(152,416)              1.0946         calculate D2E/DX2 analytically  !
 ! R419  R(152,417)              1.094          calculate D2E/DX2 analytically  !
 ! R420  R(153,411)              1.8905         calculate D2E/DX2 analytically  !
 ! R421  R(153,412)              1.094          calculate D2E/DX2 analytically  !
 ! R422  R(153,413)              1.0946         calculate D2E/DX2 analytically  !
 ! R423  R(153,414)              1.0938         calculate D2E/DX2 analytically  !
 ! R424  R(154,401)              1.0881         calculate D2E/DX2 analytically  !
 ! R425  R(154,402)              1.0876         calculate D2E/DX2 analytically  !
 ! R426  R(154,403)              1.0908         calculate D2E/DX2 analytically  !
 ! R427  R(154,410)              2.1512         calculate D2E/DX2 analytically  !
 ! R428  R(155,407)              1.0859         calculate D2E/DX2 analytically  !
 ! R429  R(155,408)              1.0842         calculate D2E/DX2 analytically  !
 ! R430  R(155,409)              1.0906         calculate D2E/DX2 analytically  !
 ! R431  R(155,410)              2.1248         calculate D2E/DX2 analytically  !
 ! R432  R(156,220)              2.7054         calculate D2E/DX2 analytically  !
 ! R433  R(156,404)              1.0912         calculate D2E/DX2 analytically  !
 ! R434  R(156,405)              1.0881         calculate D2E/DX2 analytically  !
 ! R435  R(156,406)              1.0868         calculate D2E/DX2 analytically  !
 ! R436  R(156,410)              2.1419         calculate D2E/DX2 analytically  !
 ! R437  R(157,161)              1.2039         calculate D2E/DX2 analytically  !
 ! R438  R(157,342)              2.3622         calculate D2E/DX2 analytically  !
 ! R439  R(157,343)              2.5609         calculate D2E/DX2 analytically  !
 ! R440  R(157,395)              1.1014         calculate D2E/DX2 analytically  !
 ! R441  R(158,163)              1.2032         calculate D2E/DX2 analytically  !
 ! R442  R(158,396)              1.1151         calculate D2E/DX2 analytically  !
 ! R443  R(159,164)              1.2031         calculate D2E/DX2 analytically  !
 ! R444  R(159,397)              1.1142         calculate D2E/DX2 analytically  !
 ! R445  R(160,162)              1.2044         calculate D2E/DX2 analytically  !
 ! R446  R(160,233)             26.9614         calculate D2E/DX2 analytically  !
 ! R447  R(160,398)              1.1146         calculate D2E/DX2 analytically  !
 ! R448  R(161,330)              2.4179         calculate D2E/DX2 analytically  !
 ! R449  R(162,231)             26.893          calculate D2E/DX2 analytically  !
 ! R450  R(162,233)             25.9695         calculate D2E/DX2 analytically  !
 ! R451  R(168,405)              2.1814         calculate D2E/DX2 analytically  !
 ! R452  R(168,406)              2.3283         calculate D2E/DX2 analytically  !
 ! R453  R(171,234)              1.8405         calculate D2E/DX2 analytically  !
 ! R454  R(179,403)              2.3277         calculate D2E/DX2 analytically  !
 ! R455  R(180,408)              2.2934         calculate D2E/DX2 analytically  !
 ! R456  R(180,409)              2.2745         calculate D2E/DX2 analytically  !
 ! R457  R(187,400)              0.9662         calculate D2E/DX2 analytically  !
 ! R458  R(188,200)              2.0769         calculate D2E/DX2 analytically  !
 ! R459  R(193,371)              1.89           calculate D2E/DX2 analytically  !
 ! R460  R(197,395)              1.7487         calculate D2E/DX2 analytically  !
 ! R461  R(201,359)              2.23           calculate D2E/DX2 analytically  !
 ! R462  R(208,359)              2.084          calculate D2E/DX2 analytically  !
 ! R463  R(239,365)              1.6756         calculate D2E/DX2 analytically  !
 ! R464  R(249,257)              1.5601         calculate D2E/DX2 analytically  !
 ! R465  R(281,293)              1.806          calculate D2E/DX2 analytically  !
 ! R466  R(300,309)              1.849          calculate D2E/DX2 analytically  !
 ! R467  R(321,328)              1.9721         calculate D2E/DX2 analytically  !
 ! R468  R(340,344)              1.7904         calculate D2E/DX2 analytically  !
 ! A1    A(2,1,188)            111.0537         calculate D2E/DX2 analytically  !
 ! A2    A(2,1,189)            111.7038         calculate D2E/DX2 analytically  !
 ! A3    A(2,1,190)            112.0388         calculate D2E/DX2 analytically  !
 ! A4    A(188,1,189)          107.4639         calculate D2E/DX2 analytically  !
 ! A5    A(188,1,190)          107.4603         calculate D2E/DX2 analytically  !
 ! A6    A(189,1,190)          106.8647         calculate D2E/DX2 analytically  !
 ! A7    A(1,2,3)              109.1941         calculate D2E/DX2 analytically  !
 ! A8    A(1,2,191)            110.7057         calculate D2E/DX2 analytically  !
 ! A9    A(1,2,192)            110.2184         calculate D2E/DX2 analytically  !
 ! A10   A(3,2,191)            110.1518         calculate D2E/DX2 analytically  !
 ! A11   A(3,2,192)            109.3796         calculate D2E/DX2 analytically  !
 ! A12   A(191,2,192)          107.1658         calculate D2E/DX2 analytically  !
 ! A13   A(2,3,4)              111.8154         calculate D2E/DX2 analytically  !
 ! A14   A(2,3,5)              111.6154         calculate D2E/DX2 analytically  !
 ! A15   A(2,3,193)            107.0228         calculate D2E/DX2 analytically  !
 ! A16   A(4,3,5)              107.9679         calculate D2E/DX2 analytically  !
 ! A17   A(4,3,193)            108.0366         calculate D2E/DX2 analytically  !
 ! A18   A(5,3,193)            110.3348         calculate D2E/DX2 analytically  !
 ! A19   A(3,4,194)            110.6742         calculate D2E/DX2 analytically  !
 ! A20   A(3,4,195)            110.5075         calculate D2E/DX2 analytically  !
 ! A21   A(3,4,196)            113.6141         calculate D2E/DX2 analytically  !
 ! A22   A(194,4,195)          107.3067         calculate D2E/DX2 analytically  !
 ! A23   A(194,4,196)          107.1246         calculate D2E/DX2 analytically  !
 ! A24   A(195,4,196)          107.3367         calculate D2E/DX2 analytically  !
 ! A25   A(3,5,197)            109.4666         calculate D2E/DX2 analytically  !
 ! A26   A(3,5,198)            109.9817         calculate D2E/DX2 analytically  !
 ! A27   A(3,5,199)            114.2028         calculate D2E/DX2 analytically  !
 ! A28   A(197,5,198)          105.3276         calculate D2E/DX2 analytically  !
 ! A29   A(197,5,199)          108.5802         calculate D2E/DX2 analytically  !
 ! A30   A(198,5,199)          108.8962         calculate D2E/DX2 analytically  !
 ! A31   A(7,6,200)            110.384          calculate D2E/DX2 analytically  !
 ! A32   A(7,6,201)            110.9623         calculate D2E/DX2 analytically  !
 ! A33   A(7,6,202)            112.0056         calculate D2E/DX2 analytically  !
 ! A34   A(200,6,201)          107.8583         calculate D2E/DX2 analytically  !
 ! A35   A(200,6,202)          107.9689         calculate D2E/DX2 analytically  !
 ! A36   A(201,6,202)          107.4993         calculate D2E/DX2 analytically  !
 ! A37   A(6,7,8)              112.8693         calculate D2E/DX2 analytically  !
 ! A38   A(6,7,9)              109.0464         calculate D2E/DX2 analytically  !
 ! A39   A(6,7,203)            108.3779         calculate D2E/DX2 analytically  !
 ! A40   A(8,7,9)              108.4015         calculate D2E/DX2 analytically  !
 ! A41   A(8,7,203)            108.9648         calculate D2E/DX2 analytically  !
 ! A42   A(9,7,203)            109.1256         calculate D2E/DX2 analytically  !
 ! A43   A(7,8,204)            112.2328         calculate D2E/DX2 analytically  !
 ! A44   A(7,8,205)            110.4576         calculate D2E/DX2 analytically  !
 ! A45   A(7,8,206)            111.2505         calculate D2E/DX2 analytically  !
 ! A46   A(204,8,205)          107.6242         calculate D2E/DX2 analytically  !
 ! A47   A(204,8,206)          107.7636         calculate D2E/DX2 analytically  !
 ! A48   A(205,8,206)          107.3034         calculate D2E/DX2 analytically  !
 ! A49   A(7,9,207)            113.0286         calculate D2E/DX2 analytically  !
 ! A50   A(7,9,208)            111.8413         calculate D2E/DX2 analytically  !
 ! A51   A(7,9,209)            111.639          calculate D2E/DX2 analytically  !
 ! A52   A(207,9,208)          106.4767         calculate D2E/DX2 analytically  !
 ! A53   A(207,9,209)          106.9781         calculate D2E/DX2 analytically  !
 ! A54   A(208,9,209)          106.4673         calculate D2E/DX2 analytically  !
 ! A55   A(11,10,210)          111.7691         calculate D2E/DX2 analytically  !
 ! A56   A(11,10,211)          110.3646         calculate D2E/DX2 analytically  !
 ! A57   A(11,10,212)          111.2002         calculate D2E/DX2 analytically  !
 ! A58   A(210,10,211)         107.8321         calculate D2E/DX2 analytically  !
 ! A59   A(210,10,212)         107.9094         calculate D2E/DX2 analytically  !
 ! A60   A(211,10,212)         107.5994         calculate D2E/DX2 analytically  !
 ! A61   A(10,11,12)           111.9957         calculate D2E/DX2 analytically  !
 ! A62   A(10,11,13)           110.3414         calculate D2E/DX2 analytically  !
 ! A63   A(10,11,213)          108.7265         calculate D2E/DX2 analytically  !
 ! A64   A(12,11,13)           108.257          calculate D2E/DX2 analytically  !
 ! A65   A(12,11,213)          108.8805         calculate D2E/DX2 analytically  !
 ! A66   A(13,11,213)          108.5717         calculate D2E/DX2 analytically  !
 ! A67   A(11,12,214)          111.6729         calculate D2E/DX2 analytically  !
 ! A68   A(11,12,215)          109.4726         calculate D2E/DX2 analytically  !
 ! A69   A(11,12,216)          111.135          calculate D2E/DX2 analytically  !
 ! A70   A(11,12,279)          145.711          calculate D2E/DX2 analytically  !
 ! A71   A(214,12,215)         107.6361         calculate D2E/DX2 analytically  !
 ! A72   A(214,12,216)         108.0667         calculate D2E/DX2 analytically  !
 ! A73   A(214,12,279)         100.9066         calculate D2E/DX2 analytically  !
 ! A74   A(215,12,216)         108.7482         calculate D2E/DX2 analytically  !
 ! A75   A(215,12,279)          68.5027         calculate D2E/DX2 analytically  !
 ! A76   A(216,12,279)          45.5442         calculate D2E/DX2 analytically  !
 ! A77   A(11,13,217)          110.6649         calculate D2E/DX2 analytically  !
 ! A78   A(11,13,218)          110.6018         calculate D2E/DX2 analytically  !
 ! A79   A(11,13,219)          111.6129         calculate D2E/DX2 analytically  !
 ! A80   A(217,13,218)         108.2519         calculate D2E/DX2 analytically  !
 ! A81   A(217,13,219)         107.9388         calculate D2E/DX2 analytically  !
 ! A82   A(218,13,219)         107.6374         calculate D2E/DX2 analytically  !
 ! A83   A(15,14,220)          111.4114         calculate D2E/DX2 analytically  !
 ! A84   A(15,14,221)          110.7053         calculate D2E/DX2 analytically  !
 ! A85   A(15,14,222)          111.0353         calculate D2E/DX2 analytically  !
 ! A86   A(220,14,221)         108.1013         calculate D2E/DX2 analytically  !
 ! A87   A(220,14,222)         107.8203         calculate D2E/DX2 analytically  !
 ! A88   A(221,14,222)         107.616          calculate D2E/DX2 analytically  !
 ! A89   A(14,15,223)          111.1009         calculate D2E/DX2 analytically  !
 ! A90   A(14,15,224)          111.2811         calculate D2E/DX2 analytically  !
 ! A91   A(14,15,225)          111.0217         calculate D2E/DX2 analytically  !
 ! A92   A(223,15,224)         108.284          calculate D2E/DX2 analytically  !
 ! A93   A(223,15,225)         107.4456         calculate D2E/DX2 analytically  !
 ! A94   A(224,15,225)         107.5412         calculate D2E/DX2 analytically  !
 ! A95   A(17,16,226)          110.2114         calculate D2E/DX2 analytically  !
 ! A96   A(17,16,227)          111.2375         calculate D2E/DX2 analytically  !
 ! A97   A(17,16,228)          110.814          calculate D2E/DX2 analytically  !
 ! A98   A(226,16,227)         108.2252         calculate D2E/DX2 analytically  !
 ! A99   A(226,16,228)         108.4002         calculate D2E/DX2 analytically  !
 ! A100  A(227,16,228)         107.8507         calculate D2E/DX2 analytically  !
 ! A101  A(16,17,18)           112.1918         calculate D2E/DX2 analytically  !
 ! A102  A(16,17,229)          110.4129         calculate D2E/DX2 analytically  !
 ! A103  A(16,17,431)          109.567          calculate D2E/DX2 analytically  !
 ! A104  A(18,17,229)          111.2451         calculate D2E/DX2 analytically  !
 ! A105  A(18,17,431)          105.8074         calculate D2E/DX2 analytically  !
 ! A106  A(229,17,431)         107.3934         calculate D2E/DX2 analytically  !
 ! A107  A(17,18,19)           117.1762         calculate D2E/DX2 analytically  !
 ! A108  A(17,18,20)           121.0142         calculate D2E/DX2 analytically  !
 ! A109  A(19,18,20)           121.8071         calculate D2E/DX2 analytically  !
 ! A110  A(18,19,230)          116.5786         calculate D2E/DX2 analytically  !
 ! A111  A(18,19,399)          121.3743         calculate D2E/DX2 analytically  !
 ! A112  A(230,19,399)         119.4098         calculate D2E/DX2 analytically  !
 ! A113  A(22,21,162)          137.7101         calculate D2E/DX2 analytically  !
 ! A114  A(22,21,231)          111.1706         calculate D2E/DX2 analytically  !
 ! A115  A(22,21,232)          112.3739         calculate D2E/DX2 analytically  !
 ! A116  A(22,21,233)          110.5782         calculate D2E/DX2 analytically  !
 ! A117  A(162,21,232)          96.2294         calculate D2E/DX2 analytically  !
 ! A118  A(231,21,232)         108.0033         calculate D2E/DX2 analytically  !
 ! A119  A(231,21,233)         107.8436         calculate D2E/DX2 analytically  !
 ! A120  A(232,21,233)         106.6536         calculate D2E/DX2 analytically  !
 ! A121  A(21,22,23)           112.623          calculate D2E/DX2 analytically  !
 ! A122  A(21,22,234)          109.1547         calculate D2E/DX2 analytically  !
 ! A123  A(21,22,235)          108.9332         calculate D2E/DX2 analytically  !
 ! A124  A(23,22,234)          111.7573         calculate D2E/DX2 analytically  !
 ! A125  A(23,22,235)          108.742          calculate D2E/DX2 analytically  !
 ! A126  A(234,22,235)         105.3393         calculate D2E/DX2 analytically  !
 ! A127  A(22,23,24)           118.717          calculate D2E/DX2 analytically  !
 ! A128  A(22,23,25)           121.1896         calculate D2E/DX2 analytically  !
 ! A129  A(24,23,25)           120.034          calculate D2E/DX2 analytically  !
 ! A130  A(23,24,26)           119.6041         calculate D2E/DX2 analytically  !
 ! A131  A(23,24,236)          121.0474         calculate D2E/DX2 analytically  !
 ! A132  A(26,24,236)          119.0425         calculate D2E/DX2 analytically  !
 ! A133  A(23,25,27)           119.9206         calculate D2E/DX2 analytically  !
 ! A134  A(23,25,237)          120.121          calculate D2E/DX2 analytically  !
 ! A135  A(27,25,237)          119.9421         calculate D2E/DX2 analytically  !
 ! A136  A(24,26,28)           120.8155         calculate D2E/DX2 analytically  !
 ! A137  A(24,26,238)          121.5996         calculate D2E/DX2 analytically  !
 ! A138  A(24,26,261)          111.0061         calculate D2E/DX2 analytically  !
 ! A139  A(28,26,238)          117.4935         calculate D2E/DX2 analytically  !
 ! A140  A(28,26,261)           85.5504         calculate D2E/DX2 analytically  !
 ! A141  A(238,26,261)          75.8893         calculate D2E/DX2 analytically  !
 ! A142  A(25,27,28)           119.7552         calculate D2E/DX2 analytically  !
 ! A143  A(25,27,239)          120.7212         calculate D2E/DX2 analytically  !
 ! A144  A(28,27,239)          119.5188         calculate D2E/DX2 analytically  !
 ! A145  A(26,28,27)           119.5618         calculate D2E/DX2 analytically  !
 ! A146  A(26,28,29)           118.6819         calculate D2E/DX2 analytically  !
 ! A147  A(27,28,29)           121.7499         calculate D2E/DX2 analytically  !
 ! A148  A(28,29,240)          110.3929         calculate D2E/DX2 analytically  !
 ! A149  A(31,30,241)          111.5983         calculate D2E/DX2 analytically  !
 ! A150  A(31,30,242)          110.8788         calculate D2E/DX2 analytically  !
 ! A151  A(31,30,243)          110.8995         calculate D2E/DX2 analytically  !
 ! A152  A(31,30,415)          115.6741         calculate D2E/DX2 analytically  !
 ! A153  A(241,30,242)         107.9852         calculate D2E/DX2 analytically  !
 ! A154  A(241,30,243)         108.0057         calculate D2E/DX2 analytically  !
 ! A155  A(241,30,415)          28.2972         calculate D2E/DX2 analytically  !
 ! A156  A(242,30,243)         107.3048         calculate D2E/DX2 analytically  !
 ! A157  A(242,30,415)          80.9386         calculate D2E/DX2 analytically  !
 ! A158  A(243,30,415)         125.6331         calculate D2E/DX2 analytically  !
 ! A159  A(30,31,32)           110.9251         calculate D2E/DX2 analytically  !
 ! A160  A(30,31,244)          109.1707         calculate D2E/DX2 analytically  !
 ! A161  A(30,31,245)          109.2591         calculate D2E/DX2 analytically  !
 ! A162  A(32,31,244)          110.5508         calculate D2E/DX2 analytically  !
 ! A163  A(32,31,245)          110.549          calculate D2E/DX2 analytically  !
 ! A164  A(244,31,245)         106.264          calculate D2E/DX2 analytically  !
 ! A165  A(31,32,33)           119.9203         calculate D2E/DX2 analytically  !
 ! A166  A(31,32,34)           119.3799         calculate D2E/DX2 analytically  !
 ! A167  A(33,32,34)           120.46           calculate D2E/DX2 analytically  !
 ! A168  A(32,33,35)           119.6836         calculate D2E/DX2 analytically  !
 ! A169  A(32,33,246)          119.6474         calculate D2E/DX2 analytically  !
 ! A170  A(35,33,246)          120.2996         calculate D2E/DX2 analytically  !
 ! A171  A(32,34,36)           118.6668         calculate D2E/DX2 analytically  !
 ! A172  A(32,34,247)          120.1907         calculate D2E/DX2 analytically  !
 ! A173  A(36,34,247)          120.815          calculate D2E/DX2 analytically  !
 ! A174  A(33,35,37)           119.6369         calculate D2E/DX2 analytically  !
 ! A175  A(33,35,198)          141.8568         calculate D2E/DX2 analytically  !
 ! A176  A(33,35,248)          118.8565         calculate D2E/DX2 analytically  !
 ! A177  A(37,35,198)           82.7241         calculate D2E/DX2 analytically  !
 ! A178  A(37,35,248)          121.4057         calculate D2E/DX2 analytically  !
 ! A179  A(198,35,248)          52.1437         calculate D2E/DX2 analytically  !
 ! A180  A(34,36,37)           121.0914         calculate D2E/DX2 analytically  !
 ! A181  A(34,36,249)          123.5435         calculate D2E/DX2 analytically  !
 ! A182  A(37,36,249)          114.6668         calculate D2E/DX2 analytically  !
 ! A183  A(35,37,36)           119.5092         calculate D2E/DX2 analytically  !
 ! A184  A(35,37,250)          122.0692         calculate D2E/DX2 analytically  !
 ! A185  A(36,37,250)          118.4215         calculate D2E/DX2 analytically  !
 ! A186  A(39,38,251)          111.1642         calculate D2E/DX2 analytically  !
 ! A187  A(39,38,252)          111.4458         calculate D2E/DX2 analytically  !
 ! A188  A(39,38,253)          108.9156         calculate D2E/DX2 analytically  !
 ! A189  A(251,38,252)         107.4129         calculate D2E/DX2 analytically  !
 ! A190  A(251,38,253)         108.8109         calculate D2E/DX2 analytically  !
 ! A191  A(252,38,253)         109.0315         calculate D2E/DX2 analytically  !
 ! A192  A(38,39,40)           112.3046         calculate D2E/DX2 analytically  !
 ! A193  A(38,39,254)          109.7325         calculate D2E/DX2 analytically  !
 ! A194  A(38,39,255)          107.1931         calculate D2E/DX2 analytically  !
 ! A195  A(38,39,307)          143.9913         calculate D2E/DX2 analytically  !
 ! A196  A(40,39,254)          109.268          calculate D2E/DX2 analytically  !
 ! A197  A(40,39,255)          110.9886         calculate D2E/DX2 analytically  !
 ! A198  A(254,39,255)         107.2108         calculate D2E/DX2 analytically  !
 ! A199  A(254,39,307)         104.6802         calculate D2E/DX2 analytically  !
 ! A200  A(255,39,307)          50.9912         calculate D2E/DX2 analytically  !
 ! A201  A(39,40,41)           114.3674         calculate D2E/DX2 analytically  !
 ! A202  A(39,40,256)          110.3637         calculate D2E/DX2 analytically  !
 ! A203  A(39,40,257)          106.0406         calculate D2E/DX2 analytically  !
 ! A204  A(41,40,256)          106.1734         calculate D2E/DX2 analytically  !
 ! A205  A(41,40,257)          117.3933         calculate D2E/DX2 analytically  !
 ! A206  A(41,40,307)           79.8389         calculate D2E/DX2 analytically  !
 ! A207  A(256,40,257)         101.7186         calculate D2E/DX2 analytically  !
 ! A208  A(256,40,307)          56.6259         calculate D2E/DX2 analytically  !
 ! A209  A(257,40,307)         156.8124         calculate D2E/DX2 analytically  !
 ! A210  A(40,41,42)           116.9912         calculate D2E/DX2 analytically  !
 ! A211  A(40,41,43)           117.8768         calculate D2E/DX2 analytically  !
 ! A212  A(42,41,43)           124.8525         calculate D2E/DX2 analytically  !
 ! A213  A(41,43,370)          117.3069         calculate D2E/DX2 analytically  !
 ! A214  A(45,44,258)          110.2768         calculate D2E/DX2 analytically  !
 ! A215  A(45,44,259)          110.7294         calculate D2E/DX2 analytically  !
 ! A216  A(45,44,260)          109.512          calculate D2E/DX2 analytically  !
 ! A217  A(258,44,259)         108.4845         calculate D2E/DX2 analytically  !
 ! A218  A(258,44,260)         109.1375         calculate D2E/DX2 analytically  !
 ! A219  A(259,44,260)         108.6616         calculate D2E/DX2 analytically  !
 ! A220  A(44,45,46)           111.7388         calculate D2E/DX2 analytically  !
 ! A221  A(44,45,47)           111.3951         calculate D2E/DX2 analytically  !
 ! A222  A(44,45,261)          106.5498         calculate D2E/DX2 analytically  !
 ! A223  A(46,45,47)           108.0334         calculate D2E/DX2 analytically  !
 ! A224  A(46,45,261)          110.0887         calculate D2E/DX2 analytically  !
 ! A225  A(47,45,261)          109.0111         calculate D2E/DX2 analytically  !
 ! A226  A(45,46,238)           89.8427         calculate D2E/DX2 analytically  !
 ! A227  A(45,46,262)          111.2071         calculate D2E/DX2 analytically  !
 ! A228  A(45,46,263)          108.0882         calculate D2E/DX2 analytically  !
 ! A229  A(45,46,264)          113.2975         calculate D2E/DX2 analytically  !
 ! A230  A(238,46,262)          55.3035         calculate D2E/DX2 analytically  !
 ! A231  A(238,46,263)         158.7559         calculate D2E/DX2 analytically  !
 ! A232  A(238,46,264)          73.9608         calculate D2E/DX2 analytically  !
 ! A233  A(262,46,263)         106.1298         calculate D2E/DX2 analytically  !
 ! A234  A(262,46,264)         110.1541         calculate D2E/DX2 analytically  !
 ! A235  A(263,46,264)         107.6212         calculate D2E/DX2 analytically  !
 ! A236  A(45,47,265)          107.3231         calculate D2E/DX2 analytically  !
 ! A237  A(45,47,268)          100.4977         calculate D2E/DX2 analytically  !
 ! A238  A(265,47,268)         109.0516         calculate D2E/DX2 analytically  !
 ! A239  A(178,48,258)          98.7362         calculate D2E/DX2 analytically  !
 ! A240  A(178,48,266)          60.1713         calculate D2E/DX2 analytically  !
 ! A241  A(178,48,267)         123.3559         calculate D2E/DX2 analytically  !
 ! A242  A(178,48,268)         126.8272         calculate D2E/DX2 analytically  !
 ! A243  A(178,48,269)          49.6095         calculate D2E/DX2 analytically  !
 ! A244  A(258,48,266)         136.1653         calculate D2E/DX2 analytically  !
 ! A245  A(258,48,267)         113.9478         calculate D2E/DX2 analytically  !
 ! A246  A(258,48,268)          50.3977         calculate D2E/DX2 analytically  !
 ! A247  A(258,48,269)          60.6073         calculate D2E/DX2 analytically  !
 ! A248  A(266,48,267)         109.5033         calculate D2E/DX2 analytically  !
 ! A249  A(266,48,268)         109.2076         calculate D2E/DX2 analytically  !
 ! A250  A(266,48,269)         109.738          calculate D2E/DX2 analytically  !
 ! A251  A(267,48,268)         109.485          calculate D2E/DX2 analytically  !
 ! A252  A(267,48,269)         109.4256         calculate D2E/DX2 analytically  !
 ! A253  A(268,48,269)         109.4676         calculate D2E/DX2 analytically  !
 ! A254  A(50,49,176)          110.6276         calculate D2E/DX2 analytically  !
 ! A255  A(50,49,177)          111.9882         calculate D2E/DX2 analytically  !
 ! A256  A(176,49,177)         107.7784         calculate D2E/DX2 analytically  !
 ! A257  A(49,50,51)           108.6679         calculate D2E/DX2 analytically  !
 ! A258  A(49,50,53)           108.6614         calculate D2E/DX2 analytically  !
 ! A259  A(49,50,175)          108.7141         calculate D2E/DX2 analytically  !
 ! A260  A(51,50,53)           113.7484         calculate D2E/DX2 analytically  !
 ! A261  A(51,50,175)          106.7986         calculate D2E/DX2 analytically  !
 ! A262  A(53,50,175)          110.1345         calculate D2E/DX2 analytically  !
 ! A263  A(50,51,52)           121.0991         calculate D2E/DX2 analytically  !
 ! A264  A(50,51,57)           117.433          calculate D2E/DX2 analytically  !
 ! A265  A(52,51,57)           121.4631         calculate D2E/DX2 analytically  !
 ! A266  A(50,53,54)           110.0509         calculate D2E/DX2 analytically  !
 ! A267  A(50,53,55)           112.1256         calculate D2E/DX2 analytically  !
 ! A268  A(50,53,166)          107.8583         calculate D2E/DX2 analytically  !
 ! A269  A(54,53,55)           108.7448         calculate D2E/DX2 analytically  !
 ! A270  A(54,53,166)          108.5517         calculate D2E/DX2 analytically  !
 ! A271  A(55,53,166)          109.4446         calculate D2E/DX2 analytically  !
 ! A272  A(53,54,56)           115.8229         calculate D2E/DX2 analytically  !
 ! A273  A(53,54,170)          110.588          calculate D2E/DX2 analytically  !
 ! A274  A(53,54,171)          107.0809         calculate D2E/DX2 analytically  !
 ! A275  A(56,54,170)          108.8568         calculate D2E/DX2 analytically  !
 ! A276  A(56,54,171)          109.1765         calculate D2E/DX2 analytically  !
 ! A277  A(170,54,171)         104.7195         calculate D2E/DX2 analytically  !
 ! A278  A(53,55,167)          111.2154         calculate D2E/DX2 analytically  !
 ! A279  A(53,55,168)          110.8197         calculate D2E/DX2 analytically  !
 ! A280  A(53,55,169)          111.0432         calculate D2E/DX2 analytically  !
 ! A281  A(167,55,168)         107.5832         calculate D2E/DX2 analytically  !
 ! A282  A(167,55,169)         107.48           calculate D2E/DX2 analytically  !
 ! A283  A(168,55,169)         108.5546         calculate D2E/DX2 analytically  !
 ! A284  A(54,56,172)          111.893          calculate D2E/DX2 analytically  !
 ! A285  A(54,56,173)          112.5237         calculate D2E/DX2 analytically  !
 ! A286  A(54,56,174)          110.3772         calculate D2E/DX2 analytically  !
 ! A287  A(172,56,173)         107.3306         calculate D2E/DX2 analytically  !
 ! A288  A(172,56,174)         107.4872         calculate D2E/DX2 analytically  !
 ! A289  A(173,56,174)         106.9628         calculate D2E/DX2 analytically  !
 ! A290  A(51,57,58)           121.1821         calculate D2E/DX2 analytically  !
 ! A291  A(51,57,186)          117.2614         calculate D2E/DX2 analytically  !
 ! A292  A(58,57,186)          121.5444         calculate D2E/DX2 analytically  !
 ! A293  A(57,58,59)           110.6454         calculate D2E/DX2 analytically  !
 ! A294  A(57,58,61)           109.0105         calculate D2E/DX2 analytically  !
 ! A295  A(57,58,185)          108.9514         calculate D2E/DX2 analytically  !
 ! A296  A(59,58,61)           111.441          calculate D2E/DX2 analytically  !
 ! A297  A(59,58,185)          105.6084         calculate D2E/DX2 analytically  !
 ! A298  A(61,58,185)          111.1319         calculate D2E/DX2 analytically  !
 ! A299  A(58,59,60)           120.0004         calculate D2E/DX2 analytically  !
 ! A300  A(58,59,187)          119.998          calculate D2E/DX2 analytically  !
 ! A301  A(60,59,187)          120.0016         calculate D2E/DX2 analytically  !
 ! A302  A(58,61,62)           113.7533         calculate D2E/DX2 analytically  !
 ! A303  A(58,61,178)          109.2486         calculate D2E/DX2 analytically  !
 ! A304  A(58,61,179)          106.9369         calculate D2E/DX2 analytically  !
 ! A305  A(62,61,178)          110.4371         calculate D2E/DX2 analytically  !
 ! A306  A(62,61,179)          110.386          calculate D2E/DX2 analytically  !
 ! A307  A(178,61,179)         105.7148         calculate D2E/DX2 analytically  !
 ! A308  A(61,62,63)           120.0347         calculate D2E/DX2 analytically  !
 ! A309  A(61,62,64)           119.7362         calculate D2E/DX2 analytically  !
 ! A310  A(63,62,64)           120.2106         calculate D2E/DX2 analytically  !
 ! A311  A(62,63,65)           119.9322         calculate D2E/DX2 analytically  !
 ! A312  A(62,63,180)          120.7824         calculate D2E/DX2 analytically  !
 ! A313  A(65,63,180)          119.2677         calculate D2E/DX2 analytically  !
 ! A314  A(62,64,66)           119.794          calculate D2E/DX2 analytically  !
 ! A315  A(62,64,181)          119.9992         calculate D2E/DX2 analytically  !
 ! A316  A(66,64,181)          120.2025         calculate D2E/DX2 analytically  !
 ! A317  A(63,65,67)           119.9357         calculate D2E/DX2 analytically  !
 ! A318  A(63,65,182)          119.9905         calculate D2E/DX2 analytically  !
 ! A319  A(63,65,316)           85.2858         calculate D2E/DX2 analytically  !
 ! A320  A(67,65,182)          120.0728         calculate D2E/DX2 analytically  !
 ! A321  A(67,65,316)           92.7023         calculate D2E/DX2 analytically  !
 ! A322  A(182,65,316)          91.6883         calculate D2E/DX2 analytically  !
 ! A323  A(64,66,67)           120.0635         calculate D2E/DX2 analytically  !
 ! A324  A(64,66,183)          120.0198         calculate D2E/DX2 analytically  !
 ! A325  A(67,66,183)          119.9159         calculate D2E/DX2 analytically  !
 ! A326  A(65,67,66)           120.053          calculate D2E/DX2 analytically  !
 ! A327  A(65,67,184)          120.0477         calculate D2E/DX2 analytically  !
 ! A328  A(66,67,184)          119.8992         calculate D2E/DX2 analytically  !
 ! A329  A(69,68,270)          111.1282         calculate D2E/DX2 analytically  !
 ! A330  A(69,68,271)          111.0126         calculate D2E/DX2 analytically  !
 ! A331  A(69,68,272)          111.1843         calculate D2E/DX2 analytically  !
 ! A332  A(270,68,271)         107.9914         calculate D2E/DX2 analytically  !
 ! A333  A(270,68,272)         107.801          calculate D2E/DX2 analytically  !
 ! A334  A(271,68,272)         107.5642         calculate D2E/DX2 analytically  !
 ! A335  A(68,69,70)           113.5835         calculate D2E/DX2 analytically  !
 ! A336  A(68,69,273)          109.2209         calculate D2E/DX2 analytically  !
 ! A337  A(68,69,274)          108.9114         calculate D2E/DX2 analytically  !
 ! A338  A(70,69,273)          109.2845         calculate D2E/DX2 analytically  !
 ! A339  A(70,69,274)          109.5358         calculate D2E/DX2 analytically  !
 ! A340  A(273,69,274)         106.0278         calculate D2E/DX2 analytically  !
 ! A341  A(69,70,71)           120.2546         calculate D2E/DX2 analytically  !
 ! A342  A(69,70,72)           119.7429         calculate D2E/DX2 analytically  !
 ! A343  A(71,70,72)           119.9824         calculate D2E/DX2 analytically  !
 ! A344  A(70,71,73)           120.0162         calculate D2E/DX2 analytically  !
 ! A345  A(70,71,275)          120.1973         calculate D2E/DX2 analytically  !
 ! A346  A(73,71,275)          119.7841         calculate D2E/DX2 analytically  !
 ! A347  A(70,72,74)           119.9628         calculate D2E/DX2 analytically  !
 ! A348  A(70,72,276)          120.2155         calculate D2E/DX2 analytically  !
 ! A349  A(74,72,276)          119.8117         calculate D2E/DX2 analytically  !
 ! A350  A(71,73,75)           119.9523         calculate D2E/DX2 analytically  !
 ! A351  A(71,73,277)          120.301          calculate D2E/DX2 analytically  !
 ! A352  A(75,73,277)          119.7365         calculate D2E/DX2 analytically  !
 ! A353  A(72,74,75)           120.0579         calculate D2E/DX2 analytically  !
 ! A354  A(72,74,278)          120.6653         calculate D2E/DX2 analytically  !
 ! A355  A(75,74,278)          119.2679         calculate D2E/DX2 analytically  !
 ! A356  A(73,75,74)           119.9282         calculate D2E/DX2 analytically  !
 ! A357  A(73,75,76)           120.333          calculate D2E/DX2 analytically  !
 ! A358  A(74,75,76)           119.7381         calculate D2E/DX2 analytically  !
 ! A359  A(75,76,229)           94.168          calculate D2E/DX2 analytically  !
 ! A360  A(75,76,279)          110.034          calculate D2E/DX2 analytically  !
 ! A361  A(75,76,399)          101.4735         calculate D2E/DX2 analytically  !
 ! A362  A(75,76,407)          134.0613         calculate D2E/DX2 analytically  !
 ! A363  A(229,76,279)          87.3508         calculate D2E/DX2 analytically  !
 ! A364  A(229,76,399)          61.6189         calculate D2E/DX2 analytically  !
 ! A365  A(229,76,407)         124.6392         calculate D2E/DX2 analytically  !
 ! A366  A(279,76,399)         137.1979         calculate D2E/DX2 analytically  !
 ! A367  A(279,76,407)          96.6208         calculate D2E/DX2 analytically  !
 ! A368  A(399,76,407)          80.5232         calculate D2E/DX2 analytically  !
 ! A369  A(78,77,280)          111.3374         calculate D2E/DX2 analytically  !
 ! A370  A(78,77,281)          111.2023         calculate D2E/DX2 analytically  !
 ! A371  A(78,77,282)          111.7086         calculate D2E/DX2 analytically  !
 ! A372  A(280,77,281)         108.1582         calculate D2E/DX2 analytically  !
 ! A373  A(280,77,282)         107.7848         calculate D2E/DX2 analytically  !
 ! A374  A(281,77,282)         106.4282         calculate D2E/DX2 analytically  !
 ! A375  A(77,78,79)           113.1837         calculate D2E/DX2 analytically  !
 ! A376  A(77,78,283)          109.5899         calculate D2E/DX2 analytically  !
 ! A377  A(77,78,284)          109.3066         calculate D2E/DX2 analytically  !
 ! A378  A(79,78,283)          109.4483         calculate D2E/DX2 analytically  !
 ! A379  A(79,78,284)          108.7621         calculate D2E/DX2 analytically  !
 ! A380  A(283,78,284)         106.316          calculate D2E/DX2 analytically  !
 ! A381  A(78,79,80)           111.167          calculate D2E/DX2 analytically  !
 ! A382  A(78,79,81)           110.007          calculate D2E/DX2 analytically  !
 ! A383  A(78,79,285)          108.2897         calculate D2E/DX2 analytically  !
 ! A384  A(80,79,81)           110.3059         calculate D2E/DX2 analytically  !
 ! A385  A(80,79,285)          108.4456         calculate D2E/DX2 analytically  !
 ! A386  A(81,79,285)          108.55           calculate D2E/DX2 analytically  !
 ! A387  A(79,80,286)          111.4467         calculate D2E/DX2 analytically  !
 ! A388  A(79,80,287)          111.594          calculate D2E/DX2 analytically  !
 ! A389  A(79,80,288)          110.7821         calculate D2E/DX2 analytically  !
 ! A390  A(286,80,287)         107.6818         calculate D2E/DX2 analytically  !
 ! A391  A(286,80,288)         107.6427         calculate D2E/DX2 analytically  !
 ! A392  A(287,80,288)         107.5021         calculate D2E/DX2 analytically  !
 ! A393  A(79,81,289)          111.0075         calculate D2E/DX2 analytically  !
 ! A394  A(79,81,290)          112.7469         calculate D2E/DX2 analytically  !
 ! A395  A(79,81,291)          110.7646         calculate D2E/DX2 analytically  !
 ! A396  A(289,81,290)         106.9788         calculate D2E/DX2 analytically  !
 ! A397  A(289,81,291)         107.2636         calculate D2E/DX2 analytically  !
 ! A398  A(290,81,291)         107.8318         calculate D2E/DX2 analytically  !
 ! A399  A(83,82,292)          111.4342         calculate D2E/DX2 analytically  !
 ! A400  A(83,82,293)          110.2654         calculate D2E/DX2 analytically  !
 ! A401  A(83,82,294)          110.9416         calculate D2E/DX2 analytically  !
 ! A402  A(292,82,293)         107.3777         calculate D2E/DX2 analytically  !
 ! A403  A(292,82,294)         108.2756         calculate D2E/DX2 analytically  !
 ! A404  A(293,82,294)         108.4205         calculate D2E/DX2 analytically  !
 ! A405  A(82,83,84)           108.2693         calculate D2E/DX2 analytically  !
 ! A406  A(82,83,295)          112.8794         calculate D2E/DX2 analytically  !
 ! A407  A(82,83,296)          111.507          calculate D2E/DX2 analytically  !
 ! A408  A(84,83,295)          110.6798         calculate D2E/DX2 analytically  !
 ! A409  A(84,83,296)          105.4611         calculate D2E/DX2 analytically  !
 ! A410  A(295,83,296)         107.8022         calculate D2E/DX2 analytically  !
 ! A411  A(83,84,215)          143.9664         calculate D2E/DX2 analytically  !
 ! A412  A(83,84,297)           96.9331         calculate D2E/DX2 analytically  !
 ! A413  A(215,84,297)         111.655          calculate D2E/DX2 analytically  !
 ! A414  A(86,85,298)          111.289          calculate D2E/DX2 analytically  !
 ! A415  A(86,85,299)          109.8848         calculate D2E/DX2 analytically  !
 ! A416  A(86,85,300)          111.8441         calculate D2E/DX2 analytically  !
 ! A417  A(298,85,299)         108.3043         calculate D2E/DX2 analytically  !
 ! A418  A(298,85,300)         108.0757         calculate D2E/DX2 analytically  !
 ! A419  A(299,85,300)         107.2918         calculate D2E/DX2 analytically  !
 ! A420  A(85,86,87)           114.1057         calculate D2E/DX2 analytically  !
 ! A421  A(85,86,301)          108.3746         calculate D2E/DX2 analytically  !
 ! A422  A(85,86,302)          109.0444         calculate D2E/DX2 analytically  !
 ! A423  A(87,86,301)          110.0944         calculate D2E/DX2 analytically  !
 ! A424  A(87,86,302)          109.0027         calculate D2E/DX2 analytically  !
 ! A425  A(301,86,302)         105.8933         calculate D2E/DX2 analytically  !
 ! A426  A(86,87,88)           121.0466         calculate D2E/DX2 analytically  !
 ! A427  A(86,87,89)           118.837          calculate D2E/DX2 analytically  !
 ! A428  A(88,87,89)           120.0397         calculate D2E/DX2 analytically  !
 ! A429  A(87,88,90)           119.6436         calculate D2E/DX2 analytically  !
 ! A430  A(87,88,303)          119.8902         calculate D2E/DX2 analytically  !
 ! A431  A(90,88,303)          120.3946         calculate D2E/DX2 analytically  !
 ! A432  A(87,89,91)           120.0525         calculate D2E/DX2 analytically  !
 ! A433  A(87,89,304)          119.769          calculate D2E/DX2 analytically  !
 ! A434  A(91,89,304)          120.0027         calculate D2E/DX2 analytically  !
 ! A435  A(88,90,92)           119.9708         calculate D2E/DX2 analytically  !
 ! A436  A(88,90,305)          120.5262         calculate D2E/DX2 analytically  !
 ! A437  A(92,90,305)          119.3982         calculate D2E/DX2 analytically  !
 ! A438  A(89,91,92)           119.8692         calculate D2E/DX2 analytically  !
 ! A439  A(89,91,306)          121.7513         calculate D2E/DX2 analytically  !
 ! A440  A(92,91,306)          118.3457         calculate D2E/DX2 analytically  !
 ! A441  A(90,92,91)           119.9458         calculate D2E/DX2 analytically  !
 ! A442  A(90,92,93)           120.6856         calculate D2E/DX2 analytically  !
 ! A443  A(91,92,93)           119.3685         calculate D2E/DX2 analytically  !
 ! A444  A(92,93,307)          109.8409         calculate D2E/DX2 analytically  !
 ! A445  A(95,94,308)          111.5656         calculate D2E/DX2 analytically  !
 ! A446  A(95,94,309)          110.34           calculate D2E/DX2 analytically  !
 ! A447  A(95,94,310)          112.0644         calculate D2E/DX2 analytically  !
 ! A448  A(308,94,309)         108.2977         calculate D2E/DX2 analytically  !
 ! A449  A(308,94,310)         107.378          calculate D2E/DX2 analytically  !
 ! A450  A(309,94,310)         106.9951         calculate D2E/DX2 analytically  !
 ! A451  A(94,95,96)           112.9139         calculate D2E/DX2 analytically  !
 ! A452  A(94,95,311)          108.5774         calculate D2E/DX2 analytically  !
 ! A453  A(94,95,312)          110.729          calculate D2E/DX2 analytically  !
 ! A454  A(96,95,311)          108.7433         calculate D2E/DX2 analytically  !
 ! A455  A(96,95,312)          109.4925         calculate D2E/DX2 analytically  !
 ! A456  A(311,95,312)         106.135          calculate D2E/DX2 analytically  !
 ! A457  A(95,96,97)           110.8772         calculate D2E/DX2 analytically  !
 ! A458  A(95,96,98)           109.8174         calculate D2E/DX2 analytically  !
 ! A459  A(95,96,313)          107.9615         calculate D2E/DX2 analytically  !
 ! A460  A(97,96,98)           109.9378         calculate D2E/DX2 analytically  !
 ! A461  A(97,96,313)          109.3091         calculate D2E/DX2 analytically  !
 ! A462  A(98,96,313)          108.889          calculate D2E/DX2 analytically  !
 ! A463  A(96,97,296)          101.2428         calculate D2E/DX2 analytically  !
 ! A464  A(96,97,314)          111.3239         calculate D2E/DX2 analytically  !
 ! A465  A(96,97,315)          111.8034         calculate D2E/DX2 analytically  !
 ! A466  A(96,97,316)          110.1907         calculate D2E/DX2 analytically  !
 ! A467  A(296,97,314)          65.2006         calculate D2E/DX2 analytically  !
 ! A468  A(296,97,315)          51.8976         calculate D2E/DX2 analytically  !
 ! A469  A(296,97,316)         147.8528         calculate D2E/DX2 analytically  !
 ! A470  A(314,97,315)         107.9588         calculate D2E/DX2 analytically  !
 ! A471  A(314,97,316)         107.5757         calculate D2E/DX2 analytically  !
 ! A472  A(315,97,316)         107.8206         calculate D2E/DX2 analytically  !
 ! A473  A(96,98,317)          112.0251         calculate D2E/DX2 analytically  !
 ! A474  A(96,98,318)          110.0751         calculate D2E/DX2 analytically  !
 ! A475  A(96,98,319)          111.9001         calculate D2E/DX2 analytically  !
 ! A476  A(317,98,318)         107.9958         calculate D2E/DX2 analytically  !
 ! A477  A(317,98,319)         106.5885         calculate D2E/DX2 analytically  !
 ! A478  A(318,98,319)         108.0662         calculate D2E/DX2 analytically  !
 ! A479  A(100,99,320)         109.4241         calculate D2E/DX2 analytically  !
 ! A480  A(100,99,321)         111.618          calculate D2E/DX2 analytically  !
 ! A481  A(100,99,322)         110.3117         calculate D2E/DX2 analytically  !
 ! A482  A(320,99,321)         108.4097         calculate D2E/DX2 analytically  !
 ! A483  A(320,99,322)         108.6712         calculate D2E/DX2 analytically  !
 ! A484  A(321,99,322)         108.3365         calculate D2E/DX2 analytically  !
 ! A485  A(99,100,101)         109.9293         calculate D2E/DX2 analytically  !
 ! A486  A(99,100,102)         110.7754         calculate D2E/DX2 analytically  !
 ! A487  A(99,100,323)         108.4866         calculate D2E/DX2 analytically  !
 ! A488  A(101,100,102)        108.9119         calculate D2E/DX2 analytically  !
 ! A489  A(101,100,323)        109.2374         calculate D2E/DX2 analytically  !
 ! A490  A(102,100,323)        109.4798         calculate D2E/DX2 analytically  !
 ! A491  A(100,101,324)        111.6197         calculate D2E/DX2 analytically  !
 ! A492  A(100,101,325)        111.0132         calculate D2E/DX2 analytically  !
 ! A493  A(100,101,326)        109.7254         calculate D2E/DX2 analytically  !
 ! A494  A(100,101,373)        169.5488         calculate D2E/DX2 analytically  !
 ! A495  A(100,101,427)        167.0416         calculate D2E/DX2 analytically  !
 ! A496  A(324,101,325)        107.6588         calculate D2E/DX2 analytically  !
 ! A497  A(324,101,326)        108.7367         calculate D2E/DX2 analytically  !
 ! A498  A(324,101,373)         58.1189         calculate D2E/DX2 analytically  !
 ! A499  A(324,101,427)         55.8            calculate D2E/DX2 analytically  !
 ! A500  A(325,101,326)        107.9775         calculate D2E/DX2 analytically  !
 ! A501  A(325,101,373)         75.9686         calculate D2E/DX2 analytically  !
 ! A502  A(325,101,427)         73.2457         calculate D2E/DX2 analytically  !
 ! A503  A(326,101,373)         74.1492         calculate D2E/DX2 analytically  !
 ! A504  A(326,101,427)         79.4557         calculate D2E/DX2 analytically  !
 ! A505  A(100,102,327)        107.8262         calculate D2E/DX2 analytically  !
 ! A506  A(104,103,328)        110.187          calculate D2E/DX2 analytically  !
 ! A507  A(104,103,329)        111.2533         calculate D2E/DX2 analytically  !
 ! A508  A(104,103,330)        110.47           calculate D2E/DX2 analytically  !
 ! A509  A(328,103,329)        108.2376         calculate D2E/DX2 analytically  !
 ! A510  A(328,103,330)        108.3952         calculate D2E/DX2 analytically  !
 ! A511  A(329,103,330)        108.2093         calculate D2E/DX2 analytically  !
 ! A512  A(103,104,105)        112.3199         calculate D2E/DX2 analytically  !
 ! A513  A(103,104,106)        109.9166         calculate D2E/DX2 analytically  !
 ! A514  A(103,104,331)        108.1561         calculate D2E/DX2 analytically  !
 ! A515  A(105,104,106)        108.6271         calculate D2E/DX2 analytically  !
 ! A516  A(105,104,331)        109.291          calculate D2E/DX2 analytically  !
 ! A517  A(106,104,331)        108.4569         calculate D2E/DX2 analytically  !
 ! A518  A(104,105,332)        110.7655         calculate D2E/DX2 analytically  !
 ! A519  A(104,105,333)        112.2774         calculate D2E/DX2 analytically  !
 ! A520  A(104,105,334)        110.1409         calculate D2E/DX2 analytically  !
 ! A521  A(332,105,333)        107.6342         calculate D2E/DX2 analytically  !
 ! A522  A(332,105,334)        108.3615         calculate D2E/DX2 analytically  !
 ! A523  A(333,105,334)        107.513          calculate D2E/DX2 analytically  !
 ! A524  A(104,106,335)        112.019          calculate D2E/DX2 analytically  !
 ! A525  A(104,106,336)        110.9139         calculate D2E/DX2 analytically  !
 ! A526  A(104,106,337)        108.967          calculate D2E/DX2 analytically  !
 ! A527  A(335,106,336)        107.6885         calculate D2E/DX2 analytically  !
 ! A528  A(335,106,337)        109.218          calculate D2E/DX2 analytically  !
 ! A529  A(336,106,337)        107.9365         calculate D2E/DX2 analytically  !
 ! A530  A(108,107,338)        111.2793         calculate D2E/DX2 analytically  !
 ! A531  A(108,107,339)        111.5084         calculate D2E/DX2 analytically  !
 ! A532  A(108,107,340)        111.2753         calculate D2E/DX2 analytically  !
 ! A533  A(338,107,339)        107.5332         calculate D2E/DX2 analytically  !
 ! A534  A(338,107,340)        107.0397         calculate D2E/DX2 analytically  !
 ! A535  A(339,107,340)        107.9965         calculate D2E/DX2 analytically  !
 ! A536  A(107,108,341)        110.6822         calculate D2E/DX2 analytically  !
 ! A537  A(107,108,342)        110.7149         calculate D2E/DX2 analytically  !
 ! A538  A(107,108,343)        110.7216         calculate D2E/DX2 analytically  !
 ! A539  A(107,108,395)        115.7007         calculate D2E/DX2 analytically  !
 ! A540  A(341,108,342)        106.9659         calculate D2E/DX2 analytically  !
 ! A541  A(341,108,343)        107.401          calculate D2E/DX2 analytically  !
 ! A542  A(341,108,395)        132.7644         calculate D2E/DX2 analytically  !
 ! A543  A(342,108,343)        110.2354         calculate D2E/DX2 analytically  !
 ! A544  A(342,108,395)         48.0771         calculate D2E/DX2 analytically  !
 ! A545  A(343,108,395)         63.9807         calculate D2E/DX2 analytically  !
 ! A546  A(110,109,344)        109.3857         calculate D2E/DX2 analytically  !
 ! A547  A(110,109,345)        111.8295         calculate D2E/DX2 analytically  !
 ! A548  A(110,109,346)        110.9489         calculate D2E/DX2 analytically  !
 ! A549  A(344,109,345)        108.2516         calculate D2E/DX2 analytically  !
 ! A550  A(344,109,346)        108.2708         calculate D2E/DX2 analytically  !
 ! A551  A(345,109,346)        108.0486         calculate D2E/DX2 analytically  !
 ! A552  A(109,110,111)        115.468          calculate D2E/DX2 analytically  !
 ! A553  A(109,110,112)        109.5898         calculate D2E/DX2 analytically  !
 ! A554  A(109,110,347)        107.5221         calculate D2E/DX2 analytically  !
 ! A555  A(111,110,112)        107.2778         calculate D2E/DX2 analytically  !
 ! A556  A(111,110,347)        108.1633         calculate D2E/DX2 analytically  !
 ! A557  A(112,110,347)        108.6531         calculate D2E/DX2 analytically  !
 ! A558  A(110,111,348)        110.5634         calculate D2E/DX2 analytically  !
 ! A559  A(110,111,349)        112.3862         calculate D2E/DX2 analytically  !
 ! A560  A(110,111,350)        110.7929         calculate D2E/DX2 analytically  !
 ! A561  A(348,111,349)        107.7542         calculate D2E/DX2 analytically  !
 ! A562  A(348,111,350)        107.657          calculate D2E/DX2 analytically  !
 ! A563  A(349,111,350)        107.4965         calculate D2E/DX2 analytically  !
 ! A564  A(110,112,351)        112.4185         calculate D2E/DX2 analytically  !
 ! A565  A(110,112,352)        111.612          calculate D2E/DX2 analytically  !
 ! A566  A(110,112,353)        110.3624         calculate D2E/DX2 analytically  !
 ! A567  A(351,112,352)        107.2332         calculate D2E/DX2 analytically  !
 ! A568  A(351,112,353)        107.3567         calculate D2E/DX2 analytically  !
 ! A569  A(352,112,353)        107.6273         calculate D2E/DX2 analytically  !
 ! A570  A(130,113,133)        120.8127         calculate D2E/DX2 analytically  !
 ! A571  A(130,113,354)        117.6163         calculate D2E/DX2 analytically  !
 ! A572  A(133,113,354)        121.5623         calculate D2E/DX2 analytically  !
 ! A573  A(131,114,133)        120.9237         calculate D2E/DX2 analytically  !
 ! A574  A(131,114,355)        119.5983         calculate D2E/DX2 analytically  !
 ! A575  A(133,114,355)        119.4749         calculate D2E/DX2 analytically  !
 ! A576  A(128,115,134)        120.8423         calculate D2E/DX2 analytically  !
 ! A577  A(128,115,356)        117.9419         calculate D2E/DX2 analytically  !
 ! A578  A(134,115,356)        121.1932         calculate D2E/DX2 analytically  !
 ! A579  A(129,116,134)        121.0171         calculate D2E/DX2 analytically  !
 ! A580  A(129,116,357)        119.5896         calculate D2E/DX2 analytically  !
 ! A581  A(134,116,357)        119.3873         calculate D2E/DX2 analytically  !
 ! A582  A(123,117,135)        120.8592         calculate D2E/DX2 analytically  !
 ! A583  A(123,117,214)         77.3065         calculate D2E/DX2 analytically  !
 ! A584  A(123,117,358)        117.7517         calculate D2E/DX2 analytically  !
 ! A585  A(135,117,214)         96.8366         calculate D2E/DX2 analytically  !
 ! A586  A(135,117,358)        121.2941         calculate D2E/DX2 analytically  !
 ! A587  A(214,117,358)         92.4692         calculate D2E/DX2 analytically  !
 ! A588  A(124,118,135)        120.928          calculate D2E/DX2 analytically  !
 ! A589  A(124,118,359)        120.4449         calculate D2E/DX2 analytically  !
 ! A590  A(135,118,359)        118.6259         calculate D2E/DX2 analytically  !
 ! A591  A(120,119,121)        121.0574         calculate D2E/DX2 analytically  !
 ! A592  A(120,119,122)        121.3772         calculate D2E/DX2 analytically  !
 ! A593  A(121,119,122)        117.5535         calculate D2E/DX2 analytically  !
 ! A594  A(119,120,132)        112.6388         calculate D2E/DX2 analytically  !
 ! A595  A(119,120,360)        110.2262         calculate D2E/DX2 analytically  !
 ! A596  A(119,120,361)        109.8564         calculate D2E/DX2 analytically  !
 ! A597  A(132,120,360)        108.3611         calculate D2E/DX2 analytically  !
 ! A598  A(132,120,361)        109.5313         calculate D2E/DX2 analytically  !
 ! A599  A(360,120,361)        106.0004         calculate D2E/DX2 analytically  !
 ! A600  A(119,121,144)        121.1244         calculate D2E/DX2 analytically  !
 ! A601  A(119,121,362)        121.165          calculate D2E/DX2 analytically  !
 ! A602  A(144,121,362)        117.6664         calculate D2E/DX2 analytically  !
 ! A603  A(119,122,145)        121.298          calculate D2E/DX2 analytically  !
 ! A604  A(119,122,363)        119.5826         calculate D2E/DX2 analytically  !
 ! A605  A(145,122,363)        119.1146         calculate D2E/DX2 analytically  !
 ! A606  A(117,123,150)        121.4749         calculate D2E/DX2 analytically  !
 ! A607  A(117,123,364)        118.4829         calculate D2E/DX2 analytically  !
 ! A608  A(150,123,364)        120.0301         calculate D2E/DX2 analytically  !
 ! A609  A(118,124,150)        121.4199         calculate D2E/DX2 analytically  !
 ! A610  A(118,124,365)        116.8535         calculate D2E/DX2 analytically  !
 ! A611  A(150,124,365)        121.5825         calculate D2E/DX2 analytically  !
 ! A612  A(133,125,138)        112.6503         calculate D2E/DX2 analytically  !
 ! A613  A(133,125,366)        108.8717         calculate D2E/DX2 analytically  !
 ! A614  A(133,125,367)        110.0137         calculate D2E/DX2 analytically  !
 ! A615  A(138,125,366)        108.4214         calculate D2E/DX2 analytically  !
 ! A616  A(138,125,367)        110.2394         calculate D2E/DX2 analytically  !
 ! A617  A(366,125,367)        106.4285         calculate D2E/DX2 analytically  !
 ! A618  A(134,126,136)        112.5955         calculate D2E/DX2 analytically  !
 ! A619  A(134,126,368)        110.5553         calculate D2E/DX2 analytically  !
 ! A620  A(134,126,369)        108.9702         calculate D2E/DX2 analytically  !
 ! A621  A(136,126,368)        108.5074         calculate D2E/DX2 analytically  !
 ! A622  A(136,126,369)        110.4647         calculate D2E/DX2 analytically  !
 ! A623  A(368,126,369)        105.5123         calculate D2E/DX2 analytically  !
 ! A624  A(135,127,137)        112.6057         calculate D2E/DX2 analytically  !
 ! A625  A(135,127,370)        110.4606         calculate D2E/DX2 analytically  !
 ! A626  A(135,127,371)        108.945          calculate D2E/DX2 analytically  !
 ! A627  A(137,127,370)        109.3147         calculate D2E/DX2 analytically  !
 ! A628  A(137,127,371)        110.1966         calculate D2E/DX2 analytically  !
 ! A629  A(370,127,371)        105.0471         calculate D2E/DX2 analytically  !
 ! A630  A(115,128,139)        121.4398         calculate D2E/DX2 analytically  !
 ! A631  A(115,128,372)        118.6129         calculate D2E/DX2 analytically  !
 ! A632  A(139,128,372)        119.9471         calculate D2E/DX2 analytically  !
 ! A633  A(116,129,139)        121.2336         calculate D2E/DX2 analytically  !
 ! A634  A(116,129,373)        118.5291         calculate D2E/DX2 analytically  !
 ! A635  A(139,129,373)        120.2362         calculate D2E/DX2 analytically  !
 ! A636  A(113,130,140)        121.7071         calculate D2E/DX2 analytically  !
 ! A637  A(113,130,374)        118.4786         calculate D2E/DX2 analytically  !
 ! A638  A(140,130,374)        119.8142         calculate D2E/DX2 analytically  !
 ! A639  A(114,131,140)        121.5883         calculate D2E/DX2 analytically  !
 ! A640  A(114,131,375)        118.3095         calculate D2E/DX2 analytically  !
 ! A641  A(140,131,375)        120.1021         calculate D2E/DX2 analytically  !
 ! A642  A(120,132,160)        111.7865         calculate D2E/DX2 analytically  !
 ! A643  A(120,132,376)        112.5012         calculate D2E/DX2 analytically  !
 ! A644  A(120,132,377)        107.8515         calculate D2E/DX2 analytically  !
 ! A645  A(160,132,376)        110.1955         calculate D2E/DX2 analytically  !
 ! A646  A(160,132,377)        106.879          calculate D2E/DX2 analytically  !
 ! A647  A(376,132,377)        107.337          calculate D2E/DX2 analytically  !
 ! A648  A(113,133,114)        118.0808         calculate D2E/DX2 analytically  !
 ! A649  A(113,133,125)        120.8295         calculate D2E/DX2 analytically  !
 ! A650  A(114,133,125)        121.076          calculate D2E/DX2 analytically  !
 ! A651  A(115,134,116)        118.0521         calculate D2E/DX2 analytically  !
 ! A652  A(115,134,126)        120.8237         calculate D2E/DX2 analytically  !
 ! A653  A(116,134,126)        121.1098         calculate D2E/DX2 analytically  !
 ! A654  A(117,135,118)        118.089          calculate D2E/DX2 analytically  !
 ! A655  A(117,135,127)        120.8192         calculate D2E/DX2 analytically  !
 ! A656  A(118,135,127)        121.0805         calculate D2E/DX2 analytically  !
 ! A657  A(126,136,159)        111.7892         calculate D2E/DX2 analytically  !
 ! A658  A(126,136,378)        114.0431         calculate D2E/DX2 analytically  !
 ! A659  A(126,136,379)        109.7736         calculate D2E/DX2 analytically  !
 ! A660  A(159,136,378)        110.5129         calculate D2E/DX2 analytically  !
 ! A661  A(159,136,379)        104.6092         calculate D2E/DX2 analytically  !
 ! A662  A(378,136,379)        105.4936         calculate D2E/DX2 analytically  !
 ! A663  A(127,137,157)        111.6957         calculate D2E/DX2 analytically  !
 ! A664  A(127,137,343)        173.5509         calculate D2E/DX2 analytically  !
 ! A665  A(127,137,380)        110.36           calculate D2E/DX2 analytically  !
 ! A666  A(127,137,381)        113.0046         calculate D2E/DX2 analytically  !
 ! A667  A(157,137,380)        103.2634         calculate D2E/DX2 analytically  !
 ! A668  A(157,137,381)        109.9546         calculate D2E/DX2 analytically  !
 ! A669  A(343,137,380)         72.8774         calculate D2E/DX2 analytically  !
 ! A670  A(343,137,381)         60.5504         calculate D2E/DX2 analytically  !
 ! A671  A(380,137,381)        108.0647         calculate D2E/DX2 analytically  !
 ! A672  A(125,138,158)        111.7365         calculate D2E/DX2 analytically  !
 ! A673  A(125,138,382)        109.5314         calculate D2E/DX2 analytically  !
 ! A674  A(125,138,383)        110.8711         calculate D2E/DX2 analytically  !
 ! A675  A(158,138,382)        104.4884         calculate D2E/DX2 analytically  !
 ! A676  A(158,138,383)        110.691          calculate D2E/DX2 analytically  !
 ! A677  A(382,138,383)        109.3112         calculate D2E/DX2 analytically  !
 ! A678  A(128,139,129)        117.4145         calculate D2E/DX2 analytically  !
 ! A679  A(128,139,421)        120.5576         calculate D2E/DX2 analytically  !
 ! A680  A(129,139,421)        122.0275         calculate D2E/DX2 analytically  !
 ! A681  A(130,140,131)        116.8872         calculate D2E/DX2 analytically  !
 ! A682  A(130,140,411)        122.4437         calculate D2E/DX2 analytically  !
 ! A683  A(131,140,411)        120.6692         calculate D2E/DX2 analytically  !
 ! A684  A(165,141,384)        111.8396         calculate D2E/DX2 analytically  !
 ! A685  A(165,141,385)        109.5865         calculate D2E/DX2 analytically  !
 ! A686  A(165,141,386)        111.8799         calculate D2E/DX2 analytically  !
 ! A687  A(384,141,385)        107.4992         calculate D2E/DX2 analytically  !
 ! A688  A(384,141,386)        108.2928         calculate D2E/DX2 analytically  !
 ! A689  A(385,141,386)        107.5552         calculate D2E/DX2 analytically  !
 ! A690  A(165,142,387)        111.769          calculate D2E/DX2 analytically  !
 ! A691  A(165,142,388)        110.3773         calculate D2E/DX2 analytically  !
 ! A692  A(165,142,389)        110.8625         calculate D2E/DX2 analytically  !
 ! A693  A(387,142,388)        107.771          calculate D2E/DX2 analytically  !
 ! A694  A(387,142,389)        107.7701         calculate D2E/DX2 analytically  !
 ! A695  A(388,142,389)        108.15           calculate D2E/DX2 analytically  !
 ! A696  A(165,143,390)        111.8            calculate D2E/DX2 analytically  !
 ! A697  A(165,143,391)        110.8723         calculate D2E/DX2 analytically  !
 ! A698  A(165,143,392)        110.3501         calculate D2E/DX2 analytically  !
 ! A699  A(390,143,391)        107.739          calculate D2E/DX2 analytically  !
 ! A700  A(390,143,392)        107.7838         calculate D2E/DX2 analytically  !
 ! A701  A(391,143,392)        108.1541         calculate D2E/DX2 analytically  !
 ! A702  A(121,144,146)        121.666          calculate D2E/DX2 analytically  !
 ! A703  A(121,144,393)        118.3536         calculate D2E/DX2 analytically  !
 ! A704  A(146,144,393)        119.9773         calculate D2E/DX2 analytically  !
 ! A705  A(122,145,146)        121.4667         calculate D2E/DX2 analytically  !
 ! A706  A(122,145,394)        118.2453         calculate D2E/DX2 analytically  !
 ! A707  A(146,145,394)        120.2871         calculate D2E/DX2 analytically  !
 ! A708  A(144,146,145)        116.891          calculate D2E/DX2 analytically  !
 ! A709  A(144,146,165)        120.04           calculate D2E/DX2 analytically  !
 ! A710  A(145,146,165)        123.0689         calculate D2E/DX2 analytically  !
 ! A711  A(421,147,428)        110.9683         calculate D2E/DX2 analytically  !
 ! A712  A(421,147,429)        111.2641         calculate D2E/DX2 analytically  !
 ! A713  A(421,147,430)        109.6687         calculate D2E/DX2 analytically  !
 ! A714  A(428,147,429)        108.5981         calculate D2E/DX2 analytically  !
 ! A715  A(428,147,430)        108.2145         calculate D2E/DX2 analytically  !
 ! A716  A(429,147,430)        108.0285         calculate D2E/DX2 analytically  !
 ! A717  A(324,148,421)        134.7135         calculate D2E/DX2 analytically  !
 ! A718  A(324,148,425)        101.1035         calculate D2E/DX2 analytically  !
 ! A719  A(324,148,426)         88.2776         calculate D2E/DX2 analytically  !
 ! A720  A(324,148,427)         25.4155         calculate D2E/DX2 analytically  !
 ! A721  A(421,148,425)        110.3621         calculate D2E/DX2 analytically  !
 ! A722  A(421,148,426)        110.478          calculate D2E/DX2 analytically  !
 ! A723  A(421,148,427)        110.988          calculate D2E/DX2 analytically  !
 ! A724  A(425,148,426)        108.5263         calculate D2E/DX2 analytically  !
 ! A725  A(425,148,427)        108.2426         calculate D2E/DX2 analytically  !
 ! A726  A(426,148,427)        108.1603         calculate D2E/DX2 analytically  !
 ! A727  A(421,149,422)        110.6518         calculate D2E/DX2 analytically  !
 ! A728  A(421,149,423)        110.5345         calculate D2E/DX2 analytically  !
 ! A729  A(421,149,424)        110.3976         calculate D2E/DX2 analytically  !
 ! A730  A(422,149,423)        108.3696         calculate D2E/DX2 analytically  !
 ! A731  A(422,149,424)        108.2432         calculate D2E/DX2 analytically  !
 ! A732  A(423,149,424)        108.5695         calculate D2E/DX2 analytically  !
 ! A733  A(123,150,124)        117.2289         calculate D2E/DX2 analytically  !
 ! A734  A(123,150,410)        123.1362         calculate D2E/DX2 analytically  !
 ! A735  A(124,150,410)        119.6237         calculate D2E/DX2 analytically  !
 ! A736  A(411,151,418)        111.9749         calculate D2E/DX2 analytically  !
 ! A737  A(411,151,419)        111.8297         calculate D2E/DX2 analytically  !
 ! A738  A(411,151,420)        110.1074         calculate D2E/DX2 analytically  !
 ! A739  A(418,151,419)        107.9248         calculate D2E/DX2 analytically  !
 ! A740  A(418,151,420)        107.3581         calculate D2E/DX2 analytically  !
 ! A741  A(419,151,420)        107.4334         calculate D2E/DX2 analytically  !
 ! A742  A(241,152,411)        146.6834         calculate D2E/DX2 analytically  !
 ! A743  A(241,152,415)         49.0453         calculate D2E/DX2 analytically  !
 ! A744  A(241,152,416)         63.7024         calculate D2E/DX2 analytically  !
 ! A745  A(241,152,417)        100.925          calculate D2E/DX2 analytically  !
 ! A746  A(411,152,415)        111.1438         calculate D2E/DX2 analytically  !
 ! A747  A(411,152,416)        111.0021         calculate D2E/DX2 analytically  !
 ! A748  A(411,152,417)        111.5394         calculate D2E/DX2 analytically  !
 ! A749  A(415,152,416)        107.8456         calculate D2E/DX2 analytically  !
 ! A750  A(415,152,417)        107.5336         calculate D2E/DX2 analytically  !
 ! A751  A(416,152,417)        107.5962         calculate D2E/DX2 analytically  !
 ! A752  A(411,153,412)        111.5447         calculate D2E/DX2 analytically  !
 ! A753  A(411,153,413)        111.0244         calculate D2E/DX2 analytically  !
 ! A754  A(411,153,414)        111.1348         calculate D2E/DX2 analytically  !
 ! A755  A(412,153,413)        107.5555         calculate D2E/DX2 analytically  !
 ! A756  A(412,153,414)        107.5437         calculate D2E/DX2 analytically  !
 ! A757  A(413,153,414)        107.8565         calculate D2E/DX2 analytically  !
 ! A758  A(401,154,402)        109.382          calculate D2E/DX2 analytically  !
 ! A759  A(401,154,403)        108.1847         calculate D2E/DX2 analytically  !
 ! A760  A(401,154,410)        111.52           calculate D2E/DX2 analytically  !
 ! A761  A(402,154,403)        108.2788         calculate D2E/DX2 analytically  !
 ! A762  A(402,154,410)        112.2009         calculate D2E/DX2 analytically  !
 ! A763  A(403,154,410)        107.1202         calculate D2E/DX2 analytically  !
 ! A764  A(407,155,408)        109.6528         calculate D2E/DX2 analytically  !
 ! A765  A(407,155,409)        108.811          calculate D2E/DX2 analytically  !
 ! A766  A(407,155,410)        114.1667         calculate D2E/DX2 analytically  !
 ! A767  A(408,155,409)        109.0157         calculate D2E/DX2 analytically  !
 ! A768  A(408,155,410)        109.984          calculate D2E/DX2 analytically  !
 ! A769  A(409,155,410)        105.017          calculate D2E/DX2 analytically  !
 ! A770  A(220,156,404)         46.6189         calculate D2E/DX2 analytically  !
 ! A771  A(220,156,405)        100.1171         calculate D2E/DX2 analytically  !
 ! A772  A(220,156,406)         67.733          calculate D2E/DX2 analytically  !
 ! A773  A(220,156,410)        143.4745         calculate D2E/DX2 analytically  !
 ! A774  A(404,156,405)        108.4261         calculate D2E/DX2 analytically  !
 ! A775  A(404,156,406)        107.7779         calculate D2E/DX2 analytically  !
 ! A776  A(404,156,410)        104.6665         calculate D2E/DX2 analytically  !
 ! A777  A(405,156,406)        109.3668         calculate D2E/DX2 analytically  !
 ! A778  A(405,156,410)        112.1479         calculate D2E/DX2 analytically  !
 ! A779  A(406,156,410)        114.1294         calculate D2E/DX2 analytically  !
 ! A780  A(137,157,161)        124.9244         calculate D2E/DX2 analytically  !
 ! A781  A(137,157,342)        113.5167         calculate D2E/DX2 analytically  !
 ! A782  A(137,157,395)        115.4003         calculate D2E/DX2 analytically  !
 ! A783  A(161,157,342)         91.6317         calculate D2E/DX2 analytically  !
 ! A784  A(161,157,343)        126.941          calculate D2E/DX2 analytically  !
 ! A785  A(161,157,395)        119.5883         calculate D2E/DX2 analytically  !
 ! A786  A(342,157,343)         42.1941         calculate D2E/DX2 analytically  !
 ! A787  A(342,157,395)         59.9908         calculate D2E/DX2 analytically  !
 ! A788  A(343,157,395)         66.119          calculate D2E/DX2 analytically  !
 ! A789  A(138,158,163)        124.9677         calculate D2E/DX2 analytically  !
 ! A790  A(138,158,396)        115.4804         calculate D2E/DX2 analytically  !
 ! A791  A(163,158,396)        119.533          calculate D2E/DX2 analytically  !
 ! A792  A(136,159,164)        124.9799         calculate D2E/DX2 analytically  !
 ! A793  A(136,159,397)        115.228          calculate D2E/DX2 analytically  !
 ! A794  A(164,159,397)        119.7009         calculate D2E/DX2 analytically  !
 ! A795  A(132,160,162)        124.9758         calculate D2E/DX2 analytically  !
 ! A796  A(132,160,233)        110.6678         calculate D2E/DX2 analytically  !
 ! A797  A(132,160,398)        114.3718         calculate D2E/DX2 analytically  !
 ! A798  A(162,160,398)        120.6351         calculate D2E/DX2 analytically  !
 ! A799  A(233,160,398)        124.4445         calculate D2E/DX2 analytically  !
 ! A800  A(21,162,160)         143.7613         calculate D2E/DX2 analytically  !
 ! A801  A(160,162,231)        141.4544         calculate D2E/DX2 analytically  !
 ! A802  A(141,165,142)        108.1404         calculate D2E/DX2 analytically  !
 ! A803  A(141,165,143)        108.117          calculate D2E/DX2 analytically  !
 ! A804  A(141,165,146)        112.3745         calculate D2E/DX2 analytically  !
 ! A805  A(142,165,143)        109.3613         calculate D2E/DX2 analytically  !
 ! A806  A(142,165,146)        109.3695         calculate D2E/DX2 analytically  !
 ! A807  A(143,165,146)        109.4272         calculate D2E/DX2 analytically  !
 ! A808  A(48,178,61)          141.625          calculate D2E/DX2 analytically  !
 ! A809  A(59,187,400)         108.0405         calculate D2E/DX2 analytically  !
 ! A810  A(1,188,200)          123.6535         calculate D2E/DX2 analytically  !
 ! A811  A(3,193,371)          137.7036         calculate D2E/DX2 analytically  !
 ! A812  A(5,197,395)          137.0649         calculate D2E/DX2 analytically  !
 ! A813  A(5,198,35)           132.625          calculate D2E/DX2 analytically  !
 ! A814  A(6,200,188)          137.4846         calculate D2E/DX2 analytically  !
 ! A815  A(6,201,359)          129.0654         calculate D2E/DX2 analytically  !
 ! A816  A(9,208,359)          131.0493         calculate D2E/DX2 analytically  !
 ! A817  A(12,214,117)         154.5782         calculate D2E/DX2 analytically  !
 ! A818  A(12,215,84)          113.9835         calculate D2E/DX2 analytically  !
 ! A819  A(14,220,156)         126.2027         calculate D2E/DX2 analytically  !
 ! A820  A(17,229,76)          142.5022         calculate D2E/DX2 analytically  !
 ! A821  A(21,233,160)         149.3788         calculate D2E/DX2 analytically  !
 ! A822  A(26,238,46)          120.4153         calculate D2E/DX2 analytically  !
 ! A823  A(27,239,365)         154.0753         calculate D2E/DX2 analytically  !
 ! A824  A(30,241,152)         148.4953         calculate D2E/DX2 analytically  !
 ! A825  A(36,249,257)         114.6052         calculate D2E/DX2 analytically  !
 ! A826  A(40,257,249)         101.2133         calculate D2E/DX2 analytically  !
 ! A827  A(44,258,48)          137.9551         calculate D2E/DX2 analytically  !
 ! A828  A(26,261,45)          122.937          calculate D2E/DX2 analytically  !
 ! A829  A(47,268,48)          168.0337         calculate D2E/DX2 analytically  !
 ! A830  A(12,279,76)          167.9477         calculate D2E/DX2 analytically  !
 ! A831  A(77,281,293)         143.5372         calculate D2E/DX2 analytically  !
 ! A832  A(82,293,281)         150.8462         calculate D2E/DX2 analytically  !
 ! A833  A(83,296,97)          154.2089         calculate D2E/DX2 analytically  !
 ! A834  A(85,300,309)         151.3214         calculate D2E/DX2 analytically  !
 ! A835  A(39,307,93)          139.0104         calculate D2E/DX2 analytically  !
 ! A836  A(40,307,93)          133.7315         calculate D2E/DX2 analytically  !
 ! A837  A(94,309,300)         139.4875         calculate D2E/DX2 analytically  !
 ! A838  A(65,316,97)          135.3613         calculate D2E/DX2 analytically  !
 ! A839  A(99,321,328)         135.5866         calculate D2E/DX2 analytically  !
 ! A840  A(101,324,148)        122.9341         calculate D2E/DX2 analytically  !
 ! A841  A(103,328,321)        138.5103         calculate D2E/DX2 analytically  !
 ! A842  A(107,340,344)        152.346          calculate D2E/DX2 analytically  !
 ! A843  A(108,342,157)        108.9798         calculate D2E/DX2 analytically  !
 ! A844  A(108,343,137)        126.8898         calculate D2E/DX2 analytically  !
 ! A845  A(108,343,157)         97.0461         calculate D2E/DX2 analytically  !
 ! A846  A(109,344,340)        154.3127         calculate D2E/DX2 analytically  !
 ! A847  A(118,359,201)        122.5959         calculate D2E/DX2 analytically  !
 ! A848  A(118,359,208)        142.5645         calculate D2E/DX2 analytically  !
 ! A849  A(201,359,208)         75.4696         calculate D2E/DX2 analytically  !
 ! A850  A(124,365,239)        139.0063         calculate D2E/DX2 analytically  !
 ! A851  A(43,370,127)         155.0444         calculate D2E/DX2 analytically  !
 ! A852  A(127,371,193)        154.6638         calculate D2E/DX2 analytically  !
 ! A853  A(101,373,129)        155.5902         calculate D2E/DX2 analytically  !
 ! A854  A(108,395,157)         94.1861         calculate D2E/DX2 analytically  !
 ! A855  A(108,395,197)        147.9449         calculate D2E/DX2 analytically  !
 ! A856  A(157,395,197)        112.0069         calculate D2E/DX2 analytically  !
 ! A857  A(19,399,76)          159.4602         calculate D2E/DX2 analytically  !
 ! A858  A(76,407,155)         131.8276         calculate D2E/DX2 analytically  !
 ! A859  A(150,410,154)        109.6168         calculate D2E/DX2 analytically  !
 ! A860  A(150,410,155)        114.1101         calculate D2E/DX2 analytically  !
 ! A861  A(150,410,156)        100.8319         calculate D2E/DX2 analytically  !
 ! A862  A(154,410,155)        106.5592         calculate D2E/DX2 analytically  !
 ! A863  A(154,410,156)        122.8317         calculate D2E/DX2 analytically  !
 ! A864  A(155,410,156)        103.058          calculate D2E/DX2 analytically  !
 ! A865  A(140,411,151)        109.966          calculate D2E/DX2 analytically  !
 ! A866  A(140,411,152)        109.4114         calculate D2E/DX2 analytically  !
 ! A867  A(140,411,153)        109.123          calculate D2E/DX2 analytically  !
 ! A868  A(151,411,152)        109.5511         calculate D2E/DX2 analytically  !
 ! A869  A(151,411,153)        109.4912         calculate D2E/DX2 analytically  !
 ! A870  A(152,411,153)        109.2819         calculate D2E/DX2 analytically  !
 ! A871  A(30,415,152)         127.7009         calculate D2E/DX2 analytically  !
 ! A872  A(139,421,147)        109.2536         calculate D2E/DX2 analytically  !
 ! A873  A(139,421,148)        109.1895         calculate D2E/DX2 analytically  !
 ! A874  A(139,421,149)        109.6261         calculate D2E/DX2 analytically  !
 ! A875  A(147,421,148)        109.4248         calculate D2E/DX2 analytically  !
 ! A876  A(147,421,149)        109.5668         calculate D2E/DX2 analytically  !
 ! A877  A(148,421,149)        109.7645         calculate D2E/DX2 analytically  !
 ! A878  A(101,427,148)        154.6152         calculate D2E/DX2 analytically  !
 ! A879  L(231,162,233,-1,-1)  356.8202         calculate D2E/DX2 analytically  !
 ! A880  L(231,162,233,-3,-2)  347.0344         calculate D2E/DX2 analytically  !
 ! D1    D(188,1,2,3)           44.4069         calculate D2E/DX2 analytically  !
 ! D2    D(188,1,2,191)        165.8438         calculate D2E/DX2 analytically  !
 ! D3    D(188,1,2,192)        -75.7679         calculate D2E/DX2 analytically  !
 ! D4    D(189,1,2,3)          -75.5485         calculate D2E/DX2 analytically  !
 ! D5    D(189,1,2,191)         45.8885         calculate D2E/DX2 analytically  !
 ! D6    D(189,1,2,192)        164.2767         calculate D2E/DX2 analytically  !
 ! D7    D(190,1,2,3)          164.5844         calculate D2E/DX2 analytically  !
 ! D8    D(190,1,2,191)        -73.9786         calculate D2E/DX2 analytically  !
 ! D9    D(190,1,2,192)         44.4097         calculate D2E/DX2 analytically  !
 ! D10   D(2,1,188,200)         79.2621         calculate D2E/DX2 analytically  !
 ! D11   D(189,1,188,200)     -158.2912         calculate D2E/DX2 analytically  !
 ! D12   D(190,1,188,200)      -43.5969         calculate D2E/DX2 analytically  !
 ! D13   D(1,2,3,4)             58.2203         calculate D2E/DX2 analytically  !
 ! D14   D(1,2,3,5)            179.2861         calculate D2E/DX2 analytically  !
 ! D15   D(1,2,3,193)          -59.9012         calculate D2E/DX2 analytically  !
 ! D16   D(191,2,3,4)          -63.552          calculate D2E/DX2 analytically  !
 ! D17   D(191,2,3,5)           57.5139         calculate D2E/DX2 analytically  !
 ! D18   D(191,2,3,193)        178.3265         calculate D2E/DX2 analytically  !
 ! D19   D(192,2,3,4)          178.9092         calculate D2E/DX2 analytically  !
 ! D20   D(192,2,3,5)          -60.025          calculate D2E/DX2 analytically  !
 ! D21   D(192,2,3,193)         60.7876         calculate D2E/DX2 analytically  !
 ! D22   D(2,3,4,194)          179.4701         calculate D2E/DX2 analytically  !
 ! D23   D(2,3,4,195)           60.7443         calculate D2E/DX2 analytically  !
 ! D24   D(2,3,4,196)          -59.9691         calculate D2E/DX2 analytically  !
 ! D25   D(5,3,4,194)           56.3123         calculate D2E/DX2 analytically  !
 ! D26   D(5,3,4,195)          -62.4135         calculate D2E/DX2 analytically  !
 ! D27   D(5,3,4,196)          176.873          calculate D2E/DX2 analytically  !
 ! D28   D(193,3,4,194)        -63.0153         calculate D2E/DX2 analytically  !
 ! D29   D(193,3,4,195)        178.2588         calculate D2E/DX2 analytically  !
 ! D30   D(193,3,4,196)         57.5454         calculate D2E/DX2 analytically  !
 ! D31   D(2,3,5,197)         -157.9853         calculate D2E/DX2 analytically  !
 ! D32   D(2,3,5,198)          -42.7179         calculate D2E/DX2 analytically  !
 ! D33   D(2,3,5,199)           80.0503         calculate D2E/DX2 analytically  !
 ! D34   D(4,3,5,197)          -34.7059         calculate D2E/DX2 analytically  !
 ! D35   D(4,3,5,198)           80.5615         calculate D2E/DX2 analytically  !
 ! D36   D(4,3,5,199)         -156.6703         calculate D2E/DX2 analytically  !
 ! D37   D(193,3,5,197)         83.1546         calculate D2E/DX2 analytically  !
 ! D38   D(193,3,5,198)       -161.578          calculate D2E/DX2 analytically  !
 ! D39   D(193,3,5,199)        -38.8098         calculate D2E/DX2 analytically  !
 ! D40   D(2,3,193,371)       -122.9447         calculate D2E/DX2 analytically  !
 ! D41   D(4,3,193,371)        116.4962         calculate D2E/DX2 analytically  !
 ! D42   D(5,3,193,371)         -1.322          calculate D2E/DX2 analytically  !
 ! D43   D(3,5,197,395)       -120.7193         calculate D2E/DX2 analytically  !
 ! D44   D(198,5,197,395)      121.072          calculate D2E/DX2 analytically  !
 ! D45   D(199,5,197,395)        4.5592         calculate D2E/DX2 analytically  !
 ! D46   D(3,5,198,35)         124.191          calculate D2E/DX2 analytically  !
 ! D47   D(197,5,198,35)      -117.9471         calculate D2E/DX2 analytically  !
 ! D48   D(199,5,198,35)        -1.6502         calculate D2E/DX2 analytically  !
 ! D49   D(200,6,7,8)         -175.9072         calculate D2E/DX2 analytically  !
 ! D50   D(200,6,7,9)          -55.3724         calculate D2E/DX2 analytically  !
 ! D51   D(200,6,7,203)         63.3091         calculate D2E/DX2 analytically  !
 ! D52   D(201,6,7,8)          -56.3895         calculate D2E/DX2 analytically  !
 ! D53   D(201,6,7,9)           64.1453         calculate D2E/DX2 analytically  !
 ! D54   D(201,6,7,203)       -177.1732         calculate D2E/DX2 analytically  !
 ! D55   D(202,6,7,8)           63.7521         calculate D2E/DX2 analytically  !
 ! D56   D(202,6,7,9)         -175.7131         calculate D2E/DX2 analytically  !
 ! D57   D(202,6,7,203)        -57.0316         calculate D2E/DX2 analytically  !
 ! D58   D(7,6,200,188)       -162.0169         calculate D2E/DX2 analytically  !
 ! D59   D(201,6,200,188)       76.6045         calculate D2E/DX2 analytically  !
 ! D60   D(202,6,200,188)      -39.2831         calculate D2E/DX2 analytically  !
 ! D61   D(7,6,201,359)        -59.1577         calculate D2E/DX2 analytically  !
 ! D62   D(200,6,201,359)       61.8606         calculate D2E/DX2 analytically  !
 ! D63   D(202,6,201,359)      178.0555         calculate D2E/DX2 analytically  !
 ! D64   D(6,7,8,204)          -59.5932         calculate D2E/DX2 analytically  !
 ! D65   D(6,7,8,205)           60.5123         calculate D2E/DX2 analytically  !
 ! D66   D(6,7,8,206)          179.5695         calculate D2E/DX2 analytically  !
 ! D67   D(9,7,8,204)          179.5041         calculate D2E/DX2 analytically  !
 ! D68   D(9,7,8,205)          -60.3904         calculate D2E/DX2 analytically  !
 ! D69   D(9,7,8,206)           58.6668         calculate D2E/DX2 analytically  !
 ! D70   D(203,7,8,204)         60.8554         calculate D2E/DX2 analytically  !
 ! D71   D(203,7,8,205)       -179.0392         calculate D2E/DX2 analytically  !
 ! D72   D(203,7,8,206)        -59.9819         calculate D2E/DX2 analytically  !
 ! D73   D(6,7,9,207)           53.8341         calculate D2E/DX2 analytically  !
 ! D74   D(6,7,9,208)          -66.3239         calculate D2E/DX2 analytically  !
 ! D75   D(6,7,9,209)          174.4963         calculate D2E/DX2 analytically  !
 ! D76   D(8,7,9,207)          177.0741         calculate D2E/DX2 analytically  !
 ! D77   D(8,7,9,208)           56.9161         calculate D2E/DX2 analytically  !
 ! D78   D(8,7,9,209)          -62.2637         calculate D2E/DX2 analytically  !
 ! D79   D(203,7,9,207)        -64.3789         calculate D2E/DX2 analytically  !
 ! D80   D(203,7,9,208)        175.4631         calculate D2E/DX2 analytically  !
 ! D81   D(203,7,9,209)         56.2833         calculate D2E/DX2 analytically  !
 ! D82   D(7,9,208,359)         65.6816         calculate D2E/DX2 analytically  !
 ! D83   D(207,9,208,359)      -58.2386         calculate D2E/DX2 analytically  !
 ! D84   D(209,9,208,359)     -172.1274         calculate D2E/DX2 analytically  !
 ! D85   D(210,10,11,12)        55.3968         calculate D2E/DX2 analytically  !
 ! D86   D(210,10,11,13)       176.0671         calculate D2E/DX2 analytically  !
 ! D87   D(210,10,11,213)      -64.9638         calculate D2E/DX2 analytically  !
 ! D88   D(211,10,11,12)       -64.6008         calculate D2E/DX2 analytically  !
 ! D89   D(211,10,11,13)        56.0695         calculate D2E/DX2 analytically  !
 ! D90   D(211,10,11,213)      175.0386         calculate D2E/DX2 analytically  !
 ! D91   D(212,10,11,12)       176.0647         calculate D2E/DX2 analytically  !
 ! D92   D(212,10,11,13)       -63.265          calculate D2E/DX2 analytically  !
 ! D93   D(212,10,11,213)       55.7041         calculate D2E/DX2 analytically  !
 ! D94   D(10,11,12,214)       169.899          calculate D2E/DX2 analytically  !
 ! D95   D(10,11,12,215)        50.8008         calculate D2E/DX2 analytically  !
 ! D96   D(10,11,12,216)       -69.3435         calculate D2E/DX2 analytically  !
 ! D97   D(10,11,12,279)       -29.3303         calculate D2E/DX2 analytically  !
 ! D98   D(13,11,12,214)        48.0268         calculate D2E/DX2 analytically  !
 ! D99   D(13,11,12,215)       -71.0715         calculate D2E/DX2 analytically  !
 ! D100  D(13,11,12,216)       168.7842         calculate D2E/DX2 analytically  !
 ! D101  D(13,11,12,279)      -151.2025         calculate D2E/DX2 analytically  !
 ! D102  D(213,11,12,214)      -69.8301         calculate D2E/DX2 analytically  !
 ! D103  D(213,11,12,215)      171.0717         calculate D2E/DX2 analytically  !
 ! D104  D(213,11,12,216)       50.9274         calculate D2E/DX2 analytically  !
 ! D105  D(213,11,12,279)       90.9406         calculate D2E/DX2 analytically  !
 ! D106  D(10,11,13,217)       173.5892         calculate D2E/DX2 analytically  !
 ! D107  D(10,11,13,218)       -66.4515         calculate D2E/DX2 analytically  !
 ! D108  D(10,11,13,219)        53.3571         calculate D2E/DX2 analytically  !
 ! D109  D(12,11,13,217)       -63.5281         calculate D2E/DX2 analytically  !
 ! D110  D(12,11,13,218)        56.4311         calculate D2E/DX2 analytically  !
 ! D111  D(12,11,13,219)       176.2397         calculate D2E/DX2 analytically  !
 ! D112  D(213,11,13,217)       54.5259         calculate D2E/DX2 analytically  !
 ! D113  D(213,11,13,218)      174.4852         calculate D2E/DX2 analytically  !
 ! D114  D(213,11,13,219)      -65.7062         calculate D2E/DX2 analytically  !
 ! D115  D(11,12,214,117)       71.2071         calculate D2E/DX2 analytically  !
 ! D116  D(215,12,214,117)    -168.6112         calculate D2E/DX2 analytically  !
 ! D117  D(216,12,214,117)     -51.3236         calculate D2E/DX2 analytically  !
 ! D118  D(279,12,214,117)     -97.9009         calculate D2E/DX2 analytically  !
 ! D119  D(11,12,215,84)       136.2407         calculate D2E/DX2 analytically  !
 ! D120  D(214,12,215,84)       14.6776         calculate D2E/DX2 analytically  !
 ! D121  D(216,12,215,84)     -102.1662         calculate D2E/DX2 analytically  !
 ! D122  D(279,12,215,84)      -80.3809         calculate D2E/DX2 analytically  !
 ! D123  D(11,12,279,76)       138.1243         calculate D2E/DX2 analytically  !
 ! D124  D(214,12,279,76)      -60.0372         calculate D2E/DX2 analytically  !
 ! D125  D(215,12,279,76)       44.779          calculate D2E/DX2 analytically  !
 ! D126  D(216,12,279,76)     -164.7163         calculate D2E/DX2 analytically  !
 ! D127  D(220,14,15,223)      -65.2662         calculate D2E/DX2 analytically  !
 ! D128  D(220,14,15,224)       55.4768         calculate D2E/DX2 analytically  !
 ! D129  D(220,14,15,225)      175.2253         calculate D2E/DX2 analytically  !
 ! D130  D(221,14,15,223)      174.4033         calculate D2E/DX2 analytically  !
 ! D131  D(221,14,15,224)      -64.8538         calculate D2E/DX2 analytically  !
 ! D132  D(221,14,15,225)       54.8947         calculate D2E/DX2 analytically  !
 ! D133  D(222,14,15,223)       54.9318         calculate D2E/DX2 analytically  !
 ! D134  D(222,14,15,224)      175.6748         calculate D2E/DX2 analytically  !
 ! D135  D(222,14,15,225)      -64.5767         calculate D2E/DX2 analytically  !
 ! D136  D(15,14,220,156)       47.3553         calculate D2E/DX2 analytically  !
 ! D137  D(221,14,220,156)     169.2069         calculate D2E/DX2 analytically  !
 ! D138  D(222,14,220,156)     -74.7201         calculate D2E/DX2 analytically  !
 ! D139  D(226,16,17,18)        54.2856         calculate D2E/DX2 analytically  !
 ! D140  D(226,16,17,229)      178.9925         calculate D2E/DX2 analytically  !
 ! D141  D(226,16,17,431)      -62.9223         calculate D2E/DX2 analytically  !
 ! D142  D(227,16,17,18)       -65.7562         calculate D2E/DX2 analytically  !
 ! D143  D(227,16,17,229)       58.9507         calculate D2E/DX2 analytically  !
 ! D144  D(227,16,17,431)      177.0359         calculate D2E/DX2 analytically  !
 ! D145  D(228,16,17,18)       174.2724         calculate D2E/DX2 analytically  !
 ! D146  D(228,16,17,229)      -61.0207         calculate D2E/DX2 analytically  !
 ! D147  D(228,16,17,431)       57.0645         calculate D2E/DX2 analytically  !
 ! D148  D(16,17,18,19)        112.659          calculate D2E/DX2 analytically  !
 ! D149  D(16,17,18,20)        -67.903          calculate D2E/DX2 analytically  !
 ! D150  D(229,17,18,19)       -11.5868         calculate D2E/DX2 analytically  !
 ! D151  D(229,17,18,20)       167.8512         calculate D2E/DX2 analytically  !
 ! D152  D(431,17,18,19)      -127.9079         calculate D2E/DX2 analytically  !
 ! D153  D(431,17,18,20)        51.5301         calculate D2E/DX2 analytically  !
 ! D154  D(16,17,229,76)      -107.706          calculate D2E/DX2 analytically  !
 ! D155  D(18,17,229,76)        17.5399         calculate D2E/DX2 analytically  !
 ! D156  D(431,17,229,76)      132.8844         calculate D2E/DX2 analytically  !
 ! D157  D(17,18,19,230)       176.5082         calculate D2E/DX2 analytically  !
 ! D158  D(17,18,19,399)        15.0332         calculate D2E/DX2 analytically  !
 ! D159  D(20,18,19,230)        -2.9251         calculate D2E/DX2 analytically  !
 ! D160  D(20,18,19,399)      -164.4            calculate D2E/DX2 analytically  !
 ! D161  D(18,19,399,76)       -44.4763         calculate D2E/DX2 analytically  !
 ! D162  D(230,19,399,76)      154.5607         calculate D2E/DX2 analytically  !
 ! D163  D(162,21,22,23)       161.337          calculate D2E/DX2 analytically  !
 ! D164  D(162,21,22,234)      -73.9224         calculate D2E/DX2 analytically  !
 ! D165  D(162,21,22,235)       40.6099         calculate D2E/DX2 analytically  !
 ! D166  D(231,21,22,23)        51.3487         calculate D2E/DX2 analytically  !
 ! D167  D(231,21,22,234)      176.0894         calculate D2E/DX2 analytically  !
 ! D168  D(231,21,22,235)      -69.3784         calculate D2E/DX2 analytically  !
 ! D169  D(232,21,22,23)       -69.8389         calculate D2E/DX2 analytically  !
 ! D170  D(232,21,22,234)       54.9017         calculate D2E/DX2 analytically  !
 ! D171  D(232,21,22,235)      169.434          calculate D2E/DX2 analytically  !
 ! D172  D(233,21,22,23)       171.1104         calculate D2E/DX2 analytically  !
 ! D173  D(233,21,22,234)      -64.1489         calculate D2E/DX2 analytically  !
 ! D174  D(233,21,22,235)       50.3833         calculate D2E/DX2 analytically  !
 ! D175  D(22,21,162,160)     -126.0425         calculate D2E/DX2 analytically  !
 ! D176  D(232,21,162,160)     100.4018         calculate D2E/DX2 analytically  !
 ! D177  D(22,21,233,160)     -164.3634         calculate D2E/DX2 analytically  !
 ! D178  D(231,21,233,160)     -42.6204         calculate D2E/DX2 analytically  !
 ! D179  D(232,21,233,160)      73.1774         calculate D2E/DX2 analytically  !
 ! D180  D(21,22,23,24)         31.2664         calculate D2E/DX2 analytically  !
 ! D181  D(21,22,23,25)       -145.932          calculate D2E/DX2 analytically  !
 ! D182  D(234,22,23,24)       -92.0359         calculate D2E/DX2 analytically  !
 ! D183  D(234,22,23,25)        90.7657         calculate D2E/DX2 analytically  !
 ! D184  D(235,22,23,24)       152.103          calculate D2E/DX2 analytically  !
 ! D185  D(235,22,23,25)       -25.0953         calculate D2E/DX2 analytically  !
 ! D186  D(22,23,24,26)       -174.0076         calculate D2E/DX2 analytically  !
 ! D187  D(22,23,24,236)        -0.4204         calculate D2E/DX2 analytically  !
 ! D188  D(25,23,24,26)          3.2241         calculate D2E/DX2 analytically  !
 ! D189  D(25,23,24,236)       176.8112         calculate D2E/DX2 analytically  !
 ! D190  D(22,23,25,27)        178.0401         calculate D2E/DX2 analytically  !
 ! D191  D(22,23,25,237)        -0.4895         calculate D2E/DX2 analytically  !
 ! D192  D(24,23,25,27)          0.8783         calculate D2E/DX2 analytically  !
 ! D193  D(24,23,25,237)      -177.6513         calculate D2E/DX2 analytically  !
 ! D194  D(23,24,26,28)         -6.6162         calculate D2E/DX2 analytically  !
 ! D195  D(23,24,26,238)       169.8189         calculate D2E/DX2 analytically  !
 ! D196  D(23,24,26,261)      -104.2174         calculate D2E/DX2 analytically  !
 ! D197  D(236,24,26,28)       179.6676         calculate D2E/DX2 analytically  !
 ! D198  D(236,24,26,238)       -3.8973         calculate D2E/DX2 analytically  !
 ! D199  D(236,24,26,261)       82.0664         calculate D2E/DX2 analytically  !
 ! D200  D(23,25,27,28)         -1.6745         calculate D2E/DX2 analytically  !
 ! D201  D(23,25,27,239)       177.524          calculate D2E/DX2 analytically  !
 ! D202  D(237,25,27,28)       176.8578         calculate D2E/DX2 analytically  !
 ! D203  D(237,25,27,239)       -3.9438         calculate D2E/DX2 analytically  !
 ! D204  D(24,26,28,27)          5.813          calculate D2E/DX2 analytically  !
 ! D205  D(24,26,28,29)       -173.2853         calculate D2E/DX2 analytically  !
 ! D206  D(238,26,28,27)      -170.7642         calculate D2E/DX2 analytically  !
 ! D207  D(238,26,28,29)        10.1375         calculate D2E/DX2 analytically  !
 ! D208  D(261,26,28,27)       117.6669         calculate D2E/DX2 analytically  !
 ! D209  D(261,26,28,29)       -61.4314         calculate D2E/DX2 analytically  !
 ! D210  D(24,26,238,46)        67.1023         calculate D2E/DX2 analytically  !
 ! D211  D(28,26,238,46)      -116.349          calculate D2E/DX2 analytically  !
 ! D212  D(261,26,238,46)      -39.1171         calculate D2E/DX2 analytically  !
 ! D213  D(24,26,261,45)       -86.2562         calculate D2E/DX2 analytically  !
 ! D214  D(28,26,261,45)       152.3765         calculate D2E/DX2 analytically  !
 ! D215  D(238,26,261,45)       32.574          calculate D2E/DX2 analytically  !
 ! D216  D(25,27,28,26)         -1.6289         calculate D2E/DX2 analytically  !
 ! D217  D(25,27,28,29)        177.4408         calculate D2E/DX2 analytically  !
 ! D218  D(239,27,28,26)       179.1629         calculate D2E/DX2 analytically  !
 ! D219  D(239,27,28,29)        -1.7673         calculate D2E/DX2 analytically  !
 ! D220  D(25,27,239,365)       75.0481         calculate D2E/DX2 analytically  !
 ! D221  D(28,27,239,365)     -105.7516         calculate D2E/DX2 analytically  !
 ! D222  D(26,28,29,240)      -162.7453         calculate D2E/DX2 analytically  !
 ! D223  D(27,28,29,240)        18.177          calculate D2E/DX2 analytically  !
 ! D224  D(241,30,31,32)       179.9528         calculate D2E/DX2 analytically  !
 ! D225  D(241,30,31,244)       57.8916         calculate D2E/DX2 analytically  !
 ! D226  D(241,30,31,245)      -57.9291         calculate D2E/DX2 analytically  !
 ! D227  D(242,30,31,32)        59.5261         calculate D2E/DX2 analytically  !
 ! D228  D(242,30,31,244)      -62.5351         calculate D2E/DX2 analytically  !
 ! D229  D(242,30,31,245)     -178.3558         calculate D2E/DX2 analytically  !
 ! D230  D(243,30,31,32)       -59.5803         calculate D2E/DX2 analytically  !
 ! D231  D(243,30,31,244)      178.3585         calculate D2E/DX2 analytically  !
 ! D232  D(243,30,31,245)       62.5378         calculate D2E/DX2 analytically  !
 ! D233  D(415,30,31,32)       149.3161         calculate D2E/DX2 analytically  !
 ! D234  D(415,30,31,244)       27.2549         calculate D2E/DX2 analytically  !
 ! D235  D(415,30,31,245)      -88.5658         calculate D2E/DX2 analytically  !
 ! D236  D(31,30,241,152)     -105.7755         calculate D2E/DX2 analytically  !
 ! D237  D(242,30,241,152)      16.3326         calculate D2E/DX2 analytically  !
 ! D238  D(243,30,241,152)     132.0769         calculate D2E/DX2 analytically  !
 ! D239  D(415,30,241,152)      -1.4386         calculate D2E/DX2 analytically  !
 ! D240  D(31,30,415,152)     -112.9217         calculate D2E/DX2 analytically  !
 ! D241  D(241,30,415,152)     158.8732         calculate D2E/DX2 analytically  !
 ! D242  D(242,30,415,152)      -4.031          calculate D2E/DX2 analytically  !
 ! D243  D(243,30,415,152)     100.8187         calculate D2E/DX2 analytically  !
 ! D244  D(30,31,32,33)         90.4463         calculate D2E/DX2 analytically  !
 ! D245  D(30,31,32,34)        -83.954          calculate D2E/DX2 analytically  !
 ! D246  D(244,31,32,33)      -148.3011         calculate D2E/DX2 analytically  !
 ! D247  D(244,31,32,34)        37.2986         calculate D2E/DX2 analytically  !
 ! D248  D(245,31,32,33)       -30.9168         calculate D2E/DX2 analytically  !
 ! D249  D(245,31,32,34)       154.6829         calculate D2E/DX2 analytically  !
 ! D250  D(31,32,33,35)       -164.165          calculate D2E/DX2 analytically  !
 ! D251  D(31,32,33,246)         8.8801         calculate D2E/DX2 analytically  !
 ! D252  D(34,32,33,35)         10.1741         calculate D2E/DX2 analytically  !
 ! D253  D(34,32,33,246)      -176.7809         calculate D2E/DX2 analytically  !
 ! D254  D(31,32,34,36)        164.9795         calculate D2E/DX2 analytically  !
 ! D255  D(31,32,34,247)        -8.5045         calculate D2E/DX2 analytically  !
 ! D256  D(33,32,34,36)         -9.39           calculate D2E/DX2 analytically  !
 ! D257  D(33,32,34,247)       177.126          calculate D2E/DX2 analytically  !
 ! D258  D(32,33,35,37)         -2.8338         calculate D2E/DX2 analytically  !
 ! D259  D(32,33,35,198)      -122.0786         calculate D2E/DX2 analytically  !
 ! D260  D(32,33,35,248)       173.5668         calculate D2E/DX2 analytically  !
 ! D261  D(246,33,35,37)      -175.8328         calculate D2E/DX2 analytically  !
 ! D262  D(246,33,35,198)       64.9224         calculate D2E/DX2 analytically  !
 ! D263  D(246,33,35,248)        0.5677         calculate D2E/DX2 analytically  !
 ! D264  D(32,34,36,37)          1.367          calculate D2E/DX2 analytically  !
 ! D265  D(32,34,36,249)      -168.5407         calculate D2E/DX2 analytically  !
 ! D266  D(247,34,36,37)       174.8089         calculate D2E/DX2 analytically  !
 ! D267  D(247,34,36,249)        4.9012         calculate D2E/DX2 analytically  !
 ! D268  D(33,35,37,36)         -5.0531         calculate D2E/DX2 analytically  !
 ! D269  D(33,35,37,250)       175.0562         calculate D2E/DX2 analytically  !
 ! D270  D(198,35,37,36)       142.0397         calculate D2E/DX2 analytically  !
 ! D271  D(198,35,37,250)      -37.851          calculate D2E/DX2 analytically  !
 ! D272  D(248,35,37,36)       178.6407         calculate D2E/DX2 analytically  !
 ! D273  D(248,35,37,250)       -1.25           calculate D2E/DX2 analytically  !
 ! D274  D(33,35,198,5)        111.2474         calculate D2E/DX2 analytically  !
 ! D275  D(37,35,198,5)        -18.8858         calculate D2E/DX2 analytically  !
 ! D276  D(248,35,198,5)      -158.7555         calculate D2E/DX2 analytically  !
 ! D277  D(34,36,37,35)          5.829          calculate D2E/DX2 analytically  !
 ! D278  D(34,36,37,250)      -174.2763         calculate D2E/DX2 analytically  !
 ! D279  D(249,36,37,35)       176.5805         calculate D2E/DX2 analytically  !
 ! D280  D(249,36,37,250)       -3.5248         calculate D2E/DX2 analytically  !
 ! D281  D(34,36,249,257)      -16.1878         calculate D2E/DX2 analytically  !
 ! D282  D(37,36,249,257)      173.3169         calculate D2E/DX2 analytically  !
 ! D283  D(251,38,39,40)       -58.0991         calculate D2E/DX2 analytically  !
 ! D284  D(251,38,39,254)       63.6411         calculate D2E/DX2 analytically  !
 ! D285  D(251,38,39,255)      179.7474         calculate D2E/DX2 analytically  !
 ! D286  D(251,38,39,307)     -134.2783         calculate D2E/DX2 analytically  !
 ! D287  D(252,38,39,40)      -177.8912         calculate D2E/DX2 analytically  !
 ! D288  D(252,38,39,254)      -56.1509         calculate D2E/DX2 analytically  !
 ! D289  D(252,38,39,255)       59.9554         calculate D2E/DX2 analytically  !
 ! D290  D(252,38,39,307)      105.9296         calculate D2E/DX2 analytically  !
 ! D291  D(253,38,39,40)        61.7804         calculate D2E/DX2 analytically  !
 ! D292  D(253,38,39,254)     -176.4794         calculate D2E/DX2 analytically  !
 ! D293  D(253,38,39,255)      -60.3731         calculate D2E/DX2 analytically  !
 ! D294  D(253,38,39,307)      -14.3988         calculate D2E/DX2 analytically  !
 ! D295  D(38,39,40,41)        -67.9407         calculate D2E/DX2 analytically  !
 ! D296  D(38,39,40,256)       172.4365         calculate D2E/DX2 analytically  !
 ! D297  D(38,39,40,257)        63.0378         calculate D2E/DX2 analytically  !
 ! D298  D(254,39,40,41)       170.0546         calculate D2E/DX2 analytically  !
 ! D299  D(254,39,40,256)       50.4318         calculate D2E/DX2 analytically  !
 ! D300  D(254,39,40,257)      -58.9669         calculate D2E/DX2 analytically  !
 ! D301  D(255,39,40,41)        52.0314         calculate D2E/DX2 analytically  !
 ! D302  D(255,39,40,256)      -67.5913         calculate D2E/DX2 analytically  !
 ! D303  D(255,39,40,257)     -176.99           calculate D2E/DX2 analytically  !
 ! D304  D(38,39,307,93)       -11.2743         calculate D2E/DX2 analytically  !
 ! D305  D(254,39,307,93)      151.305          calculate D2E/DX2 analytically  !
 ! D306  D(255,39,307,93)       50.8522         calculate D2E/DX2 analytically  !
 ! D307  D(39,40,41,42)         -0.0847         calculate D2E/DX2 analytically  !
 ! D308  D(39,40,41,43)       -174.3108         calculate D2E/DX2 analytically  !
 ! D309  D(256,40,41,42)       121.8607         calculate D2E/DX2 analytically  !
 ! D310  D(256,40,41,43)       -52.3654         calculate D2E/DX2 analytically  !
 ! D311  D(257,40,41,42)      -125.2797         calculate D2E/DX2 analytically  !
 ! D312  D(257,40,41,43)        60.4941         calculate D2E/DX2 analytically  !
 ! D313  D(307,40,41,42)        71.1976         calculate D2E/DX2 analytically  !
 ! D314  D(307,40,41,43)      -103.0285         calculate D2E/DX2 analytically  !
 ! D315  D(39,40,257,249)     -124.0872         calculate D2E/DX2 analytically  !
 ! D316  D(41,40,257,249)        5.1482         calculate D2E/DX2 analytically  !
 ! D317  D(256,40,257,249)     120.482          calculate D2E/DX2 analytically  !
 ! D318  D(307,40,257,249)     139.9896         calculate D2E/DX2 analytically  !
 ! D319  D(41,40,307,93)         0.3644         calculate D2E/DX2 analytically  !
 ! D320  D(256,40,307,93)     -116.8245         calculate D2E/DX2 analytically  !
 ! D321  D(257,40,307,93)     -139.8746         calculate D2E/DX2 analytically  !
 ! D322  D(40,41,43,370)       151.725          calculate D2E/DX2 analytically  !
 ! D323  D(42,41,43,370)       -22.0036         calculate D2E/DX2 analytically  !
 ! D324  D(41,43,370,127)      136.2214         calculate D2E/DX2 analytically  !
 ! D325  D(258,44,45,46)       175.3545         calculate D2E/DX2 analytically  !
 ! D326  D(258,44,45,47)       -63.704          calculate D2E/DX2 analytically  !
 ! D327  D(258,44,45,261)       55.0735         calculate D2E/DX2 analytically  !
 ! D328  D(259,44,45,46)       -64.5654         calculate D2E/DX2 analytically  !
 ! D329  D(259,44,45,47)        56.3761         calculate D2E/DX2 analytically  !
 ! D330  D(259,44,45,261)      175.1536         calculate D2E/DX2 analytically  !
 ! D331  D(260,44,45,46)        55.2416         calculate D2E/DX2 analytically  !
 ! D332  D(260,44,45,47)       176.1831         calculate D2E/DX2 analytically  !
 ! D333  D(260,44,45,261)      -65.0394         calculate D2E/DX2 analytically  !
 ! D334  D(45,44,258,48)        89.5537         calculate D2E/DX2 analytically  !
 ! D335  D(259,44,258,48)      -31.8705         calculate D2E/DX2 analytically  !
 ! D336  D(260,44,258,48)     -150.108          calculate D2E/DX2 analytically  !
 ! D337  D(44,45,46,238)      -135.4791         calculate D2E/DX2 analytically  !
 ! D338  D(44,45,46,262)       172.2295         calculate D2E/DX2 analytically  !
 ! D339  D(44,45,46,263)        56.1114         calculate D2E/DX2 analytically  !
 ! D340  D(44,45,46,264)       -63.0572         calculate D2E/DX2 analytically  !
 ! D341  D(47,45,46,238)       101.6444         calculate D2E/DX2 analytically  !
 ! D342  D(47,45,46,262)        49.3529         calculate D2E/DX2 analytically  !
 ! D343  D(47,45,46,263)       -66.7651         calculate D2E/DX2 analytically  !
 ! D344  D(47,45,46,264)       174.0663         calculate D2E/DX2 analytically  !
 ! D345  D(261,45,46,238)      -17.2921         calculate D2E/DX2 analytically  !
 ! D346  D(261,45,46,262)      -69.5836         calculate D2E/DX2 analytically  !
 ! D347  D(261,45,46,263)      174.2984         calculate D2E/DX2 analytically  !
 ! D348  D(261,45,46,264)       55.1298         calculate D2E/DX2 analytically  !
 ! D349  D(44,45,47,265)       142.0534         calculate D2E/DX2 analytically  !
 ! D350  D(44,45,47,268)        28.1281         calculate D2E/DX2 analytically  !
 ! D351  D(46,45,47,265)       -94.8607         calculate D2E/DX2 analytically  !
 ! D352  D(46,45,47,268)       151.214          calculate D2E/DX2 analytically  !
 ! D353  D(261,45,47,265)       24.7583         calculate D2E/DX2 analytically  !
 ! D354  D(261,45,47,268)      -89.167          calculate D2E/DX2 analytically  !
 ! D355  D(44,45,261,26)       123.9728         calculate D2E/DX2 analytically  !
 ! D356  D(46,45,261,26)         2.6344         calculate D2E/DX2 analytically  !
 ! D357  D(47,45,261,26)      -115.7023         calculate D2E/DX2 analytically  !
 ! D358  D(45,46,238,26)        56.009          calculate D2E/DX2 analytically  !
 ! D359  D(262,46,238,26)      172.2329         calculate D2E/DX2 analytically  !
 ! D360  D(263,46,238,26)     -155.7999         calculate D2E/DX2 analytically  !
 ! D361  D(264,46,238,26)      -58.3414         calculate D2E/DX2 analytically  !
 ! D362  D(45,47,268,48)       -11.6908         calculate D2E/DX2 analytically  !
 ! D363  D(265,47,268,48)     -124.2953         calculate D2E/DX2 analytically  !
 ! D364  D(258,48,178,61)       63.7554         calculate D2E/DX2 analytically  !
 ! D365  D(266,48,178,61)      -75.1087         calculate D2E/DX2 analytically  !
 ! D366  D(267,48,178,61)     -169.8876         calculate D2E/DX2 analytically  !
 ! D367  D(268,48,178,61)       17.437          calculate D2E/DX2 analytically  !
 ! D368  D(269,48,178,61)      102.2482         calculate D2E/DX2 analytically  !
 ! D369  D(178,48,258,44)      176.059          calculate D2E/DX2 analytically  !
 ! D370  D(266,48,258,44)     -128.4528         calculate D2E/DX2 analytically  !
 ! D371  D(267,48,258,44)       43.454          calculate D2E/DX2 analytically  !
 ! D372  D(268,48,258,44)      -52.6449         calculate D2E/DX2 analytically  !
 ! D373  D(269,48,258,44)      143.0959         calculate D2E/DX2 analytically  !
 ! D374  D(178,48,268,47)       75.7994         calculate D2E/DX2 analytically  !
 ! D375  D(258,48,268,47)        7.7168         calculate D2E/DX2 analytically  !
 ! D376  D(266,48,268,47)      142.3985         calculate D2E/DX2 analytically  !
 ! D377  D(267,48,268,47)      -97.7147         calculate D2E/DX2 analytically  !
 ! D378  D(269,48,268,47)       22.2355         calculate D2E/DX2 analytically  !
 ! D379  D(176,49,50,51)        79.2531         calculate D2E/DX2 analytically  !
 ! D380  D(176,49,50,53)       -44.995          calculate D2E/DX2 analytically  !
 ! D381  D(176,49,50,175)     -164.8638         calculate D2E/DX2 analytically  !
 ! D382  D(177,49,50,51)      -160.4925         calculate D2E/DX2 analytically  !
 ! D383  D(177,49,50,53)        75.2594         calculate D2E/DX2 analytically  !
 ! D384  D(177,49,50,175)      -44.6094         calculate D2E/DX2 analytically  !
 ! D385  D(49,50,51,52)       -132.6003         calculate D2E/DX2 analytically  !
 ! D386  D(49,50,51,57)         48.1876         calculate D2E/DX2 analytically  !
 ! D387  D(53,50,51,52)        -11.4264         calculate D2E/DX2 analytically  !
 ! D388  D(53,50,51,57)        169.3615         calculate D2E/DX2 analytically  !
 ! D389  D(175,50,51,52)       110.2862         calculate D2E/DX2 analytically  !
 ! D390  D(175,50,51,57)       -68.9259         calculate D2E/DX2 analytically  !
 ! D391  D(49,50,53,54)        -55.4226         calculate D2E/DX2 analytically  !
 ! D392  D(49,50,53,55)       -176.5988         calculate D2E/DX2 analytically  !
 ! D393  D(49,50,53,166)        62.8343         calculate D2E/DX2 analytically  !
 ! D394  D(51,50,53,54)       -176.6001         calculate D2E/DX2 analytically  !
 ! D395  D(51,50,53,55)         62.2236         calculate D2E/DX2 analytically  !
 ! D396  D(51,50,53,166)       -58.3432         calculate D2E/DX2 analytically  !
 ! D397  D(175,50,53,54)        63.5582         calculate D2E/DX2 analytically  !
 ! D398  D(175,50,53,55)       -57.6181         calculate D2E/DX2 analytically  !
 ! D399  D(175,50,53,166)     -178.1849         calculate D2E/DX2 analytically  !
 ! D400  D(50,51,57,58)        173.1928         calculate D2E/DX2 analytically  !
 ! D401  D(50,51,57,186)        -8.0562         calculate D2E/DX2 analytically  !
 ! D402  D(52,51,57,58)         -6.0163         calculate D2E/DX2 analytically  !
 ! D403  D(52,51,57,186)       172.7348         calculate D2E/DX2 analytically  !
 ! D404  D(50,53,54,56)        -61.7339         calculate D2E/DX2 analytically  !
 ! D405  D(50,53,54,170)        62.6913         calculate D2E/DX2 analytically  !
 ! D406  D(50,53,54,171)       176.2302         calculate D2E/DX2 analytically  !
 ! D407  D(55,53,54,56)         61.4448         calculate D2E/DX2 analytically  !
 ! D408  D(55,53,54,170)      -174.13           calculate D2E/DX2 analytically  !
 ! D409  D(55,53,54,171)       -60.5911         calculate D2E/DX2 analytically  !
 ! D410  D(166,53,54,56)      -179.5627         calculate D2E/DX2 analytically  !
 ! D411  D(166,53,54,170)      -55.1375         calculate D2E/DX2 analytically  !
 ! D412  D(166,53,54,171)       58.4014         calculate D2E/DX2 analytically  !
 ! D413  D(50,53,55,167)        36.5935         calculate D2E/DX2 analytically  !
 ! D414  D(50,53,55,168)       -83.0301         calculate D2E/DX2 analytically  !
 ! D415  D(50,53,55,169)       156.2354         calculate D2E/DX2 analytically  !
 ! D416  D(54,53,55,167)       -85.3319         calculate D2E/DX2 analytically  !
 ! D417  D(54,53,55,168)       155.0446         calculate D2E/DX2 analytically  !
 ! D418  D(54,53,55,169)        34.3101         calculate D2E/DX2 analytically  !
 ! D419  D(166,53,55,167)      156.2368         calculate D2E/DX2 analytically  !
 ! D420  D(166,53,55,168)       36.6132         calculate D2E/DX2 analytically  !
 ! D421  D(166,53,55,169)      -84.1212         calculate D2E/DX2 analytically  !
 ! D422  D(53,54,56,172)       -56.4496         calculate D2E/DX2 analytically  !
 ! D423  D(53,54,56,173)        64.4942         calculate D2E/DX2 analytically  !
 ! D424  D(53,54,56,174)      -176.1019         calculate D2E/DX2 analytically  !
 ! D425  D(170,54,56,172)      178.2345         calculate D2E/DX2 analytically  !
 ! D426  D(170,54,56,173)      -60.8217         calculate D2E/DX2 analytically  !
 ! D427  D(170,54,56,174)       58.5823         calculate D2E/DX2 analytically  !
 ! D428  D(171,54,56,172)       64.4656         calculate D2E/DX2 analytically  !
 ! D429  D(171,54,56,173)     -174.5906         calculate D2E/DX2 analytically  !
 ! D430  D(171,54,56,174)      -55.1867         calculate D2E/DX2 analytically  !
 ! D431  D(51,57,58,59)       -172.7535         calculate D2E/DX2 analytically  !
 ! D432  D(51,57,58,61)         64.36           calculate D2E/DX2 analytically  !
 ! D433  D(51,57,58,185)       -57.0711         calculate D2E/DX2 analytically  !
 ! D434  D(186,57,58,59)         8.5492         calculate D2E/DX2 analytically  !
 ! D435  D(186,57,58,61)      -114.3373         calculate D2E/DX2 analytically  !
 ! D436  D(186,57,58,185)      124.2316         calculate D2E/DX2 analytically  !
 ! D437  D(57,58,59,60)         99.8096         calculate D2E/DX2 analytically  !
 ! D438  D(57,58,59,187)       -80.1905         calculate D2E/DX2 analytically  !
 ! D439  D(61,58,59,60)       -138.7275         calculate D2E/DX2 analytically  !
 ! D440  D(61,58,59,187)        41.2724         calculate D2E/DX2 analytically  !
 ! D441  D(185,58,59,60)       -17.9395         calculate D2E/DX2 analytically  !
 ! D442  D(185,58,59,187)      162.0604         calculate D2E/DX2 analytically  !
 ! D443  D(57,58,61,62)       -178.8611         calculate D2E/DX2 analytically  !
 ! D444  D(57,58,61,178)        57.2381         calculate D2E/DX2 analytically  !
 ! D445  D(57,58,61,179)       -56.7302         calculate D2E/DX2 analytically  !
 ! D446  D(59,58,61,62)         58.7302         calculate D2E/DX2 analytically  !
 ! D447  D(59,58,61,178)       -65.1706         calculate D2E/DX2 analytically  !
 ! D448  D(59,58,61,179)      -179.1389         calculate D2E/DX2 analytically  !
 ! D449  D(185,58,61,62)       -58.7664         calculate D2E/DX2 analytically  !
 ! D450  D(185,58,61,178)      177.3328         calculate D2E/DX2 analytically  !
 ! D451  D(185,58,61,179)       63.3645         calculate D2E/DX2 analytically  !
 ! D452  D(58,59,187,400)       -5.8999         calculate D2E/DX2 analytically  !
 ! D453  D(60,59,187,400)      174.1            calculate D2E/DX2 analytically  !
 ! D454  D(58,61,62,63)         44.8993         calculate D2E/DX2 analytically  !
 ! D455  D(58,61,62,64)       -133.5409         calculate D2E/DX2 analytically  !
 ! D456  D(178,61,62,63)       168.154          calculate D2E/DX2 analytically  !
 ! D457  D(178,61,62,64)       -10.2861         calculate D2E/DX2 analytically  !
 ! D458  D(179,61,62,63)       -75.3052         calculate D2E/DX2 analytically  !
 ! D459  D(179,61,62,64)       106.2546         calculate D2E/DX2 analytically  !
 ! D460  D(58,61,178,48)      -137.3316         calculate D2E/DX2 analytically  !
 ! D461  D(62,61,178,48)        96.835          calculate D2E/DX2 analytically  !
 ! D462  D(179,61,178,48)      -22.5729         calculate D2E/DX2 analytically  !
 ! D463  D(61,62,63,65)       -177.1999         calculate D2E/DX2 analytically  !
 ! D464  D(61,62,63,180)         1.2625         calculate D2E/DX2 analytically  !
 ! D465  D(64,62,63,65)          1.2328         calculate D2E/DX2 analytically  !
 ! D466  D(64,62,63,180)       179.6951         calculate D2E/DX2 analytically  !
 ! D467  D(61,62,64,66)        177.8477         calculate D2E/DX2 analytically  !
 ! D468  D(61,62,64,181)        -1.3937         calculate D2E/DX2 analytically  !
 ! D469  D(63,62,64,66)         -0.5897         calculate D2E/DX2 analytically  !
 ! D470  D(63,62,64,181)      -179.8311         calculate D2E/DX2 analytically  !
 ! D471  D(62,63,65,67)         -1.0581         calculate D2E/DX2 analytically  !
 ! D472  D(62,63,65,182)       179.3062         calculate D2E/DX2 analytically  !
 ! D473  D(62,63,65,316)       -91.465          calculate D2E/DX2 analytically  !
 ! D474  D(180,63,65,67)      -179.5437         calculate D2E/DX2 analytically  !
 ! D475  D(180,63,65,182)        0.8206         calculate D2E/DX2 analytically  !
 ! D476  D(180,63,65,316)       90.0493         calculate D2E/DX2 analytically  !
 ! D477  D(62,64,66,67)         -0.2252         calculate D2E/DX2 analytically  !
 ! D478  D(62,64,66,183)      -179.8912         calculate D2E/DX2 analytically  !
 ! D479  D(181,64,66,67)       179.0147         calculate D2E/DX2 analytically  !
 ! D480  D(181,64,66,183)       -0.6514         calculate D2E/DX2 analytically  !
 ! D481  D(63,65,67,66)          0.246          calculate D2E/DX2 analytically  !
 ! D482  D(63,65,67,184)      -179.7106         calculate D2E/DX2 analytically  !
 ! D483  D(182,65,67,66)       179.8815         calculate D2E/DX2 analytically  !
 ! D484  D(182,65,67,184)       -0.0752         calculate D2E/DX2 analytically  !
 ! D485  D(316,65,67,66)        86.3605         calculate D2E/DX2 analytically  !
 ! D486  D(316,65,67,184)      -93.5961         calculate D2E/DX2 analytically  !
 ! D487  D(63,65,316,97)      -126.4416         calculate D2E/DX2 analytically  !
 ! D488  D(67,65,316,97)       113.7312         calculate D2E/DX2 analytically  !
 ! D489  D(182,65,316,97)       -6.4853         calculate D2E/DX2 analytically  !
 ! D490  D(64,66,67,65)          0.3971         calculate D2E/DX2 analytically  !
 ! D491  D(64,66,67,184)      -179.6462         calculate D2E/DX2 analytically  !
 ! D492  D(183,66,67,65)      -179.9365         calculate D2E/DX2 analytically  !
 ! D493  D(183,66,67,184)        0.0203         calculate D2E/DX2 analytically  !
 ! D494  D(270,68,69,70)       179.7086         calculate D2E/DX2 analytically  !
 ! D495  D(270,68,69,273)       57.4439         calculate D2E/DX2 analytically  !
 ! D496  D(270,68,69,274)      -57.9305         calculate D2E/DX2 analytically  !
 ! D497  D(271,68,69,70)        59.4994         calculate D2E/DX2 analytically  !
 ! D498  D(271,68,69,273)      -62.7653         calculate D2E/DX2 analytically  !
 ! D499  D(271,68,69,274)     -178.1397         calculate D2E/DX2 analytically  !
 ! D500  D(272,68,69,70)       -60.2079         calculate D2E/DX2 analytically  !
 ! D501  D(272,68,69,273)      177.5275         calculate D2E/DX2 analytically  !
 ! D502  D(272,68,69,274)       62.153          calculate D2E/DX2 analytically  !
 ! D503  D(68,69,70,71)         78.2044         calculate D2E/DX2 analytically  !
 ! D504  D(68,69,70,72)       -100.1626         calculate D2E/DX2 analytically  !
 ! D505  D(273,69,70,71)      -159.5661         calculate D2E/DX2 analytically  !
 ! D506  D(273,69,70,72)        22.0668         calculate D2E/DX2 analytically  !
 ! D507  D(274,69,70,71)       -43.8105         calculate D2E/DX2 analytically  !
 ! D508  D(274,69,70,72)       137.8224         calculate D2E/DX2 analytically  !
 ! D509  D(69,70,71,73)       -176.0269         calculate D2E/DX2 analytically  !
 ! D510  D(69,70,71,275)         3.4075         calculate D2E/DX2 analytically  !
 ! D511  D(72,70,71,73)          2.3362         calculate D2E/DX2 analytically  !
 ! D512  D(72,70,71,275)      -178.2294         calculate D2E/DX2 analytically  !
 ! D513  D(69,70,72,74)        175.5944         calculate D2E/DX2 analytically  !
 ! D514  D(69,70,72,276)        -3.2504         calculate D2E/DX2 analytically  !
 ! D515  D(71,70,72,74)         -2.7771         calculate D2E/DX2 analytically  !
 ! D516  D(71,70,72,276)       178.3781         calculate D2E/DX2 analytically  !
 ! D517  D(70,71,73,75)          0.4316         calculate D2E/DX2 analytically  !
 ! D518  D(70,71,73,277)       179.2645         calculate D2E/DX2 analytically  !
 ! D519  D(275,71,73,75)      -179.0051         calculate D2E/DX2 analytically  !
 ! D520  D(275,71,73,277)       -0.1722         calculate D2E/DX2 analytically  !
 ! D521  D(70,72,74,75)          0.4508         calculate D2E/DX2 analytically  !
 ! D522  D(70,72,74,278)      -178.4532         calculate D2E/DX2 analytically  !
 ! D523  D(276,72,74,75)       179.3002         calculate D2E/DX2 analytically  !
 ! D524  D(276,72,74,278)        0.3963         calculate D2E/DX2 analytically  !
 ! D525  D(71,73,75,74)         -2.7554         calculate D2E/DX2 analytically  !
 ! D526  D(71,73,75,76)        176.9433         calculate D2E/DX2 analytically  !
 ! D527  D(277,73,75,74)       178.4051         calculate D2E/DX2 analytically  !
 ! D528  D(277,73,75,76)        -1.8962         calculate D2E/DX2 analytically  !
 ! D529  D(72,74,75,73)          2.3158         calculate D2E/DX2 analytically  !
 ! D530  D(72,74,75,76)       -177.3847         calculate D2E/DX2 analytically  !
 ! D531  D(278,74,75,73)      -178.7649         calculate D2E/DX2 analytically  !
 ! D532  D(278,74,75,76)         1.5345         calculate D2E/DX2 analytically  !
 ! D533  D(73,75,76,229)        67.8975         calculate D2E/DX2 analytically  !
 ! D534  D(73,75,76,279)       -20.7986         calculate D2E/DX2 analytically  !
 ! D535  D(73,75,76,399)       129.7645         calculate D2E/DX2 analytically  !
 ! D536  D(73,75,76,407)      -142.3772         calculate D2E/DX2 analytically  !
 ! D537  D(74,75,76,229)      -112.4032         calculate D2E/DX2 analytically  !
 ! D538  D(74,75,76,279)       158.9007         calculate D2E/DX2 analytically  !
 ! D539  D(74,75,76,399)       -50.5362         calculate D2E/DX2 analytically  !
 ! D540  D(74,75,76,407)        37.3221         calculate D2E/DX2 analytically  !
 ! D541  D(75,76,229,17)        83.6541         calculate D2E/DX2 analytically  !
 ! D542  D(279,76,229,17)     -166.4397         calculate D2E/DX2 analytically  !
 ! D543  D(399,76,229,17)      -17.1422         calculate D2E/DX2 analytically  !
 ! D544  D(407,76,229,17)      -70.2211         calculate D2E/DX2 analytically  !
 ! D545  D(75,76,279,12)       -45.5825         calculate D2E/DX2 analytically  !
 ! D546  D(229,76,279,12)     -139.0552         calculate D2E/DX2 analytically  !
 ! D547  D(399,76,279,12)      179.5594         calculate D2E/DX2 analytically  !
 ! D548  D(407,76,279,12)       96.3712         calculate D2E/DX2 analytically  !
 ! D549  D(75,76,399,19)       -50.7532         calculate D2E/DX2 analytically  !
 ! D550  D(229,76,399,19)       37.7934         calculate D2E/DX2 analytically  !
 ! D551  D(279,76,399,19)       86.439          calculate D2E/DX2 analytically  !
 ! D552  D(407,76,399,19)      175.9683         calculate D2E/DX2 analytically  !
 ! D553  D(75,76,407,155)     -146.8993         calculate D2E/DX2 analytically  !
 ! D554  D(229,76,407,155)      -4.5713         calculate D2E/DX2 analytically  !
 ! D555  D(279,76,407,155)      86.783          calculate D2E/DX2 analytically  !
 ! D556  D(399,76,407,155)     -50.0594         calculate D2E/DX2 analytically  !
 ! D557  D(280,77,78,79)       -61.7785         calculate D2E/DX2 analytically  !
 ! D558  D(280,77,78,283)       60.6925         calculate D2E/DX2 analytically  !
 ! D559  D(280,77,78,284)      176.8372         calculate D2E/DX2 analytically  !
 ! D560  D(281,77,78,79)       177.5308         calculate D2E/DX2 analytically  !
 ! D561  D(281,77,78,283)      -59.9982         calculate D2E/DX2 analytically  !
 ! D562  D(281,77,78,284)       56.1465         calculate D2E/DX2 analytically  !
 ! D563  D(282,77,78,79)        58.7838         calculate D2E/DX2 analytically  !
 ! D564  D(282,77,78,283)     -178.7453         calculate D2E/DX2 analytically  !
 ! D565  D(282,77,78,284)      -62.6005         calculate D2E/DX2 analytically  !
 ! D566  D(78,77,281,293)       78.2721         calculate D2E/DX2 analytically  !
 ! D567  D(280,77,281,293)     -44.2728         calculate D2E/DX2 analytically  !
 ! D568  D(282,77,281,293)    -159.857          calculate D2E/DX2 analytically  !
 ! D569  D(77,78,79,80)       -177.293          calculate D2E/DX2 analytically  !
 ! D570  D(77,78,79,81)        -54.8116         calculate D2E/DX2 analytically  !
 ! D571  D(77,78,79,285)        63.673          calculate D2E/DX2 analytically  !
 ! D572  D(283,78,79,80)        60.1573         calculate D2E/DX2 analytically  !
 ! D573  D(283,78,79,81)      -177.3613         calculate D2E/DX2 analytically  !
 ! D574  D(283,78,79,285)      -58.8767         calculate D2E/DX2 analytically  !
 ! D575  D(284,78,79,80)       -55.6026         calculate D2E/DX2 analytically  !
 ! D576  D(284,78,79,81)        66.8788         calculate D2E/DX2 analytically  !
 ! D577  D(284,78,79,285)     -174.6366         calculate D2E/DX2 analytically  !
 ! D578  D(78,79,80,286)      -177.6226         calculate D2E/DX2 analytically  !
 ! D579  D(78,79,80,287)       -57.1952         calculate D2E/DX2 analytically  !
 ! D580  D(78,79,80,288)        62.5512         calculate D2E/DX2 analytically  !
 ! D581  D(81,79,80,286)        60.0689         calculate D2E/DX2 analytically  !
 ! D582  D(81,79,80,287)      -179.5038         calculate D2E/DX2 analytically  !
 ! D583  D(81,79,80,288)       -59.7573         calculate D2E/DX2 analytically  !
 ! D584  D(285,79,80,286)      -58.6821         calculate D2E/DX2 analytically  !
 ! D585  D(285,79,80,287)       61.7453         calculate D2E/DX2 analytically  !
 ! D586  D(285,79,80,288)     -178.5083         calculate D2E/DX2 analytically  !
 ! D587  D(78,79,81,289)      -172.9847         calculate D2E/DX2 analytically  !
 ! D588  D(78,79,81,290)        67.0023         calculate D2E/DX2 analytically  !
 ! D589  D(78,79,81,291)       -53.9341         calculate D2E/DX2 analytically  !
 ! D590  D(80,79,81,289)       -49.9962         calculate D2E/DX2 analytically  !
 ! D591  D(80,79,81,290)      -170.0091         calculate D2E/DX2 analytically  !
 ! D592  D(80,79,81,291)        69.0545         calculate D2E/DX2 analytically  !
 ! D593  D(285,79,81,289)       68.691          calculate D2E/DX2 analytically  !
 ! D594  D(285,79,81,290)      -51.322          calculate D2E/DX2 analytically  !
 ! D595  D(285,79,81,291)     -172.2583         calculate D2E/DX2 analytically  !
 ! D596  D(292,82,83,84)       172.9218         calculate D2E/DX2 analytically  !
 ! D597  D(292,82,83,295)      -64.193          calculate D2E/DX2 analytically  !
 ! D598  D(292,82,83,296)       57.338          calculate D2E/DX2 analytically  !
 ! D599  D(293,82,83,84)       -67.9355         calculate D2E/DX2 analytically  !
 ! D600  D(293,82,83,295)       54.9497         calculate D2E/DX2 analytically  !
 ! D601  D(293,82,83,296)      176.4806         calculate D2E/DX2 analytically  !
 ! D602  D(294,82,83,84)        52.1944         calculate D2E/DX2 analytically  !
 ! D603  D(294,82,83,295)      175.0796         calculate D2E/DX2 analytically  !
 ! D604  D(294,82,83,296)      -63.3894         calculate D2E/DX2 analytically  !
 ! D605  D(83,82,293,281)      131.8566         calculate D2E/DX2 analytically  !
 ! D606  D(292,82,293,281)    -106.5608         calculate D2E/DX2 analytically  !
 ! D607  D(294,82,293,281)      10.2189         calculate D2E/DX2 analytically  !
 ! D608  D(82,83,84,215)      -147.5245         calculate D2E/DX2 analytically  !
 ! D609  D(82,83,84,297)        69.4327         calculate D2E/DX2 analytically  !
 ! D610  D(295,83,84,215)       88.2648         calculate D2E/DX2 analytically  !
 ! D611  D(295,83,84,297)      -54.778          calculate D2E/DX2 analytically  !
 ! D612  D(296,83,84,215)      -28.0601         calculate D2E/DX2 analytically  !
 ! D613  D(296,83,84,297)     -171.1029         calculate D2E/DX2 analytically  !
 ! D614  D(82,83,296,97)       -75.799          calculate D2E/DX2 analytically  !
 ! D615  D(84,83,296,97)       166.905          calculate D2E/DX2 analytically  !
 ! D616  D(295,83,296,97)       48.6336         calculate D2E/DX2 analytically  !
 ! D617  D(83,84,215,12)        60.4428         calculate D2E/DX2 analytically  !
 ! D618  D(297,84,215,12)     -159.5089         calculate D2E/DX2 analytically  !
 ! D619  D(298,85,86,87)       177.6227         calculate D2E/DX2 analytically  !
 ! D620  D(298,85,86,301)      -59.3366         calculate D2E/DX2 analytically  !
 ! D621  D(298,85,86,302)       55.4934         calculate D2E/DX2 analytically  !
 ! D622  D(299,85,86,87)       -62.4188         calculate D2E/DX2 analytically  !
 ! D623  D(299,85,86,301)       60.622          calculate D2E/DX2 analytically  !
 ! D624  D(299,85,86,302)      175.452          calculate D2E/DX2 analytically  !
 ! D625  D(300,85,86,87)        56.628          calculate D2E/DX2 analytically  !
 ! D626  D(300,85,86,301)      179.6688         calculate D2E/DX2 analytically  !
 ! D627  D(300,85,86,302)      -65.5012         calculate D2E/DX2 analytically  !
 ! D628  D(86,85,300,309)       24.6111         calculate D2E/DX2 analytically  !
 ! D629  D(298,85,300,309)     -98.2292         calculate D2E/DX2 analytically  !
 ! D630  D(299,85,300,309)     145.1803         calculate D2E/DX2 analytically  !
 ! D631  D(85,86,87,88)         66.8775         calculate D2E/DX2 analytically  !
 ! D632  D(85,86,87,89)       -109.9392         calculate D2E/DX2 analytically  !
 ! D633  D(301,86,87,88)       -55.224          calculate D2E/DX2 analytically  !
 ! D634  D(301,86,87,89)       127.9594         calculate D2E/DX2 analytically  !
 ! D635  D(302,86,87,88)      -170.9704         calculate D2E/DX2 analytically  !
 ! D636  D(302,86,87,89)        12.2129         calculate D2E/DX2 analytically  !
 ! D637  D(86,87,88,90)       -170.9842         calculate D2E/DX2 analytically  !
 ! D638  D(86,87,88,303)         5.9509         calculate D2E/DX2 analytically  !
 ! D639  D(89,87,88,90)          5.7945         calculate D2E/DX2 analytically  !
 ! D640  D(89,87,88,303)      -177.2704         calculate D2E/DX2 analytically  !
 ! D641  D(86,87,89,91)        171.8303         calculate D2E/DX2 analytically  !
 ! D642  D(86,87,89,304)        -3.3532         calculate D2E/DX2 analytically  !
 ! D643  D(88,87,89,91)         -5.0193         calculate D2E/DX2 analytically  !
 ! D644  D(88,87,89,304)       179.7972         calculate D2E/DX2 analytically  !
 ! D645  D(87,88,90,92)         -0.6158         calculate D2E/DX2 analytically  !
 ! D646  D(87,88,90,305)       175.639          calculate D2E/DX2 analytically  !
 ! D647  D(303,88,90,92)      -177.5352         calculate D2E/DX2 analytically  !
 ! D648  D(303,88,90,305)       -1.2803         calculate D2E/DX2 analytically  !
 ! D649  D(87,89,91,92)         -0.9693         calculate D2E/DX2 analytically  !
 ! D650  D(87,89,91,306)      -178.8176         calculate D2E/DX2 analytically  !
 ! D651  D(304,89,91,92)       174.2029         calculate D2E/DX2 analytically  !
 ! D652  D(304,89,91,306)       -3.6455         calculate D2E/DX2 analytically  !
 ! D653  D(88,90,92,91)         -5.3555         calculate D2E/DX2 analytically  !
 ! D654  D(88,90,92,93)        174.5369         calculate D2E/DX2 analytically  !
 ! D655  D(305,90,92,91)       178.3473         calculate D2E/DX2 analytically  !
 ! D656  D(305,90,92,93)        -1.7602         calculate D2E/DX2 analytically  !
 ! D657  D(89,91,92,90)          6.1482         calculate D2E/DX2 analytically  !
 ! D658  D(89,91,92,93)       -173.7457         calculate D2E/DX2 analytically  !
 ! D659  D(306,91,92,90)      -175.9307         calculate D2E/DX2 analytically  !
 ! D660  D(306,91,92,93)         4.1754         calculate D2E/DX2 analytically  !
 ! D661  D(90,92,93,307)        17.3793         calculate D2E/DX2 analytically  !
 ! D662  D(91,92,93,307)      -162.7276         calculate D2E/DX2 analytically  !
 ! D663  D(92,93,307,39)       143.6185         calculate D2E/DX2 analytically  !
 ! D664  D(92,93,307,40)        87.285          calculate D2E/DX2 analytically  !
 ! D665  D(308,94,95,96)      -167.8853         calculate D2E/DX2 analytically  !
 ! D666  D(308,94,95,311)      -47.2146         calculate D2E/DX2 analytically  !
 ! D667  D(308,94,95,312)       68.9317         calculate D2E/DX2 analytically  !
 ! D668  D(309,94,95,96)       -47.4508         calculate D2E/DX2 analytically  !
 ! D669  D(309,94,95,311)       73.2199         calculate D2E/DX2 analytically  !
 ! D670  D(309,94,95,312)     -170.6338         calculate D2E/DX2 analytically  !
 ! D671  D(310,94,95,96)        71.668          calculate D2E/DX2 analytically  !
 ! D672  D(310,94,95,311)     -167.6613         calculate D2E/DX2 analytically  !
 ! D673  D(310,94,95,312)      -51.515          calculate D2E/DX2 analytically  !
 ! D674  D(95,94,309,300)     -130.6261         calculate D2E/DX2 analytically  !
 ! D675  D(308,94,309,300)      -8.2503         calculate D2E/DX2 analytically  !
 ! D676  D(310,94,309,300)     107.218          calculate D2E/DX2 analytically  !
 ! D677  D(94,95,96,97)        168.229          calculate D2E/DX2 analytically  !
 ! D678  D(94,95,96,98)        -70.077          calculate D2E/DX2 analytically  !
 ! D679  D(94,95,96,313)        48.5149         calculate D2E/DX2 analytically  !
 ! D680  D(311,95,96,97)        47.653          calculate D2E/DX2 analytically  !
 ! D681  D(311,95,96,98)       169.3469         calculate D2E/DX2 analytically  !
 ! D682  D(311,95,96,313)      -72.0612         calculate D2E/DX2 analytically  !
 ! D683  D(312,95,96,97)       -67.9046         calculate D2E/DX2 analytically  !
 ! D684  D(312,95,96,98)        53.7894         calculate D2E/DX2 analytically  !
 ! D685  D(312,95,96,313)      172.3813         calculate D2E/DX2 analytically  !
 ! D686  D(95,96,97,296)      -120.6452         calculate D2E/DX2 analytically  !
 ! D687  D(95,96,97,314)       -53.0706         calculate D2E/DX2 analytically  !
 ! D688  D(95,96,97,315)      -173.9116         calculate D2E/DX2 analytically  !
 ! D689  D(95,96,97,316)        66.2001         calculate D2E/DX2 analytically  !
 ! D690  D(98,96,97,296)       117.7315         calculate D2E/DX2 analytically  !
 ! D691  D(98,96,97,314)      -174.6939         calculate D2E/DX2 analytically  !
 ! D692  D(98,96,97,315)        64.4651         calculate D2E/DX2 analytically  !
 ! D693  D(98,96,97,316)       -55.4232         calculate D2E/DX2 analytically  !
 ! D694  D(313,96,97,296)       -1.7405         calculate D2E/DX2 analytically  !
 ! D695  D(313,96,97,314)       65.8341         calculate D2E/DX2 analytically  !
 ! D696  D(313,96,97,315)      -55.0069         calculate D2E/DX2 analytically  !
 ! D697  D(313,96,97,316)     -174.8952         calculate D2E/DX2 analytically  !
 ! D698  D(95,96,98,317)        61.0228         calculate D2E/DX2 analytically  !
 ! D699  D(95,96,98,318)       -59.1538         calculate D2E/DX2 analytically  !
 ! D700  D(95,96,98,319)      -179.3372         calculate D2E/DX2 analytically  !
 ! D701  D(97,96,98,317)      -176.7234         calculate D2E/DX2 analytically  !
 ! D702  D(97,96,98,318)        63.0999         calculate D2E/DX2 analytically  !
 ! D703  D(97,96,98,319)       -57.0834         calculate D2E/DX2 analytically  !
 ! D704  D(313,96,98,317)      -56.9954         calculate D2E/DX2 analytically  !
 ! D705  D(313,96,98,318)     -177.172          calculate D2E/DX2 analytically  !
 ! D706  D(313,96,98,319)       62.6446         calculate D2E/DX2 analytically  !
 ! D707  D(96,97,296,83)       113.4809         calculate D2E/DX2 analytically  !
 ! D708  D(314,97,296,83)        5.0253         calculate D2E/DX2 analytically  !
 ! D709  D(315,97,296,83)     -137.5318         calculate D2E/DX2 analytically  !
 ! D710  D(316,97,296,83)      -78.655          calculate D2E/DX2 analytically  !
 ! D711  D(96,97,316,65)      -153.1837         calculate D2E/DX2 analytically  !
 ! D712  D(296,97,316,65)       39.5077         calculate D2E/DX2 analytically  !
 ! D713  D(314,97,316,65)      -31.6564         calculate D2E/DX2 analytically  !
 ! D714  D(315,97,316,65)       84.5469         calculate D2E/DX2 analytically  !
 ! D715  D(320,99,100,101)      53.8921         calculate D2E/DX2 analytically  !
 ! D716  D(320,99,100,102)     174.3088         calculate D2E/DX2 analytically  !
 ! D717  D(320,99,100,323)     -65.4985         calculate D2E/DX2 analytically  !
 ! D718  D(321,99,100,101)     173.8888         calculate D2E/DX2 analytically  !
 ! D719  D(321,99,100,102)     -65.6945         calculate D2E/DX2 analytically  !
 ! D720  D(321,99,100,323)      54.4982         calculate D2E/DX2 analytically  !
 ! D721  D(322,99,100,101)     -65.6123         calculate D2E/DX2 analytically  !
 ! D722  D(322,99,100,102)      54.8045         calculate D2E/DX2 analytically  !
 ! D723  D(322,99,100,323)     174.9971         calculate D2E/DX2 analytically  !
 ! D724  D(100,99,321,328)      80.827          calculate D2E/DX2 analytically  !
 ! D725  D(320,99,321,328)    -158.5813         calculate D2E/DX2 analytically  !
 ! D726  D(322,99,321,328)     -40.8215         calculate D2E/DX2 analytically  !
 ! D727  D(99,100,101,324)     -59.3864         calculate D2E/DX2 analytically  !
 ! D728  D(99,100,101,325)    -179.5048         calculate D2E/DX2 analytically  !
 ! D729  D(99,100,101,326)      61.2222         calculate D2E/DX2 analytically  !
 ! D730  D(99,100,101,373)     -48.9132         calculate D2E/DX2 analytically  !
 ! D731  D(99,100,101,427)     -72.5104         calculate D2E/DX2 analytically  !
 ! D732  D(102,100,101,324)    179.0764         calculate D2E/DX2 analytically  !
 ! D733  D(102,100,101,325)     58.958          calculate D2E/DX2 analytically  !
 ! D734  D(102,100,101,326)    -60.315          calculate D2E/DX2 analytically  !
 ! D735  D(102,100,101,373)   -170.4503         calculate D2E/DX2 analytically  !
 ! D736  D(102,100,101,427)    165.9525         calculate D2E/DX2 analytically  !
 ! D737  D(323,100,101,324)     59.5445         calculate D2E/DX2 analytically  !
 ! D738  D(323,100,101,325)    -60.5739         calculate D2E/DX2 analytically  !
 ! D739  D(323,100,101,326)   -179.847          calculate D2E/DX2 analytically  !
 ! D740  D(323,100,101,373)     70.0177         calculate D2E/DX2 analytically  !
 ! D741  D(323,100,101,427)     46.4205         calculate D2E/DX2 analytically  !
 ! D742  D(99,100,102,327)     172.7499         calculate D2E/DX2 analytically  !
 ! D743  D(101,100,102,327)    -66.2296         calculate D2E/DX2 analytically  !
 ! D744  D(323,100,102,327)     53.1515         calculate D2E/DX2 analytically  !
 ! D745  D(100,101,324,148)   -175.5613         calculate D2E/DX2 analytically  !
 ! D746  D(325,101,324,148)    -53.4908         calculate D2E/DX2 analytically  !
 ! D747  D(326,101,324,148)     63.2538         calculate D2E/DX2 analytically  !
 ! D748  D(373,101,324,148)      6.6642         calculate D2E/DX2 analytically  !
 ! D749  D(427,101,324,148)      0.9093         calculate D2E/DX2 analytically  !
 ! D750  D(100,101,373,129)     53.709          calculate D2E/DX2 analytically  !
 ! D751  D(324,101,373,129)     65.1881         calculate D2E/DX2 analytically  !
 ! D752  D(325,101,373,129)   -173.2334         calculate D2E/DX2 analytically  !
 ! D753  D(326,101,373,129)    -59.5509         calculate D2E/DX2 analytically  !
 ! D754  D(129,373,427,148)     17.9931         calculate D2E/DX2 analytically  !
 ! D755  D(100,101,427,148)    -44.4222         calculate D2E/DX2 analytically  !
 ! D756  D(324,101,427,148)    -59.2086         calculate D2E/DX2 analytically  !
 ! D757  D(325,101,427,148)     66.7797         calculate D2E/DX2 analytically  !
 ! D758  D(326,101,427,148)    179.3551         calculate D2E/DX2 analytically  !
 ! D759  D(328,103,104,105)   -175.1736         calculate D2E/DX2 analytically  !
 ! D760  D(328,103,104,106)    -54.1101         calculate D2E/DX2 analytically  !
 ! D761  D(328,103,104,331)     64.1317         calculate D2E/DX2 analytically  !
 ! D762  D(329,103,104,105)     64.775          calculate D2E/DX2 analytically  !
 ! D763  D(329,103,104,106)   -174.1616         calculate D2E/DX2 analytically  !
 ! D764  D(329,103,104,331)    -55.9198         calculate D2E/DX2 analytically  !
 ! D765  D(330,103,104,105)    -55.4291         calculate D2E/DX2 analytically  !
 ! D766  D(330,103,104,106)     65.6343         calculate D2E/DX2 analytically  !
 ! D767  D(330,103,104,331)   -176.1239         calculate D2E/DX2 analytically  !
 ! D768  D(104,103,328,321)   -144.4148         calculate D2E/DX2 analytically  !
 ! D769  D(329,103,328,321)    -22.5583         calculate D2E/DX2 analytically  !
 ! D770  D(330,103,328,321)     94.5914         calculate D2E/DX2 analytically  !
 ! D771  D(103,104,105,332)    179.7012         calculate D2E/DX2 analytically  !
 ! D772  D(103,104,105,333)    -59.9373         calculate D2E/DX2 analytically  !
 ! D773  D(103,104,105,334)     59.8397         calculate D2E/DX2 analytically  !
 ! D774  D(106,104,105,332)     57.9            calculate D2E/DX2 analytically  !
 ! D775  D(106,104,105,333)    178.2615         calculate D2E/DX2 analytically  !
 ! D776  D(106,104,105,334)    -61.9615         calculate D2E/DX2 analytically  !
 ! D777  D(331,104,105,332)    -60.2606         calculate D2E/DX2 analytically  !
 ! D778  D(331,104,105,333)     60.1009         calculate D2E/DX2 analytically  !
 ! D779  D(331,104,105,334)    179.8779         calculate D2E/DX2 analytically  !
 ! D780  D(103,104,106,335)     55.6743         calculate D2E/DX2 analytically  !
 ! D781  D(103,104,106,336)    176.0326         calculate D2E/DX2 analytically  !
 ! D782  D(103,104,106,337)    -65.2855         calculate D2E/DX2 analytically  !
 ! D783  D(105,104,106,335)    178.9311         calculate D2E/DX2 analytically  !
 ! D784  D(105,104,106,336)    -60.7107         calculate D2E/DX2 analytically  !
 ! D785  D(105,104,106,337)     57.9712         calculate D2E/DX2 analytically  !
 ! D786  D(331,104,106,335)    -62.3814         calculate D2E/DX2 analytically  !
 ! D787  D(331,104,106,336)     57.9768         calculate D2E/DX2 analytically  !
 ! D788  D(331,104,106,337)    176.6587         calculate D2E/DX2 analytically  !
 ! D789  D(338,107,108,341)     50.9859         calculate D2E/DX2 analytically  !
 ! D790  D(338,107,108,342)    169.4249         calculate D2E/DX2 analytically  !
 ! D791  D(338,107,108,343)    -67.999          calculate D2E/DX2 analytically  !
 ! D792  D(338,107,108,395)   -138.2172         calculate D2E/DX2 analytically  !
 ! D793  D(339,107,108,341)    -69.0789         calculate D2E/DX2 analytically  !
 ! D794  D(339,107,108,342)     49.3601         calculate D2E/DX2 analytically  !
 ! D795  D(339,107,108,343)    171.9362         calculate D2E/DX2 analytically  !
 ! D796  D(339,107,108,395)    101.718          calculate D2E/DX2 analytically  !
 ! D797  D(340,107,108,341)    170.2692         calculate D2E/DX2 analytically  !
 ! D798  D(340,107,108,342)    -71.2918         calculate D2E/DX2 analytically  !
 ! D799  D(340,107,108,343)     51.2843         calculate D2E/DX2 analytically  !
 ! D800  D(340,107,108,395)    -18.9339         calculate D2E/DX2 analytically  !
 ! D801  D(108,107,340,344)     94.2838         calculate D2E/DX2 analytically  !
 ! D802  D(338,107,340,344)   -143.9347         calculate D2E/DX2 analytically  !
 ! D803  D(339,107,340,344)    -28.4124         calculate D2E/DX2 analytically  !
 ! D804  D(107,108,342,157)    135.8458         calculate D2E/DX2 analytically  !
 ! D805  D(341,108,342,157)   -103.4806         calculate D2E/DX2 analytically  !
 ! D806  D(343,108,342,157)     12.9871         calculate D2E/DX2 analytically  !
 ! D807  D(395,108,342,157)     29.3732         calculate D2E/DX2 analytically  !
 ! D808  D(107,108,343,137)   -152.5257         calculate D2E/DX2 analytically  !
 ! D809  D(107,108,343,157)   -134.2464         calculate D2E/DX2 analytically  !
 ! D810  D(341,108,343,137)     86.525          calculate D2E/DX2 analytically  !
 ! D811  D(341,108,343,157)    104.8042         calculate D2E/DX2 analytically  !
 ! D812  D(342,108,343,137)    -29.6709         calculate D2E/DX2 analytically  !
 ! D813  D(342,108,343,157)    -11.3917         calculate D2E/DX2 analytically  !
 ! D814  D(395,108,343,137)    -43.1785         calculate D2E/DX2 analytically  !
 ! D815  D(395,108,343,157)    -24.8993         calculate D2E/DX2 analytically  !
 ! D816  D(107,108,395,157)    178.6049         calculate D2E/DX2 analytically  !
 ! D817  D(107,108,395,197)     33.036          calculate D2E/DX2 analytically  !
 ! D818  D(341,108,395,157)    -13.155          calculate D2E/DX2 analytically  !
 ! D819  D(341,108,395,197)   -158.7238         calculate D2E/DX2 analytically  !
 ! D820  D(342,108,395,157)    -85.9199         calculate D2E/DX2 analytically  !
 ! D821  D(342,108,395,197)    128.5113         calculate D2E/DX2 analytically  !
 ! D822  D(343,108,395,157)     76.9495         calculate D2E/DX2 analytically  !
 ! D823  D(343,108,395,197)    -68.6193         calculate D2E/DX2 analytically  !
 ! D824  D(344,109,110,111)    179.0417         calculate D2E/DX2 analytically  !
 ! D825  D(344,109,110,112)    -59.714          calculate D2E/DX2 analytically  !
 ! D826  D(344,109,110,347)     58.2143         calculate D2E/DX2 analytically  !
 ! D827  D(345,109,110,111)     59.1337         calculate D2E/DX2 analytically  !
 ! D828  D(345,109,110,112)   -179.6221         calculate D2E/DX2 analytically  !
 ! D829  D(345,109,110,347)    -61.6938         calculate D2E/DX2 analytically  !
 ! D830  D(346,109,110,111)    -61.5791         calculate D2E/DX2 analytically  !
 ! D831  D(346,109,110,112)     59.6652         calculate D2E/DX2 analytically  !
 ! D832  D(346,109,110,347)    177.5935         calculate D2E/DX2 analytically  !
 ! D833  D(110,109,344,340)    176.3968         calculate D2E/DX2 analytically  !
 ! D834  D(345,109,344,340)    -61.5221         calculate D2E/DX2 analytically  !
 ! D835  D(346,109,344,340)     55.378          calculate D2E/DX2 analytically  !
 ! D836  D(109,110,111,348)   -179.0621         calculate D2E/DX2 analytically  !
 ! D837  D(109,110,111,349)    -58.6145         calculate D2E/DX2 analytically  !
 ! D838  D(109,110,111,350)     61.6643         calculate D2E/DX2 analytically  !
 ! D839  D(112,110,111,348)     58.4537         calculate D2E/DX2 analytically  !
 ! D840  D(112,110,111,349)    178.9012         calculate D2E/DX2 analytically  !
 ! D841  D(112,110,111,350)    -60.8199         calculate D2E/DX2 analytically  !
 ! D842  D(347,110,111,348)    -58.5829         calculate D2E/DX2 analytically  !
 ! D843  D(347,110,111,349)     61.8646         calculate D2E/DX2 analytically  !
 ! D844  D(347,110,111,350)   -177.8566         calculate D2E/DX2 analytically  !
 ! D845  D(109,110,112,351)     55.7357         calculate D2E/DX2 analytically  !
 ! D846  D(109,110,112,352)    176.2767         calculate D2E/DX2 analytically  !
 ! D847  D(109,110,112,353)    -64.0883         calculate D2E/DX2 analytically  !
 ! D848  D(111,110,112,351)   -178.2003         calculate D2E/DX2 analytically  !
 ! D849  D(111,110,112,352)    -57.6593         calculate D2E/DX2 analytically  !
 ! D850  D(111,110,112,353)     61.9757         calculate D2E/DX2 analytically  !
 ! D851  D(347,110,112,351)    -61.4852         calculate D2E/DX2 analytically  !
 ! D852  D(347,110,112,352)     59.0558         calculate D2E/DX2 analytically  !
 ! D853  D(347,110,112,353)    178.6908         calculate D2E/DX2 analytically  !
 ! D854  D(133,113,130,140)     -0.0774         calculate D2E/DX2 analytically  !
 ! D855  D(133,113,130,374)    179.7838         calculate D2E/DX2 analytically  !
 ! D856  D(354,113,130,140)   -179.014          calculate D2E/DX2 analytically  !
 ! D857  D(354,113,130,374)      0.8472         calculate D2E/DX2 analytically  !
 ! D858  D(130,113,133,114)      0.1321         calculate D2E/DX2 analytically  !
 ! D859  D(130,113,133,125)   -178.5357         calculate D2E/DX2 analytically  !
 ! D860  D(354,113,133,114)    179.0262         calculate D2E/DX2 analytically  !
 ! D861  D(354,113,133,125)      0.3584         calculate D2E/DX2 analytically  !
 ! D862  D(133,114,131,140)      0.1303         calculate D2E/DX2 analytically  !
 ! D863  D(133,114,131,375)   -179.7848         calculate D2E/DX2 analytically  !
 ! D864  D(355,114,131,140)    179.4912         calculate D2E/DX2 analytically  !
 ! D865  D(355,114,131,375)     -0.4239         calculate D2E/DX2 analytically  !
 ! D866  D(131,114,133,113)     -0.1581         calculate D2E/DX2 analytically  !
 ! D867  D(131,114,133,125)    178.5063         calculate D2E/DX2 analytically  !
 ! D868  D(355,114,133,113)   -179.5198         calculate D2E/DX2 analytically  !
 ! D869  D(355,114,133,125)     -0.8554         calculate D2E/DX2 analytically  !
 ! D870  D(134,115,128,139)     -0.0869         calculate D2E/DX2 analytically  !
 ! D871  D(134,115,128,372)   -179.933          calculate D2E/DX2 analytically  !
 ! D872  D(356,115,128,139)    178.2033         calculate D2E/DX2 analytically  !
 ! D873  D(356,115,128,372)     -1.6427         calculate D2E/DX2 analytically  !
 ! D874  D(128,115,134,116)      0.2565         calculate D2E/DX2 analytically  !
 ! D875  D(128,115,134,126)   -178.3783         calculate D2E/DX2 analytically  !
 ! D876  D(356,115,134,116)   -177.9778         calculate D2E/DX2 analytically  !
 ! D877  D(356,115,134,126)      3.3875         calculate D2E/DX2 analytically  !
 ! D878  D(134,116,129,139)      0.047          calculate D2E/DX2 analytically  !
 ! D879  D(134,116,129,373)   -179.5855         calculate D2E/DX2 analytically  !
 ! D880  D(357,116,129,139)    179.1505         calculate D2E/DX2 analytically  !
 ! D881  D(357,116,129,373)     -0.4819         calculate D2E/DX2 analytically  !
 ! D882  D(129,116,134,115)     -0.2371         calculate D2E/DX2 analytically  !
 ! D883  D(129,116,134,126)    178.3936         calculate D2E/DX2 analytically  !
 ! D884  D(357,116,134,115)   -179.3425         calculate D2E/DX2 analytically  !
 ! D885  D(357,116,134,126)     -0.7118         calculate D2E/DX2 analytically  !
 ! D886  D(135,117,123,150)     -0.0649         calculate D2E/DX2 analytically  !
 ! D887  D(135,117,123,364)    178.669          calculate D2E/DX2 analytically  !
 ! D888  D(214,117,123,150)    -90.4979         calculate D2E/DX2 analytically  !
 ! D889  D(214,117,123,364)     88.236          calculate D2E/DX2 analytically  !
 ! D890  D(358,117,123,150)   -176.5637         calculate D2E/DX2 analytically  !
 ! D891  D(358,117,123,364)      2.1702         calculate D2E/DX2 analytically  !
 ! D892  D(123,117,135,118)      0.1365         calculate D2E/DX2 analytically  !
 ! D893  D(123,117,135,127)   -178.6539         calculate D2E/DX2 analytically  !
 ! D894  D(214,117,135,118)     79.4072         calculate D2E/DX2 analytically  !
 ! D895  D(214,117,135,127)    -99.3832         calculate D2E/DX2 analytically  !
 ! D896  D(358,117,135,118)    176.5103         calculate D2E/DX2 analytically  !
 ! D897  D(358,117,135,127)     -2.2801         calculate D2E/DX2 analytically  !
 ! D898  D(123,117,214,12)      67.5922         calculate D2E/DX2 analytically  !
 ! D899  D(135,117,214,12)     -52.576          calculate D2E/DX2 analytically  !
 ! D900  D(358,117,214,12)    -174.5008         calculate D2E/DX2 analytically  !
 ! D901  D(135,118,124,150)     -0.0011         calculate D2E/DX2 analytically  !
 ! D902  D(135,118,124,365)   -175.7033         calculate D2E/DX2 analytically  !
 ! D903  D(359,118,124,150)   -179.6042         calculate D2E/DX2 analytically  !
 ! D904  D(359,118,124,365)      4.6936         calculate D2E/DX2 analytically  !
 ! D905  D(124,118,135,117)     -0.1042         calculate D2E/DX2 analytically  !
 ! D906  D(124,118,135,127)    178.6829         calculate D2E/DX2 analytically  !
 ! D907  D(359,118,135,117)    179.506          calculate D2E/DX2 analytically  !
 ! D908  D(359,118,135,127)     -1.7069         calculate D2E/DX2 analytically  !
 ! D909  D(124,118,359,201)    -63.5388         calculate D2E/DX2 analytically  !
 ! D910  D(124,118,359,208)     46.6647         calculate D2E/DX2 analytically  !
 ! D911  D(135,118,359,201)    116.8491         calculate D2E/DX2 analytically  !
 ! D912  D(135,118,359,208)   -132.9474         calculate D2E/DX2 analytically  !
 ! D913  D(121,119,120,132)     18.9102         calculate D2E/DX2 analytically  !
 ! D914  D(121,119,120,360)   -102.2475         calculate D2E/DX2 analytically  !
 ! D915  D(121,119,120,361)    141.3045         calculate D2E/DX2 analytically  !
 ! D916  D(122,119,120,132)   -159.8068         calculate D2E/DX2 analytically  !
 ! D917  D(122,119,120,360)     79.0355         calculate D2E/DX2 analytically  !
 ! D918  D(122,119,120,361)    -37.4126         calculate D2E/DX2 analytically  !
 ! D919  D(120,119,121,144)   -178.5498         calculate D2E/DX2 analytically  !
 ! D920  D(120,119,121,362)     -1.0247         calculate D2E/DX2 analytically  !
 ! D921  D(122,119,121,144)      0.2147         calculate D2E/DX2 analytically  !
 ! D922  D(122,119,121,362)    177.7398         calculate D2E/DX2 analytically  !
 ! D923  D(120,119,122,145)    178.5767         calculate D2E/DX2 analytically  !
 ! D924  D(120,119,122,363)     -0.6186         calculate D2E/DX2 analytically  !
 ! D925  D(121,119,122,145)     -0.1836         calculate D2E/DX2 analytically  !
 ! D926  D(121,119,122,363)   -179.379          calculate D2E/DX2 analytically  !
 ! D927  D(119,120,132,160)     69.3387         calculate D2E/DX2 analytically  !
 ! D928  D(119,120,132,376)    -55.2712         calculate D2E/DX2 analytically  !
 ! D929  D(119,120,132,377)   -173.453          calculate D2E/DX2 analytically  !
 ! D930  D(360,120,132,160)   -168.4459         calculate D2E/DX2 analytically  !
 ! D931  D(360,120,132,376)     66.9442         calculate D2E/DX2 analytically  !
 ! D932  D(360,120,132,377)    -51.2375         calculate D2E/DX2 analytically  !
 ! D933  D(361,120,132,160)    -53.2383         calculate D2E/DX2 analytically  !
 ! D934  D(361,120,132,376)   -177.8482         calculate D2E/DX2 analytically  !
 ! D935  D(361,120,132,377)     63.97           calculate D2E/DX2 analytically  !
 ! D936  D(119,121,144,146)     -0.0843         calculate D2E/DX2 analytically  !
 ! D937  D(119,121,144,393)    179.275          calculate D2E/DX2 analytically  !
 ! D938  D(362,121,144,146)   -177.6933         calculate D2E/DX2 analytically  !
 ! D939  D(362,121,144,393)      1.6661         calculate D2E/DX2 analytically  !
 ! D940  D(119,122,145,146)      0.0206         calculate D2E/DX2 analytically  !
 ! D941  D(119,122,145,394)   -179.6219         calculate D2E/DX2 analytically  !
 ! D942  D(363,122,145,146)    179.2196         calculate D2E/DX2 analytically  !
 ! D943  D(363,122,145,394)     -0.4229         calculate D2E/DX2 analytically  !
 ! D944  D(117,123,150,124)     -0.0413         calculate D2E/DX2 analytically  !
 ! D945  D(117,123,150,410)    178.7372         calculate D2E/DX2 analytically  !
 ! D946  D(364,123,150,124)   -178.7559         calculate D2E/DX2 analytically  !
 ! D947  D(364,123,150,410)      0.0226         calculate D2E/DX2 analytically  !
 ! D948  D(118,124,150,123)      0.0739         calculate D2E/DX2 analytically  !
 ! D949  D(118,124,150,410)   -178.7495         calculate D2E/DX2 analytically  !
 ! D950  D(365,124,150,123)    175.5725         calculate D2E/DX2 analytically  !
 ! D951  D(365,124,150,410)     -3.2508         calculate D2E/DX2 analytically  !
 ! D952  D(118,124,365,239)   -138.2952         calculate D2E/DX2 analytically  !
 ! D953  D(150,124,365,239)     46.0101         calculate D2E/DX2 analytically  !
 ! D954  D(138,125,133,113)     10.2516         calculate D2E/DX2 analytically  !
 ! D955  D(138,125,133,114)   -168.376          calculate D2E/DX2 analytically  !
 ! D956  D(366,125,133,113)   -110.0469         calculate D2E/DX2 analytically  !
 ! D957  D(366,125,133,114)     71.3255         calculate D2E/DX2 analytically  !
 ! D958  D(367,125,133,113)    133.6832         calculate D2E/DX2 analytically  !
 ! D959  D(367,125,133,114)    -44.9444         calculate D2E/DX2 analytically  !
 ! D960  D(133,125,138,158)   -159.5607         calculate D2E/DX2 analytically  !
 ! D961  D(133,125,138,382)    -44.2702         calculate D2E/DX2 analytically  !
 ! D962  D(133,125,138,383)     76.4459         calculate D2E/DX2 analytically  !
 ! D963  D(366,125,138,158)    -39.0035         calculate D2E/DX2 analytically  !
 ! D964  D(366,125,138,382)     76.2869         calculate D2E/DX2 analytically  !
 ! D965  D(366,125,138,383)   -162.9969         calculate D2E/DX2 analytically  !
 ! D966  D(367,125,138,158)     77.1333         calculate D2E/DX2 analytically  !
 ! D967  D(367,125,138,382)   -167.5762         calculate D2E/DX2 analytically  !
 ! D968  D(367,125,138,383)    -46.8601         calculate D2E/DX2 analytically  !
 ! D969  D(136,126,134,115)     23.8426         calculate D2E/DX2 analytically  !
 ! D970  D(136,126,134,116)   -154.7501         calculate D2E/DX2 analytically  !
 ! D971  D(368,126,134,115)    -97.7081         calculate D2E/DX2 analytically  !
 ! D972  D(368,126,134,116)     83.6991         calculate D2E/DX2 analytically  !
 ! D973  D(369,126,134,115)    146.7651         calculate D2E/DX2 analytically  !
 ! D974  D(369,126,134,116)    -31.8277         calculate D2E/DX2 analytically  !
 ! D975  D(134,126,136,159)   -121.2347         calculate D2E/DX2 analytically  !
 ! D976  D(134,126,136,378)      5.0341         calculate D2E/DX2 analytically  !
 ! D977  D(134,126,136,379)    123.1477         calculate D2E/DX2 analytically  !
 ! D978  D(368,126,136,159)      1.4729         calculate D2E/DX2 analytically  !
 ! D979  D(368,126,136,378)    127.7416         calculate D2E/DX2 analytically  !
 ! D980  D(368,126,136,379)   -114.1447         calculate D2E/DX2 analytically  !
 ! D981  D(369,126,136,159)    116.6835         calculate D2E/DX2 analytically  !
 ! D982  D(369,126,136,378)   -117.0477         calculate D2E/DX2 analytically  !
 ! D983  D(369,126,136,379)      1.0659         calculate D2E/DX2 analytically  !
 ! D984  D(137,127,135,117)     17.9345         calculate D2E/DX2 analytically  !
 ! D985  D(137,127,135,118)   -160.8195         calculate D2E/DX2 analytically  !
 ! D986  D(370,127,135,117)   -104.5967         calculate D2E/DX2 analytically  !
 ! D987  D(370,127,135,118)     76.6493         calculate D2E/DX2 analytically  !
 ! D988  D(371,127,135,117)    140.5036         calculate D2E/DX2 analytically  !
 ! D989  D(371,127,135,118)    -38.2504         calculate D2E/DX2 analytically  !
 ! D990  D(135,127,137,157)   -154.1815         calculate D2E/DX2 analytically  !
 ! D991  D(135,127,137,343)     79.241          calculate D2E/DX2 analytically  !
 ! D992  D(135,127,137,380)    -39.9125         calculate D2E/DX2 analytically  !
 ! D993  D(135,127,137,381)     81.2113         calculate D2E/DX2 analytically  !
 ! D994  D(370,127,137,157)    -31.0083         calculate D2E/DX2 analytically  !
 ! D995  D(370,127,137,343)   -157.5858         calculate D2E/DX2 analytically  !
 ! D996  D(370,127,137,380)     83.2606         calculate D2E/DX2 analytically  !
 ! D997  D(370,127,137,381)   -155.6155         calculate D2E/DX2 analytically  !
 ! D998  D(371,127,137,157)     83.9557         calculate D2E/DX2 analytically  !
 ! D999  D(371,127,137,343)    -42.6218         calculate D2E/DX2 analytically  !
 ! D1000 D(371,127,137,380)   -161.7754         calculate D2E/DX2 analytically  !
 ! D1001 D(371,127,137,381)    -40.6516         calculate D2E/DX2 analytically  !
 ! D1002 D(135,127,370,43)    -161.1896         calculate D2E/DX2 analytically  !
 ! D1003 D(137,127,370,43)      74.373          calculate D2E/DX2 analytically  !
 ! D1004 D(371,127,370,43)     -43.859          calculate D2E/DX2 analytically  !
 ! D1005 D(135,127,371,193)   -145.4403         calculate D2E/DX2 analytically  !
 ! D1006 D(137,127,371,193)    -21.433          calculate D2E/DX2 analytically  !
 ! D1007 D(370,127,371,193)     96.2016         calculate D2E/DX2 analytically  !
 ! D1008 D(115,128,139,129)     -0.1058         calculate D2E/DX2 analytically  !
 ! D1009 D(115,128,139,421)   -179.8961         calculate D2E/DX2 analytically  !
 ! D1010 D(372,128,139,129)    179.7382         calculate D2E/DX2 analytically  !
 ! D1011 D(372,128,139,421)     -0.0521         calculate D2E/DX2 analytically  !
 ! D1012 D(116,129,139,128)      0.1255         calculate D2E/DX2 analytically  !
 ! D1013 D(116,129,139,421)    179.9125         calculate D2E/DX2 analytically  !
 ! D1014 D(373,129,139,128)    179.7517         calculate D2E/DX2 analytically  !
 ! D1015 D(373,129,139,421)     -0.4612         calculate D2E/DX2 analytically  !
 ! D1016 D(116,129,373,101)     27.0825         calculate D2E/DX2 analytically  !
 ! D1017 D(139,129,373,101)   -152.5538         calculate D2E/DX2 analytically  !
 ! D1018 D(113,130,140,131)      0.0428         calculate D2E/DX2 analytically  !
 ! D1019 D(113,130,140,411)   -179.9793         calculate D2E/DX2 analytically  !
 ! D1020 D(374,130,140,131)   -179.8166         calculate D2E/DX2 analytically  !
 ! D1021 D(374,130,140,411)      0.1613         calculate D2E/DX2 analytically  !
 ! D1022 D(114,131,140,130)     -0.0689         calculate D2E/DX2 analytically  !
 ! D1023 D(114,131,140,411)    179.9529         calculate D2E/DX2 analytically  !
 ! D1024 D(375,131,140,130)    179.8448         calculate D2E/DX2 analytically  !
 ! D1025 D(375,131,140,411)     -0.1335         calculate D2E/DX2 analytically  !
 ! D1026 D(120,132,160,162)   -114.4872         calculate D2E/DX2 analytically  !
 ! D1027 D(120,132,160,233)   -149.4282         calculate D2E/DX2 analytically  !
 ! D1028 D(120,132,160,398)     64.0031         calculate D2E/DX2 analytically  !
 ! D1029 D(376,132,160,162)     11.398          calculate D2E/DX2 analytically  !
 ! D1030 D(376,132,160,233)    -23.543          calculate D2E/DX2 analytically  !
 ! D1031 D(376,132,160,398)   -170.1117         calculate D2E/DX2 analytically  !
 ! D1032 D(377,132,160,162)    127.7202         calculate D2E/DX2 analytically  !
 ! D1033 D(377,132,160,233)     92.7792         calculate D2E/DX2 analytically  !
 ! D1034 D(377,132,160,398)    -53.7895         calculate D2E/DX2 analytically  !
 ! D1035 D(126,136,159,164)    -39.0872         calculate D2E/DX2 analytically  !
 ! D1036 D(126,136,159,397)    144.4115         calculate D2E/DX2 analytically  !
 ! D1037 D(378,136,159,164)   -167.2604         calculate D2E/DX2 analytically  !
 ! D1038 D(378,136,159,397)     16.2383         calculate D2E/DX2 analytically  !
 ! D1039 D(379,136,159,164)     79.6441         calculate D2E/DX2 analytically  !
 ! D1040 D(379,136,159,397)    -96.8572         calculate D2E/DX2 analytically  !
 ! D1041 D(127,137,157,161)     61.4819         calculate D2E/DX2 analytically  !
 ! D1042 D(127,137,157,342)    171.4637         calculate D2E/DX2 analytically  !
 ! D1043 D(127,137,157,395)   -121.9383         calculate D2E/DX2 analytically  !
 ! D1044 D(380,137,157,161)    -57.1047         calculate D2E/DX2 analytically  !
 ! D1045 D(380,137,157,342)     52.8771         calculate D2E/DX2 analytically  !
 ! D1046 D(380,137,157,395)    119.4752         calculate D2E/DX2 analytically  !
 ! D1047 D(381,137,157,161)   -172.225          calculate D2E/DX2 analytically  !
 ! D1048 D(381,137,157,342)    -62.2432         calculate D2E/DX2 analytically  !
 ! D1049 D(381,137,157,395)      4.3549         calculate D2E/DX2 analytically  !
 ! D1050 D(127,137,343,108)    162.0677         calculate D2E/DX2 analytically  !
 ! D1051 D(380,137,343,108)    -76.8836         calculate D2E/DX2 analytically  !
 ! D1052 D(381,137,343,108)    159.985          calculate D2E/DX2 analytically  !
 ! D1053 D(125,138,158,163)     86.4578         calculate D2E/DX2 analytically  !
 ! D1054 D(125,138,158,396)    -91.9495         calculate D2E/DX2 analytically  !
 ! D1055 D(382,138,158,163)    -31.8858         calculate D2E/DX2 analytically  !
 ! D1056 D(382,138,158,396)    149.7069         calculate D2E/DX2 analytically  !
 ! D1057 D(383,138,158,163)   -149.4476         calculate D2E/DX2 analytically  !
 ! D1058 D(383,138,158,396)     32.1451         calculate D2E/DX2 analytically  !
 ! D1059 D(128,139,421,147)     -8.7116         calculate D2E/DX2 analytically  !
 ! D1060 D(128,139,421,148)   -128.3524         calculate D2E/DX2 analytically  !
 ! D1061 D(128,139,421,149)    111.3666         calculate D2E/DX2 analytically  !
 ! D1062 D(129,139,421,147)    171.5079         calculate D2E/DX2 analytically  !
 ! D1063 D(129,139,421,148)     51.8672         calculate D2E/DX2 analytically  !
 ! D1064 D(129,139,421,149)    -68.4138         calculate D2E/DX2 analytically  !
 ! D1065 D(130,140,411,151)      2.3409         calculate D2E/DX2 analytically  !
 ! D1066 D(130,140,411,152)   -118.0252         calculate D2E/DX2 analytically  !
 ! D1067 D(130,140,411,153)    122.4535         calculate D2E/DX2 analytically  !
 ! D1068 D(131,140,411,151)   -177.682          calculate D2E/DX2 analytically  !
 ! D1069 D(131,140,411,152)     61.9518         calculate D2E/DX2 analytically  !
 ! D1070 D(131,140,411,153)    -57.5695         calculate D2E/DX2 analytically  !
 ! D1071 D(384,141,165,142)   -178.3419         calculate D2E/DX2 analytically  !
 ! D1072 D(384,141,165,143)    -60.0311         calculate D2E/DX2 analytically  !
 ! D1073 D(384,141,165,146)     60.8416         calculate D2E/DX2 analytically  !
 ! D1074 D(385,141,165,142)    -59.235          calculate D2E/DX2 analytically  !
 ! D1075 D(385,141,165,143)     59.0758         calculate D2E/DX2 analytically  !
 ! D1076 D(385,141,165,146)    179.9485         calculate D2E/DX2 analytically  !
 ! D1077 D(386,141,165,142)     59.9672         calculate D2E/DX2 analytically  !
 ! D1078 D(386,141,165,143)    178.278          calculate D2E/DX2 analytically  !
 ! D1079 D(386,141,165,146)    -60.8493         calculate D2E/DX2 analytically  !
 ! D1080 D(387,142,165,141)    177.3804         calculate D2E/DX2 analytically  !
 ! D1081 D(387,142,165,143)     59.8664         calculate D2E/DX2 analytically  !
 ! D1082 D(387,142,165,146)    -59.9508         calculate D2E/DX2 analytically  !
 ! D1083 D(388,142,165,141)     57.4515         calculate D2E/DX2 analytically  !
 ! D1084 D(388,142,165,143)    -60.0625         calculate D2E/DX2 analytically  !
 ! D1085 D(388,142,165,146)   -179.8797         calculate D2E/DX2 analytically  !
 ! D1086 D(389,142,165,141)    -62.3621         calculate D2E/DX2 analytically  !
 ! D1087 D(389,142,165,143)   -179.8761         calculate D2E/DX2 analytically  !
 ! D1088 D(389,142,165,146)     60.3068         calculate D2E/DX2 analytically  !
 ! D1089 D(390,143,165,141)   -177.5875         calculate D2E/DX2 analytically  !
 ! D1090 D(390,143,165,142)    -60.0588         calculate D2E/DX2 analytically  !
 ! D1091 D(390,143,165,146)     59.7229         calculate D2E/DX2 analytically  !
 ! D1092 D(391,143,165,141)     62.1669         calculate D2E/DX2 analytically  !
 ! D1093 D(391,143,165,142)    179.6956         calculate D2E/DX2 analytically  !
 ! D1094 D(391,143,165,146)    -60.5227         calculate D2E/DX2 analytically  !
 ! D1095 D(392,143,165,141)    -57.6404         calculate D2E/DX2 analytically  !
 ! D1096 D(392,143,165,142)     59.8883         calculate D2E/DX2 analytically  !
 ! D1097 D(392,143,165,146)    179.6701         calculate D2E/DX2 analytically  !
 ! D1098 D(121,144,146,145)     -0.0814         calculate D2E/DX2 analytically  !
 ! D1099 D(121,144,146,165)    179.9448         calculate D2E/DX2 analytically  !
 ! D1100 D(393,144,146,145)   -179.4305         calculate D2E/DX2 analytically  !
 ! D1101 D(393,144,146,165)      0.5956         calculate D2E/DX2 analytically  !
 ! D1102 D(122,145,146,144)      0.1127         calculate D2E/DX2 analytically  !
 ! D1103 D(122,145,146,165)   -179.9143         calculate D2E/DX2 analytically  !
 ! D1104 D(394,145,146,144)    179.748          calculate D2E/DX2 analytically  !
 ! D1105 D(394,145,146,165)     -0.279          calculate D2E/DX2 analytically  !
 ! D1106 D(144,146,165,141)    179.8356         calculate D2E/DX2 analytically  !
 ! D1107 D(144,146,165,142)     59.7288         calculate D2E/DX2 analytically  !
 ! D1108 D(144,146,165,143)    -60.0478         calculate D2E/DX2 analytically  !
 ! D1109 D(145,146,165,141)     -0.1365         calculate D2E/DX2 analytically  !
 ! D1110 D(145,146,165,142)   -120.2434         calculate D2E/DX2 analytically  !
 ! D1111 D(145,146,165,143)    119.98           calculate D2E/DX2 analytically  !
 ! D1112 D(428,147,421,139)    -58.156          calculate D2E/DX2 analytically  !
 ! D1113 D(428,147,421,148)     61.3395         calculate D2E/DX2 analytically  !
 ! D1114 D(428,147,421,149)   -178.2707         calculate D2E/DX2 analytically  !
 ! D1115 D(429,147,421,139)     62.8839         calculate D2E/DX2 analytically  !
 ! D1116 D(429,147,421,148)   -177.6206         calculate D2E/DX2 analytically  !
 ! D1117 D(429,147,421,149)    -57.2308         calculate D2E/DX2 analytically  !
 ! D1118 D(430,147,421,139)   -177.6586         calculate D2E/DX2 analytically  !
 ! D1119 D(430,147,421,148)    -58.1631         calculate D2E/DX2 analytically  !
 ! D1120 D(430,147,421,149)     62.2267         calculate D2E/DX2 analytically  !
 ! D1121 D(421,148,324,101)    -32.0002         calculate D2E/DX2 analytically  !
 ! D1122 D(425,148,324,101)   -165.8904         calculate D2E/DX2 analytically  !
 ! D1123 D(426,148,324,101)     85.5648         calculate D2E/DX2 analytically  !
 ! D1124 D(427,148,324,101)    -56.6045         calculate D2E/DX2 analytically  !
 ! D1125 D(324,148,421,139)    -69.9211         calculate D2E/DX2 analytically  !
 ! D1126 D(324,148,421,147)    170.544          calculate D2E/DX2 analytically  !
 ! D1127 D(324,148,421,149)     50.2749         calculate D2E/DX2 analytically  !
 ! D1128 D(425,148,421,139)     61.1134         calculate D2E/DX2 analytically  !
 ! D1129 D(425,148,421,147)    -58.4216         calculate D2E/DX2 analytically  !
 ! D1130 D(425,148,421,149)   -178.6906         calculate D2E/DX2 analytically  !
 ! D1131 D(426,148,421,139)   -178.8613         calculate D2E/DX2 analytically  !
 ! D1132 D(426,148,421,147)     61.6038         calculate D2E/DX2 analytically  !
 ! D1133 D(426,148,421,149)    -58.6652         calculate D2E/DX2 analytically  !
 ! D1134 D(427,148,421,139)    -58.8874         calculate D2E/DX2 analytically  !
 ! D1135 D(427,148,421,147)   -178.4223         calculate D2E/DX2 analytically  !
 ! D1136 D(427,148,421,149)     61.3086         calculate D2E/DX2 analytically  !
 ! D1137 D(324,148,427,101)      3.4392         calculate D2E/DX2 analytically  !
 ! D1138 D(421,148,427,101)   -158.0855         calculate D2E/DX2 analytically  !
 ! D1139 D(425,148,427,101)     80.6598         calculate D2E/DX2 analytically  !
 ! D1140 D(426,148,427,101)    -36.7408         calculate D2E/DX2 analytically  !
 ! D1141 D(422,149,421,139)     58.8061         calculate D2E/DX2 analytically  !
 ! D1142 D(422,149,421,147)    178.6931         calculate D2E/DX2 analytically  !
 ! D1143 D(422,149,421,148)    -61.1242         calculate D2E/DX2 analytically  !
 ! D1144 D(423,149,421,139)    178.8602         calculate D2E/DX2 analytically  !
 ! D1145 D(423,149,421,147)    -61.2528         calculate D2E/DX2 analytically  !
 ! D1146 D(423,149,421,148)     58.9299         calculate D2E/DX2 analytically  !
 ! D1147 D(424,149,421,139)    -61.0011         calculate D2E/DX2 analytically  !
 ! D1148 D(424,149,421,147)     58.8859         calculate D2E/DX2 analytically  !
 ! D1149 D(424,149,421,148)    179.0687         calculate D2E/DX2 analytically  !
 ! D1150 D(123,150,410,154)    112.0935         calculate D2E/DX2 analytically  !
 ! D1151 D(123,150,410,155)     -7.3123         calculate D2E/DX2 analytically  !
 ! D1152 D(123,150,410,156)   -117.0462         calculate D2E/DX2 analytically  !
 ! D1153 D(124,150,410,154)    -69.1559         calculate D2E/DX2 analytically  !
 ! D1154 D(124,150,410,155)    171.4382         calculate D2E/DX2 analytically  !
 ! D1155 D(124,150,410,156)     61.7044         calculate D2E/DX2 analytically  !
 ! D1156 D(418,151,411,140)    -61.4176         calculate D2E/DX2 analytically  !
 ! D1157 D(418,151,411,152)     58.8641         calculate D2E/DX2 analytically  !
 ! D1158 D(418,151,411,153)    178.6933         calculate D2E/DX2 analytically  !
 ! D1159 D(419,151,411,140)     59.858          calculate D2E/DX2 analytically  !
 ! D1160 D(419,151,411,152)   -179.8603         calculate D2E/DX2 analytically  !
 ! D1161 D(419,151,411,153)    -60.0311         calculate D2E/DX2 analytically  !
 ! D1162 D(420,151,411,140)    179.2206         calculate D2E/DX2 analytically  !
 ! D1163 D(420,151,411,152)    -60.4977         calculate D2E/DX2 analytically  !
 ! D1164 D(420,151,411,153)     59.3315         calculate D2E/DX2 analytically  !
 ! D1165 D(411,152,241,30)      96.5409         calculate D2E/DX2 analytically  !
 ! D1166 D(415,152,241,30)     159.7419         calculate D2E/DX2 analytically  !
 ! D1167 D(416,152,241,30)       7.9162         calculate D2E/DX2 analytically  !
 ! D1168 D(417,152,241,30)     -96.4455         calculate D2E/DX2 analytically  !
 ! D1169 D(241,152,411,140)    107.443          calculate D2E/DX2 analytically  !
 ! D1170 D(241,152,411,151)    -13.1763         calculate D2E/DX2 analytically  !
 ! D1171 D(241,152,411,153)   -133.1336         calculate D2E/DX2 analytically  !
 ! D1172 D(415,152,411,140)     61.1593         calculate D2E/DX2 analytically  !
 ! D1173 D(415,152,411,151)    -59.4599         calculate D2E/DX2 analytically  !
 ! D1174 D(415,152,411,153)   -179.4173         calculate D2E/DX2 analytically  !
 ! D1175 D(416,152,411,140)   -178.8124         calculate D2E/DX2 analytically  !
 ! D1176 D(416,152,411,151)     60.5684         calculate D2E/DX2 analytically  !
 ! D1177 D(416,152,411,153)    -59.389          calculate D2E/DX2 analytically  !
 ! D1178 D(417,152,411,140)    -58.8349         calculate D2E/DX2 analytically  !
 ! D1179 D(417,152,411,151)   -179.4542         calculate D2E/DX2 analytically  !
 ! D1180 D(417,152,411,153)     60.5885         calculate D2E/DX2 analytically  !
 ! D1181 D(241,152,415,30)      -0.5976         calculate D2E/DX2 analytically  !
 ! D1182 D(411,152,415,30)     147.6898         calculate D2E/DX2 analytically  !
 ! D1183 D(416,152,415,30)      25.8056         calculate D2E/DX2 analytically  !
 ! D1184 D(417,152,415,30)     -89.9655         calculate D2E/DX2 analytically  !
 ! D1185 D(412,153,411,140)     59.0119         calculate D2E/DX2 analytically  !
 ! D1186 D(412,153,411,151)    179.4163         calculate D2E/DX2 analytically  !
 ! D1187 D(412,153,411,152)    -60.5896         calculate D2E/DX2 analytically  !
 ! D1188 D(413,153,411,140)    178.9565         calculate D2E/DX2 analytically  !
 ! D1189 D(413,153,411,151)    -60.6391         calculate D2E/DX2 analytically  !
 ! D1190 D(413,153,411,152)     59.355          calculate D2E/DX2 analytically  !
 ! D1191 D(414,153,411,140)    -60.9925         calculate D2E/DX2 analytically  !
 ! D1192 D(414,153,411,151)     59.4119         calculate D2E/DX2 analytically  !
 ! D1193 D(414,153,411,152)    179.406          calculate D2E/DX2 analytically  !
 ! D1194 D(401,154,410,150)     -0.7461         calculate D2E/DX2 analytically  !
 ! D1195 D(401,154,410,155)    123.1991         calculate D2E/DX2 analytically  !
 ! D1196 D(401,154,410,156)   -118.6122         calculate D2E/DX2 analytically  !
 ! D1197 D(402,154,410,150)    122.3619         calculate D2E/DX2 analytically  !
 ! D1198 D(402,154,410,155)   -113.6928         calculate D2E/DX2 analytically  !
 ! D1199 D(402,154,410,156)      4.4959         calculate D2E/DX2 analytically  !
 ! D1200 D(403,154,410,150)   -118.9415         calculate D2E/DX2 analytically  !
 ! D1201 D(403,154,410,155)      5.0037         calculate D2E/DX2 analytically  !
 ! D1202 D(403,154,410,156)    123.1924         calculate D2E/DX2 analytically  !
 ! D1203 D(408,155,407,76)     164.7684         calculate D2E/DX2 analytically  !
 ! D1204 D(409,155,407,76)      45.6147         calculate D2E/DX2 analytically  !
 ! D1205 D(410,155,407,76)     -71.3136         calculate D2E/DX2 analytically  !
 ! D1206 D(407,155,410,150)    -33.6283         calculate D2E/DX2 analytically  !
 ! D1207 D(407,155,410,154)   -154.7461         calculate D2E/DX2 analytically  !
 ! D1208 D(407,155,410,156)     74.7417         calculate D2E/DX2 analytically  !
 ! D1209 D(408,155,410,150)     90.1116         calculate D2E/DX2 analytically  !
 ! D1210 D(408,155,410,154)    -31.0061         calculate D2E/DX2 analytically  !
 ! D1211 D(408,155,410,156)   -161.5183         calculate D2E/DX2 analytically  !
 ! D1212 D(409,155,410,150)   -152.7257         calculate D2E/DX2 analytically  !
 ! D1213 D(409,155,410,154)     86.1565         calculate D2E/DX2 analytically  !
 ! D1214 D(409,155,410,156)    -44.3557         calculate D2E/DX2 analytically  !
 ! D1215 D(404,156,220,14)     163.2648         calculate D2E/DX2 analytically  !
 ! D1216 D(405,156,220,14)      57.4138         calculate D2E/DX2 analytically  !
 ! D1217 D(406,156,220,14)     -49.5001         calculate D2E/DX2 analytically  !
 ! D1218 D(410,156,220,14)    -150.4156         calculate D2E/DX2 analytically  !
 ! D1219 D(220,156,410,150)     13.5295         calculate D2E/DX2 analytically  !
 ! D1220 D(220,156,410,154)    135.5521         calculate D2E/DX2 analytically  !
 ! D1221 D(220,156,410,155)   -104.5905         calculate D2E/DX2 analytically  !
 ! D1222 D(404,156,410,150)     46.44           calculate D2E/DX2 analytically  !
 ! D1223 D(404,156,410,154)    168.4627         calculate D2E/DX2 analytically  !
 ! D1224 D(404,156,410,155)    -71.6799         calculate D2E/DX2 analytically  !
 ! D1225 D(405,156,410,150)    163.781          calculate D2E/DX2 analytically  !
 ! D1226 D(405,156,410,154)    -74.1964         calculate D2E/DX2 analytically  !
 ! D1227 D(405,156,410,155)     45.661          calculate D2E/DX2 analytically  !
 ! D1228 D(406,156,410,150)    -71.1449         calculate D2E/DX2 analytically  !
 ! D1229 D(406,156,410,154)     50.8778         calculate D2E/DX2 analytically  !
 ! D1230 D(406,156,410,155)    170.7351         calculate D2E/DX2 analytically  !
 ! D1231 D(137,157,342,108)     12.5121         calculate D2E/DX2 analytically  !
 ! D1232 D(161,157,342,108)    142.0807         calculate D2E/DX2 analytically  !
 ! D1233 D(343,157,342,108)     -7.6594         calculate D2E/DX2 analytically  !
 ! D1234 D(395,157,342,108)    -94.2787         calculate D2E/DX2 analytically  !
 ! D1235 D(161,157,343,108)    -31.788          calculate D2E/DX2 analytically  !
 ! D1236 D(342,157,343,108)      7.2795         calculate D2E/DX2 analytically  !
 ! D1237 D(395,157,343,108)     78.2539         calculate D2E/DX2 analytically  !
 ! D1238 D(137,157,395,108)    -80.4644         calculate D2E/DX2 analytically  !
 ! D1239 D(137,157,395,197)     80.6507         calculate D2E/DX2 analytically  !
 ! D1240 D(161,157,395,108)     96.3111         calculate D2E/DX2 analytically  !
 ! D1241 D(161,157,395,197)   -102.5738         calculate D2E/DX2 analytically  !
 ! D1242 D(342,157,395,108)     23.1771         calculate D2E/DX2 analytically  !
 ! D1243 D(342,157,395,197)   -175.7079         calculate D2E/DX2 analytically  !
 ! D1244 D(343,157,395,108)    -23.9825         calculate D2E/DX2 analytically  !
 ! D1245 D(343,157,395,197)    137.1326         calculate D2E/DX2 analytically  !
 ! D1246 D(132,160,162,21)     -73.2007         calculate D2E/DX2 analytically  !
 ! D1247 D(132,160,162,231)    -73.6806         calculate D2E/DX2 analytically  !
 ! D1248 D(398,160,162,21)     108.3975         calculate D2E/DX2 analytically  !
 ! D1249 D(398,160,162,231)    107.9176         calculate D2E/DX2 analytically  !
 ! D1250 D(132,160,233,21)     -23.6755         calculate D2E/DX2 analytically  !
 ! D1251 D(398,160,233,21)     118.841          calculate D2E/DX2 analytically  !
 ! D1252 D(1,188,200,6)        150.7406         calculate D2E/DX2 analytically  !
 ! D1253 D(3,193,371,127)      -37.5296         calculate D2E/DX2 analytically  !
 ! D1254 D(5,197,395,108)      164.9456         calculate D2E/DX2 analytically  !
 ! D1255 D(5,197,395,157)       22.4068         calculate D2E/DX2 analytically  !
 ! D1256 D(6,201,359,118)     -177.815          calculate D2E/DX2 analytically  !
 ! D1257 D(6,201,359,208)       38.2935         calculate D2E/DX2 analytically  !
 ! D1258 D(9,208,359,118)     -166.5562         calculate D2E/DX2 analytically  !
 ! D1259 D(9,208,359,201)      -41.3199         calculate D2E/DX2 analytically  !
 ! D1260 D(27,239,365,124)     151.1521         calculate D2E/DX2 analytically  !
 ! D1261 D(36,249,257,40)     -145.3995         calculate D2E/DX2 analytically  !
 ! D1262 D(77,281,293,82)     -165.8233         calculate D2E/DX2 analytically  !
 ! D1263 D(85,300,309,94)      162.8158         calculate D2E/DX2 analytically  !
 ! D1264 D(99,321,328,103)     134.152          calculate D2E/DX2 analytically  !
 ! D1265 D(107,340,344,109)    164.0234         calculate D2E/DX2 analytically  !
 --------------------------------------------------------------------------------
 Trust Radius=3.00D-01 FncErr=1.00D-07 GrdErr=1.00D-07
 Number of steps in this run=   2 maximum allowed number of steps=   2.
 GradGradGradGradGradGradGradGradGradGradGradGradGradGradGradGradGradGrad

 Symmetry turned off by external request.
 Stoichiometry    C147H262GeN3O15SSiSn(1-)
 Framework group  C1[X(C147H262GeN3O15SSiSn)]
 Deg. of freedom  1287
 Full point group                 C1      NOp   1
                         Z-Matrix orientation:                         
 ---------------------------------------------------------------------
 Center     Atomic      Atomic             Coordinates (Angstroms)
 Number     Number       Type             X           Y           Z
 ---------------------------------------------------------------------
      1          6           0        5.295335   -0.943843   -5.646633
      2          6           0        5.283332    0.163154   -4.586632
      3          6           0        5.151335   -0.474841   -3.188634
      4          6           0        6.286334   -1.453845   -2.902633
      5          6           0        5.151333    0.574154   -2.093633
      6          6           0        1.664334   -2.049845   -6.170634
      7          6           0        0.561333   -1.202845   -6.818631
      8          6           0       -0.704666   -2.006844   -7.122634
      9          6           0        0.193333   -0.064841   -5.879633
     10          6           0        3.254333   -6.214843   -3.420632
     11          6           0        2.687333   -5.027843   -2.617634
     12          6           0        1.794336   -5.489846   -1.466633
     13          6           0        3.826334   -4.187844   -2.033633
     14          6           0        0.357333   -7.705843   -5.417634
     15          6           0       -0.474918   -6.902191   -6.434046
     16          6           0        0.236334  -11.562844   -2.478634
     17          6           0       -0.771665  -10.418844   -2.496630
     18          6           0       -2.084670  -10.798844   -1.826644
     19          7           0       -2.387666  -10.179842   -0.689627
     20          8           0       -2.830664  -11.633844   -2.326630
     21          6           0       -4.911667   -4.315844   -9.688635
     22          6           0       -4.407665   -5.009843   -8.422634
     23          6           0       -4.453667   -4.113846   -7.213633
     24          6           0       -5.454664   -3.136842   -7.137630
     25          6           0       -3.481668   -4.205840   -6.201631
     26          6           0       -5.440665   -2.214844   -6.088634
     27          6           0       -3.526670   -3.326846   -5.102636
     28          6           0       -4.524662   -2.336847   -5.040635
     29          8           0       -4.637667   -1.497841   -3.971632
     30          6           0        5.661332    8.115158   -2.410635
     31          6           0        5.670336    7.223156   -1.174631
     32          6           0        5.253333    5.834155   -1.517630
     33          6           0        6.214332    4.889155   -1.888635
     34          6           0        3.892333    5.522155   -1.578636
     35          6           0        5.814332    3.704157   -2.523633
     36          6           0        3.505339    4.334156   -2.198636
     37          6           0        4.453334    3.453159   -2.725630
     38          6           0       -0.417666    5.083156   -3.743634
     39          6           0       -0.594665    4.894156   -2.238634
     40          6           0        0.643329    4.277162   -1.580629
     41          6           0        0.913331    2.821148   -1.980637
     42          8           0        0.110335    2.294159   -2.786632
     43          8           0        1.841336    2.219157   -1.401632
     44          6           0       -8.954665   -3.668841   -4.529633
     45          6           0       -8.072665   -2.396847   -4.585636
     46          6           0       -8.282670   -1.616844   -5.889632
     47          8           0       -8.353667   -1.521843   -3.498632
     48          6           0       -9.646667   -4.397844   -0.816633
     49          7           0       -8.286668   -8.018846   -4.205633
     50          6           0       -6.838668   -8.103839   -4.082634
     51          6           0       -6.455660   -7.871839   -2.613635
     52          8           0       -5.552667   -7.094846   -2.307633
     53          6           0       -6.196662   -7.087849   -5.063633
     54          6           0       -6.702669   -7.344843   -6.496633
     55          6           0       -4.662667   -7.169842   -5.059633
     56          6           0       -6.363666   -8.718843   -7.088633
     57          7           0       -7.130669   -8.558848   -1.684632
     58          6           0       -6.740670   -8.514837   -0.283634
     59          6           0       -7.553665   -9.516867    0.533377
     60          8           0       -7.054625  -10.630532    0.840258
     61          6           0       -6.922664   -7.083842    0.241367
     62          6           0       -6.521667   -6.910844    1.683366
     63          6           0       -5.320667   -7.472843    2.152370
     64          6           0       -7.367665   -6.214845    2.563369
     65          6           0       -4.977668   -7.360843    3.509366
     66          6           0       -7.016666   -6.091844    3.918366
     67          6           0       -5.824667   -6.667844    4.392365
     68          6           0        3.900334  -10.298843    4.080368
     69          6           0        3.112334  -11.205844    3.132367
     70          6           0        2.157334  -10.455845    2.232368
     71          6           0        2.637329   -9.779842    1.096366
     72          6           0        0.789334  -10.406841    2.553364
     73          6           0        1.758335   -9.014843    0.309370
     74          6           0       -0.087666   -9.634843    1.772368
     75          6           0        0.400338   -8.918850    0.664367
     76          8           0       -0.446669   -8.128841   -0.057634
     77          6           0        4.896334   -5.612844    5.809366
     78          6           0        5.637333   -6.253844    4.629368
     79          6           0        6.909333   -6.997843    5.048366
     80          6           0        7.644334   -7.559844    3.834367
     81          6           0        7.823334   -6.065843    5.835368
     82          6           0        1.423332   -4.830844    4.444367
     83          6           0        0.886333   -5.804842    3.401369
     84         16           0        2.067335   -5.880844    2.036365
     85          6           0        0.028333    0.133156    5.325368
     86          6           0        0.921335   -0.180844    4.121367
     87          6           0        0.497334    0.504155    2.843368
     88          6           0        0.575330    1.901156    2.709363
     89          6           0       -0.043668   -0.272839    1.805367
     90          6           0       -0.000665    2.526153    1.587370
     91          6           0       -0.602666    0.350155    0.679368
     92          6           0       -0.638664    1.751159    0.601366
     93          8           0       -1.297667    2.347155   -0.434631
     94          6           0       -3.363667   -1.339844    4.333366
     95          6           0       -3.560665   -2.849843    4.154368
     96          6           0       -2.824668   -3.406845    2.930366
     97          6           0       -2.806666   -4.930844    2.954368
     98          6           0       -3.499666   -2.913843    1.651366
     99          6           0        3.945333    2.254156    6.885366
    100          6           0        2.516337    1.962159    7.348370
    101          6           0        2.425330    2.087153    8.875367
    102          8           0        1.594334    2.876157    6.753366
    103          6           0        4.153334    3.309157    3.220367
    104          6           0        3.744333    4.716156    2.766369
    105          6           0        4.302334    5.065156    1.405366
    106          6           0        2.220334    4.823157    2.711367
    107          6           0        6.238332   -1.718843    3.232367
    108          6           0        4.834697   -1.330847    2.731495
    109          6           0        9.047336   -0.937843    0.709366
    110          6           0        9.465331    0.524156    0.415367
    111          6           0       10.631335    0.691156   -0.558633
    112          6           0        8.275334    1.291157   -0.164633
    113          6           0        2.538335   35.540154    3.879365
    114          6           0        2.259333   36.087156    1.562366
    115          6           0        6.986332    1.795157   42.308367
    116          6           0        6.665333    2.374156   40.005367
    117          6           0        0.469335   -2.721849   -0.227636
    118          6           0        0.186336   -2.168848   -2.542634
    119          6           0       -5.294666   -7.687844  -39.277633
    120          6           0       -4.223667   -6.629843  -39.418632
    121          6           0       -5.976667   -7.867844  -38.069633
    122          6           0       -5.620666   -8.535844  -40.334633
    123          6           0       -0.580673   -3.632834   -0.318631
    124          6           0       -0.864671   -3.080835   -2.630630
    125          6           0        4.108333   37.241158    2.853367
    126          6           0        8.523334    3.527155   41.285367
    127          6           0        2.030301   -1.008869   -1.248615
    128          6           0        5.943334    0.878156   42.220367
    129          6           0        5.620334    1.455157   39.919367
    130          6           0        1.486329   34.635162    3.789368
    131          6           0        1.206332   35.179161    1.476368
    132          6           0       -3.674665   -6.152843  -38.053635
    133          6           0        2.943335   36.281154    2.764368
    134          6           0        7.366335    2.557156   41.199368
    135          6           0        0.870336   -1.975842   -1.340632
    136          6           0        9.523334    3.161158   42.406366
    137          6           0        2.930375   -1.275801   -0.020659
    138          6           0        4.898332   37.098158    4.175368
    139          6           0        5.237334    0.686156   41.024368
    140          6           0        0.790339   34.429149    2.586366
    141          6           0       -8.571149  -11.643141  -40.063670
    142          6           0       -9.686242  -10.138815  -38.409115
    143          6           0       -7.906083  -11.762060  -37.658317
    144          6           0       -6.939666   -8.858844  -37.929634
    145          6           0       -6.588666   -9.530843  -40.193633
    146          6           0       -7.271667   -9.718843  -38.988632
    147          6           0        3.718334   -1.679844   42.597367
    148          6           0        4.055334   -1.823844   39.394366
    149          6           0        2.043334    0.334156   40.709367
    150          6           0       -1.272658   -3.834854   -1.521635
    151          6           0       -0.996202   32.414454    4.120957
    152          6           0       -0.198375   31.854528    1.192054
    153          6           0       -2.187242   34.119488    1.841413
    154          6           0       -4.725649   -4.207188   -2.045036
    155          6           0       -3.156656   -6.496774   -0.033999
    156          6           0       -2.034271   -6.591009   -3.178878
    157          6           0        3.655334   -0.026846    0.422368
    158          6           0        5.710336   38.335155    4.478365
    159          6           0        9.671334    4.278155   43.412369
    160          6           0       -2.863668   -7.226844  -37.369632
    161          8           0        3.120335    0.982156    0.803366
    162          8           0       -3.166666   -7.768844  -36.337632
    163          8           0        5.299333   39.304157    5.061368
    164          8           0        9.700333    5.450157   43.142366
    165          6           0       -8.344666  -10.805844  -38.791633
    166          1           0       -6.508710   -6.083866   -4.758914
    167          1           0       -4.321558   -8.203239   -4.942430
    168          1           0       -4.250064   -6.595949   -4.244382
    169          1           0       -4.248128   -6.792259   -5.994255
    170          1           0       -7.785323   -7.191171   -6.556093
    171          1           0       -6.277530   -6.567397   -7.130336
    172          1           0       -5.288606   -8.910948   -7.082362
    173          1           0       -6.844597   -9.539103   -6.546654
    174          1           0       -6.702441   -8.780344   -8.126650
    175          1           0       -6.523962   -9.121326   -4.334671
    176          1           0       -8.587427   -7.050445   -4.224416
    177          1           0       -8.621503   -8.462490   -5.050062
    178          1           0       -7.963129   -6.774717    0.093978
    179          1           0       -6.328345   -6.433355   -0.398222
    180          1           0       -4.667116   -8.012886    1.486346
    181          1           0       -8.294019   -5.785332    2.198735
    182          1           0       -4.058256   -7.803104    3.873834
    183          1           0       -7.667536   -5.557161    4.600885
    184          1           0       -5.559366   -6.576263    5.439213
    185          1           0       -5.705340   -8.836402   -0.194877
    186          1           0       -7.931955   -9.092207   -1.994154
    187          8           0       -8.881996   -9.189472    0.949601
    188          1           0        4.524390   -1.689478   -5.443680
    189          1           0        6.255692   -1.464696   -5.676218
    190          1           0        5.115788   -0.551099   -6.652987
    191          1           0        6.198592    0.763423   -4.642838
    192          1           0        4.441841    0.840814   -4.757261
    193          1           0        4.211156   -1.034139   -3.179305
    194          1           0        6.179734   -1.887567   -1.904577
    195          1           0        7.254784   -0.939086   -2.933085
    196          1           0        6.336728   -2.284755   -3.610923
    197          1           0        5.445807    0.116941   -1.154985
    198          1           0        5.908425    1.322674   -2.297717
    199          1           0        4.193938    1.070924   -1.951910
    200          1           0        2.516956   -1.424734   -5.906095
    201          1           0        1.303375   -2.529094   -5.256347
    202          1           0        2.020334   -2.841891   -6.839478
    203          1           0        0.951652   -0.784282   -7.755353
    204          1           0       -0.511356   -2.842611   -7.805290
    205          1           0       -1.123645   -2.420963   -6.203406
    206          1           0       -1.474991   -1.376799   -7.576267
    207          1           0        1.056078    0.530989   -5.571294
    208          1           0       -0.274808   -0.429847   -4.962603
    209          1           0       -0.522267    0.623535   -6.340617
    210          1           0        2.462572   -6.868582   -3.790059
    211          1           0        3.921106   -6.817118   -2.791958
    212          1           0        3.834334   -5.869088   -4.281647
    213          1           0        2.098865   -4.396960   -3.291266
    214          1           0        1.542661   -4.674843   -0.805581
    215          1           0        2.322209   -6.245288   -0.875742
    216          1           0        0.860580   -5.924628   -1.840921
    217          1           0        3.438480   -3.291423   -1.563821
    218          1           0        4.379370   -4.759321   -1.278866
    219          1           0        4.538272   -3.882537   -2.805407
    220          1           0        0.266900   -7.293176   -4.416036
    221          1           0        1.414907   -7.699653   -5.693232
    222          1           0        0.031126   -8.748856   -5.380540
    223          1           0       -1.542269   -6.985443   -6.221299
    224          1           0       -0.203951   -5.843261   -6.419773
    225          1           0       -0.313618   -7.270160   -7.451728
    226          1           0       -0.204378  -12.461027   -2.916837
    227          1           0        0.549562  -11.798640   -1.458113
    228          1           0        1.130035  -11.302161   -3.051684
    229          1           0       -0.341426   -9.526189   -2.044067
    230          1           0       -3.284602  -10.398389   -0.281583
    231          1           0       -4.411289   -3.356142   -9.838375
    232          1           0       -5.988478   -4.134721   -9.662854
    233          1           0       -4.718864   -4.935690  -10.569854
    234          1           0       -4.977532   -5.930559   -8.266923
    235          1           0       -3.373320   -5.332774   -8.582182
    236          1           0       -6.178764   -3.018233   -7.930438
    237          1           0       -2.686001   -4.934714   -6.277811
    238          1           0       -6.087643   -1.361175   -6.083040
    239          1           0       -2.814102   -3.411301   -4.302468
    240          1           0       -3.819494   -1.491506   -3.461548
    241          1           0        5.965725    9.140271   -2.170563
    242          1           0        4.663249    8.154731   -2.855373
    243          1           0        6.342951    7.730191   -3.174646
    244          1           0        5.001938    7.649768   -0.418035
    245          1           0        6.674530    7.225844   -0.733919
    246          1           0        7.269028    5.126947   -1.786497
    247          1           0        3.152031    6.242158   -1.245734
    248          1           0        6.574563    3.030195   -2.899708
    249          1           0        2.507870    4.103986   -2.443431
    250          1           0        4.105888    2.596322   -3.276471
    251          1           0        0.449135    5.718842   -3.963830
    252          1           0       -1.296514    5.559286   -4.193912
    253          1           0       -0.265365    4.109132   -4.206257
    254          1           0       -0.812195    5.863035   -1.765747
    255          1           0       -1.473207    4.258718   -2.093654
    256          1           0        0.536182    4.279312   -0.486401
    257          1           0        1.442008    4.987266   -1.723867
    258          1           0       -8.727405   -4.247272   -3.633166
    259          1           0      -10.015973   -3.403687   -4.511576
    260          1           0       -8.763038   -4.285223   -5.412051
    261          1           0       -7.039769   -2.732321   -4.512877
    262          1           0       -7.765048   -0.658092   -5.863272
    263          1           0       -9.350714   -1.384124   -5.978982
    264          1           0       -7.991525   -2.176390   -6.778179
    265          1           0       -7.517380   -1.140816   -3.214034
    266          1           0       -9.174961   -4.383618    0.166926
    267          1           0      -10.730837   -4.351252   -0.701448
    268          1           0       -9.304624   -3.536555   -1.390971
    269          1           0       -9.376640   -5.315373   -1.341537
    270          1           0        4.573917  -10.882240    4.715387
    271          1           0        3.227723   -9.733182    4.731395
    272          1           0        4.505774   -9.577549    3.524867
    273          1           0        2.553420  -11.941898    3.719292
    274          1           0        3.818393  -11.779496    2.520736
    275          1           0        3.686620   -9.838821    0.829436
    276          1           0        0.411063  -10.947848    3.412944
    277          1           0        2.125438   -8.482589   -0.559887
    278          1           0       -1.138997   -9.569022    2.024028
    279          1           0        0.056647   -7.467965   -0.550494
    280          1           0        4.562601   -6.368614    6.528297
    281          1           0        4.024243   -5.058046    5.471520
    282          1           0        5.527274   -4.900714    6.343244
    283          1           0        4.966191   -6.944648    4.105332
    284          1           0        5.906290   -5.475822    3.904172
    285          1           0        6.620634   -7.835401    5.698457
    286          1           0        8.531207   -8.127892    4.131238
    287          1           0        7.003466   -8.226231    3.248336
    288          1           0        7.973764   -6.752477    3.171380
    289          1           0        8.789308   -6.540927    6.036490
    290          1           0        7.402758   -5.778097    6.800168
    291          1           0        8.023393   -5.148974    5.269646
    292          1           0        0.688912   -4.649044    5.238795
    293          1           0        2.315742   -5.236320    4.913889
    294          1           0        1.678332   -3.873542    3.988842
    295          1           0        0.701289   -6.800412    3.806456
    296          1           0       -0.043383   -5.446241    2.961348
    297          1           0        3.048312   -6.519032    2.705284
    298          1           0        0.351681   -0.418899    6.215415
    299          1           0        0.069893    1.200420    5.550088
    300          1           0       -1.012886   -0.116497    5.133102
    301          1           0        1.952829    0.096926    4.373828
    302          1           0        0.933702   -1.264483    3.958265
    303          1           0        1.032261    2.492692    3.490570
    304          1           0       -0.098499   -1.346654    1.911659
    305          1           0       -0.010950    3.604097    1.504152
    306          1           0       -1.043576   -0.220681   -0.126944
    307          1           0       -1.020569    3.262447   -0.513397
    308          1           0       -3.712116   -1.002273    5.314046
    309          1           0       -2.310856   -1.081733    4.237421
    310          1           0       -3.904007   -0.763055    3.578689
    311          1           0       -3.188224   -3.360049    5.052347
    312          1           0       -4.627000   -3.096548    4.083812
    313          1           0       -1.793677   -3.031279    2.955488
    314          1           0       -2.412128   -5.309843    3.904028
    315          1           0       -2.197451   -5.340927    2.150049
    316          1           0       -3.815044   -5.319777    2.839312
    317          1           0       -3.480117   -1.824751    1.571554
    318          1           0       -4.546980   -3.236141    1.630447
    319          1           0       -3.009448   -3.299994    0.758382
    320          1           0        4.642013    1.611151    7.428911
    321          1           0        4.067167    2.069517    5.819735
    322          1           0        4.203417    3.297966    7.085424
    323          1           0        2.257404    0.936673    7.053233
    324          1           0        3.104737    1.391795    9.378088
    325          1           0        1.410326    1.872836    9.227229
    326          1           0        2.679157    3.106729    9.177959
    327          1           0        0.705909    2.586624    6.978981
    328          1           0        3.664564    3.060989    4.163167
    329          1           0        5.237562    3.238327    3.366912
    330          1           0        3.860211    2.566136    2.473698
    331          1           0        4.117692    5.437932    3.508337
    332          1           0        3.991800    6.068356    1.105153
    333          1           0        5.397007    5.036907    1.385746
    334          1           0        3.942563    4.356767    0.659370
    335          1           0        1.756228    4.562786    3.666931
    336          1           0        1.908561    5.842843    2.456507
    337          1           0        1.847080    4.156151    1.938908
    338          1           0        6.241490   -2.723820    3.666626
    339          1           0        6.595471   -1.026940    4.000369
    340          1           0        6.960726   -1.720642    2.419649
    341          1           0        4.085955   -1.497328    3.512263
    342          1           0        4.796253   -0.277424    2.475519
    343          1           0        4.550994   -1.936686    1.874459
    344          1           0        8.226886   -0.942070    1.421576
    345          1           0        9.872419   -1.519859    1.133209
    346          1           0        8.711814   -1.440218   -0.203752
    347          1           0        9.748527    0.985396    1.370500
    348          1           0       10.869209    1.749777   -0.695118
    349          1           0       11.540247    0.186392   -0.212056
    350          1           0       10.379362    0.277762   -1.541495
    351          1           0        7.397481    1.253161    0.486204
    352          1           0        8.515177    2.346420   -0.323979
    353          1           0        7.984362    0.868585   -1.129464
    354          1           0        3.037152   35.634178    4.831503
    355          1           0        2.560093   36.645068    0.680187
    356          1           0        7.472845    1.919011   43.266494
    357          1           0        6.949328    2.946949   39.127499
    358          1           0        0.995314   -2.655292    0.708975
    359          1           0        0.483986   -1.590481   -3.406932
    360          1           0       -4.618931   -5.759736  -39.954850
    361          1           0       -3.399911   -7.013412  -40.030999
    362          1           0       -5.745110   -7.267761  -37.202482
    363          1           0       -5.104157   -8.431757  -41.284589
    364          1           0       -0.845564   -4.207391    0.563627
    365          1           0       -1.300370   -3.230167   -3.607216
    366          1           0        3.728128   38.267451    2.786190
    367          1           0        4.775190   37.101394    1.996743
    368          1           0        8.159789    4.544204   41.462537
    369          1           0        9.029905    3.562310   40.318163
    370          1           0        1.664195    0.029359   -1.213166
    371          1           0        2.616480   -1.071082   -2.165511
    372          1           0        5.677914    0.306674   43.103805
    373          1           0        5.107134    1.340596   38.968925
    374          1           0        1.205994   34.077675    4.677135
    375          1           0        0.706211   35.059326    0.519380
    376          1           0       -4.460617   -5.795491  -37.390260
    377          1           0       -2.995391   -5.310297  -38.239822
    378          1           0        9.301741    2.223533   42.908422
    379          1           0       10.528549    3.036043   41.981380
    380          1           0        2.323404   -1.532368    0.844896
    381          1           0        3.644595   -2.082319   -0.183507
    382          1           0        4.201945   37.018443    5.008866
    383          1           0        5.538327   36.211812    4.152829
    384          1           0       -7.662686  -12.167401  -40.372678
    385          1           0       -9.338223  -12.398774  -39.873370
    386          1           0       -8.914154  -11.028398  -40.900489
    387          1           0       -9.603624   -9.564147  -37.483948
    388          1           0      -10.461149  -10.897769  -38.262866
    389          1           0      -10.020867   -9.457641  -39.196343
    390          1           0       -7.769095  -11.233836  -36.712242
    391          1           0       -6.960663  -12.252115  -37.906160
    392          1           0       -8.661695  -12.538261  -37.501459
    393          1           0       -7.431987   -8.966327  -36.969945
    394          1           0       -6.798396  -10.165580  -41.044636
    395          1           0        4.754283   -0.098450    0.436703
    396          1           0        6.758008   38.326743    4.096466
    397          1           0        9.818402    3.950851   44.467189
    398          1           0       -1.936786   -7.520533  -37.914595
    399          1           0       -1.902986   -9.342614   -0.401795
    400          1           0       -9.054128   -8.270566    0.705515
    401          1           0       -4.582436   -3.128598   -2.037260
    402          1           0       -5.210767   -4.500208   -2.973345
    403          1           0       -5.385397   -4.468959   -1.216812
    404          1           0       -1.020791   -6.783546   -2.823354
    405          1           0       -2.569863   -7.537255   -3.220083
    406          1           0       -1.961200   -6.174366   -4.179944
    407          1           0       -2.241254   -6.742673    0.495858
    408          1           0       -3.860895   -6.035729    0.649345
    409          1           0       -3.592909   -7.415631   -0.427442
    410         50           0       -2.871255   -5.251747   -1.732022
    411         14           0       -0.647011   33.201409    2.440263
    412          1           0       -2.018237   34.598138    0.872263
    413          1           0       -3.033520   33.434537    1.728257
    414          1           0       -2.480413   34.900899    2.548411
    415          1           0        0.685045   31.296123    1.514633
    416          1           0       -1.020264   31.141740    1.071679
    417          1           0        0.020225   32.276746    0.206730
    418          1           0       -0.136341   31.851747    4.496066
    419          1           0       -1.262879   33.162798    4.872994
    420          1           0       -1.834605   31.715540    4.042216
    421         32           0        3.759474   -0.620116   40.929557
    422          1           0        2.055365    0.944462   39.803559
    423          1           0        1.216501   -0.376338   40.634932
    424          1           0        1.861251    0.991553   41.562125
    425          1           0        4.990729   -2.373750   39.517443
    426          1           0        3.237788   -2.543900   39.310070
    427          1           0        4.110342   -1.260300   38.460240
    428          1           0        4.668766   -2.193626   42.757533
    429          1           0        3.514084   -1.046973   43.463907
    430          1           0        2.929239   -2.432959   42.535163
    431          1           0       -1.025789  -10.170945   -3.530761
 ---------------------------------------------------------------------
 Rotational constants (GHZ):      0.0014469      0.0006115      0.0004595
 General basis read from cards:  (5D, 7F)
 ======================================================================================================
                                       Pseudopotential Parameters
 ======================================================================================================
  Center     Atomic      Valence      Angular      Power
  Number     Number     Electrons     Momentum     of R      Exponent        Coefficient   SO-Coeffient
 ======================================================================================================
    1          6
                                   No pseudopotential on this center.
    2          6
                                   No pseudopotential on this center.
    3          6
                                   No pseudopotential on this center.
    4          6
                                   No pseudopotential on this center.
    5          6
                                   No pseudopotential on this center.
    6          6
                                   No pseudopotential on this center.
    7          6
                                   No pseudopotential on this center.
    8          6
                                   No pseudopotential on this center.
    9          6
                                   No pseudopotential on this center.
   10          6
                                   No pseudopotential on this center.
   11          6
                                   No pseudopotential on this center.
   12          6
                                   No pseudopotential on this center.
   13          6
                                   No pseudopotential on this center.
   14          6
                                   No pseudopotential on this center.
   15          6
                                   No pseudopotential on this center.
   16          6
                                   No pseudopotential on this center.
   17          6
                                   No pseudopotential on this center.
   18          6
                                   No pseudopotential on this center.
   19          7
                                   No pseudopotential on this center.
   20          8
                                   No pseudopotential on this center.
   21          6
                                   No pseudopotential on this center.
   22          6
                                   No pseudopotential on this center.
   23          6
                                   No pseudopotential on this center.
   24          6
                                   No pseudopotential on this center.
   25          6
                                   No pseudopotential on this center.
   26          6
                                   No pseudopotential on this center.
   27          6
                                   No pseudopotential on this center.
   28          6
                                   No pseudopotential on this center.
   29          8
                                   No pseudopotential on this center.
   30          6
                                   No pseudopotential on this center.
   31          6
                                   No pseudopotential on this center.
   32          6
                                   No pseudopotential on this center.
   33          6
                                   No pseudopotential on this center.
   34          6
                                   No pseudopotential on this center.
   35          6
                                   No pseudopotential on this center.
   36          6
                                   No pseudopotential on this center.
   37          6
                                   No pseudopotential on this center.
   38          6
                                   No pseudopotential on this center.
   39          6
                                   No pseudopotential on this center.
   40          6
                                   No pseudopotential on this center.
   41          6
                                   No pseudopotential on this center.
   42          8
                                   No pseudopotential on this center.
   43          8
                                   No pseudopotential on this center.
   44          6
                                   No pseudopotential on this center.
   45          6
                                   No pseudopotential on this center.
   46          6
                                   No pseudopotential on this center.
   47          8
                                   No pseudopotential on this center.
   48          6
                                   No pseudopotential on this center.
   49          7
                                   No pseudopotential on this center.
   50          6
                                   No pseudopotential on this center.
   51          6
                                   No pseudopotential on this center.
   52          8
                                   No pseudopotential on this center.
   53          6
                                   No pseudopotential on this center.
   54          6
                                   No pseudopotential on this center.
   55          6
                                   No pseudopotential on this center.
   56          6
                                   No pseudopotential on this center.
   57          7
                                   No pseudopotential on this center.
   58          6
                                   No pseudopotential on this center.
   59          6
                                   No pseudopotential on this center.
   60          8
                                   No pseudopotential on this center.
   61          6
                                   No pseudopotential on this center.
   62          6
                                   No pseudopotential on this center.
   63          6
                                   No pseudopotential on this center.
   64          6
                                   No pseudopotential on this center.
   65          6
                                   No pseudopotential on this center.
   66          6
                                   No pseudopotential on this center.
   67          6
                                   No pseudopotential on this center.
   68          6
                                   No pseudopotential on this center.
   69          6
                                   No pseudopotential on this center.
   70          6
                                   No pseudopotential on this center.
   71          6
                                   No pseudopotential on this center.
   72          6
                                   No pseudopotential on this center.
   73          6
                                   No pseudopotential on this center.
   74          6
                                   No pseudopotential on this center.
   75          6
                                   No pseudopotential on this center.
   76          8
                                   No pseudopotential on this center.
   77          6
                                   No pseudopotential on this center.
   78          6
                                   No pseudopotential on this center.
   79          6
                                   No pseudopotential on this center.
   80          6
                                   No pseudopotential on this center.
   81          6
                                   No pseudopotential on this center.
   82          6
                                   No pseudopotential on this center.
   83          6
                                   No pseudopotential on this center.
   84         16
                                   No pseudopotential on this center.
   85          6
                                   No pseudopotential on this center.
   86          6
                                   No pseudopotential on this center.
   87          6
                                   No pseudopotential on this center.
   88          6
                                   No pseudopotential on this center.
   89          6
                                   No pseudopotential on this center.
   90          6
                                   No pseudopotential on this center.
   91          6
                                   No pseudopotential on this center.
   92          6
                                   No pseudopotential on this center.
   93          8
                                   No pseudopotential on this center.
   94          6
                                   No pseudopotential on this center.
   95          6
                                   No pseudopotential on this center.
   96          6
                                   No pseudopotential on this center.
   97          6
                                   No pseudopotential on this center.
   98          6
                                   No pseudopotential on this center.
   99          6
                                   No pseudopotential on this center.
  100          6
                                   No pseudopotential on this center.
  101          6
                                   No pseudopotential on this center.
  102          8
                                   No pseudopotential on this center.
  103          6
                                   No pseudopotential on this center.
  104          6
                                   No pseudopotential on this center.
  105          6
                                   No pseudopotential on this center.
  106          6
                                   No pseudopotential on this center.
  107          6
                                   No pseudopotential on this center.
  108          6
                                   No pseudopotential on this center.
  109          6
                                   No pseudopotential on this center.
  110          6
                                   No pseudopotential on this center.
  111          6
                                   No pseudopotential on this center.
  112          6
                                   No pseudopotential on this center.
  113          6
                                   No pseudopotential on this center.
  114          6
                                   No pseudopotential on this center.
  115          6
                                   No pseudopotential on this center.
  116          6
                                   No pseudopotential on this center.
  117          6
                                   No pseudopotential on this center.
  118          6
                                   No pseudopotential on this center.
  119          6
                                   No pseudopotential on this center.
  120          6
                                   No pseudopotential on this center.
  121          6
                                   No pseudopotential on this center.
  122          6
                                   No pseudopotential on this center.
  123          6
                                   No pseudopotential on this center.
  124          6
                                   No pseudopotential on this center.
  125          6
                                   No pseudopotential on this center.
  126          6
                                   No pseudopotential on this center.
  127          6
                                   No pseudopotential on this center.
  128          6
                                   No pseudopotential on this center.
  129          6
                                   No pseudopotential on this center.
  130          6
                                   No pseudopotential on this center.
  131          6
                                   No pseudopotential on this center.
  132          6
                                   No pseudopotential on this center.
  133          6
                                   No pseudopotential on this center.
  134          6
                                   No pseudopotential on this center.
  135          6
                                   No pseudopotential on this center.
  136          6
                                   No pseudopotential on this center.
  137          6
                                   No pseudopotential on this center.
  138          6
                                   No pseudopotential on this center.
  139          6
                                   No pseudopotential on this center.
  140          6
                                   No pseudopotential on this center.
  141          6
                                   No pseudopotential on this center.
  142          6
                                   No pseudopotential on this center.
  143          6
                                   No pseudopotential on this center.
  144          6
                                   No pseudopotential on this center.
  145          6
                                   No pseudopotential on this center.
  146          6
                                   No pseudopotential on this center.
  147          6
                                   No pseudopotential on this center.
  148          6
                                   No pseudopotential on this center.
  149          6
                                   No pseudopotential on this center.
  150          6
                                   No pseudopotential on this center.
  151          6
                                   No pseudopotential on this center.
  152          6
                                   No pseudopotential on this center.
  153          6
                                   No pseudopotential on this center.
  154          6
                                   No pseudopotential on this center.
  155          6
                                   No pseudopotential on this center.
  156          6
                                   No pseudopotential on this center.
  157          6
                                   No pseudopotential on this center.
  158          6
                                   No pseudopotential on this center.
  159          6
                                   No pseudopotential on this center.
  160          6
                                   No pseudopotential on this center.
  161          8
                                   No pseudopotential on this center.
  162          8
                                   No pseudopotential on this center.
  163          8
                                   No pseudopotential on this center.
  164          8
                                   No pseudopotential on this center.
  165          6
                                   No pseudopotential on this center.
  166          1
                                   No pseudopotential on this center.
  167          1
                                   No pseudopotential on this center.
  168          1
                                   No pseudopotential on this center.
  169          1
                                   No pseudopotential on this center.
  170          1
                                   No pseudopotential on this center.
  171          1
                                   No pseudopotential on this center.
  172          1
                                   No pseudopotential on this center.
  173          1
                                   No pseudopotential on this center.
  174          1
                                   No pseudopotential on this center.
  175          1
                                   No pseudopotential on this center.
  176          1
                                   No pseudopotential on this center.
  177          1
                                   No pseudopotential on this center.
  178          1
                                   No pseudopotential on this center.
  179          1
                                   No pseudopotential on this center.
  180          1
                                   No pseudopotential on this center.
  181          1
                                   No pseudopotential on this center.
  182          1
                                   No pseudopotential on this center.
  183          1
                                   No pseudopotential on this center.
  184          1
                                   No pseudopotential on this center.
  185          1
                                   No pseudopotential on this center.
  186          1
                                   No pseudopotential on this center.
  187          8
                                   No pseudopotential on this center.
  188          1
                                   No pseudopotential on this center.
  189          1
                                   No pseudopotential on this center.
  190          1
                                   No pseudopotential on this center.
  191          1
                                   No pseudopotential on this center.
  192          1
                                   No pseudopotential on this center.
  193          1
                                   No pseudopotential on this center.
  194          1
                                   No pseudopotential on this center.
  195          1
                                   No pseudopotential on this center.
  196          1
                                   No pseudopotential on this center.
  197          1
                                   No pseudopotential on this center.
  198          1
                                   No pseudopotential on this center.
  199          1
                                   No pseudopotential on this center.
  200          1
                                   No pseudopotential on this center.
  201          1
                                   No pseudopotential on this center.
  202          1
                                   No pseudopotential on this center.
  203          1
                                   No pseudopotential on this center.
  204          1
                                   No pseudopotential on this center.
  205          1
                                   No pseudopotential on this center.
  206          1
                                   No pseudopotential on this center.
  207          1
                                   No pseudopotential on this center.
  208          1
                                   No pseudopotential on this center.
  209          1
                                   No pseudopotential on this center.
  210          1
                                   No pseudopotential on this center.
  211          1
                                   No pseudopotential on this center.
  212          1
                                   No pseudopotential on this center.
  213          1
                                   No pseudopotential on this center.
  214          1
                                   No pseudopotential on this center.
  215          1
                                   No pseudopotential on this center.
  216          1
                                   No pseudopotential on this center.
  217          1
                                   No pseudopotential on this center.
  218          1
                                   No pseudopotential on this center.
  219          1
                                   No pseudopotential on this center.
  220          1
                                   No pseudopotential on this center.
  221          1
                                   No pseudopotential on this center.
  222          1
                                   No pseudopotential on this center.
  223          1
                                   No pseudopotential on this center.
  224          1
                                   No pseudopotential on this center.
  225          1
                                   No pseudopotential on this center.
  226          1
                                   No pseudopotential on this center.
  227          1
                                   No pseudopotential on this center.
  228          1
                                   No pseudopotential on this center.
  229          1
                                   No pseudopotential on this center.
  230          1
                                   No pseudopotential on this center.
  231          1
                                   No pseudopotential on this center.
  232          1
                                   No pseudopotential on this center.
  233          1
                                   No pseudopotential on this center.
  234          1
                                   No pseudopotential on this center.
  235          1
                                   No pseudopotential on this center.
  236          1
                                   No pseudopotential on this center.
  237          1
                                   No pseudopotential on this center.
  238          1
                                   No pseudopotential on this center.
  239          1
                                   No pseudopotential on this center.
  240          1
                                   No pseudopotential on this center.
  241          1
                                   No pseudopotential on this center.
  242          1
                                   No pseudopotential on this center.
  243          1
                                   No pseudopotential on this center.
  244          1
                                   No pseudopotential on this center.
  245          1
                                   No pseudopotential on this center.
  246          1
                                   No pseudopotential on this center.
  247          1
                                   No pseudopotential on this center.
  248          1
                                   No pseudopotential on this center.
  249          1
                                   No pseudopotential on this center.
  250          1
                                   No pseudopotential on this center.
  251          1
                                   No pseudopotential on this center.
  252          1
                                   No pseudopotential on this center.
  253          1
                                   No pseudopotential on this center.
  254          1
                                   No pseudopotential on this center.
  255          1
                                   No pseudopotential on this center.
  256          1
                                   No pseudopotential on this center.
  257          1
                                   No pseudopotential on this center.
  258          1
                                   No pseudopotential on this center.
  259          1
                                   No pseudopotential on this center.
  260          1
                                   No pseudopotential on this center.
  261          1
                                   No pseudopotential on this center.
  262          1
                                   No pseudopotential on this center.
  263          1
                                   No pseudopotential on this center.
  264          1
                                   No pseudopotential on this center.
  265          1
                                   No pseudopotential on this center.
  266          1
                                   No pseudopotential on this center.
  267          1
                                   No pseudopotential on this center.
  268          1
                                   No pseudopotential on this center.
  269          1
                                   No pseudopotential on this center.
  270          1
                                   No pseudopotential on this center.
  271          1
                                   No pseudopotential on this center.
  272          1
                                   No pseudopotential on this center.
  273          1
                                   No pseudopotential on this center.
  274          1
                                   No pseudopotential on this center.
  275          1
                                   No pseudopotential on this center.
  276          1
                                   No pseudopotential on this center.
  277          1
                                   No pseudopotential on this center.
  278          1
                                   No pseudopotential on this center.
  279          1
                                   No pseudopotential on this center.
  280          1
                                   No pseudopotential on this center.
  281          1
                                   No pseudopotential on this center.
  282          1
                                   No pseudopotential on this center.
  283          1
                                   No pseudopotential on this center.
  284          1
                                   No pseudopotential on this center.
  285          1
                                   No pseudopotential on this center.
  286          1
                                   No pseudopotential on this center.
  287          1
                                   No pseudopotential on this center.
  288          1
                                   No pseudopotential on this center.
  289          1
                                   No pseudopotential on this center.
  290          1
                                   No pseudopotential on this center.
  291          1
                                   No pseudopotential on this center.
  292          1
                                   No pseudopotential on this center.
  293          1
                                   No pseudopotential on this center.
  294          1
                                   No pseudopotential on this center.
  295          1
                                   No pseudopotential on this center.
  296          1
                                   No pseudopotential on this center.
  297          1
                                   No pseudopotential on this center.
  298          1
                                   No pseudopotential on this center.
  299          1
                                   No pseudopotential on this center.
  300          1
                                   No pseudopotential on this center.
  301          1
                                   No pseudopotential on this center.
  302          1
                                   No pseudopotential on this center.
  303          1
                                   No pseudopotential on this center.
  304          1
                                   No pseudopotential on this center.
  305          1
                                   No pseudopotential on this center.
  306          1
                                   No pseudopotential on this center.
  307          1
                                   No pseudopotential on this center.
  308          1
                                   No pseudopotential on this center.
  309          1
                                   No pseudopotential on this center.
  310          1
                                   No pseudopotential on this center.
  311          1
                                   No pseudopotential on this center.
  312          1
                                   No pseudopotential on this center.
  313          1
                                   No pseudopotential on this center.
  314          1
                                   No pseudopotential on this center.
  315          1
                                   No pseudopotential on this center.
  316          1
                                   No pseudopotential on this center.
  317          1
                                   No pseudopotential on this center.
  318          1
                                   No pseudopotential on this center.
  319          1
                                   No pseudopotential on this center.
  320          1
                                   No pseudopotential on this center.
  321          1
                                   No pseudopotential on this center.
  322          1
                                   No pseudopotential on this center.
  323          1
                                   No pseudopotential on this center.
  324          1
                                   No pseudopotential on this center.
  325          1
                                   No pseudopotential on this center.
  326          1
                                   No pseudopotential on this center.
  327          1
                                   No pseudopotential on this center.
  328          1
                                   No pseudopotential on this center.
  329          1
                                   No pseudopotential on this center.
  330          1
                                   No pseudopotential on this center.
  331          1
                                   No pseudopotential on this center.
  332          1
                                   No pseudopotential on this center.
  333          1
                                   No pseudopotential on this center.
  334          1
                                   No pseudopotential on this center.
  335          1
                                   No pseudopotential on this center.
  336          1
                                   No pseudopotential on this center.
  337          1
                                   No pseudopotential on this center.
  338          1
                                   No pseudopotential on this center.
  339          1
                                   No pseudopotential on this center.
  340          1
                                   No pseudopotential on this center.
  341          1
                                   No pseudopotential on this center.
  342          1
                                   No pseudopotential on this center.
  343          1
                                   No pseudopotential on this center.
  344          1
                                   No pseudopotential on this center.
  345          1
                                   No pseudopotential on this center.
  346          1
                                   No pseudopotential on this center.
  347          1
                                   No pseudopotential on this center.
  348          1
                                   No pseudopotential on this center.
  349          1
                                   No pseudopotential on this center.
  350          1
                                   No pseudopotential on this center.
  351          1
                                   No pseudopotential on this center.
  352          1
                                   No pseudopotential on this center.
  353          1
                                   No pseudopotential on this center.
  354          1
                                   No pseudopotential on this center.
  355          1
                                   No pseudopotential on this center.
  356          1
                                   No pseudopotential on this center.
  357          1
                                   No pseudopotential on this center.
  358          1
                                   No pseudopotential on this center.
  359          1
                                   No pseudopotential on this center.
  360          1
                                   No pseudopotential on this center.
  361          1
                                   No pseudopotential on this center.
  362          1
                                   No pseudopotential on this center.
  363          1
                                   No pseudopotential on this center.
  364          1
                                   No pseudopotential on this center.
  365          1
                                   No pseudopotential on this center.
  366          1
                                   No pseudopotential on this center.
  367          1
                                   No pseudopotential on this center.
  368          1
                                   No pseudopotential on this center.
  369          1
                                   No pseudopotential on this center.
  370          1
                                   No pseudopotential on this center.
  371          1
                                   No pseudopotential on this center.
  372          1
                                   No pseudopotential on this center.
  373          1
                                   No pseudopotential on this center.
  374          1
                                   No pseudopotential on this center.
  375          1
                                   No pseudopotential on this center.
  376          1
                                   No pseudopotential on this center.
  377          1
                                   No pseudopotential on this center.
  378          1
                                   No pseudopotential on this center.
  379          1
                                   No pseudopotential on this center.
  380          1
                                   No pseudopotential on this center.
  381          1
                                   No pseudopotential on this center.
  382          1
                                   No pseudopotential on this center.
  383          1
                                   No pseudopotential on this center.
  384          1
                                   No pseudopotential on this center.
  385          1
                                   No pseudopotential on this center.
  386          1
                                   No pseudopotential on this center.
  387          1
                                   No pseudopotential on this center.
  388          1
                                   No pseudopotential on this center.
  389          1
                                   No pseudopotential on this center.
  390          1
                                   No pseudopotential on this center.
  391          1
                                   No pseudopotential on this center.
  392          1
                                   No pseudopotential on this center.
  393          1
                                   No pseudopotential on this center.
  394          1
                                   No pseudopotential on this center.
  395          1
                                   No pseudopotential on this center.
  396          1
                                   No pseudopotential on this center.
  397          1
                                   No pseudopotential on this center.
  398          1
                                   No pseudopotential on this center.
  399          1
                                   No pseudopotential on this center.
  400          1
                                   No pseudopotential on this center.
  401          1
                                   No pseudopotential on this center.
  402          1
                                   No pseudopotential on this center.
  403          1
                                   No pseudopotential on this center.
  404          1
                                   No pseudopotential on this center.
  405          1
                                   No pseudopotential on this center.
  406          1
                                   No pseudopotential on this center.
  407          1
                                   No pseudopotential on this center.
  408          1
                                   No pseudopotential on this center.
  409          1
                                   No pseudopotential on this center.
  410         50            4
                                      F and up 
                                                     0        0.2169021       -0.06653800    0.00000000
                                                     1       33.3097182      -29.74694160    0.00000000
                                                     2        9.8846832      -61.83072780    0.00000000
                                                     2        2.5019593      -18.94106340    0.00000000
                                                     2        0.7833323       -2.23849820    0.00000000
                                      S - F
                                                     0      155.6062293        2.94827770    0.00000000
                                                     1       56.5145464       63.76147180    0.00000000
                                                     2       22.6583648      230.52767880    0.00000000
                                                     2        6.5837080       85.07133140    0.00000000
                                                     2        1.5947702       28.82156440    0.00000000
                                      P - F
                                                     0       40.4666705        2.69419460    0.00000000
                                                     1       13.6218440       44.82710790    0.00000000
                                                     2        4.1092688       57.62233700    0.00000000
                                                     2        1.5046137      -44.68533120    0.00000000
                                                     2        1.3646762       57.13518150    0.00000000
                                      D - F
                                                     0       60.1915052        3.02592970    0.00000000
                                                     1       20.4961142       39.53410710    0.00000000
                                                     2        8.4438328       68.46865040    0.00000000
                                                     2        2.6103790       29.11237640    0.00000000
                                                     2        0.6501317        5.84285770    0.00000000
  411         14
                                   No pseudopotential on this center.
  412          1
                                   No pseudopotential on this center.
  413          1
                                   No pseudopotential on this center.
  414          1
                                   No pseudopotential on this center.
  415          1
                                   No pseudopotential on this center.
  416          1
                                   No pseudopotential on this center.
  417          1
                                   No pseudopotential on this center.
  418          1
                                   No pseudopotential on this center.
  419          1
                                   No pseudopotential on this center.
  420          1
                                   No pseudopotential on this center.
  421         32
                                   No pseudopotential on this center.
  422          1
                                   No pseudopotential on this center.
  423          1
                                   No pseudopotential on this center.
  424          1
                                   No pseudopotential on this center.
  425          1
                                   No pseudopotential on this center.
  426          1
                                   No pseudopotential on this center.
  427          1
                                   No pseudopotential on this center.
  428          1
                                   No pseudopotential on this center.
  429          1
                                   No pseudopotential on this center.
  430          1
                                   No pseudopotential on this center.
  431          1
                                   No pseudopotential on this center.
 ======================================================================================================
 Integral buffers will be    131072 words long.
 Raffenetti 2 integral format.
 Two-electron integral symmetry is turned off.
  4646 basis functions,  7570 primitive gaussians,  4816 cartesian basis functions
   676 alpha electrons      676 beta electrons
       nuclear repulsion energy     41520.0986167130 Hartrees.
 NAtoms=  431 NActive=  431 NUniq=  431 SFac= 7.50D-01 NAtFMM=   80 NAOKFM=T Big=T
 One-electron integrals computed using PRISM.
   1 Symmetry operations used in ECPInt.
 ECPInt:  NShTT= 1842240 NPrTT= 6623182 LenC2=  530760 LenP2D= 1052032.
 LDataN:  DoStor=T MaxTD1= 5 Len=  102
 Number of processors reduced to  13 by ecpmxn.
 NBasis=  4646 RedAO= T  NBF=  4646
 NBsUse=  4646 1.00D-06 NBFU=  4646
 Defaulting to unpruned grid for atomic number  50.
 Harris functional with IExCor=  402 diagonalized for initial guess.
 ExpMin= 6.08D-02 ExpMax= 3.58D+05 ExpMxC= 1.23D+04 IAcc=2 IRadAn=         0 AccDes= 0.00D+00
 HarFok:  IExCor=  402 AccDes= 0.00D+00 IRadAn=         0 IDoV= 1
 ScaDFX=  1.000000  1.000000  1.000000  1.000000
 Defaulting to unpruned grid for atomic number  50.
 Defaulting to unpruned grid for atomic number  50.
 Defaulting to unpruned grid for atomic number  50.
 Defaulting to unpruned grid for atomic number  50.
 Defaulting to unpruned grid for atomic number  50.
 Defaulting to unpruned grid for atomic number  50.
 Defaulting to unpruned grid for atomic number  50.
 Defaulting to unpruned grid for atomic number  50.
 Defaulting to unpruned grid for atomic number  50.
 Defaulting to unpruned grid for atomic number  50.
 Defaulting to unpruned grid for atomic number  50.
 Defaulting to unpruned grid for atomic number  50.
 Defaulting to unpruned grid for atomic number  50.
 Defaulting to unpruned grid for atomic number  50.
 Defaulting to unpruned grid for atomic number  50.
 Defaulting to unpruned grid for atomic number  50.
 Defaulting to unpruned grid for atomic number  50.
 Defaulting to unpruned grid for atomic number  50.
 Defaulting to unpruned grid for atomic number  50.
 Defaulting to unpruned grid for atomic number  50.
 Defaulting to unpruned grid for atomic number  50.
 Defaulting to unpruned grid for atomic number  50.
 Defaulting to unpruned grid for atomic number  50.
 Defaulting to unpruned grid for atomic number  50.
 FoFCou: FMM=F IPFlag=           0 FMFlag=      100000 FMFlg1=        2001
         NFxFlg=           0 DoJE=T BraDBF=F KetDBF=T FulRan=T
         Omega=  0.000000  0.000000  1.000000  0.000000  0.000000 ICntrl=     500 IOpCl=  0
         NMat0=    1 NMatS0=    1 NMatT0=    0 NMatD0=    1 NMtDS0=    0 NMtDT0=    0
         I1Cent=           4 NGrid=           0.
 Symmetry not used in FoFCou.
 Requested convergence on RMS density matrix=1.00D-08 within 128 cycles.
 Requested convergence on MAX density matrix=1.00D-06.
 Requested convergence on             energy=1.00D-06.
 No special actions if energy rises.
 Integral accuracy reduced to 1.0D-05 until final iterations.
 Defaulting to unpruned grid for atomic number  50.
 Defaulting to unpruned grid for atomic number  50.
 Defaulting to unpruned grid for atomic number  50.
 Defaulting to unpruned grid for atomic number  50.
 Defaulting to unpruned grid for atomic number  50.
 Defaulting to unpruned grid for atomic number  50.
 Defaulting to unpruned grid for atomic number  50.
 Defaulting to unpruned grid for atomic number  50.
 Defaulting to unpruned grid for atomic number  50.
 Defaulting to unpruned grid for atomic number  50.
 Defaulting to unpruned grid for atomic number  50.
 Defaulting to unpruned grid for atomic number  50.
 Defaulting to unpruned grid for atomic number  50.
 Defaulting to unpruned grid for atomic number  50.
 Defaulting to unpruned grid for atomic number  50.
 Defaulting to unpruned grid for atomic number  50.
 Defaulting to unpruned grid for atomic number  50.
 Defaulting to unpruned grid for atomic number  50.
 Defaulting to unpruned grid for atomic number  50.
 Defaulting to unpruned grid for atomic number  50.
 Defaulting to unpruned grid for atomic number  50.
 Defaulting to unpruned grid for atomic number  50.
 Defaulting to unpruned grid for atomic number  50.
 Defaulting to unpruned grid for atomic number  50.
 EnCoef did     8 forward-backward iterations
 Initial convergence to 1.0D-05 achieved.  Increase integral accuracy.
 SCF Done:  E(RB3LYP) =  -9822.13806113     A.U. after   18 cycles
             Convg  =    0.2056D-08             -V/T =  2.0036
 Range of M.O.s used for correlation:     1  4646
 NBasis=  4646 NAE=   676 NBE=   676 NFC=     0 NFV=     0
 NROrb=   4646 NOA=   676 NOB=   676 NVA=  3970 NVB=  3970

 **** Warning!!: The largest alpha MO coefficient is  0.16895015D+02


 **** Warning!!: The smallest alpha delta epsilon is  0.52375111D-01

 PrsmSu:  requested number of processors reduced to:   1 ShMem   1 Linda.
   1 Symmetry operations used in ECPInt.
 ECPInt:  NShTT= 1842240 NPrTT= 6623182 LenC2=  530760 LenP2D= 1052032.
 LDataN:  DoStor=T MaxTD1= 6 Len=  172
 Number of processors reduced to   1 by ecpmxn.
 PrsmSu:  requested number of processors reduced to:   1 ShMem   1 Linda.
 ECPInt:  NShTT= 1842240 NPrTT= 6623182 LenC2=  530760 LenP2D= 1052032.
 LDataN:  DoStor=T MaxTD1= 6 Len=  172
 Number of processors reduced to   1 by ecpmxn.
 PrsmSu:  requested number of processors reduced to:   1 ShMem   1 Linda.
 ECPInt:  NShTT= 1842240 NPrTT= 6623182 LenC2=  530760 LenP2D= 1052032.
 LDataN:  DoStor=T MaxTD1= 6 Len=  172
 Number of processors reduced to   1 by ecpmxn.
 PrsmSu:  requested number of processors reduced to:   1 ShMem   1 Linda.
 ECPInt:  NShTT= 1842240 NPrTT= 6623182 LenC2=  530760 LenP2D= 1052032.
 LDataN:  DoStor=T MaxTD1= 6 Len=  172
 Number of processors reduced to   1 by ecpmxn.
 Symmetrizing basis deriv contribution to polar:
 IMax=3 JMax=2 DiffMx= 0.00D+00
 G2DrvN: will do     3 centers at a time, making  144 passes doing MaxLOS=2.
 Calling FoFCou, ICntrl=  3107 FMM=T I1Cent=   0 AccDes= 0.00D+00.
 Defaulting to unpruned grid for atomic number  50.
 Defaulting to unpruned grid for atomic number  50.
 Defaulting to unpruned grid for atomic number  50.
 Defaulting to unpruned grid for atomic number  50.
 Defaulting to unpruned grid for atomic number  50.
 Defaulting to unpruned grid for atomic number  50.
 Defaulting to unpruned grid for atomic number  50.
 Defaulting to unpruned grid for atomic number  50.
 Defaulting to unpruned grid for atomic number  50.
 Defaulting to unpruned grid for atomic number  50.
 Defaulting to unpruned grid for atomic number  50.
 Defaulting to unpruned grid for atomic number  50.
 Defaulting to unpruned grid for atomic number  50.
 Defaulting to unpruned grid for atomic number  50.
 Defaulting to unpruned grid for atomic number  50.
 Defaulting to unpruned grid for atomic number  50.
 Defaulting to unpruned grid for atomic number  50.
 Defaulting to unpruned grid for atomic number  50.
 Defaulting to unpruned grid for atomic number  50.
 Defaulting to unpruned grid for atomic number  50.
 Defaulting to unpruned grid for atomic number  50.
 Defaulting to unpruned grid for atomic number  50.
 Defaulting to unpruned grid for atomic number  50.
 Defaulting to unpruned grid for atomic number  50.
 Calling FoFCou, ICntrl=  3107 FMM=T I1Cent=   0 AccDes= 0.00D+00.
 Calling FoFCou, ICntrl=  3107 FMM=T I1Cent=   0 AccDes= 0.00D+00.
 Calling FoFCou, ICntrl=  3107 FMM=T I1Cent=   0 AccDes= 0.00D+00.
 Calling FoFCou, ICntrl=  3107 FMM=T I1Cent=   0 AccDes= 0.00D+00.
 Calling FoFCou, ICntrl=  3107 FMM=T I1Cent=   0 AccDes= 0.00D+00.
 Calling FoFCou, ICntrl=  3107 FMM=T I1Cent=   0 AccDes= 0.00D+00.
 Calling FoFCou, ICntrl=  3107 FMM=T I1Cent=   0 AccDes= 0.00D+00.
 Calling FoFCou, ICntrl=  3107 FMM=T I1Cent=   0 AccDes= 0.00D+00.
 Calling FoFCou, ICntrl=  3107 FMM=T I1Cent=   0 AccDes= 0.00D+00.
 Calling FoFCou, ICntrl=  3107 FMM=T I1Cent=   0 AccDes= 0.00D+00.
 Calling FoFCou, ICntrl=  3107 FMM=T I1Cent=   0 AccDes= 0.00D+00.
 Calling FoFCou, ICntrl=  3107 FMM=T I1Cent=   0 AccDes= 0.00D+00.
 Calling FoFCou, ICntrl=  3107 FMM=T I1Cent=   0 AccDes= 0.00D+00.
 Calling FoFCou, ICntrl=  3107 FMM=T I1Cent=   0 AccDes= 0.00D+00.
 Calling FoFCou, ICntrl=  3107 FMM=T I1Cent=   0 AccDes= 0.00D+00.
 Calling FoFCou, ICntrl=  3107 FMM=T I1Cent=   0 AccDes= 0.00D+00.
 Calling FoFCou, ICntrl=  3107 FMM=T I1Cent=   0 AccDes= 0.00D+00.
 Calling FoFCou, ICntrl=  3107 FMM=T I1Cent=   0 AccDes= 0.00D+00.
 Calling FoFCou, ICntrl=  3107 FMM=T I1Cent=   0 AccDes= 0.00D+00.
 Calling FoFCou, ICntrl=  3107 FMM=T I1Cent=   0 AccDes= 0.00D+00.
 Calling FoFCou, ICntrl=  3107 FMM=T I1Cent=   0 AccDes= 0.00D+00.
 Calling FoFCou, ICntrl=  3107 FMM=T I1Cent=   0 AccDes= 0.00D+00.
 Calling FoFCou, ICntrl=  3107 FMM=T I1Cent=   0 AccDes= 0.00D+00.
 Calling FoFCou, ICntrl=  3107 FMM=T I1Cent=   0 AccDes= 0.00D+00.
 Calling FoFCou, ICntrl=  3107 FMM=T I1Cent=   0 AccDes= 0.00D+00.
 Calling FoFCou, ICntrl=  3107 FMM=T I1Cent=   0 AccDes= 0.00D+00.
 Calling FoFCou, ICntrl=  3107 FMM=T I1Cent=   0 AccDes= 0.00D+00.
 Calling FoFCou, ICntrl=  3107 FMM=T I1Cent=   0 AccDes= 0.00D+00.
 Calling FoFCou, ICntrl=  3107 FMM=T I1Cent=   0 AccDes= 0.00D+00.
 Calling FoFCou, ICntrl=  3107 FMM=T I1Cent=   0 AccDes= 0.00D+00.
 Calling FoFCou, ICntrl=  3107 FMM=T I1Cent=   0 AccDes= 0.00D+00.
 Calling FoFCou, ICntrl=  3107 FMM=T I1Cent=   0 AccDes= 0.00D+00.
 Calling FoFCou, ICntrl=  3107 FMM=T I1Cent=   0 AccDes= 0.00D+00.
 Calling FoFCou, ICntrl=  3107 FMM=T I1Cent=   0 AccDes= 0.00D+00.
 Calling FoFCou, ICntrl=  3107 FMM=T I1Cent=   0 AccDes= 0.00D+00.
 Calling FoFCou, ICntrl=  3107 FMM=T I1Cent=   0 AccDes= 0.00D+00.
 Calling FoFCou, ICntrl=  3107 FMM=T I1Cent=   0 AccDes= 0.00D+00.
 Calling FoFCou, ICntrl=  3107 FMM=T I1Cent=   0 AccDes= 0.00D+00.
 Calling FoFCou, ICntrl=  3107 FMM=T I1Cent=   0 AccDes= 0.00D+00.
 Calling FoFCou, ICntrl=  3107 FMM=T I1Cent=   0 AccDes= 0.00D+00.
 Calling FoFCou, ICntrl=  3107 FMM=T I1Cent=   0 AccDes= 0.00D+00.
 Calling FoFCou, ICntrl=  3107 FMM=T I1Cent=   0 AccDes= 0.00D+00.
 Calling FoFCou, ICntrl=  3107 FMM=T I1Cent=   0 AccDes= 0.00D+00.
 Calling FoFCou, ICntrl=  3107 FMM=T I1Cent=   0 AccDes= 0.00D+00.
 Calling FoFCou, ICntrl=  3107 FMM=T I1Cent=   0 AccDes= 0.00D+00.
 Calling FoFCou, ICntrl=  3107 FMM=T I1Cent=   0 AccDes= 0.00D+00.
 Calling FoFCou, ICntrl=  3107 FMM=T I1Cent=   0 AccDes= 0.00D+00.
 Calling FoFCou, ICntrl=  3107 FMM=T I1Cent=   0 AccDes= 0.00D+00.
 Calling FoFCou, ICntrl=  3107 FMM=T I1Cent=   0 AccDes= 0.00D+00.
 Calling FoFCou, ICntrl=  3107 FMM=T I1Cent=   0 AccDes= 0.00D+00.
 Calling FoFCou, ICntrl=  3107 FMM=T I1Cent=   0 AccDes= 0.00D+00.
 Calling FoFCou, ICntrl=  3107 FMM=T I1Cent=   0 AccDes= 0.00D+00.
 Calling FoFCou, ICntrl=  3107 FMM=T I1Cent=   0 AccDes= 0.00D+00.
 Calling FoFCou, ICntrl=  3107 FMM=T I1Cent=   0 AccDes= 0.00D+00.
 Calling FoFCou, ICntrl=  3107 FMM=T I1Cent=   0 AccDes= 0.00D+00.
 Calling FoFCou, ICntrl=  3107 FMM=T I1Cent=   0 AccDes= 0.00D+00.
 Calling FoFCou, ICntrl=  3107 FMM=T I1Cent=   0 AccDes= 0.00D+00.
 Calling FoFCou, ICntrl=  3107 FMM=T I1Cent=   0 AccDes= 0.00D+00.
 Calling FoFCou, ICntrl=  3107 FMM=T I1Cent=   0 AccDes= 0.00D+00.
 Calling FoFCou, ICntrl=  3107 FMM=T I1Cent=   0 AccDes= 0.00D+00.
 Calling FoFCou, ICntrl=  3107 FMM=T I1Cent=   0 AccDes= 0.00D+00.
 Calling FoFCou, ICntrl=  3107 FMM=T I1Cent=   0 AccDes= 0.00D+00.
 Calling FoFCou, ICntrl=  3107 FMM=T I1Cent=   0 AccDes= 0.00D+00.
 Calling FoFCou, ICntrl=  3107 FMM=T I1Cent=   0 AccDes= 0.00D+00.
 Calling FoFCou, ICntrl=  3107 FMM=T I1Cent=   0 AccDes= 0.00D+00.
 Calling FoFCou, ICntrl=  3107 FMM=T I1Cent=   0 AccDes= 0.00D+00.
 Calling FoFCou, ICntrl=  3107 FMM=T I1Cent=   0 AccDes= 0.00D+00.
 Calling FoFCou, ICntrl=  3107 FMM=T I1Cent=   0 AccDes= 0.00D+00.
 Calling FoFCou, ICntrl=  3107 FMM=T I1Cent=   0 AccDes= 0.00D+00.
 Calling FoFCou, ICntrl=  3107 FMM=T I1Cent=   0 AccDes= 0.00D+00.
 Calling FoFCou, ICntrl=  3107 FMM=T I1Cent=   0 AccDes= 0.00D+00.
 Calling FoFCou, ICntrl=  3107 FMM=T I1Cent=   0 AccDes= 0.00D+00.
 Calling FoFCou, ICntrl=  3107 FMM=T I1Cent=   0 AccDes= 0.00D+00.
 Calling FoFCou, ICntrl=  3107 FMM=T I1Cent=   0 AccDes= 0.00D+00.
 Calling FoFCou, ICntrl=  3107 FMM=T I1Cent=   0 AccDes= 0.00D+00.
 Calling FoFCou, ICntrl=  3107 FMM=T I1Cent=   0 AccDes= 0.00D+00.
 Calling FoFCou, ICntrl=  3107 FMM=T I1Cent=   0 AccDes= 0.00D+00.
 Calling FoFCou, ICntrl=  3107 FMM=T I1Cent=   0 AccDes= 0.00D+00.
 Calling FoFCou, ICntrl=  3107 FMM=T I1Cent=   0 AccDes= 0.00D+00.
 Calling FoFCou, ICntrl=  3107 FMM=T I1Cent=   0 AccDes= 0.00D+00.
 Calling FoFCou, ICntrl=  3107 FMM=T I1Cent=   0 AccDes= 0.00D+00.
 Calling FoFCou, ICntrl=  3107 FMM=T I1Cent=   0 AccDes= 0.00D+00.
 Calling FoFCou, ICntrl=  3107 FMM=T I1Cent=   0 AccDes= 0.00D+00.
 Calling FoFCou, ICntrl=  3107 FMM=T I1Cent=   0 AccDes= 0.00D+00.
 Calling FoFCou, ICntrl=  3107 FMM=T I1Cent=   0 AccDes= 0.00D+00.
 Calling FoFCou, ICntrl=  3107 FMM=T I1Cent=   0 AccDes= 0.00D+00.
 Calling FoFCou, ICntrl=  3107 FMM=T I1Cent=   0 AccDes= 0.00D+00.
 Calling FoFCou, ICntrl=  3107 FMM=T I1Cent=   0 AccDes= 0.00D+00.
 Calling FoFCou, ICntrl=  3107 FMM=T I1Cent=   0 AccDes= 0.00D+00.
 Calling FoFCou, ICntrl=  3107 FMM=T I1Cent=   0 AccDes= 0.00D+00.
 Calling FoFCou, ICntrl=  3107 FMM=T I1Cent=   0 AccDes= 0.00D+00.
 Calling FoFCou, ICntrl=  3107 FMM=T I1Cent=   0 AccDes= 0.00D+00.
 Calling FoFCou, ICntrl=  3107 FMM=T I1Cent=   0 AccDes= 0.00D+00.
 Calling FoFCou, ICntrl=  3107 FMM=T I1Cent=   0 AccDes= 0.00D+00.
 Calling FoFCou, ICntrl=  3107 FMM=T I1Cent=   0 AccDes= 0.00D+00.
 Calling FoFCou, ICntrl=  3107 FMM=T I1Cent=   0 AccDes= 0.00D+00.
 Calling FoFCou, ICntrl=  3107 FMM=T I1Cent=   0 AccDes= 0.00D+00.
 Calling FoFCou, ICntrl=  3107 FMM=T I1Cent=   0 AccDes= 0.00D+00.
 Calling FoFCou, ICntrl=  3107 FMM=T I1Cent=   0 AccDes= 0.00D+00.
 Calling FoFCou, ICntrl=  3107 FMM=T I1Cent=   0 AccDes= 0.00D+00.
 Calling FoFCou, ICntrl=  3107 FMM=T I1Cent=   0 AccDes= 0.00D+00.
 Calling FoFCou, ICntrl=  3107 FMM=T I1Cent=   0 AccDes= 0.00D+00.
 Calling FoFCou, ICntrl=  3107 FMM=T I1Cent=   0 AccDes= 0.00D+00.
 Calling FoFCou, ICntrl=  3107 FMM=T I1Cent=   0 AccDes= 0.00D+00.
 Calling FoFCou, ICntrl=  3107 FMM=T I1Cent=   0 AccDes= 0.00D+00.
 Calling FoFCou, ICntrl=  3107 FMM=T I1Cent=   0 AccDes= 0.00D+00.
 Calling FoFCou, ICntrl=  3107 FMM=T I1Cent=   0 AccDes= 0.00D+00.
 Calling FoFCou, ICntrl=  3107 FMM=T I1Cent=   0 AccDes= 0.00D+00.
 Calling FoFCou, ICntrl=  3107 FMM=T I1Cent=   0 AccDes= 0.00D+00.
 Calling FoFCou, ICntrl=  3107 FMM=T I1Cent=   0 AccDes= 0.00D+00.
 Calling FoFCou, ICntrl=  3107 FMM=T I1Cent=   0 AccDes= 0.00D+00.
 Calling FoFCou, ICntrl=  3107 FMM=T I1Cent=   0 AccDes= 0.00D+00.
 Calling FoFCou, ICntrl=  3107 FMM=T I1Cent=   0 AccDes= 0.00D+00.
 Calling FoFCou, ICntrl=  3107 FMM=T I1Cent=   0 AccDes= 0.00D+00.
 Calling FoFCou, ICntrl=  3107 FMM=T I1Cent=   0 AccDes= 0.00D+00.
 Calling FoFCou, ICntrl=  3107 FMM=T I1Cent=   0 AccDes= 0.00D+00.
 Calling FoFCou, ICntrl=  3107 FMM=T I1Cent=   0 AccDes= 0.00D+00.
 Calling FoFCou, ICntrl=  3107 FMM=T I1Cent=   0 AccDes= 0.00D+00.
 Calling FoFCou, ICntrl=  3107 FMM=T I1Cent=   0 AccDes= 0.00D+00.
 Calling FoFCou, ICntrl=  3107 FMM=T I1Cent=   0 AccDes= 0.00D+00.
 Calling FoFCou, ICntrl=  3107 FMM=T I1Cent=   0 AccDes= 0.00D+00.
 Calling FoFCou, ICntrl=  3107 FMM=T I1Cent=   0 AccDes= 0.00D+00.
 Calling FoFCou, ICntrl=  3107 FMM=T I1Cent=   0 AccDes= 0.00D+00.
 Calling FoFCou, ICntrl=  3107 FMM=T I1Cent=   0 AccDes= 0.00D+00.
 Calling FoFCou, ICntrl=  3107 FMM=T I1Cent=   0 AccDes= 0.00D+00.
 Calling FoFCou, ICntrl=  3107 FMM=T I1Cent=   0 AccDes= 0.00D+00.
 Calling FoFCou, ICntrl=  3107 FMM=T I1Cent=   0 AccDes= 0.00D+00.
 Calling FoFCou, ICntrl=  3107 FMM=T I1Cent=   0 AccDes= 0.00D+00.
 Calling FoFCou, ICntrl=  3107 FMM=T I1Cent=   0 AccDes= 0.00D+00.
 Calling FoFCou, ICntrl=  3107 FMM=T I1Cent=   0 AccDes= 0.00D+00.
 Calling FoFCou, ICntrl=  3107 FMM=T I1Cent=   0 AccDes= 0.00D+00.
 Calling FoFCou, ICntrl=  3107 FMM=T I1Cent=   0 AccDes= 0.00D+00.
 Calling FoFCou, ICntrl=  3107 FMM=T I1Cent=   0 AccDes= 0.00D+00.
 Calling FoFCou, ICntrl=  3107 FMM=T I1Cent=   0 AccDes= 0.00D+00.
 Calling FoFCou, ICntrl=  3107 FMM=T I1Cent=   0 AccDes= 0.00D+00.
 Calling FoFCou, ICntrl=  3107 FMM=T I1Cent=   0 AccDes= 0.00D+00.
 Calling FoFCou, ICntrl=  3107 FMM=T I1Cent=   0 AccDes= 0.00D+00.
 Calling FoFCou, ICntrl=  3107 FMM=T I1Cent=   0 AccDes= 0.00D+00.
 Calling FoFCou, ICntrl=  3107 FMM=T I1Cent=   0 AccDes= 0.00D+00.
 Calling FoFCou, ICntrl=  3107 FMM=T I1Cent=   0 AccDes= 0.00D+00.
 Calling FoFCou, ICntrl=  3107 FMM=T I1Cent=   0 AccDes= 0.00D+00.
 Calling FoFCou, ICntrl=  3107 FMM=T I1Cent=   0 AccDes= 0.00D+00.
 Calling FoFCou, ICntrl=  3107 FMM=T I1Cent=   0 AccDes= 0.00D+00.
 FoFDir/FoFCou used for L=0 through L=2.
 End of G2Drv Frequency-dependent properties file   721 does not exist.
 End of G2Drv Frequency-dependent properties file   722 does not exist.
          IDoAtm=11111111111111111111111111111111111111111111111111
          IDoAtm=11111111111111111111111111111111111111111111111111
          IDoAtm=11111111111111111111111111111111111111111111111111
          IDoAtm=11111111111111111111111111111111111111111111111111
          IDoAtm=11111111111111111111111111111111111111111111111111
          IDoAtm=11111111111111111111111111111111111111111111111111
          IDoAtm=11111111111111111111111111111111111111111111111111
          IDoAtm=11111111111111111111111111111111111111111111111111
          IDoAtm=1111111111111111111111111111111
          Differentiating once with respect to electric field.
                with respect to dipole field.
          Differentiating once with respect to nuclear coordinates.
 Defaulting to unpruned grid for atomic number  50.
 Defaulting to unpruned grid for atomic number  50.
 Defaulting to unpruned grid for atomic number  50.
 Defaulting to unpruned grid for atomic number  50.
 Defaulting to unpruned grid for atomic number  50.
 Defaulting to unpruned grid for atomic number  50.
 Defaulting to unpruned grid for atomic number  50.
 Defaulting to unpruned grid for atomic number  50.
 Defaulting to unpruned grid for atomic number  50.
 Defaulting to unpruned grid for atomic number  50.
 Defaulting to unpruned grid for atomic number  50.
 Defaulting to unpruned grid for atomic number  50.
 Defaulting to unpruned grid for atomic number  50.
 Defaulting to unpruned grid for atomic number  50.
 Defaulting to unpruned grid for atomic number  50.
 Defaulting to unpruned grid for atomic number  50.
 Defaulting to unpruned grid for atomic number  50.
 Defaulting to unpruned grid for atomic number  50.
 Defaulting to unpruned grid for atomic number  50.
 Defaulting to unpruned grid for atomic number  50.
 Defaulting to unpruned grid for atomic number  50.
 Defaulting to unpruned grid for atomic number  50.
 Defaulting to unpruned grid for atomic number  50.
 Defaulting to unpruned grid for atomic number  50.
 Defaulting to unpruned grid for atomic number  50.
          There are  1296 degrees of freedom in the 1st order CPHF.  IDoFFX=5.
   1296 vectors produced by pass  0 Test12= 2.68D-12 1.00D-09 XBig12= 1.63D+03 5.98D+00.
 AX will form     9 AO Fock derivatives at one time.
   1296 vectors produced by pass  1 Test12= 2.68D-12 1.00D-09 XBig12= 3.37D+02 2.18D+00.
   1296 vectors produced by pass  2 Test12= 2.68D-12 1.00D-09 XBig12= 2.55D+00 7.59D-02.
   1288 vectors produced by pass  3 Test12= 2.68D-12 1.00D-09 XBig12= 8.73D-03 5.12D-03.
   1282 vectors produced by pass  4 Test12= 2.68D-12 1.00D-09 XBig12= 1.59D-05 1.80D-04.
    814 vectors produced by pass  5 Test12= 2.68D-12 1.00D-09 XBig12= 1.70D-08 5.18D-06.
    152 vectors produced by pass  6 Test12= 2.68D-12 1.00D-09 XBig12= 1.84D-11 3.22D-07.
     19 vectors produced by pass  7 Test12= 2.68D-12 1.00D-09 XBig12= 3.13D-14 1.69D-08.
      1 vectors produced by pass  8 Test12= 2.68D-12 1.00D-09 XBig12= 2.88D-15 1.04D-09.
 Applied DIIS recursively to reduced A of dimension  7444.
 DIIS for IP=   0 IOff=   200 NDo=    50 converged in 177 iterations.
 DIIS for IP=  19 IOff=  1000 NDo=    50 converged in 175 iterations.
 DIIS for IP=   4 IOff=  1150 NDo=    50 converged in 176 iterations.
 DIIS for IP=  14 IOff=   250 NDo=    50 converged in 177 iterations.
 DIIS for IP=  13 IOff=   400 NDo=    50 converged in 177 iterations.
 DIIS for IP=  12 IOff=   900 NDo=    50 converged in 177 iterations.
 DIIS for IP=  17 IOff=   150 NDo=    50 converged in 177 iterations.
 DIIS for IP=   3 IOff=   500 NDo=    50 converged in 176 iterations.
 DIIS for IP=   9 IOff=   800 NDo=    50 converged in 176 iterations.
 DIIS for IP=  15 IOff=   450 NDo=    50 converged in 177 iterations.
 DIIS for IP=   5 IOff=   100 NDo=    50 converged in 177 iterations.
 DIIS for IP=   7 IOff=   300 NDo=    50 converged in 176 iterations.
 DIIS for IP=  21 IOff=   700 NDo=    50 converged in 177 iterations.
 DIIS for IP=  18 IOff=   650 NDo=    50 converged in 176 iterations.
 DIIS for IP=  10 IOff=   950 NDo=    50 converged in 176 iterations.
 DIIS for IP=   1 IOff=  1050 NDo=    50 converged in 176 iterations.
 DIIS for IP=  22 IOff=   600 NDo=    50 converged in 176 iterations.
 DIIS for IP=   8 IOff=   850 NDo=    50 converged in 176 iterations.
 DIIS for IP=   2 IOff=    50 NDo=    50 converged in 178 iterations.
 DIIS for IP=  23 IOff=   350 NDo=    50 converged in 177 iterations.
 DIIS for IP=  20 IOff=   550 NDo=    50 converged in 177 iterations.
 DIIS for IP=   6 IOff=   750 NDo=    50 converged in 176 iterations.
 DIIS for IP=  16 IOff=     0 NDo=    50 converged in 186 iterations.
 DIIS for IP=  11 IOff=  1100 NDo=    50 converged in 176 iterations.
 DIIS for IP=  19 IOff=  1250 NDo=    46 converged in 175 iterations.
 DIIS for IP=   0 IOff=  1200 NDo=    50 converged in 177 iterations.
 Isotropic polarizability for W=    0.000000     1895.06 Bohr**3.
 End of Minotr Frequency-dependent properties file   721 does not exist.
 End of Minotr Frequency-dependent properties file   722 does not exist.

 **********************************************************************

            Population analysis using the SCF density.

 **********************************************************************

 Alpha  occ. eigenvalues -- -398.68408 -88.78753 -66.06586 -49.73982 -44.26095
 Alpha  occ. eigenvalues --  -44.26086 -44.26076 -19.13701 -19.12124 -19.11113
 Alpha  occ. eigenvalues --  -19.10818 -19.10582 -19.09901 -19.08207 -19.05989
 Alpha  occ. eigenvalues --  -19.05692 -19.05255 -19.03136 -19.01545 -19.00963
 Alpha  occ. eigenvalues --  -18.90672 -18.90081 -14.31240 -14.26609 -14.26457
 Alpha  occ. eigenvalues --  -10.28497 -10.25239 -10.24887 -10.24771 -10.23784
 Alpha  occ. eigenvalues --  -10.20582 -10.20294 -10.19853 -10.18375 -10.17869
 Alpha  occ. eigenvalues --  -10.17816 -10.17736 -10.17531 -10.17463 -10.17456
 Alpha  occ. eigenvalues --  -10.17417 -10.17316 -10.17194 -10.17098 -10.16886
 Alpha  occ. eigenvalues --  -10.16805 -10.16688 -10.16424 -10.16378 -10.16306
 Alpha  occ. eigenvalues --  -10.16286 -10.16121 -10.16085 -10.16073 -10.16045
 Alpha  occ. eigenvalues --  -10.15768 -10.15722 -10.15639 -10.15569 -10.15554
 Alpha  occ. eigenvalues --  -10.15427 -10.15344 -10.15307 -10.15099 -10.14706
 Alpha  occ. eigenvalues --  -10.14569 -10.14541 -10.14450 -10.14341 -10.14337
 Alpha  occ. eigenvalues --  -10.14196 -10.14126 -10.14094 -10.14058 -10.14032
 Alpha  occ. eigenvalues --  -10.14025 -10.13942 -10.13878 -10.13874 -10.13741
 Alpha  occ. eigenvalues --  -10.13716 -10.13696 -10.13649 -10.13310 -10.13286
 Alpha  occ. eigenvalues --  -10.13134 -10.13100 -10.12945 -10.12896 -10.12844
 Alpha  occ. eigenvalues --  -10.12735 -10.12729 -10.12727 -10.12720 -10.12563
 Alpha  occ. eigenvalues --  -10.12491 -10.12435 -10.12391 -10.11922 -10.11839
 Alpha  occ. eigenvalues --  -10.11745 -10.11734 -10.11658 -10.11633 -10.11562
 Alpha  occ. eigenvalues --  -10.11552 -10.11548 -10.11283 -10.11087 -10.11075
 Alpha  occ. eigenvalues --  -10.10945 -10.10884 -10.10876 -10.10802 -10.10731
 Alpha  occ. eigenvalues --  -10.10596 -10.10588 -10.10404 -10.10333 -10.10285
 Alpha  occ. eigenvalues --  -10.10223 -10.10170 -10.09952 -10.09947 -10.09882
 Alpha  occ. eigenvalues --  -10.09820 -10.09794 -10.09606 -10.09492 -10.09485
 Alpha  occ. eigenvalues --  -10.09483 -10.09408 -10.09316 -10.09300 -10.09137
 Alpha  occ. eigenvalues --  -10.09107 -10.09045 -10.08948 -10.08941 -10.08883
 Alpha  occ. eigenvalues --  -10.08876 -10.08833 -10.08782 -10.08776 -10.08751
 Alpha  occ. eigenvalues --  -10.08733 -10.08616 -10.08616 -10.08594 -10.08474
 Alpha  occ. eigenvalues --  -10.08472 -10.08131 -10.08052 -10.07979 -10.07958
 Alpha  occ. eigenvalues --  -10.07874 -10.07778 -10.07734 -10.07722 -10.07479
 Alpha  occ. eigenvalues --  -10.07328 -10.06924 -10.06727 -10.06700 -10.05970
 Alpha  occ. eigenvalues --  -10.05954 -10.05846 -10.05669 -10.05332 -10.05331
 Alpha  occ. eigenvalues --  -10.04549 -10.04413  -7.87546  -6.18063  -5.83924
 Alpha  occ. eigenvalues --   -5.83564  -5.82900  -5.23880  -4.35310  -4.35284
 Alpha  occ. eigenvalues --   -4.35249  -3.59712  -3.59685  -3.59665  -1.17383
 Alpha  occ. eigenvalues --   -1.17353  -1.17326  -1.17125  -1.17118  -1.04759
 Alpha  occ. eigenvalues --   -1.04665  -1.04379  -1.04047  -1.03610  -1.01363
 Alpha  occ. eigenvalues --   -1.01303  -0.97367  -0.97019  -0.96729  -0.96698
 Alpha  occ. eigenvalues --   -0.95139  -0.95042  -0.90740  -0.87963  -0.87021
 Alpha  occ. eigenvalues --   -0.85254  -0.85074  -0.84965  -0.84820  -0.82382
 Alpha  occ. eigenvalues --   -0.81681  -0.81392  -0.80868  -0.79349  -0.79270
 Alpha  occ. eigenvalues --   -0.78717  -0.78572  -0.78329  -0.77709  -0.76837
 Alpha  occ. eigenvalues --   -0.76725  -0.76142  -0.75990  -0.75719  -0.75430
 Alpha  occ. eigenvalues --   -0.74908  -0.74495  -0.74238  -0.74232  -0.74000
 Alpha  occ. eigenvalues --   -0.73874  -0.73700  -0.73312  -0.73279  -0.73205
 Alpha  occ. eigenvalues --   -0.73117  -0.72346  -0.72234  -0.72102  -0.72015
 Alpha  occ. eigenvalues --   -0.71489  -0.71438  -0.71284  -0.71170  -0.71029
 Alpha  occ. eigenvalues --   -0.70671  -0.70488  -0.70237  -0.70032  -0.69939
 Alpha  occ. eigenvalues --   -0.69824  -0.69545  -0.69334  -0.69217  -0.68454
 Alpha  occ. eigenvalues --   -0.67883  -0.67865  -0.67500  -0.67401  -0.67283
 Alpha  occ. eigenvalues --   -0.67265  -0.66806  -0.66604  -0.66584  -0.66378
 Alpha  occ. eigenvalues --   -0.66354  -0.66013  -0.65853  -0.65819  -0.65499
 Alpha  occ. eigenvalues --   -0.65444  -0.65376  -0.65235  -0.65083  -0.65028
 Alpha  occ. eigenvalues --   -0.64689  -0.64445  -0.63815  -0.63766  -0.63705
 Alpha  occ. eigenvalues --   -0.63386  -0.63188  -0.63041  -0.62623  -0.62411
 Alpha  occ. eigenvalues --   -0.62073  -0.61901  -0.61803  -0.61632  -0.61422
 Alpha  occ. eigenvalues --   -0.60535  -0.60384  -0.60309  -0.60161  -0.60032
 Alpha  occ. eigenvalues --   -0.59915  -0.59876  -0.59736  -0.59385  -0.59099
 Alpha  occ. eigenvalues --   -0.59032  -0.58812  -0.58645  -0.58632  -0.58544
 Alpha  occ. eigenvalues --   -0.58041  -0.57892  -0.57839  -0.57488  -0.57388
 Alpha  occ. eigenvalues --   -0.57161  -0.56822  -0.56702  -0.56219  -0.56155
 Alpha  occ. eigenvalues --   -0.56081  -0.55866  -0.55755  -0.55486  -0.55281
 Alpha  occ. eigenvalues --   -0.55227  -0.55213  -0.54931  -0.54814  -0.54299
 Alpha  occ. eigenvalues --   -0.53877  -0.53737  -0.53690  -0.53678  -0.53310
 Alpha  occ. eigenvalues --   -0.52649  -0.52603  -0.51961  -0.51756  -0.51584
 Alpha  occ. eigenvalues --   -0.51387  -0.51191  -0.51135  -0.50489  -0.50409
 Alpha  occ. eigenvalues --   -0.50193  -0.50114  -0.50038  -0.49562  -0.49539
 Alpha  occ. eigenvalues --   -0.48907  -0.48806  -0.48729  -0.48600  -0.48457
 Alpha  occ. eigenvalues --   -0.48321  -0.48304  -0.47978  -0.47910  -0.47522
 Alpha  occ. eigenvalues --   -0.47258  -0.46921  -0.46768  -0.46537  -0.46443
 Alpha  occ. eigenvalues --   -0.46161  -0.46009  -0.45850  -0.45387  -0.45037
 Alpha  occ. eigenvalues --   -0.44989  -0.44930  -0.44767  -0.44629  -0.44573
 Alpha  occ. eigenvalues --   -0.44199  -0.44000  -0.43833  -0.43831  -0.43756
 Alpha  occ. eigenvalues --   -0.43733  -0.43423  -0.43361  -0.43179  -0.43091
 Alpha  occ. eigenvalues --   -0.42863  -0.42814  -0.42764  -0.42724  -0.42636
 Alpha  occ. eigenvalues --   -0.42568  -0.42460  -0.42357  -0.41991  -0.41763
 Alpha  occ. eigenvalues --   -0.41680  -0.41645  -0.41434  -0.41265  -0.41102
 Alpha  occ. eigenvalues --   -0.41053  -0.41049  -0.40992  -0.40962  -0.40905
 Alpha  occ. eigenvalues --   -0.40795  -0.40792  -0.40403  -0.40368  -0.40331
 Alpha  occ. eigenvalues --   -0.40226  -0.40197  -0.40096  -0.40079  -0.39933
 Alpha  occ. eigenvalues --   -0.39903  -0.39838  -0.39833  -0.39709  -0.39676
 Alpha  occ. eigenvalues --   -0.39600  -0.39595  -0.39453  -0.39426  -0.39315
 Alpha  occ. eigenvalues --   -0.39297  -0.39187  -0.39166  -0.39143  -0.39061
 Alpha  occ. eigenvalues --   -0.39041  -0.38957  -0.38858  -0.38812  -0.38753
 Alpha  occ. eigenvalues --   -0.38723  -0.38675  -0.38599  -0.38507  -0.38441
 Alpha  occ. eigenvalues --   -0.38419  -0.38309  -0.38286  -0.38277  -0.38257
 Alpha  occ. eigenvalues --   -0.38221  -0.38214  -0.38089  -0.38043  -0.37999
 Alpha  occ. eigenvalues --   -0.37914  -0.37845  -0.37757  -0.37723  -0.37658
 Alpha  occ. eigenvalues --   -0.37613  -0.37604  -0.37567  -0.37540  -0.37509
 Alpha  occ. eigenvalues --   -0.37419  -0.37406  -0.37362  -0.37312  -0.37257
 Alpha  occ. eigenvalues --   -0.37027  -0.36953  -0.36949  -0.36922  -0.36826
 Alpha  occ. eigenvalues --   -0.36755  -0.36636  -0.36476  -0.36360  -0.36254
 Alpha  occ. eigenvalues --   -0.36198  -0.36154  -0.36132  -0.36050  -0.35935
 Alpha  occ. eigenvalues --   -0.35888  -0.35848  -0.35823  -0.35724  -0.35693
 Alpha  occ. eigenvalues --   -0.35609  -0.35454  -0.35445  -0.35392  -0.35301
 Alpha  occ. eigenvalues --   -0.35280  -0.35209  -0.35207  -0.35121  -0.34934
 Alpha  occ. eigenvalues --   -0.34903  -0.34861  -0.34817  -0.34796  -0.34730
 Alpha  occ. eigenvalues --   -0.34662  -0.34577  -0.34519  -0.34399  -0.34344
 Alpha  occ. eigenvalues --   -0.34329  -0.34247  -0.34194  -0.34189  -0.34118
 Alpha  occ. eigenvalues --   -0.34091  -0.34079  -0.34017  -0.33961  -0.33912
 Alpha  occ. eigenvalues --   -0.33873  -0.33853  -0.33701  -0.33598  -0.33504
 Alpha  occ. eigenvalues --   -0.33417  -0.33356  -0.33321  -0.33321  -0.33242
 Alpha  occ. eigenvalues --   -0.33181  -0.33125  -0.33088  -0.33038  -0.32917
 Alpha  occ. eigenvalues --   -0.32905  -0.32842  -0.32683  -0.32614  -0.32566
 Alpha  occ. eigenvalues --   -0.32504  -0.32477  -0.32475  -0.32345  -0.32180
 Alpha  occ. eigenvalues --   -0.32169  -0.32069  -0.31993  -0.31943  -0.31855
 Alpha  occ. eigenvalues --   -0.31819  -0.31740  -0.31724  -0.31614  -0.31474
 Alpha  occ. eigenvalues --   -0.31388  -0.31344  -0.31273  -0.31137  -0.31114
 Alpha  occ. eigenvalues --   -0.31085  -0.31042  -0.31022  -0.30953  -0.30899
 Alpha  occ. eigenvalues --   -0.30734  -0.30715  -0.30676  -0.30525  -0.30518
 Alpha  occ. eigenvalues --   -0.30510  -0.30474  -0.30432  -0.30370  -0.30027
 Alpha  occ. eigenvalues --   -0.29994  -0.29922  -0.29872  -0.29824  -0.29786
 Alpha  occ. eigenvalues --   -0.29575  -0.29415  -0.29379  -0.29341  -0.29141
 Alpha  occ. eigenvalues --   -0.29120  -0.29088  -0.28963  -0.28940  -0.28882
 Alpha  occ. eigenvalues --   -0.28835  -0.28819  -0.28797  -0.28728  -0.28689
 Alpha  occ. eigenvalues --   -0.28629  -0.28583  -0.28543  -0.28543  -0.28461
 Alpha  occ. eigenvalues --   -0.28448  -0.28310  -0.28280  -0.28230  -0.28184
 Alpha  occ. eigenvalues --   -0.27934  -0.27894  -0.27829  -0.27724  -0.27724
 Alpha  occ. eigenvalues --   -0.27442  -0.27336  -0.27282  -0.27230  -0.27133
 Alpha  occ. eigenvalues --   -0.27061  -0.26973  -0.26916  -0.26768  -0.26724
 Alpha  occ. eigenvalues --   -0.26672  -0.26561  -0.26505  -0.26306  -0.26243
 Alpha  occ. eigenvalues --   -0.26110  -0.26057  -0.26013  -0.25797  -0.25537
 Alpha  occ. eigenvalues --   -0.25492  -0.25406  -0.25399  -0.25228  -0.25203
 Alpha  occ. eigenvalues --   -0.25158  -0.25019  -0.24938  -0.24802  -0.24647
 Alpha  occ. eigenvalues --   -0.24518  -0.24510  -0.24337  -0.24294  -0.24044
 Alpha  occ. eigenvalues --   -0.23903  -0.23873  -0.23740  -0.23692  -0.23478
 Alpha  occ. eigenvalues --   -0.23433  -0.23333  -0.23298  -0.23236  -0.22958
 Alpha  occ. eigenvalues --   -0.22908  -0.22737  -0.22522  -0.22454  -0.22364
 Alpha  occ. eigenvalues --   -0.22164  -0.22050  -0.22004  -0.21857  -0.21414
 Alpha  occ. eigenvalues --   -0.21198  -0.20982  -0.20798  -0.20531  -0.20506
 Alpha  occ. eigenvalues --   -0.20444  -0.20297  -0.19146  -0.18722  -0.18290
 Alpha  occ. eigenvalues --   -0.18130  -0.17255  -0.16918  -0.15632  -0.15501
 Alpha  occ. eigenvalues --   -0.15166  -0.14614  -0.12212  -0.09690  -0.09250
 Alpha  occ. eigenvalues --   -0.07779
 Alpha virt. eigenvalues --   -0.02542  -0.02068  -0.01833  -0.00598  -0.00416
 Alpha virt. eigenvalues --   -0.00100   0.00001   0.00182   0.00259   0.00906
 Alpha virt. eigenvalues --    0.02024   0.02107   0.02469   0.02765   0.03551
 Alpha virt. eigenvalues --    0.03734   0.03825   0.04322   0.04431   0.04537
 Alpha virt. eigenvalues --    0.04746   0.05062   0.05257   0.05351   0.05600
 Alpha virt. eigenvalues --    0.05876   0.05960   0.06083   0.06262   0.06298
 Alpha virt. eigenvalues --    0.06689   0.06734   0.06819   0.07040   0.07099
 Alpha virt. eigenvalues --    0.07349   0.07470   0.07490   0.07530   0.07563
 Alpha virt. eigenvalues --    0.07741   0.07826   0.07933   0.07990   0.08044
 Alpha virt. eigenvalues --    0.08068   0.08076   0.08188   0.08258   0.08295
 Alpha virt. eigenvalues --    0.08320   0.08592   0.08629   0.08743   0.08951
 Alpha virt. eigenvalues --    0.09015   0.09015   0.09076   0.09173   0.09496
 Alpha virt. eigenvalues --    0.09511   0.09689   0.09741   0.09794   0.09810
 Alpha virt. eigenvalues --    0.09923   0.10048   0.10104   0.10257   0.10351
 Alpha virt. eigenvalues --    0.10377   0.10384   0.10532   0.10540   0.10616
 Alpha virt. eigenvalues --    0.10681   0.10771   0.10814   0.10923   0.11103
 Alpha virt. eigenvalues --    0.11155   0.11226   0.11275   0.11298   0.11310
 Alpha virt. eigenvalues --    0.11431   0.11553   0.11633   0.11635   0.11700
 Alpha virt. eigenvalues --    0.11707   0.11713   0.11775   0.11977   0.12041
 Alpha virt. eigenvalues --    0.12135   0.12145   0.12233   0.12277   0.12290
 Alpha virt. eigenvalues --    0.12491   0.12608   0.12620   0.12670   0.12741
 Alpha virt. eigenvalues --    0.12756   0.12777   0.12785   0.12855   0.12937
 Alpha virt. eigenvalues --    0.12991   0.13059   0.13183   0.13283   0.13340
[truncated: 27,481,638 more chars]
